# Supplementary material for: Gastrointestinal microbiota composition predicts peripheral inflammatory state during treatment of human tuberculosis
Source: Nat Commun. 2021 Feb 18;12:1141. doi: 10.1038/s41467-021-21475-y (PMC7892575; doi:10.1038/s41467-021-21475-y)
Supplement: Supplementary file 3 — Supplementary Data 1 [file 41467_2021_21475_MOESM3_ESM.xlsx]

## Sheet: Enrollment dates
Cohort	First enrollment	Last enrollment
1 – HRZE/NTZ trial (NCT02684240)	April 25th 2016	March 26th 2018
2 – Six-month longitudinal and observational	May 7th 2018	September 5th 2019
3 – Human healthy controls (FC, CC)	March 10th 2015,	November 30th 2017,
	May 8th 2015	May 23rd 2016
