# Supplementary material for: Gastrointestinal microbiota composition predicts peripheral inflammatory state during treatment of human tuberculosis
Source: Nat Commun. 2021 Feb 18;12:1141. doi: 10.1038/s41467-021-21475-y (PMC7892575; doi:10.1038/s41467-021-21475-y)
Supplement: Supplementary file 4 — Supplementary Data 2 [file 41467_2021_21475_MOESM4_ESM.xlsx]

## Sheet: Supplementary Data 2
	Value	Std.Error	DF	t.value	p.value
(Intercept)	4.53401	0.145905	30	31.0751	2.24451e-24
sexmale	-0.126822	0.0907767	30	-1.39707	0.17264
Age	0.0011995	0.00495367	30	0.242143	0.810317
TreatmentHRZE	0.0384813	0.096543	30	0.398592	0.693016
Day14	0.0190145	0.0465044	29	0.408875	0.685635
TreatmentHRZE:Day14	0.972339	0.0690334	29	14.0851	1.68349e-14
Contrast 0 NTZ - 14 NTZ	-0.0190145	0.0465044	29	-0.408875	1
Contrast 0 NTZ - 0 HRZE	-0.0384813	0.096543	30	-0.398592	1
Contrast 0 NTZ - 14 HRZE	-1.02984	0.0982164	29	-10.4854	1.33659e-10
Contrast 14 NTZ - 0 HRZE	-0.0194668	0.0971882	29	-0.2003	1
Contrast 14 NTZ - 14 HRZE	-1.01082	0.0988549	29	-10.2253	2.38299e-10
Contrast 0 HRZE - 14 HRZE	-0.991354	0.0510107	29	-19.4342	2.14096e-17
