# Supplementary material for: Gastrointestinal microbiota composition predicts peripheral inflammatory state during treatment of human tuberculosis
Source: Nat Commun. 2021 Feb 18;12:1141. doi: 10.1038/s41467-021-21475-y (PMC7892575; doi:10.1038/s41467-021-21475-y)
Supplement: Supplementary file 5 — Supplementary Data 3 [file 41467_2021_21475_MOESM5_ESM.xlsx]

## Sheet: Supplementary Data 3
	Value	Std.Error	DF	t.value	p.value
(Intercept)	28.4381	4.68173	30	6.07427	1.1331e-06
sexmale	4.02497	2.33546	30	1.72341	0.0951074
Age	-0.0811902	0.126367	30	-0.642496	0.525431
pool_batchpool863	3.26891	3.30354	26	0.989519	0.331529
pool_batchpool864	0.707354	2.62438	26	0.269532	0.789648
pool_batchpool906	0.231736	6.89463	26	0.0336111	0.973444
TreatmentNTZ	-4.6652	3.18517	30	-1.46466	0.153414
Day14	-14.2206	3.18875	26	-4.45962	0.000139934
TreatmentNTZ:Day14	-4.6337	4.40953	26	-1.05084	0.303002
Contrast 0 HRZE - 14 HRZE	14.2206	3.18875	26	4.45962	0.000839603
Contrast 0 HRZE - 0 NTZ	4.6652	3.18517	30	1.46466	0.920486
Contrast 0 HRZE - 14 NTZ	23.5195	3.28604	26	7.15741	8.00835e-07
Contrast 14 HRZE - 0 NTZ	-9.55542	3.26774	26	-2.92417	0.0424162
Contrast 14 HRZE - 14 NTZ	9.2989	3.37023	26	2.75913	0.0628367
Contrast 0 NTZ - 14 NTZ	18.8543	3.04108	26	6.19988	8.83941e-06
