# Supplementary material for: Gastrointestinal microbiota composition predicts peripheral inflammatory state during treatment of human tuberculosis
Source: Nat Commun. 2021 Feb 18;12:1141. doi: 10.1038/s41467-021-21475-y (PMC7892575; doi:10.1038/s41467-021-21475-y)
Supplement: Supplementary file 6 — Supplementary Data 4 [file 41467_2021_21475_MOESM6_ESM.xlsx]

## Sheet: Supplementary Data 4
	Df	SumsOfSqs	MeanSqs	F.Model	R2	pval
type	3	4.89298	1.63099	6.35904	0.229631	0.001
Residuals	64	16.415	0.256484		0.770369
Total	67	21.308			1
