# Supplementary material for: Gastrointestinal microbiota composition predicts peripheral inflammatory state during treatment of human tuberculosis
Source: Nat Commun. 2021 Feb 18;12:1141. doi: 10.1038/s41467-021-21475-y (PMC7892575; doi:10.1038/s41467-021-21475-y)
Supplement: Supplementary file 7 — Supplementary Data 5 [file 41467_2021_21475_MOESM7_ESM.xlsx]

## Sheet: Supplementary Data 5
Taxa	logFC	AveExpr	t	P.Value	adj.P.Val	B	global_padj	Treatment
Clostridium_disporicum_(ASV_24)	-5.2258	7.10843	-6.80731	1.31149e-09	6.36071e-07	11.5614	8.61218e-09	HRZE
Saccharofermentans_acetigenes_(ASV_38)	-3.80326	6.38279	-5.34694	7.38126e-07	0.000178995	5.69532	4.16956e-06	HRZE
Hungatella_effluvii_(ASV_325)	-3.07007	6.16964	-4.55398	1.73915e-05	0.00219221	2.75568	8.48337e-05	HRZE
Hungatella_hathewayi_(ASV_87)	-3.92917	7.93076	-4.54381	1.80801e-05	0.00219221	2.73857	8.80658e-05	HRZE
Kineothrix_alysoides_(ASV_490)	-2.72917	6.03265	-4.37048	3.48037e-05	0.00297906	2.10145	0.000161861	HRZE
Gracilibacter_thermotolerans_(ASV_366)	-2.50939	5.76875	-4.35515	3.68544e-05	0.00297906	2.02618	0.000170697	HRZE
Marvinbryantia_formatexigens_(ASV_673)	-2.48487	6.29676	-4.24489	5.54458e-05	0.00384161	1.67047	0.000252066	HRZE
Intestinimonas_butyriciproducens_(ASV_165)	-3.43128	7.34287	-4.20452	6.42958e-05	0.00389793	1.58644	0.000291046	HRZE
Blautia_faecis_(ASV_373)	-3.03817	6.25163	-4.14903	7.8707e-05	0.00402225	1.3559	0.000353921	HRZE
Sporobacter_termitidis_(ASV_390)	-2.36951	5.4908	-4.13461	8.29331e-05	0.00402225	1.23802	0.000370471	HRZE
Blautia_schinkii_(ASV_369)	-2.70994	6.99049	-3.99739	0.000135691	0.00598275	0.893009	0.000588342	HRZE
Blautia_luti_(ASV_112)	-3.3469	7.30631	-3.93378	0.000169923	0.00686772	0.69399	0.000726201	HRZE
Aminipila_butyrica_(ASV_788)	-2.11482	5.2292	-3.84946	0.000228189	0.00807275	0.284828	0.000952891	HRZE
Sporobacter_termitidis_(ASV_371)	-2.75555	6.21963	-3.82615	0.000247401	0.00807275	0.313495	0.0010268	HRZE
Fournierella_massiliensis_(ASV_446)	-2.3504	5.64442	-3.80702	0.000264306	0.00807275	0.218911	0.0010903	HRZE
Butyrivibrio_crossotus_(ASV_121)	-2.52436	5.43503	-3.80483	0.000266318	0.00807275	0.189941	0.00109594	HRZE
Colidextribacter_massiliensis_(ASV_846)	-1.95571	5.06328	-3.77681	0.000293279	0.00836708	0.0652731	0.00119962	HRZE
Blautia_luti_(ASV_99)	-3.19954	7.54324	-3.74102	0.00033151	0.00883123	0.101627	0.00134366	HRZE
Lutispora_thermophila_(ASV_166)	-2.91344	6.21072	-3.72851	0.000345966	0.00883123	0.00273288	0.00139995	HRZE
Clostridium_disporicum_(ASV_29)	-3.49462	7.66011	-3.71033	0.000368042	0.00892502	0.0160193	0.00148221	HRZE
Faecalibacterium_prausnitzii_(ASV_16)	-4.24841	10.3658	-3.67297	0.000417684	0.00925289	-0.063853	0.00166828	HRZE
Sporobacter_termitidis_(ASV_75)	-3.1578	7.3925	-3.66684	0.000426406	0.00925289	-0.130114	0.00170112	HRZE
Kineothrix_alysoides_(ASV_436)	-2.24834	5.66148	-3.65835	0.000438797	0.00925289	-0.281516	0.0017444	HRZE
Dehalobacter_restrictus_(ASV_568)	-2.07365	5.2893	-3.62012	0.000498867	0.0100813	-0.412191	0.00196936	HRZE
Roseburia_faecis_(ASV_66)	-2.95437	6.473	-3.57508	0.000579686	0.0110524	-0.433996	0.00228046	HRZE
Dehalobacter_restrictus_(ASV_445)	-2.19397	5.16457	-3.56175	0.000605866	0.0110524	-0.582771	0.00237519	HRZE
Eubacterium_siraeum_(ASV_107)	-2.64677	6.36392	-3.55709	0.000615287	0.0110524	-0.489964	0.00240934	HRZE
Blautia_stercoris_(ASV_301)	-2.28659	6.4229	-3.5382	0.000654915	0.0113441	-0.593419	0.00255567	HRZE
Blautia_faecis_(ASV_521)	-2.11098	5.829	-3.50572	0.00072877	0.012188	-0.721807	0.00283086	HRZE
Terrisporobacter_petrolearius_(ASV_44)	-3.2477	7.76214	-3.48508	0.000779693	0.012605	-0.644889	0.00302175	HRZE
Oscillibacter_ruminantium_(ASV_90)	-2.86407	7.42908	-3.46454	0.000833725	0.0130438	-0.724211	0.00321647	HRZE
Kineothrix_alysoides_(ASV_261)	-2.32719	6.48745	-3.39007	0.00106066	0.0160756	-0.981535	0.00403692	HRZE
Fusicatenibacter_saccharivorans_(ASV_55)	-3.61256	9.39647	-3.31747	0.00133689	0.0190778	-1.0828	0.00499505	HRZE
Haemophilus_parainfluenzae_(ASV_182)	-2.03832	6.27398	-3.31735	0.00133741	0.0190778	-1.22544	0.00499505	HRZE
Clostridium_ventriculi_(ASV_177)	-2.16783	5.44134	-3.27423	0.00153216	0.0212314	-1.40142	0.00566016	HRZE
Eubacterium_ramulus_(ASV_559)	-1.89559	5.69949	-3.25514	0.00162664	0.0219145	-1.46054	0.00596377	HRZE
Anaerocolumna_jejuensis_(ASV_160)	-2.30838	5.14629	-3.22271	0.00179969	0.023321	-1.59253	0.00656278	HRZE
Coprobacillus_cateniformis_(ASV_570)	2.2878	4.95629	3.21783	0.00182722	0.023321	-1.53206	0.00664887	HRZE
Roseburia_inulinivorans_(ASV_93)	-3.34711	8.39624	-3.15697	0.00220459	0.026081	-1.53306	0.00793699	HRZE
Roseburia_faecis_(ASV_156)	-1.98502	5.50455	-3.15604	0.00221091	0.026081	-1.73732	0.00795131	HRZE
Clostridium_fimetarium_(ASV_394)	-2.24105	6.64463	-3.14649	0.00227656	0.026081	-1.6675	0.00817012	HRZE
Roseburia_faecis_(ASV_228)	-1.98081	5.2765	-3.14395	0.00229428	0.026081	-1.81928	0.00822499	HRZE
Coprococcus_eutactus_(ASV_105)	-2.07579	5.64703	-3.14139	0.00231234	0.026081	-1.80568	0.008281	HRZE
Eubacterium_ruminantium_(ASV_141)	-2.31811	5.92985	-3.12484	0.00243207	0.0268081	-1.7737	0.0086732	HRZE
Colidextribacter_massiliensis_(ASV_1264)	-1.66274	5.09129	-3.09964	0.00262557	0.0278811	-1.95388	0.00931432	HRZE
Ruminococcus_bromii_(ASV_5)	-3.93247	9.33079	-3.09728	0.00264439	0.0278811	-1.6667	0.00936154	HRZE
Clostridium_fimetarium_(ASV_1382)	-1.57264	4.99906	-3.08962	0.00270639	0.0279276	-1.99444	0.00956107	HRZE
Clostridium_amygdalinum_(ASV_311)	-2.06779	6.31245	-3.02023	0.00333294	0.0336766	-2.03614	0.0115936	HRZE
Hungatella_hathewayi_(ASV_265)	-2.4645	7.43625	-2.98735	0.00367458	0.0363708	-2.02503	0.0127076	HRZE
Massiliprevotella_massiliensis_(ASV_100)	-2.23591	6.23446	-2.94745	0.00413254	0.0400857	-2.21677	0.0141574	HRZE
Blautia_obeum_(ASV_102)	-2.60958	7.46058	-2.9167	0.0045208	0.0429919	-2.20166	0.0153635	HRZE
Bacteroides_xylanolyticus_(ASV_725)	-1.59064	6.12581	-2.89369	0.00483312	0.0450782	-2.4474	0.0163106	HRZE
Hungatella_hathewayi_(ASV_810)	-1.50562	5.60367	-2.88056	0.00502016	0.0459392	-2.48648	0.0168914	HRZE
Ruminococcus_bromii_(ASV_23)	-2.61658	6.39219	-2.82816	0.00583454	0.0515301	-2.51401	0.0194963	HRZE
Hungatella_hathewayi_(ASV_571)	-1.85265	6.50694	-2.82519	0.00588416	0.0515301	-2.50636	0.0196428	HRZE
Agathobaculum_butyriciproducens_(ASV_214)	-2.09572	6.67249	-2.80739	0.00618966	0.0515301	-2.52927	0.0206018	HRZE
Blautia_luti_(ASV_69)	-2.92124	8.94551	-2.80239	0.00627797	0.0515301	-2.40424	0.0208549	HRZE
Blautia_faecis_(ASV_387)	-1.93598	7.03399	-2.79743	0.0063668	0.0515301	-2.55881	0.0210881	HRZE
Longibaculum_muris_(ASV_346)	-1.68022	4.97923	-2.79683	0.00637765	0.0515301	-2.76789	0.0211034	HRZE
Comamonas_terrae_(ASV_703)	-1.71715	4.99026	-2.7934	0.00643981	0.0515301	-2.75446	0.0212677	HRZE
Clostridium_leptum_(ASV_235)	-1.76048	5.24245	-2.79114	0.0064811	0.0515301	-2.74078	0.0213625	HRZE
Kineothrix_alysoides_(ASV_348)	-1.7247	5.15885	-2.77672	0.00675034	0.0528051	-2.77174	0.0222068	HRZE
Kineothrix_alysoides_(ASV_449)	-1.85637	5.69538	-2.74496	0.00737938	0.0568095	-2.78925	0.0241591	HRZE
Faecalibacterium_prausnitzii_(ASV_101)	-2.18151	7.15348	-2.7271	0.00775629	0.0576411	-2.68459	0.0252712	HRZE
Oscillibacter_valericigenes_(ASV_31)	-2.75496	7.70278	-2.72459	0.00781064	0.0576411	-2.66482	0.0254239	HRZE
Blautia_obeum_(ASV_58)	-2.52129	8.67741	-2.71991	0.00791297	0.0576411	-2.62037	0.0257323	HRZE
Lutispora_thermophila_(ASV_903)	-1.45472	5.09864	-2.71765	0.00796279	0.0576411	-2.9696	0.0258695	HRZE
Clostridium_tunisiense_(ASV_496)	-1.44846	5.11971	-2.70716	0.00819789	0.0584703	-2.98614	0.0265825	HRZE
Dehalobacter_restrictus_(ASV_78)	-1.95454	6.21511	-2.68863	0.00862848	0.0606494	-2.92313	0.0278722	HRZE
Coprococcus_eutactus_(ASV_117)	-1.65092	5.58658	-2.66146	0.00929722	0.0644164	-3.02988	0.0298337	HRZE
Kineothrix_alysoides_(ASV_744)	-1.48361	5.29218	-2.637	0.0099392	0.0678945	-3.12453	0.0316841	HRZE
Herbinix_luporum_(ASV_791)	-1.41372	4.91539	-2.62059	0.0103921	0.0700022	-3.20341	0.032973	HRZE
Mesoplasma_corruscae_(ASV_385)	-1.75007	5.32475	-2.61032	0.0106849	0.0704414	-3.16102	0.0337758	HRZE
Clostridium_tunisiense_(ASV_545)	-1.49852	5.04726	-2.60815	0.0107478	0.0704414	-3.20997	0.0339429	HRZE
Intestinibacillus_massiliensis_(ASV_719)	-1.43832	4.69817	-2.5963	0.0110968	0.0717593	-3.28408	0.0349153	HRZE
Acutalibacter_muris_(ASV_315)	-1.9337	5.17369	-2.5823	0.0115221	0.0735295	-3.24306	0.03602	HRZE
Clostridium_amygdalinum_(ASV_579)	-1.66221	6.27831	-2.57418	0.0117759	0.0741729	-3.10634	0.0366782	HRZE
Oscillibacter_ruminantium_(ASV_555)	-1.52269	5.17993	-2.56018	0.0122247	0.0760128	-3.33146	0.0379716	HRZE
Roseburia_inulinivorans_(ASV_353)	-1.42877	5.32514	-2.53445	0.0130902	0.0796812	-3.37819	0.0405115	HRZE
Butyrivibrio_crossotus_(ASV_215)	-1.44722	4.81469	-2.53292	0.0131433	0.0796812	-3.4096	0.0406388	HRZE
Blautia_faecis_(ASV_124)	-2.12486	8.00205	-2.51194	0.0138924	0.0831828	-3.09883	0.0426829	HRZE
Eubacterium_eligens_(ASV_126)	-1.97685	6.25176	-2.505	0.0141481	0.0836806	-3.28207	0.0433508	HRZE
Saccharofermentans_acetigenes_(ASV_253)	-1.77914	5.50065	-2.47391	0.015348	0.0896843	-3.4271	0.046607	HRZE
Paraprevotella_clara_(ASV_781)	-1.41473	4.7696	-2.42917	0.0172343	0.0993079	-3.63702	0.0520963	HRZE
Hungatella_hathewayi_(ASV_424)	-1.23522	5.2957	-2.42535	0.0174045	0.0993079	-3.63033	0.0524762	HRZE
Sporobacter_termitidis_(ASV_250)	-2.08415	6.92463	-2.41114	0.0180514	0.100861	-3.44747	0.0540904	HRZE
Methanobrevibacter_smithii_(ASV_443)	-1.22209	4.71521	-2.41025	0.0180926	0.100861	-3.68787	0.0541661	HRZE
Oscillibacter_ruminantium_(ASV_289)	-1.56455	5.45051	-2.37093	0.0199987	0.11022	-3.74167	0.0590395	HRZE
Veillonella_dispar_(ASV_225)	-1.62354	6.92515	-2.3564	0.0207471	0.11306	-3.64287	0.0609839	HRZE
Prevotella_copri_(ASV_462)	-1.53721	4.90701	-2.33796	0.0217322	0.116848	-3.80261	0.0634327	HRZE
Ruminococcus_champanellensis_(ASV_777)	-1.35479	4.96657	-2.33235	0.02204	0.116848	-3.84984	0.0641097	HRZE
Anaerotignum_lactatifermentans_(ASV_856)	-1.37018	5.61032	-2.32988	0.022177	0.116848	-3.80181	0.0644062	HRZE
Ruminococcus_callidus_(ASV_1033)	-1.1614	4.85612	-2.32578	0.0224059	0.116848	-3.86751	0.0649044	HRZE
Oscillibacter_valericigenes_(ASV_441)	1.34351	4.96346	2.30335	0.0236942	0.122252	-3.81576	0.0679966	HRZE
Veillonella_parvula_(ASV_483)	-1.19547	5.98021	-2.28781	0.0246251	0.124954	-3.91402	0.0704314	HRZE
Holdemania_massiliensis_(ASV_532)	1.23965	5.2158	2.28604	0.0247332	0.124954	-3.85656	0.0706811	HRZE
Eubacterium_oxidoreducens_(ASV_548)	-1.37881	4.8766	-2.27961	0.025129	0.125645	-3.97457	0.0716313	HRZE
Anaerotignum_aminivorans_(ASV_676)	-1.28389	6.04986	-2.2709	0.0256743	0.127062	-3.88547	0.0730019	HRZE
Roseburia_inulinivorans_(ASV_118)	-2.16831	7.77383	-2.25462	0.0267212	0.130907	-3.70187	0.0754729	HRZE
Ruminococcus_callidus_(ASV_72)	-1.5733	5.56307	-2.24772	0.027176	0.131803	-3.90715	0.0766299	HRZE
Bacteroides_xylanolyticus_(ASV_681)	-1.25407	5.94167	-2.23149	0.0282734	0.135768	-3.98221	0.0790074	HRZE
Eubacterium_hallii_(ASV_423)	-1.68173	6.15183	-2.22276	0.0288795	0.136536	-3.91454	0.0803656	HRZE
Sporobacter_termitidis_(ASV_149)	-1.87815	6.76524	-2.22109	0.0289963	0.136536	-3.86698	0.0805586	HRZE
Streptococcus_equinus_(ASV_184)	-1.63048	6.80912	-2.19962	0.0305409	0.142426	-4.07829	0.0842977	HRZE
Roseburia_intestinalis_(ASV_119)	-1.46731	5.41566	-2.18667	0.0315073	0.144486	-4.07878	0.0867536	HRZE
Sporobacter_termitidis_(ASV_239)	-1.76815	6.87338	-2.18573	0.0315784	0.144486	-3.9069	0.0868789	HRZE
Herbinix_luporum_(ASV_321)	-1.27143	6.25388	-2.15181	0.0342412	0.155206	-4.10181	0.0933449	HRZE
Hespellia_porcina_(ASV_642)	-1.13562	5.08396	-2.1087	0.037906	0.165098	-4.3315	0.101893	HRZE
Anaerobacterium_chartisolvens_(ASV_138)	-1.27557	4.87041	-2.10803	0.0379654	0.165098	-4.28823	0.101972	HRZE
Roseburia_faecis_(ASV_1361)	-0.98308	5.17656	-2.10314	0.0384025	0.165098	-4.32382	0.102902	HRZE
Eubacterium_hallii_(ASV_420)	1.40662	5.39028	2.09567	0.0390785	0.165098	-4.14695	0.104484	HRZE
Blautia_luti_(ASV_27)	-2.41768	10.4698	-2.09481	0.0391568	0.165098	-3.84706	0.10451	HRZE
Oscillibacter_ruminantium_(ASV_91)	-1.64429	6.2171	-2.0951	0.0391304	0.165098	-4.14117	0.10451	HRZE
Thermoclostridium_caenicola_(ASV_1014)	-1.23896	5.14743	-2.09244	0.0393739	0.165098	-4.32239	0.105008	HRZE
Desulfovibrio_piger_(ASV_410)	-1.23929	4.98271	-2.08923	0.0396691	0.165098	-4.34406	0.105629	HRZE
Colidextribacter_massiliensis_(ASV_279)	-1.546	6.45113	-2.08408	0.0401474	0.165098	-4.12786	0.106819	HRZE
Sporobacter_termitidis_(ASV_405)	-1.23604	5.08905	-2.0836	0.0401922	0.165098	-4.38191	0.106854	HRZE
Clostridium_innocuum_(ASV_96)	1.87732	5.97398	2.08146	0.0403921	0.165098	-4.03771	0.107217	HRZE
Parabacteroides_goldsteinii_(ASV_97)	-1.17981	5.15548	-2.08022	0.0405085	0.165098	-4.36535	0.107404	HRZE
Bacteroides_thetaiotaomicron_(ASV_98)	-1.48029	6.24347	-2.04047	0.0443986	0.177943	-4.25928	0.116038	HRZE
Prevotella_stercorea_(ASV_135)	-1.67028	6.1801	-2.03926	0.0445217	0.177943	-4.2534	0.116181	HRZE
Haemophilus_parainfluenzae_(ASV_296)	-1.18367	5.35165	-2.03692	0.044761	0.177943	-4.41424	0.116715	HRZE
Blautia_faecis_(ASV_1690)	-0.917233	5.03475	-2.0248	0.0460178	0.181452	-4.49356	0.11926	HRZE
Roseburia_intestinalis_(ASV_986)	-1.01445	5.47148	-1.9894	0.0498636	0.195031	-4.49354	0.127667	HRZE
Anaerobacterium_chartisolvens_(ASV_386)	-1.10133	5.20539	-1.97895	0.0510504	0.198076	-4.55606	0.130313	HRZE
Weissella_confusa_(ASV_750)	1.24318	5.88149	1.9567	0.0536568	0.206536	-4.56133	0.136351	HRZE
Coprococcus_eutactus_(ASV_219)	-1.02468	5.14648	-1.9447	0.0551089	0.210455	-4.60324	0.139623	HRZE
Anaerofilum_agile_(ASV_327)	-1.54059	6.43866	-1.92853	0.057118	0.215236	-4.43526	0.143748	HRZE
Clostridium_hylemonae_(ASV_285)	-1.7436	7.68001	-1.9275	0.0572482	0.215236	-4.31653	0.143969	HRZE
Klebsiella_pneumoniae_(ASV_73)	-1.34802	8.49551	-1.91993	0.0582119	0.215892	-4.48831	0.146068	HRZE
Ruminococcus_flavefaciens_(ASV_220)	-1.33298	5.64966	-1.91536	0.0587999	0.215892	-4.60082	0.147217	HRZE
Eubacterium_hallii_(ASV_205)	-1.56015	6.17044	-1.90898	0.0596298	0.215892	-4.56216	0.149046	HRZE
Anaerotignum_lactatifermentans_(ASV_1162)	-0.909533	5.2016	-1.90928	0.0595911	0.215892	-4.67965	0.149046	HRZE
Sporobacter_termitidis_(ASV_244)	-1.69854	7.1471	-1.90563	0.0600696	0.215892	-4.40685	0.149925	HRZE
Coprococcus_comes_(ASV_565)	-1.12045	5.59129	-1.90538	0.0601025	0.215892	-4.65293	0.149925	HRZE
Prevotellamassilia_timonensis_(ASV_195)	-1.38745	5.13785	-1.90208	0.0605389	0.215892	-4.63473	0.150777	HRZE
Anaerotruncus_colihominis_(ASV_451)	-1.2234	5.2819	-1.88895	0.0623003	0.220552	-4.67193	0.153713	HRZE
Kineothrix_alysoides_(ASV_771)	-1.25994	4.79649	-1.87912	0.0636459	0.223683	-4.72309	0.156126	HRZE
Gracilibacter_thermotolerans_(ASV_338)	-1.14515	5.48495	-1.87084	0.0647995	0.224959	-4.69653	0.158269	HRZE
Anaerotignum_lactatifermentans_(ASV_479)	-1.3239	6.29172	-1.86986	0.0649367	0.224959	-4.624	0.15849	HRZE
Parvimonas_micra_(ASV_1294)	-0.942371	5.60432	-1.86597	0.0654854	0.225251	-4.81035	0.159427	HRZE
Pontibacter_rhizosphera_(ASV_111)	-1.27381	5.16568	-1.86159	0.0661076	0.22579	-4.7279	0.16054	HRZE
Anaerobacterium_chartisolvens_(ASV_502)	-1.01443	4.93023	-1.8548	0.0670823	0.227517	-4.79668	0.162084	HRZE
Hungatella_effluvii_(ASV_349)	-1.16975	5.96923	-1.84315	0.068784	0.2314	-4.63633	0.165618	HRZE
Turicibacter_sanguinis_(ASV_81)	-1.86432	7.04322	-1.84046	0.0691814	0.2314	-4.52409	0.166457	HRZE
Longibaculum_muris_(ASV_569)	1.35854	5.48102	1.83498	0.069997	0.232524	-4.61953	0.168062	HRZE
Eubacterium_hallii_(ASV_435)	-1.08796	5.42967	-1.82598	0.0713555	0.235425	-4.77276	0.17048	HRZE
Eubacterium_hallii_(ASV_356)	-1.53118	6.46076	-1.81889	0.07244	0.237388	-4.60722	0.172706	HRZE
Ruminococcus_champanellensis_(ASV_454)	-0.992165	4.84167	-1.80336	0.074865	0.243688	-4.85205	0.17712	HRZE
Dorea_formicigenerans_(ASV_59)	-1.95289	9.76725	-1.78885	0.0771915	0.249586	-4.40506	0.181486	HRZE
Olsenella_uli_(ASV_1002)	0.874324	4.57141	1.78024	0.0786005	0.252459	-4.88194	0.184288	HRZE
Haemophilus_parainfluenzae_(ASV_606)	-0.828482	4.82954	-1.76426	0.0812716	0.259321	-4.97209	0.189244	HRZE
Blautia_stercoris_(ASV_316)	-1.07824	5.65909	-1.75678	0.0825478	0.261671	-4.86537	0.191558	HRZE
Coprococcus_catus_(ASV_1468)	-0.823771	4.84815	-1.74704	0.0842333	0.264705	-5.00302	0.194804	HRZE
Ruminococcus_callidus_(ASV_540)	-1.0773	5.1657	-1.74446	0.084684	0.264705	-4.93547	0.195419	HRZE
Eubacterium_hallii_(ASV_330)	1.45461	6.7707	1.74185	0.0851423	0.264705	-4.64924	0.196105	HRZE
Oscillibacter_ruminantium_(ASV_114)	-1.64834	7.60857	-1.72662	0.0878587	0.271411	-4.66719	0.201133	HRZE
Parabacteroides_johnsonii_(ASV_802)	-1.02178	4.91073	-1.71813	0.0894038	0.274436	-4.99604	0.204257	HRZE
Coprococcus_eutactus_(ASV_403)	-0.910884	4.91164	-1.70953	0.0909922	0.276851	-5.05269	0.206773	HRZE
Desulfotomaculum_guttoideum_(ASV_427)	-1.16209	5.66086	-1.7077	0.0913323	0.276851	-4.96697	0.207268	HRZE
Agathobaculum_desmolans_(ASV_333)	-1.26521	6.66166	-1.69734	0.0932818	0.281004	-4.76599	0.210672	HRZE
Emergencia_timonensis_(ASV_912)	-0.850948	5.00356	-1.68708	0.0952456	0.285149	-5.05804	0.212655	HRZE
Pontibacter_toksunensis_(ASV_106)	-1.40445	5.1014	-1.67669	0.0972671	0.286931	-5.01564	0.216114	HRZE
Prevotella_paludivivens_(ASV_547)	-0.97457	4.9744	-1.67697	0.0972127	0.286931	-5.07984	0.216114	HRZE
Ruminococcus_champanellensis_(ASV_47)	-1.4323	6.25591	-1.67492	0.0976159	0.286931	-4.84933	0.216747	HRZE
Faecalibacterium_prausnitzii_(ASV_6)	-2.43941	10.6499	-1.66189	0.10021	0.292781	-4.58115	0.221781	HRZE
Colidextribacter_massiliensis_(ASV_748)	-0.892808	5.10538	-1.65308	0.101993	0.29505	-5.12405	0.224995	HRZE
Herbinix_luporum_(ASV_696)	-1.15797	5.58588	-1.65206	0.102203	0.29505	-4.98297	0.225311	HRZE
Blautia_coccoides_(ASV_770)	-1.06622	6.04064	-1.63841	0.105022	0.301395	-5.03205	0.230628	HRZE
Alistipes_shahii_(ASV_400)	1.02215	5.31785	1.63356	0.106041	0.30253	-5.08636	0.23212	HRZE
Oscillibacter_ruminantium_(ASV_361)	-1.18154	5.90026	-1.63054	0.106678	0.302565	-5.02831	0.233154	HRZE
Clostridium_lavalense_(ASV_979)	-0.890506	5.13236	-1.6231	0.108262	0.305274	-5.19109	0.235911	HRZE
Hungatella_hathewayi_(ASV_230)	-1.05887	6.28737	-1.61792	0.109376	0.306633	-5.02664	0.237729	HRZE
Intestinibacter_bartlettii_(ASV_37)	-1.94998	8.78696	-1.60055	0.113177	0.315464	-4.72593	0.244892	HRZE
Hungatella_hathewayi_(ASV_1025)	-0.847818	5.27757	-1.59418	0.114597	0.317597	-5.19226	0.246864	HRZE
Eubacterium_ramulus_(ASV_694)	-0.861482	5.65019	-1.58545	0.116569	0.320804	-5.1656	0.24979	HRZE
Romboutsia_timonensis_(ASV_9)	-1.61591	9.39532	-1.58321	0.117077	0.320804	-4.68137	0.250457	HRZE
Ruminococcus_flavefaciens_(ASV_684)	-0.980712	5.05988	-1.57756	0.118371	0.321887	-5.22005	0.252589	HRZE
Bacteroides_fragilis_(ASV_26)	-1.47472	6.71535	-1.5757	0.118799	0.321887	-5.08249	0.253185	HRZE
Colidextribacter_massiliensis_(ASV_585)	-0.971591	5.41069	-1.55316	0.124092	0.333425	-5.21369	0.261672	HRZE
Sporobacter_termitidis_(ASV_1175)	-0.745477	4.91061	-1.55173	0.124433	0.333425	-5.2576	0.262076	HRZE
Roseburia_hominis_(ASV_372)	-1.09217	5.65127	-1.54438	0.126202	0.336307	-5.17333	0.265133	HRZE
Sutterella_wadsworthensis_(ASV_930)	0.82935	4.99074	1.52651	0.130585	0.345104	-5.26208	0.272152	HRZE
Flavonifractor_plautii_(ASV_282)	1.34822	6.36828	1.52514	0.130926	0.345104	-5.03837	0.272528	HRZE
Bifidobacterium_longum_(ASV_11)	1.56505	9.62097	1.50305	0.136524	0.357914	-4.91584	0.28142	HRZE
Ruminococcus_torques_(ASV_134)	-0.878389	5.08664	-1.48321	0.141708	0.367532	-5.40716	0.28947	HRZE
Roseburia_inulinivorans_(ASV_854)	-0.918766	5.70709	-1.48372	0.141573	0.367532	-5.28592	0.28947	HRZE
Peptoniphilus_lacrimalis_(ASV_1888)	0.700794	4.68421	1.46811	0.145755	0.376017	-5.43436	0.296133	HRZE
Mogibacterium_neglectum_(ASV_444)	-1.2112	6.11286	-1.46493	0.146621	0.376249	-5.18438	0.297358	HRZE
Haemophilus_parainfluenzae_(ASV_406)	-0.723874	5.11667	-1.45716	0.148746	0.379695	-5.43914	0.301129	HRZE
Hungatella_hathewayi_(ASV_269)	-0.883374	5.98319	-1.45372	0.149697	0.380121	-5.29292	0.302333	HRZE
Prevotella_shahii_(ASV_662)	0.855096	4.80109	1.44839	0.151177	0.381713	-5.35037	0.304778	HRZE
Alloprevotella_rava_(ASV_324)	-0.886536	5.42075	-1.44424	0.152339	0.381713	-5.37244	0.306574	HRZE
Ruminococcus_gnavus_(ASV_48)	-1.01013	5.78342	-1.443	0.152685	0.381713	-5.36979	0.306907	HRZE
Aminipila_butyrica_(ASV_1440)	-0.742452	4.77509	-1.43718	0.154329	0.383844	-5.47559	0.309113	HRZE
Gracilibacter_thermotolerans_(ASV_1204)	-0.748543	4.92656	-1.42541	0.157691	0.39	-5.44227	0.314178	HRZE
Erysipelatoclostridium_ramosum_(ASV_71)	1.34056	6.26708	1.42291	0.158412	0.39	-5.13991	0.315061	HRZE
Desulfotomaculum_guttoideum_(ASV_528)	-0.970544	6.09064	-1.41349	0.161155	0.393953	-5.37663	0.319393	HRZE
Gracilibacter_thermotolerans_(ASV_421)	-0.858684	5.39523	-1.40927	0.162394	0.393953	-5.40439	0.32122	HRZE
Eubacterium_eligens_(ASV_700)	-0.699822	4.85721	-1.40906	0.162455	0.393953	-5.4864	0.32122	HRZE
Intestinimonas_butyriciproducens_(ASV_891)	-0.676677	5.00617	-1.40302	0.164244	0.396127	-5.50839	0.323495	HRZE
Enterococcus_faecium_(ASV_257)	-0.678385	6.56591	-1.40053	0.164985	0.396127	-5.56324	0.324709	HRZE
Sporobacter_termitidis_(ASV_1083)	-0.637654	4.78805	-1.38643	0.169231	0.40432	-5.54901	0.33172	HRZE
Blautia_wexlerae_(ASV_154)	-1.47153	7.47067	-1.38201	0.17058	0.405546	-5.1233	0.333233	HRZE
Colidextribacter_massiliensis_(ASV_478)	-1.03726	6.2129	-1.37461	0.172856	0.408952	-5.30115	0.337074	HRZE
Lactobacillus_rogosae_(ASV_226)	1.03467	5.62033	1.3526	0.179763	0.422514	-5.32244	0.346966	HRZE
Ruminococcus_callidus_(ASV_896)	-0.606224	4.73487	-1.34892	0.180937	0.422514	-5.61616	0.348627	HRZE
Blautia_coccoides_(ASV_881)	-0.743018	4.87455	-1.34809	0.181202	0.422514	-5.56886	0.348741	HRZE
Parabacteroides_distasonis_(ASV_566)	-0.818614	5.35459	-1.30474	0.195495	0.452972	-5.59843	0.368725	HRZE
Bacteroides_kribbi_(ASV_22)	-0.865928	5.72282	-1.30286	0.196132	0.452972	-5.56344	0.369373	HRZE
Ethanoligenens_harbinense_(ASV_401)	-0.813508	5.461	-1.29598	0.19848	0.456222	-5.50929	0.373112	HRZE
Bacteroides_vulgatus_(ASV_21)	-1.30242	8.23512	-1.292	0.19985	0.457205	-5.30376	0.37489	HRZE
Ruminococcus_albus_(ASV_183)	0.970953	6.11826	1.26423	0.209593	0.477243	-5.47152	0.389048	HRZE
Bulleidia_extructa_(ASV_267)	-0.739975	4.96224	-1.26123	0.210668	0.477449	-5.69271	0.390403	HRZE
Tyzzerella_nexilis_(ASV_173)	-0.884563	5.28082	-1.2482	0.215376	0.484739	-5.61536	0.396529	HRZE
Papillibacter_cinnamivorans_(ASV_2324)	-0.626959	4.67371	-1.24681	0.215884	0.484739	-5.73746	0.39725	HRZE
Aminipila_butyrica_(ASV_480)	-0.827548	6.30679	-1.24207	0.217619	0.485885	-5.43148	0.399576	HRZE
Lactobacillus_rogosae_(ASV_1384)	-0.592111	5.27452	-1.23995	0.218398	0.485885	-5.67033	0.400573	HRZE
Colidextribacter_massiliensis_(ASV_715)	0.788788	4.75672	1.23084	0.221769	0.490825	-5.6719	0.406098	HRZE
Sporobacter_termitidis_(ASV_686)	-0.855616	5.21887	-1.2285	0.222642	0.490825	-5.61387	0.407257	HRZE
Prevotella_paludivivens_(ASV_335)	-0.760278	5.02033	-1.2188	0.226282	0.496593	-5.68406	0.411466	HRZE
Lutispora_thermophila_(ASV_625)	-0.792837	5.03126	-1.20463	0.231681	0.504652	-5.7323	0.41841	HRZE
Prevotella_stercorea_(ASV_434)	-0.843127	5.07589	-1.20371	0.232036	0.504652	-5.71959	0.418577	HRZE
Streptococcus_mutans_(ASV_2354)	-0.525728	4.63851	-1.19769	0.234357	0.507426	-5.83566	0.421868	HRZE
Gracilibacter_thermotolerans_(ASV_1507)	-0.67037	4.94537	-1.18886	0.237796	0.512582	-5.75887	0.425575	HRZE
Ethanoligenens_harbinense_(ASV_52)	-0.974462	6.17931	-1.178	0.242074	0.519495	-5.52384	0.431639	HRZE
Oribacterium_sinus_(ASV_859)	-0.727962	5.06169	-1.1736	0.243826	0.520949	-5.77137	0.433397	HRZE
Faecalibacterium_prausnitzii_(ASV_10)	-1.4984	10.91	-1.16032	0.249158	0.530006	-5.18169	0.441246	HRZE
Neglecta_timonensis_(ASV_619)	-0.671369	5.03868	-1.15583	0.250981	0.531554	-5.7578	0.443331	HRZE
Hungatella_hathewayi_(ASV_355)	-0.891988	5.38875	-1.14642	0.254831	0.536251	-5.70429	0.448033	HRZE
Sporobacter_termitidis_(ASV_370)	-0.573696	4.95701	-1.14454	0.255604	0.536251	-5.82363	0.449158	HRZE
Hungatella_hathewayi_(ASV_1502)	-0.581445	5.02622	-1.14233	0.256516	0.536251	-5.79736	0.450063	HRZE
Gemmiger_formicilis_(ASV_211)	-0.821716	6.15173	-1.1368	0.25881	0.538725	-5.67824	0.451761	HRZE
Prevotella_stercorea_(ASV_157)	-1.0464	6.15168	-1.13069	0.261356	0.5417	-5.5764	0.454794	HRZE
Coprococcus_catus_(ASV_767)	0.791406	5.77003	1.12651	0.263111	0.543017	-5.64358	0.456445	HRZE
Faecalibacterium_prausnitzii_(ASV_67)	0.891348	5.7064	1.11886	0.266344	0.546108	-5.72363	0.460897	HRZE
Parabacteroides_distasonis_(ASV_84)	0.744957	5.19668	1.11764	0.266861	0.546108	-5.73993	0.461065	HRZE
Coprococcus_comes_(ASV_954)	-0.704187	4.91075	-1.1069	0.271453	0.552667	-5.84083	0.467081	HRZE
Holdemanella_biformis_(ASV_40)	1.23634	6.98056	1.10482	0.272345	0.552667	-5.45096	0.467903	HRZE
Prevotellamassilia_timonensis_(ASV_578)	-0.685433	4.81241	-1.09678	0.275829	0.557405	-5.85271	0.471111	HRZE
Granulicatella_adiacens_(ASV_2119)	-0.51875	5.15033	-1.09377	0.277139	0.557728	-5.92429	0.472151	HRZE
Clostridium_perfringens_(ASV_198)	-0.575076	5.17873	-1.0891	0.27918	0.559514	-5.83071	0.475096	HRZE
Gemmiger_formicilis_(ASV_616)	-0.617169	4.9736	-1.08397	0.281434	0.561709	-5.83265	0.478212	HRZE
Gemmiger_formicilis_(ASV_17)	-1.33585	10.6534	-1.07533	0.285262	0.56483	-5.26631	0.482527	HRZE
Blautia_luti_(ASV_2367)	-0.537088	4.62956	-1.07519	0.285326	0.56483	-5.92867	0.482527	HRZE
Ruminococcus_callidus_(ASV_57)	-0.90336	6.31161	-1.07029	0.287509	0.566837	-5.66991	0.485377	HRZE
Faecalibacterium_prausnitzii_(ASV_1)	-1.57934	11.4806	-1.05864	0.292753	0.573066	-5.26529	0.492516	HRZE
Eubacterium_hallii_(ASV_661)	0.719546	5.72684	1.05794	0.293074	0.573066	-5.67719	0.492811	HRZE
Dialister_succinatiphilus_(ASV_109)	1.00797	6.32037	1.05543	0.294213	0.573066	-5.62208	0.493207	HRZE
Pseudoflavonifractor_capillosus_(ASV_1185)	0.496539	4.7171	1.05233	0.295623	0.573509	-5.88212	0.494161	HRZE
Clostridium_argentinense_(ASV_1908)	-0.447664	4.55994	-1.04398	0.299447	0.578612	-5.97729	0.497612	HRZE
Peptococcus_simiae_(ASV_1827)	-0.477966	4.69834	-1.03796	0.302223	0.58166	-5.97405	0.500267	HRZE
Blautia_wexlerae_(ASV_113)	-1.07954	8.63626	-1.03228	0.304864	0.584422	-5.39882	0.502921	HRZE
Actinomyces_odontolyticus_(ASV_1784)	-0.540254	5.17534	-1.02684	0.3074	0.586964	-6.0193	0.506613	HRZE
Corynebacterium_durum_(ASV_2512)	-0.445846	5.03598	-1.01416	0.313376	0.596029	-6.04409	0.513976	HRZE
Clostridium_saccharogumia_(ASV_210)	0.717012	5.8888	1.01112	0.31482	0.596436	-5.7994	0.515091	HRZE
Hungatella_effluvii_(ASV_150)	-0.973417	7.9477	-0.997536	0.321328	0.604069	-5.52391	0.523739	HRZE
Lachnotalea_glycerini_(ASV_2044)	0.467116	4.64828	0.997512	0.32134	0.604069	-5.98465	0.523739	HRZE
Faecalibacterium_prausnitzii_(ASV_229)	0.64782	5.06479	0.990035	0.32496	0.606918	-5.92307	0.527613	HRZE
Lactobacillus_gasseri_(ASV_88)	-0.537237	4.96027	-0.989215	0.325358	0.606918	-6.02134	0.528007	HRZE
Ruminococcus_lactaris_(ASV_137)	-0.71529	6.22879	-0.98142	0.329163	0.611664	-5.77163	0.532909	HRZE
Blautia_wexlerae_(ASV_262)	-0.645254	6.15389	-0.960183	0.339679	0.628796	-5.83071	0.544967	HRZE
Streptococcus_oralis_(ASV_814)	-0.43622	4.81541	-0.953674	0.342946	0.629088	-6.07376	0.546877	HRZE
Anaerococcus_vaginalis_(ASV_1262)	-0.466469	4.90451	-0.954181	0.342691	0.629088	-6.06433	0.546877	HRZE
Oribacterium_sinus_(ASV_320)	-0.531791	4.88141	-0.95212	0.343728	0.629088	-6.0568	0.547611	HRZE
Ruminococcus_faecis_(ASV_197)	0.644196	5.57761	0.942741	0.348478	0.635383	-5.88406	0.552584	HRZE
Eubacterium_hallii_(ASV_283)	0.876314	6.76494	0.930385	0.3548	0.64393	-5.64929	0.55766	HRZE
Haemophilus_parainfluenzae_(ASV_660)	-0.454112	4.79565	-0.92663	0.356735	0.64393	-6.0321	0.559467	HRZE
Scardovia_wiggsiae_(ASV_2666)	0.407483	4.63261	0.924054	0.358067	0.64393	-6.05379	0.560201	HRZE
Collinsella_aerofaciens_(ASV_218)	0.632565	6.12978	0.920816	0.359746	0.64393	-5.781	0.561792	HRZE
Clostridium_amygdalinum_(ASV_2766)	0.411703	4.63457	0.917536	0.361451	0.64393	-6.05602	0.563419	HRZE
Oscillibacter_valericigenes_(ASV_139)	0.676462	5.47586	0.915601	0.362459	0.64393	-5.88938	0.563821	HRZE
Streptococcus_anginosus_(ASV_1042)	-0.489356	4.98514	-0.91593	0.362288	0.64393	-6.0883	0.563821	HRZE
Clostridium_lavalense_(ASV_1454)	-0.42565	4.95407	-0.91126	0.364729	0.645597	-6.05107	0.566448	HRZE
Lutispora_thermophila_(ASV_402)	-0.660776	5.67093	-0.90812	0.366376	0.646153	-5.92956	0.568458	HRZE
Gemella_haemolysans_(ASV_1488)	-0.436739	5.17072	-0.904724	0.368162	0.646286	-6.12403	0.569955	HRZE
Sporobacter_termitidis_(ASV_746)	-0.513533	5.33628	-0.901005	0.370125	0.646286	-6.01522	0.57169	HRZE
Colidextribacter_massiliensis_(ASV_591)	0.579627	5.11844	0.900392	0.370449	0.646286	-5.97113	0.57193	HRZE
Prevotella_stercorea_(ASV_200)	-0.770174	5.95371	-0.897656	0.371898	0.646489	-5.81771	0.573124	HRZE
Escherichia_coli_(ASV_15)	-0.90134	11.3096	-0.893884	0.373901	0.647651	-5.51541	0.575168	HRZE
Eubacterium_hallii_(ASV_179)	0.772158	6.97554	0.873634	0.384773	0.664109	-5.72558	0.586839	HRZE
Ihubacter_massiliensis_(ASV_1170)	-0.464242	4.79933	-0.863876	0.390081	0.669082	-6.10797	0.591223	HRZE
Sporobacter_termitidis_(ASV_543)	-0.515079	5.75577	-0.861786	0.391224	0.669082	-5.96787	0.592216	HRZE
Clostridium_bolteae_(ASV_209)	0.65232	5.63454	0.860747	0.391792	0.669082	-5.86808	0.592752	HRZE
Prevotella_copri_(ASV_2)	-1.20131	9.93323	-0.855504	0.394671	0.669255	-5.5028	0.595652	HRZE
Bacteroides_xylanisolvens_(ASV_51)	-0.620018	6.09487	-0.85502	0.394938	0.669255	-5.98123	0.595652	HRZE
Dorea_longicatena_(ASV_34)	-0.952142	9.87917	-0.853031	0.396033	0.669255	-5.47528	0.596509	HRZE
Sporobacter_termitidis_(ASV_433)	-0.462869	5.12467	-0.848556	0.398505	0.671094	-6.04992	0.598632	HRZE
Pontibacter_niistensis_(ASV_995)	-0.494621	4.86416	-0.843636	0.401235	0.671161	-6.08316	0.601207	HRZE
Corynebacterium_argentoratense_(ASV_2055)	-0.48393	4.76819	-0.842862	0.401665	0.671161	-6.19415	0.601207	HRZE
Neglecta_timonensis_(ASV_82)	-0.652132	5.1956	-0.83954	0.403515	0.671161	-6.00271	0.602699	HRZE
Acetivibrio_ethanolgignens_(ASV_1250)	-0.46511	4.80696	-0.838023	0.404362	0.671161	-6.09326	0.603167	HRZE
Oscillibacter_ruminantium_(ASV_151)	0.678277	6.57055	0.836051	0.405464	0.671161	-5.76379	0.603215	HRZE
Oxalobacter_formigenes_(ASV_1569)	-0.380133	4.61785	-0.832288	0.407573	0.672356	-6.16547	0.605297	HRZE
Ruminococcus_callidus_(ASV_786)	-0.484736	4.82275	-0.82036	0.414299	0.68111	-6.14223	0.613944	HRZE
Bacteroides_intestinalis_(ASV_247)	-0.540814	4.98068	-0.816579	0.416446	0.68111	-6.08501	0.615412	HRZE
Prevotella_copri_(ASV_152)	-0.649837	5.51076	-0.815443	0.417092	0.68111	-5.96155	0.615502	HRZE
Blautia_luti_(ASV_240)	-0.503818	5.13604	-0.80945	0.420511	0.681422	-6.10371	0.618559	HRZE
Desulfotomaculum_guttoideum_(ASV_1202)	-0.380818	4.77247	-0.805732	0.42264	0.681422	-6.16162	0.620079	HRZE
Coprococcus_catus_(ASV_186)	-0.738107	8.10781	-0.803134	0.424132	0.681422	-5.65726	0.620658	HRZE
Bifidobacterium_adolescentis_(ASV_7)	0.789353	7.07115	0.80228	0.424623	0.681422	-5.9031	0.621109	HRZE
Peptoniphilus_grossensis_(ASV_1131)	0.392856	5.00727	0.799699	0.426109	0.681422	-6.11383	0.622746	HRZE
Anaeroplasma_bactoclasticum_(ASV_650)	-0.425484	4.94869	-0.798381	0.426868	0.681422	-6.15065	0.62332	HRZE
Streptococcus_cristatus_(ASV_172)	0.649033	7.48758	0.797909	0.427141	0.681422	-5.80557	0.623441	HRZE
Ruminococcus_faecis_(ASV_270)	-0.641297	6.35524	-0.795279	0.428661	0.681422	-5.8682	0.624569	HRZE
Enterococcus_gallinarum_(ASV_534)	0.398814	5.776	0.79309	0.429928	0.681422	-6.1464	0.625634	HRZE
Herbinix_luporum_(ASV_550)	-0.469375	5.37622	-0.788612	0.432527	0.683308	-6.10971	0.627628	HRZE
Solobacterium_moorei_(ASV_2674)	0.354218	4.79088	0.784411	0.434974	0.684942	-6.20632	0.629201	HRZE
Haemophilus_parainfluenzae_(ASV_467)	-0.415392	5.08286	-0.777209	0.439187	0.689339	-6.15757	0.633677	HRZE
Pontibacter_toksunensis_(ASV_25)	-0.629923	5.62216	-0.774402	0.440836	0.689696	-5.99979	0.634438	HRZE
Eggerthella_timonensis_(ASV_835)	0.42677	4.84449	0.771578	0.442499	0.69007	-6.12116	0.635792	HRZE
Prevotella_copri_(ASV_470)	-0.445452	4.72139	-0.758176	0.450437	0.698846	-6.13139	0.643076	HRZE
Gracilibacter_thermotolerans_(ASV_966)	-0.390431	5.10167	-0.757218	0.451008	0.698846	-6.11873	0.643112	HRZE
Phascolarctobacterium_succinatutens_(ASV_74)	-0.749072	6.67109	-0.752131	0.454045	0.701311	-5.90972	0.645512	HRZE
Blautia_coccoides_(ASV_1222)	-0.470853	5.31932	-0.742039	0.460104	0.708414	-6.12481	0.65167	HRZE
Prevotella_copri_(ASV_147)	-0.503813	4.94783	-0.733804	0.465082	0.710076	-6.21245	0.656803	HRZE
Anaerovorax_odorimutans_(ASV_880)	-0.396177	5.19588	-0.73299	0.465576	0.710076	-6.12597	0.656954	HRZE
Eubacterium_ramulus_(ASV_1353)	-0.345697	4.81393	-0.733285	0.465397	0.710076	-6.20466	0.656954	HRZE
Clostridium_amygdalinum_(ASV_192)	-0.558917	6.79717	-0.723063	0.471621	0.716493	-5.88533	0.662192	HRZE
Bulleidia_extructa_(ASV_1215)	0.486863	5.14401	0.721237	0.472737	0.716493	-6.0855	0.662926	HRZE
Ruminococcus_faecis_(ASV_683)	-0.429666	4.99037	-0.717125	0.475258	0.718069	-6.20995	0.664539	HRZE
Faecalibacterium_prausnitzii_(ASV_249)	-0.461687	5.54971	-0.707288	0.481317	0.724965	-6.10331	0.670539	HRZE
Eubacterium_eligens_(ASV_191)	-0.400451	5.24569	-0.701335	0.485005	0.72585	-6.17388	0.673177	HRZE
Flintibacter_butyricus_(ASV_1439)	-0.345102	4.77505	-0.696606	0.487945	0.72585	-6.21867	0.675326	HRZE
Blautia_faecis_(ASV_1490)	-0.318545	4.78065	-0.694497	0.489259	0.72585	-6.2438	0.676593	HRZE
Coprococcus_comes_(ASV_54)	-0.689864	9.41347	-0.693047	0.490165	0.72585	-5.60908	0.676758	HRZE
Howardella_ureilytica_(ASV_581)	-0.421576	5.06467	-0.691061	0.491405	0.72585	-6.14274	0.676989	HRZE
Ruminococcus_callidus_(ASV_1070)	-0.346311	5.26303	-0.690846	0.49154	0.72585	-6.15315	0.676989	HRZE
Sporobacter_termitidis_(ASV_358)	-0.356839	5.0128	-0.689502	0.492381	0.72585	-6.21364	0.677872	HRZE
Eubacterium_ventriosum_(ASV_796)	-0.36971	5.28125	-0.684676	0.495406	0.728097	-6.14771	0.680657	HRZE
Peptostreptococcus_stomatis_(ASV_1065)	-0.311475	5.06206	-0.682092	0.497031	0.728278	-6.32394	0.681729	HRZE
Oscillibacter_ruminantium_(ASV_408)	0.479291	5.94317	0.673271	0.502597	0.734215	-5.99683	0.685818	HRZE
Subdoligranulum_variabile_(ASV_174)	-0.424053	5.37452	-0.664723	0.508022	0.739912	-6.1256	0.688861	HRZE
Odoribacter_splanchnicus_(ASV_190)	-0.503414	6.82365	-0.646969	0.519391	0.754205	-5.94996	0.700291	HRZE
Ruminococcus_faecis_(ASV_168)	0.66499	7.14585	0.643077	0.5219	0.754617	-5.78297	0.702002	HRZE
Actinomyces_odontolyticus_(ASV_2330)	0.297427	4.66782	0.639939	0.523929	0.754617	-6.31698	0.703059	HRZE
Clostridium_methylpentosum_(ASV_1650)	0.29024	4.6672	0.637755	0.525343	0.754617	-6.2465	0.704121	HRZE
Agathobaculum_butyriciproducens_(ASV_292)	-0.48172	6.74413	-0.636898	0.525898	0.754617	-6.02062	0.704587	HRZE
Bacteroides_helcogenes_(ASV_775)	-0.375266	4.8821	-0.633545	0.528075	0.755505	-6.18987	0.706116	HRZE
Bifidobacterium_dentium_(ASV_237)	-0.387552	5.90404	-0.61947	0.537259	0.766385	-6.25875	0.714732	HRZE
Clostridium_lavalense_(ASV_2253)	0.356482	4.80002	0.613805	0.540979	0.76815	-6.2427	0.718554	HRZE
Parabacteroides_merdae_(ASV_64)	-0.502184	6.61264	-0.612764	0.541664	0.76815	-5.95334	0.719183	HRZE
Sporobacter_termitidis_(ASV_712)	-0.332866	5.18393	-0.603285	0.547921	0.774757	-6.21031	0.724092	HRZE
Mogibacterium_neglectum_(ASV_2406)	0.2619	5.19446	0.596403	0.552487	0.77869	-6.30719	0.727797	HRZE
Prevotellamassilia_timonensis_(ASV_231)	0.466668	5.2639	0.594258	0.553914	0.77869	-6.15984	0.729026	HRZE
Lachnospira_pectinoschiza_(ASV_632)	0.339262	4.92	0.589706	0.556948	0.780693	-6.28072	0.731466	HRZE
Oscillibacter_ruminantium_(ASV_2180)	-0.266421	4.90318	-0.584603	0.560359	0.78321	-6.24406	0.733107	HRZE
Intestinibacter_bartlettii_(ASV_127)	-0.551274	7.38631	-0.570084	0.57012	0.794564	-5.89399	0.742447	HRZE
Blautia_faecis_(ASV_2428)	-0.289772	4.64567	-0.564686	0.57377	0.79736	-6.27478	0.746055	HRZE
Eggerthella_lenta_(ASV_1318)	-0.273572	4.80163	-0.550868	0.583166	0.806009	-6.35598	0.754123	HRZE
Barnesiella_intestinihominis_(ASV_314)	0.414246	4.98273	0.545782	0.586641	0.806009	-6.19896	0.754698	HRZE
Faecalibacterium_prausnitzii_(ASV_1331)	-0.246859	4.87816	-0.54631	0.58628	0.806009	-6.33842	0.754698	HRZE
Anaerotignum_lactatifermentans_(ASV_1527)	0.304494	4.6609	0.546972	0.585827	0.806009	-6.2921	0.754698	HRZE
Ruminococcus_albus_(ASV_133)	-0.463771	5.28885	-0.540381	0.590344	0.808805	-6.22008	0.757452	HRZE
Bacteroides_uniformis_(ASV_104)	-0.408551	6.35997	-0.536194	0.593221	0.810457	-6.0945	0.759812	HRZE
Colidextribacter_massiliensis_(ASV_773)	0.250104	4.75179	0.523163	0.602219	0.820438	-6.30239	0.767467	HRZE
Parabacteroides_distasonis_(ASV_339)	-0.368393	5.54845	-0.515829	0.60731	0.825057	-6.23451	0.771638	HRZE
Lactobacillus_salivarius_(ASV_79)	0.491562	6.7765	0.507513	0.613106	0.830038	-6.08226	0.776784	HRZE
Bacteroides_ovatus_(ASV_213)	0.346464	5.40109	0.504428	0.615262	0.830038	-6.1987	0.777668	HRZE
Eubacterium_hallii_(ASV_1249)	0.234563	4.68623	0.503216	0.61611	0.830038	-6.32149	0.77822	HRZE
Bacteroides_vulgatus_(ASV_50)	-0.376747	6.07741	-0.493615	0.622848	0.83679	-6.20262	0.783463	HRZE
Desulfovibrio_simplex_(ASV_826)	0.276494	4.96208	0.486401	0.627931	0.838467	-6.31529	0.787944	HRZE
Prevotella_stercorea_(ASV_263)	-0.282446	5.19568	-0.484684	0.629144	0.838467	-6.27539	0.788753	HRZE
Gemmiger_formicilis_(ASV_19)	-0.6087	10.3663	-0.483515	0.62997	0.838467	-5.67955	0.789206	HRZE
Bacteroides_caccae_(ASV_94)	-0.344495	5.83991	-0.481819	0.63117	0.838467	-6.1648	0.790126	HRZE
Ruminococcus_albus_(ASV_354)	-0.313574	5.31259	-0.47666	0.634824	0.838467	-6.23694	0.793004	HRZE
Costertonia_aggregata_(ASV_276)	-0.317478	5.1163	-0.474524	0.63634	0.838467	-6.27761	0.793672	HRZE
Blautia_luti_(ASV_806)	0.292447	4.93581	0.472906	0.637489	0.838467	-6.30607	0.794813	HRZE
Citrobacter_freundii_(ASV_233)	-0.244668	6.05632	-0.47229	0.637927	0.838467	-6.4385	0.795066	HRZE
Parabacteroides_distasonis_(ASV_395)	0.236893	4.82134	0.468969	0.640289	0.839298	-6.30389	0.797426	HRZE
Gracilibacter_thermotolerans_(ASV_1328)	-0.25509	4.8173	-0.466226	0.642243	0.83959	-6.34389	0.799021	HRZE
Alistipes_onderdonkii_(ASV_246)	-0.257537	5.217	-0.444449	0.657845	0.857674	-6.33125	0.807967	HRZE
Ihubacter_massiliensis_(ASV_1058)	0.268156	5.22453	0.44066	0.660575	0.858925	-6.28834	0.808746	HRZE
Clostridium_methylpentosum_(ASV_1608)	-0.231076	4.85797	-0.437424	0.66291	0.85928	-6.40837	0.809561	HRZE
Faecalibacterium_prausnitzii_(ASV_864)	0.260641	5.33344	0.435374	0.664391	0.85928	-6.25806	0.810309	HRZE
Prevotella_copri_(ASV_49)	-0.361431	5.96742	-0.431275	0.667357	0.86082	-6.13787	0.812654	HRZE
Prevotella_copri_(ASV_12)	-0.562613	8.84385	-0.422894	0.673438	0.866359	-5.84663	0.817712	HRZE
Veillonella_dispar_(ASV_367)	-0.264092	5.78392	-0.417691	0.677224	0.867619	-6.31484	0.820255	HRZE
Ruminiclostridium_cellobioparum_(ASV_973)	-0.189938	4.75461	-0.416632	0.677995	0.867619	-6.36774	0.820896	HRZE
Holdemania_filiformis_(ASV_129)	-0.34964	5.94314	-0.411706	0.681588	0.869922	-6.29575	0.823192	HRZE
Eubacterium_rectale_(ASV_8)	-0.504058	9.38341	-0.405542	0.686095	0.873376	-5.76788	0.825698	HRZE
Subdoligranulum_variabile_(ASV_89)	-0.391872	7.79272	-0.398517	0.691246	0.877628	-5.93168	0.82925	HRZE
Ruminococcus_faecis_(ASV_199)	-0.352397	6.54637	-0.387816	0.699119	0.885308	-6.07759	0.834339	HRZE
Fusicatenibacter_saccharivorans_(ASV_728)	0.232728	5.91895	0.378436	0.706048	0.891166	-6.25171	0.839003	HRZE
Paraprevotella_xylaniphila_(ASV_631)	-0.217534	4.88649	-0.376581	0.707421	0.891166	-6.37061	0.839753	HRZE
Blautia_luti_(ASV_359)	-0.221946	5.30193	-0.370753	0.711742	0.894287	-6.31838	0.842513	HRZE
Clostridium_amygdalinum_(ASV_275)	0.267863	7.14972	0.359327	0.720239	0.899545	-6.06387	0.84805	HRZE
Sporobacter_termitidis_(ASV_778)	-0.192878	5.01813	-0.356855	0.722082	0.899545	-6.34089	0.849141	HRZE
Eubacterium_coprostanoligenes_(ASV_123)	0.330792	6.30915	0.35256	0.725289	0.899545	-5.99884	0.851302	HRZE
Sporobacter_termitidis_(ASV_2993)	-0.151863	4.52185	-0.353282	0.724749	0.899545	-6.4534	0.851302	HRZE
Prevotellamassilia_timonensis_(ASV_298)	-0.272789	5.73376	-0.350837	0.726577	0.899545	-6.23652	0.852065	HRZE
Oscillibacter_ruminantium_(ASV_840)	-0.168954	5.11656	-0.350197	0.727055	0.899545	-6.33888	0.852331	HRZE
Desulfotomaculum_guttoideum_(ASV_223)	0.271618	7.28405	0.342291	0.732975	0.902327	-5.95892	0.855769	HRZE
Sporobacter_termitidis_(ASV_1366)	-0.176211	4.88521	-0.342225	0.733024	0.902327	-6.37124	0.855769	HRZE
Lutispora_thermophila_(ASV_162)	0.303866	7.30976	0.334755	0.738632	0.906928	-5.93478	0.859159	HRZE
Enterococcus_avium_(ASV_731)	-0.196689	4.98529	-0.330589	0.741766	0.907396	-6.48323	0.860956	HRZE
Eubacterium_coprostanoligenes_(ASV_95)	-0.261966	6.02302	-0.329276	0.742755	0.907396	-6.21157	0.861514	HRZE
Oscillibacter_ruminantium_(ASV_898)	0.171491	5.26279	0.321233	0.74882	0.912507	-6.27841	0.865004	HRZE
Enterobacter_cloacae_(ASV_1298)	-0.16743	4.86512	-0.315679	0.753018	0.913737	-6.48805	0.866903	HRZE
Actinotignum_urinale_(ASV_5005)	-0.121235	4.53327	-0.312986	0.755056	0.913737	-6.5165	0.867777	HRZE
Holdemanella_biformis_(ASV_268)	0.206584	5.51511	0.312424	0.755482	0.913737	-6.25386	0.867973	HRZE
Hungatella_hathewayi_(ASV_692)	-0.214427	5.20725	-0.307264	0.759392	0.916181	-6.29354	0.869523	HRZE
Monoglobus_pectinilyticus_(ASV_110)	-0.316855	6.97441	-0.301413	0.763834	0.919254	-5.98626	0.871437	HRZE
Akkermansia_muciniphila_(ASV_222)	-0.180656	4.98794	-0.28723	0.774633	0.927001	-6.40988	0.879264	HRZE
Catenibacterium_mitsuokai_(ASV_4)	0.389688	9.5391	0.285688	0.77581	0.927001	-5.83582	0.879645	HRZE
Ruminococcus_champanellensis_(ASV_1657)	-0.146369	4.86965	-0.285433	0.776005	0.927001	-6.38672	0.879645	HRZE
Hungatella_effluvii_(ASV_655)	-0.171774	5.49625	-0.27963	0.780439	0.930007	-6.27313	0.882608	HRZE
Sporobacter_termitidis_(ASV_1655)	-0.136474	4.63688	-0.274206	0.78459	0.932662	-6.43796	0.885408	HRZE
Prevotella_stercorea_(ASV_175)	0.192959	5.2953	0.261899	0.794031	0.937763	-6.28047	0.892249	HRZE
Neglecta_timonensis_(ASV_245)	0.244598	7.28904	0.259963	0.795519	0.937763	-5.9639	0.892249	HRZE
Klebsiella_pneumoniae_(ASV_503)	0.164367	5.26814	0.26157	0.794284	0.937763	-6.46258	0.892249	HRZE
Desulfotomaculum_guttoideum_(ASV_992)	0.157904	4.92367	0.258538	0.796615	0.937763	-6.37626	0.892872	HRZE
Eubacterium_coprostanoligenes_(ASV_288)	-0.159934	5.11078	-0.255528	0.798931	0.938212	-6.38215	0.893697	HRZE
Eubacterium_coprostanoligenes_(ASV_248)	0.202974	5.01	0.251663	0.801908	0.939433	-6.35062	0.89611	HRZE
Blautia_obeum_(ASV_2131)	-0.122639	4.77002	-0.247764	0.804913	0.940682	-6.45372	0.898317	HRZE
Faecalicatena_orotica_(ASV_1936)	-0.105813	4.99517	-0.242744	0.808787	0.942937	-6.44566	0.89886	HRZE
Streptococcus_himalayensis_(ASV_2869)	0.0985814	4.46326	0.231253	0.817673	0.950035	-6.48558	0.904627	HRZE
Anaerostipes_hadrus_(ASV_41)	-0.274826	8.77449	-0.223207	0.823909	0.950035	-5.8493	0.908762	HRZE
Bacteroides_kribbi_(ASV_130)	0.149893	5.01193	0.222484	0.824469	0.950035	-6.40309	0.909085	HRZE
Flintibacter_butyricus_(ASV_2562)	0.0968211	4.77466	0.220858	0.825732	0.950035	-6.44595	0.90993	HRZE
Blautia_luti_(ASV_3703)	-0.113066	4.81233	-0.220125	0.8263	0.950035	-6.45119	0.910217	HRZE
Phascolarctobacterium_faecium_(ASV_115)	-0.159444	5.54773	-0.219596	0.826711	0.950035	-6.32258	0.910374	HRZE
Oscillibacter_ruminantium_(ASV_474)	0.125914	4.867	0.21718	0.828587	0.950035	-6.40721	0.911553	HRZE
Muribaculum_intestinale_(ASV_163)	-0.170049	6.11669	-0.214358	0.83078	0.950143	-6.15539	0.913374	HRZE
Hungatella_effluvii_(ASV_2022)	-0.0995003	4.80441	-0.211515	0.83299	0.950143	-6.44175	0.914028	HRZE
Herbinix_luporum_(ASV_471)	-0.151228	5.86218	-0.209499	0.834559	0.950143	-6.23366	0.914567	HRZE
Allisonella_histaminiformans_(ASV_2088)	-0.0944378	4.65912	-0.200409	0.841638	0.95436	-6.45409	0.919061	HRZE
Holdemanella_biformis_(ASV_20)	-0.247323	8.04074	-0.191847	0.848318	0.95436	-5.93159	0.924137	HRZE
Faecalibacterium_prausnitzii_(ASV_610)	0.114065	4.79992	0.188382	0.851025	0.95436	-6.39943	0.925317	HRZE
Roseburia_faecis_(ASV_1399)	0.104589	4.98253	0.187813	0.851469	0.95436	-6.35199	0.925332	HRZE
Parvimonas_micra_(ASV_1291)	-0.0885837	4.9027	-0.186656	0.852374	0.95436	-6.53876	0.925427	HRZE
Prevotella_copri_(ASV_33)	-0.173057	6.23142	-0.185379	0.853372	0.95436	-6.14238	0.926013	HRZE
Anaerostipes_hadrus_(ASV_70)	0.215495	7.9678	0.18457	0.854004	0.95436	-5.91566	0.926013	HRZE
Hungatella_hathewayi_(ASV_738)	0.0958509	4.85416	0.185206	0.853508	0.95436	-6.4044	0.926013	HRZE
Clostridium_glycyrrhizinilyticum_(ASV_221)	-0.134117	6.38317	-0.176896	0.86001	0.956662	-6.21618	0.929555	HRZE
Ruthenibacterium_lactatiformans_(ASV_258)	-0.135037	6.10985	-0.177169	0.859796	0.956662	-6.24762	0.929555	HRZE
Ruminococcus_champanellensis_(ASV_56)	-0.162133	6.09717	-0.169842	0.865537	0.959237	-6.19041	0.93256	HRZE
Eubacterium_ramulus_(ASV_1386)	-0.0840132	4.88397	-0.168894	0.86628	0.959237	-6.42785	0.933065	HRZE
Lactonifactor_longoviformis_(ASV_3370)	0.0732719	4.74992	0.163299	0.87067	0.960854	-6.55048	0.936308	HRZE
Barnesiella_intestinihominis_(ASV_663)	-0.0808927	4.63086	-0.161983	0.871702	0.960854	-6.44202	0.937121	HRZE
Prevotella_stercorea_(ASV_202)	0.14411	6.37988	0.150286	0.880894	0.966592	-6.22294	0.942229	HRZE
Alistipes_finegoldii_(ASV_357)	-0.0858655	5.03665	-0.150606	0.880642	0.966592	-6.38983	0.942229	HRZE
Eubacterium_hallii_(ASV_640)	0.105163	5.7092	0.14741	0.883156	0.966887	-6.2367	0.943757	HRZE
Sporobacter_termitidis_(ASV_1351)	0.0698586	4.83758	0.144305	0.8856	0.967379	-6.43163	0.945179	HRZE
Atopobium_parvulum_(ASV_2719)	0.0621038	4.75383	0.137337	0.891088	0.967537	-6.54867	0.949206	HRZE
Clostridium_innocuum_(ASV_459)	0.0831136	5.00122	0.136405	0.891823	0.967537	-6.44969	0.949298	HRZE
Bacteroides_uniformis_(ASV_136)	0.114299	6.27298	0.132516	0.894889	0.967537	-6.13662	0.950375	HRZE
Enterococcus_faecalis_(ASV_1352)	0.0646979	4.97744	0.129238	0.897474	0.967537	-6.55067	0.952164	HRZE
Ruminococcus_faecis_(ASV_18)	-0.168328	10.0438	-0.127312	0.898993	0.967537	-5.80024	0.952648	HRZE
Succinivibrio_dextrinosolvens_(ASV_28)	0.102286	5.68761	0.125873	0.900129	0.967537	-6.2894	0.953491	HRZE
Alistipes_putredinis_(ASV_167)	-0.0862554	5.60539	-0.123876	0.901705	0.967537	-6.30475	0.953679	HRZE
Blautia_marasmi_(ASV_302)	-0.0751803	4.81294	-0.12409	0.901536	0.967537	-6.40536	0.953679	HRZE
Lactobacillus_delbrueckii_(ASV_379)	0.061045	5.51569	0.119231	0.905373	0.969062	-6.56151	0.955468	HRZE
Klebsiella_variicola_(ASV_678)	-0.0509368	5.04685	-0.11423	0.909324	0.969062	-6.52806	0.957554	HRZE
Holdemanella_biformis_(ASV_13)	-0.141424	7.87262	-0.110828	0.912013	0.969062	-5.91952	0.959791	HRZE
Duodenibacillus_massiliensis_(ASV_666)	-0.0539107	4.7445	-0.106178	0.91569	0.969062	-6.42998	0.960386	HRZE
Bifidobacterium_catenulatum_(ASV_3)	0.118241	10.1958	0.101844	0.91912	0.969062	-5.97611	0.960847	HRZE
Paludicola_psychrotolerans_(ASV_993)	0.052206	4.9521	0.104793	0.916787	0.969062	-6.40463	0.960847	HRZE
Coprococcus_catus_(ASV_2019)	-0.0459295	4.74476	-0.101608	0.919307	0.969062	-6.46245	0.960847	HRZE
Eubacterium_hallii_(ASV_303)	0.0892552	6.60194	0.0956206	0.924046	0.969062	-6.08448	0.962468	HRZE
Eubacterium_xylanophilum_(ASV_415)	-0.0668051	5.6489	-0.0903501	0.928221	0.969062	-6.24643	0.964607	HRZE
Prevotella_oralis_(ASV_763)	0.0484695	4.87833	0.090327	0.928239	0.969062	-6.43773	0.964607	HRZE
Streptococcus_alactolyticus_(ASV_53)	0.0566172	7.07876	0.0896701	0.92876	0.969062	-6.37044	0.964824	HRZE
Streptococcus_salivarius_(ASV_60)	0.0743557	10.1603	0.084251	0.933054	0.969062	-5.93837	0.966652	HRZE
Eubacterium_sulci_(ASV_3686)	-0.0360037	4.67204	-0.0845127	0.932847	0.969062	-6.55296	0.966652	HRZE
Parabacteroides_distasonis_(ASV_180)	-0.0552546	5.10352	-0.0789292	0.937274	0.969062	-6.38095	0.96834	HRZE
Bacteroides_dorei_(ASV_68)	-0.0551768	5.22966	-0.0752694	0.940177	0.969062	-6.3146	0.968416	HRZE
Dorea_longicatena_(ASV_702)	-0.0529102	5.68764	-0.0767676	0.938988	0.969062	-6.33478	0.968416	HRZE
Eubacterium_oxidoreducens_(ASV_1632)	0.0375203	4.97504	0.0762927	0.939365	0.969062	-6.44394	0.968416	HRZE
Faecalibacterium_prausnitzii_(ASV_77)	0.0537243	5.7309	0.0729618	0.942008	0.969062	-6.29206	0.96942	HRZE
Eubacterium_brachy_(ASV_3737)	-0.0305725	4.62729	-0.0688756	0.94525	0.969062	-6.56113	0.97165	HRZE
Muribaculum_intestinale_(ASV_188)	0.038205	4.99268	0.064551	0.948683	0.969062	-6.38856	0.972653	HRZE
Bacteroides_vulgatus_(ASV_42)	-0.0620439	6.76722	-0.063096	0.949838	0.969062	-6.12479	0.973054	HRZE
Oscillibacter_ruminantium_(ASV_85)	0.0502481	6.40654	0.0625878	0.950241	0.969062	-6.13457	0.973114	HRZE
Actinomyces_odontolyticus_(ASV_537)	-0.0410445	7.36126	-0.0616346	0.950998	0.969062	-6.18953	0.973114	HRZE
Prevotella_stercorea_(ASV_863)	-0.0306624	4.81614	-0.0615316	0.95108	0.969062	-6.44051	0.973114	HRZE
Prevotella_copri_(ASV_46)	0.047062	5.54486	0.0583924	0.953573	0.969566	-6.302	0.974527	HRZE
Streptococcus_oralis_(ASV_816)	-0.0286533	5.8616	-0.0490826	0.960968	0.975041	-6.42793	0.978257	HRZE
Pseudobutyrivibrio_ruminis_(ASV_1394)	-0.0258146	4.8094	-0.0442008	0.964848	0.976933	-6.44466	0.980149	HRZE
Breznakia_blatticola_(ASV_1822)	0.0190075	4.96254	0.0410938	0.967317	0.977393	-6.41681	0.980897	HRZE
Oscillibacter_ruminantium_(ASV_39)	0.039262	8.46263	0.035585	0.971696	0.979777	-5.88842	0.984455	HRZE
Clostridium_saccharogumia_(ASV_43)	0.031525	7.70284	0.0313801	0.97504	0.981108	-6.00983	0.985953	HRZE
Finegoldia_magna_(ASV_1450)	0.0104935	4.7759	0.0205122	0.983683	0.987756	-6.50431	0.99098	HRZE
Rothia_mucilaginosa_(ASV_2080)	-0.00817636	5.07934	-0.0162315	0.987088	0.989127	-6.41281	0.993526	HRZE
Prevotella_copri_(ASV_45)	-0.00760809	5.42861	-0.010143	0.991931	0.991931	-6.30261	0.995602	HRZE
Romboutsia_timonensis_(ASV_9)	-8.64168	9.39532	-11.709	1.96165e-19	9.51402e-17	32.5629	1.71702e-17	NTZ
Coprococcus_comes_(ASV_54)	-8.05762	9.41347	-11.0092	4.74174e-18	1.14987e-15	29.6274	1.5799e-16	NTZ
Dorea_longicatena_(ASV_34)	-7.70681	9.87917	-9.25558	1.6037e-14	2.59265e-12	22.056	1.69613e-13	NTZ
Clostridium_disporicum_(ASV_24)	-6.95601	7.10843	-9.15404	2.57611e-14	3.12353e-12	21.8308	2.60295e-13	NTZ
Blautia_luti_(ASV_27)	-8.14604	10.4698	-9.04282	4.32993e-14	4.20003e-12	21.0657	4.11768e-13	NTZ
Blautia_faecis_(ASV_124)	-6.14887	8.00205	-8.76455	1.58719e-13	1.24666e-11	20.0782	1.4106e-12	NTZ
Blautia_obeum_(ASV_58)	-6.89742	8.67741	-8.73767	1.79931e-13	1.24666e-11	19.9046	1.57439e-12	NTZ
Terrisporobacter_petrolearius_(ASV_44)	-7.08423	7.76214	-8.44945	6.89966e-13	4.10809e-11	18.7219	5.61735e-12	NTZ
Eubacterium_rectale_(ASV_8)	-7.73895	9.38341	-8.42804	7.62326e-13	4.10809e-11	18.5698	6.16214e-12	NTZ
Intestinimonas_butyriciproducens_(ASV_165)	-6.34324	7.34287	-8.33428	1.17967e-12	5.72141e-11	18.2329	9.35745e-12	NTZ
Ruminococcus_faecis_(ASV_18)	-7.97045	10.0438	-8.26418	1.63461e-12	7.20715e-11	17.8176	1.27869e-11	NTZ
Hungatella_hathewayi_(ASV_87)	-6.52481	7.93076	-7.92249	7.98558e-12	3.22751e-10	16.3566	5.9716e-11	NTZ
Hungatella_hathewayi_(ASV_571)	-4.89865	6.50694	-7.83354	1.20527e-11	4.49657e-10	16.1209	8.8187e-11	NTZ
Oscillibacter_valericigenes_(ASV_31)	-7.02406	7.70278	-7.70155	2.21755e-11	7.68221e-10	15.4697	1.60182e-10	NTZ
Oscillibacter_ruminantium_(ASV_39)	-6.37358	8.46263	-7.67352	2.52358e-11	8.15957e-10	15.3371	1.81516e-10	NTZ
Desulfotomaculum_guttoideum_(ASV_223)	-4.8298	7.28405	-7.61778	3.26281e-11	9.8904e-10	15.1613	2.33205e-10	NTZ
Saccharofermentans_acetigenes_(ASV_38)	-5.36875	6.38279	-7.50528	5.47451e-11	1.55422e-09	14.6709	3.87207e-10	NTZ
Oscillibacter_ruminantium_(ASV_90)	-5.81488	7.42908	-7.49055	5.85775e-11	1.55422e-09	14.5658	4.13452e-10	NTZ
Blautia_schinkii_(ASV_369)	-4.9683	6.99049	-7.48213	6.08871e-11	1.55422e-09	14.5432	4.28862e-10	NTZ
Lutispora_thermophila_(ASV_162)	-5.33014	7.30976	-7.46057	6.72242e-11	1.63019e-09	14.4687	4.71542e-10	NTZ
Blautia_luti_(ASV_69)	-6.4381	8.94551	-7.31411	1.31502e-10	3.02847e-09	13.7211	9.11121e-10	NTZ
Kineothrix_alysoides_(ASV_261)	-4.83635	6.48745	-7.30456	1.37374e-10	3.02847e-09	13.8076	9.49867e-10	NTZ
Gemmiger_formicilis_(ASV_19)	-6.84178	10.3663	-7.28905	1.47464e-10	3.10958e-09	13.5783	1.01756e-09	NTZ
Clostridium_amygdalinum_(ASV_579)	-4.21536	6.27831	-7.25516	1.72157e-10	3.42287e-09	13.625	1.18314e-09	NTZ
Roseburia_inulinivorans_(ASV_93)	-6.70411	8.39624	-7.24978	1.76437e-10	3.42287e-09	13.4855	1.21011e-09	NTZ
Sporobacter_termitidis_(ASV_75)	-5.96738	7.3925	-7.20069	2.20715e-10	4.11718e-09	13.3141	1.5077e-09	NTZ
Agathobaculum_desmolans_(ASV_333)	-4.76337	6.66166	-7.18295	2.39298e-10	4.2985e-09	13.2862	1.63136e-09	NTZ
Clostridium_amygdalinum_(ASV_275)	-4.67861	7.14972	-7.07929	3.83483e-10	6.51801e-09	12.8384	2.60385e-09	NTZ
Kineothrix_alysoides_(ASV_490)	-4.39627	6.03265	-7.07572	3.89737e-10	6.51801e-09	12.8475	2.64103e-09	NTZ
Agathobaculum_butyriciproducens_(ASV_214)	-4.88918	6.67249	-7.04331	4.51511e-10	7.29943e-09	12.6844	3.04143e-09	NTZ
Eubacterium_siraeum_(ASV_107)	-4.87684	6.36392	-6.98884	5.77943e-10	9.04201e-09	12.4589	3.8777e-09	NTZ
Clostridium_amygdalinum_(ASV_192)	-4.63438	6.79717	-6.97869	6.05132e-10	9.17153e-09	12.4227	4.05212e-09	NTZ
Faecalibacterium_prausnitzii_(ASV_101)	-5.03946	7.15348	-6.93187	7.47857e-10	1.09912e-08	12.1865	4.98816e-09	NTZ
Faecalibacterium_prausnitzii_(ASV_10)	-6.97552	10.91	-6.84	1.13202e-09	1.6148e-08	11.6402	7.50629e-09	NTZ
Blautia_wexlerae_(ASV_113)	-5.62935	8.63626	-6.82348	1.2194e-09	1.68974e-08	11.6719	8.03856e-09	NTZ
Coprococcus_catus_(ASV_186)	-5.06192	8.10781	-6.81473	1.26839e-09	1.7088e-08	11.6666	8.3453e-09	NTZ
Aminipila_butyrica_(ASV_480)	-3.82632	6.30679	-6.71439	1.99062e-09	2.55004e-08	11.2988	1.29964e-08	NTZ
Marvinbryantia_formatexigens_(ASV_673)	-4.08374	6.29676	-6.71357	1.99797e-09	2.55004e-08	11.2814	1.30194e-08	NTZ
Haemophilus_parainfluenzae_(ASV_182)	-4.03351	6.27398	-6.70173	2.10692e-09	2.62014e-08	11.2376	1.37031e-08	NTZ
Hungatella_effluvii_(ASV_325)	-4.48137	6.16964	-6.67854	2.33746e-09	2.83417e-08	11.1345	1.51734e-08	NTZ
Roseburia_inulinivorans_(ASV_118)	-5.62997	7.77383	-6.6143	3.11508e-09	3.68491e-08	10.8315	2.01826e-08	NTZ
Ruminococcus_champanellensis_(ASV_47)	-4.85906	6.25591	-6.54862	4.17472e-09	4.82081e-08	10.5932	2.69965e-08	NTZ
Eubacterium_eligens_(ASV_126)	-4.81281	6.25176	-6.50221	5.13184e-09	5.66631e-08	10.3921	3.31228e-08	NTZ
Oscillibacter_ruminantium_(ASV_91)	-4.65403	6.2171	-6.50105	5.15818e-09	5.66631e-08	10.3904	3.32296e-08	NTZ
Hungatella_hathewayi_(ASV_269)	-3.81971	5.98319	-6.49676	5.2574e-09	5.66631e-08	10.3745	3.38047e-08	NTZ
Parabacteroides_merdae_(ASV_64)	-4.61622	6.61264	-6.46755	5.98522e-09	6.3105e-08	10.243	3.84118e-08	NTZ
Eubacterium_hallii_(ASV_435)	-3.68549	5.42967	-6.34051	1.0497e-08	1.06113e-07	9.71005	6.72403e-08	NTZ
Eubacterium_hallii_(ASV_356)	-4.87243	6.46076	-6.3358	1.0717e-08	1.06113e-07	9.69058	6.85202e-08	NTZ
Fournierella_massiliensis_(ASV_446)	-3.88332	5.64442	-6.32922	1.10325e-08	1.06113e-07	9.66748	7.04048e-08	NTZ
Blautia_faecis_(ASV_521)	-3.84059	5.829	-6.32836	1.10746e-08	1.06113e-07	9.66387	7.05407e-08	NTZ
Lutispora_thermophila_(ASV_166)	-4.90752	6.21072	-6.32665	1.11582e-08	1.06113e-07	9.65273	7.09404e-08	NTZ
Sporobacter_termitidis_(ASV_371)	-4.57143	6.21963	-6.30931	1.20435e-08	1.12329e-07	9.577	7.64255e-08	NTZ
Enterococcus_faecium_(ASV_257)	6.00329	6.56591	6.30269	1.23995e-08	1.13467e-07	9.27579	7.8538e-08	NTZ
Ruminococcus_bromii_(ASV_5)	-6.9726	9.33079	-6.296	1.27699e-08	1.14692e-07	9.44314	8.07331e-08	NTZ
Massiliprevotella_massiliensis_(ASV_100)	-4.50139	6.23446	-6.28546	1.33757e-08	1.1698e-07	9.48308	8.4406e-08	NTZ
Hungatella_effluvii_(ASV_349)	-3.61129	5.96923	-6.28324	1.3507e-08	1.1698e-07	9.47373	8.50765e-08	NTZ
Roseburia_faecis_(ASV_66)	-4.94188	6.473	-6.26001	1.4958e-08	1.26855e-07	9.37092	9.40415e-08	NTZ
Hungatella_effluvii_(ASV_150)	-5.12195	7.9477	-6.2568	1.51703e-08	1.26855e-07	9.33597	9.51998e-08	NTZ
Hungatella_hathewayi_(ASV_810)	-3.22279	5.60367	-6.24213	1.61788e-08	1.32995e-07	9.29866	1.01155e-07	NTZ
Blautia_obeum_(ASV_102)	-5.08914	7.46058	-6.21771	1.80068e-08	1.45555e-07	9.17883	1.12377e-07	NTZ
Muribaculum_intestinale_(ASV_163)	-4.15387	6.11669	-6.19949	1.95022e-08	1.55059e-07	9.12436	1.21264e-07	NTZ
Blautia_stercoris_(ASV_301)	-4.16011	6.4229	-6.17815	2.1411e-08	1.67489e-07	9.03302	1.32889e-07	NTZ
Aminipila_butyrica_(ASV_788)	-3.55545	5.2292	-6.16802	2.23794e-08	1.72286e-07	8.98719	1.38646e-07	NTZ
Coprococcus_eutactus_(ASV_117)	-3.76273	5.58658	-6.10425	2.95552e-08	2.23059e-07	8.72413	1.82768e-07	NTZ
Gracilibacter_thermotolerans_(ASV_366)	-3.6405	5.76875	-6.10163	2.98945e-08	2.23059e-07	8.71884	1.84531e-07	NTZ
Ruminococcus_callidus_(ASV_1070)	-2.94409	5.26303	-6.09504	3.07641e-08	2.2607e-07	8.67663	1.89554e-07	NTZ
Sporobacter_termitidis_(ASV_239)	-4.48348	6.87338	-6.0858	3.2026e-08	2.3183e-07	8.65132	1.96972e-07	NTZ
Faecalibacterium_prausnitzii_(ASV_6)	-7.1634	10.6499	-6.06	3.5826e-08	2.55524e-07	8.47614	2.19945e-07	NTZ
Streptococcus_alactolyticus_(ASV_53)	6.51484	7.07876	6.04421	3.83683e-08	2.6969e-07	8.24508	2.35127e-07	NTZ
Intestinibacter_bartlettii_(ASV_37)	-5.92827	8.78696	-6.02596	4.1527e-08	2.87723e-07	8.3744	2.54026e-07	NTZ
Oscillibacter_ruminantium_(ASV_85)	-4.03878	6.40654	-6.01276	4.39711e-08	2.96305e-07	8.3526	2.68111e-07	NTZ
Blautia_faecis_(ASV_387)	-4.03716	7.03399	-6.01268	4.39875e-08	2.96305e-07	8.34781	2.68111e-07	NTZ
Ethanoligenens_harbinense_(ASV_401)	-3.43962	5.461	-5.91171	6.8022e-08	4.5049e-07	7.92352	4.13861e-07	NTZ
Kineothrix_alysoides_(ASV_436)	-3.7252	5.66148	-5.90929	6.87346e-08	4.5049e-07	7.92225	4.17449e-07	NTZ
Colidextribacter_massiliensis_(ASV_279)	-3.98711	6.45113	-5.859	8.53127e-08	5.49411e-07	7.72592	5.17208e-07	NTZ
Oscillibacter_ruminantium_(ASV_408)	-3.49352	5.94317	-5.85687	8.60933e-08	5.49411e-07	7.70088	5.2101e-07	NTZ
Blautia_luti_(ASV_99)	-4.95441	7.54324	-5.8493	8.89361e-08	5.60182e-07	7.66963	5.37256e-07	NTZ
Oscillibacter_ruminantium_(ASV_114)	-4.96663	7.60857	-5.83659	9.39132e-08	5.83947e-07	7.63007	5.66315e-07	NTZ
Ruminococcus_callidus_(ASV_57)	-4.46658	6.31161	-5.80848	1.05918e-07	6.50258e-07	7.51718	6.37575e-07	NTZ
Colidextribacter_massiliensis_(ASV_1264)	-3.1612	5.09129	-5.78823	1.15494e-07	7.00182e-07	7.41159	6.93986e-07	NTZ
Sporobacter_termitidis_(ASV_250)	-4.79998	6.92463	-5.78255	1.18326e-07	7.08497e-07	7.41558	7.08497e-07	NTZ
Blautia_wexlerae_(ASV_262)	-3.61539	6.15389	-5.77553	1.21927e-07	7.21153e-07	7.3779	7.28771e-07	NTZ
Clostridium_amygdalinum_(ASV_311)	-3.82891	6.31245	-5.75613	1.3244e-07	7.73898e-07	7.30876	7.90219e-07	NTZ
Anaerotignum_aminivorans_(ASV_676)	-3.30289	6.04986	-5.74918	1.3642e-07	7.87663e-07	7.27541	8.12536e-07	NTZ
Ruminococcus_lactaris_(ASV_137)	-3.82915	6.22879	-5.74568	1.38468e-07	7.90081e-07	7.26105	8.2329e-07	NTZ
Dorea_formicigenerans_(ASV_59)	-5.24204	9.76725	-5.71046	1.60841e-07	9.04041e-07	7.08149	9.5464e-07	NTZ
Oscillibacter_ruminantium_(ASV_151)	-3.65774	6.57055	-5.70852	1.62168e-07	9.04041e-07	7.11086	9.60839e-07	NTZ
Ruminococcus_bromii_(ASV_23)	-5.05135	6.39219	-5.70038	1.67872e-07	9.25203e-07	7.08542	9.92901e-07	NTZ
Kineothrix_alysoides_(ASV_744)	-3.26861	5.29218	-5.66404	1.9583e-07	1.06716e-06	6.91651	1.15625e-06	NTZ
Odoribacter_splanchnicus_(ASV_190)	-3.99187	6.82365	-5.64092	2.1596e-07	1.16378e-06	6.8492	1.27289e-06	NTZ
Gemmiger_formicilis_(ASV_17)	-5.93016	10.6534	-5.6346	2.21796e-07	1.17758e-06	6.7375	1.30502e-06	NTZ
Eubacterium_ramulus_(ASV_559)	-3.34287	5.69949	-5.63293	2.23375e-07	1.17758e-06	6.8046	1.31204e-06	NTZ
Ruminococcus_flavefaciens_(ASV_220)	-3.85794	5.64966	-5.62106	2.3485e-07	1.22475e-06	6.74658	1.37706e-06	NTZ
Clostridium_disporicum_(ASV_29)	-5.00675	7.66011	-5.53402	3.38722e-07	1.74766e-06	6.42209	1.98269e-06	NTZ
Gracilibacter_thermotolerans_(ASV_966)	-2.74969	5.10167	-5.51935	3.60197e-07	1.8389e-06	6.31999	2.10477e-06	NTZ
Oscillibacter_ruminantium_(ASV_2180)	-2.39586	4.90318	-5.50847	3.76988e-07	1.90457e-06	6.26688	2.1991e-06	NTZ
Sporobacter_termitidis_(ASV_390)	-3.33652	5.4908	-5.49739	3.94885e-07	1.97442e-06	6.25624	2.29954e-06	NTZ
Anaerovorax_odorimutans_(ASV_880)	-2.88718	5.19588	-5.49171	4.04377e-07	2.00125e-06	6.21594	2.35079e-06	NTZ
Eubacterium_ramulus_(ASV_694)	-3.00378	5.65019	-5.48868	4.09521e-07	2.00326e-06	6.2175	2.37662e-06	NTZ
Anaerofilum_agile_(ASV_327)	-4.2204	6.43866	-5.48664	4.13043e-07	2.00326e-06	6.2383	2.39297e-06	NTZ
Emergencia_timonensis_(ASV_912)	-2.80141	5.00356	-5.48254	4.20179e-07	2.01769e-06	6.1759	2.43017e-06	NTZ
Butyrivibrio_crossotus_(ASV_121)	-3.69438	5.43503	-5.47834	4.276e-07	2.0332e-06	6.18591	2.46888e-06	NTZ
Neglecta_timonensis_(ASV_245)	-4.15578	7.28904	-5.47527	4.33122e-07	2.03946e-06	6.19589	2.49652e-06	NTZ
Colidextribacter_massiliensis_(ASV_846)	-2.90641	5.06328	-5.46715	4.48064e-07	2.08953e-06	6.12623	2.57827e-06	NTZ
Holdemanella_biformis_(ASV_13)	-5.34878	7.87262	-5.46218	4.57445e-07	2.11296e-06	6.14476	2.6278e-06	NTZ
Hungatella_hathewayi_(ASV_265)	-4.2566	7.43625	-5.44541	4.90566e-07	2.24457e-06	6.07795	2.8133e-06	NTZ
Sporobacter_termitidis_(ASV_244)	-4.51896	7.1471	-5.4358	5.10587e-07	2.31434e-06	6.04181	2.92318e-06	NTZ
Roseburia_inulinivorans_(ASV_854)	-3.31836	5.70709	-5.40157	5.88672e-07	2.61641e-06	5.87757	3.36455e-06	NTZ
Sporobacter_termitidis_(ASV_712)	-2.86513	5.18393	-5.39921	5.94469e-07	2.61641e-06	5.84434	3.39197e-06	NTZ
Hungatella_effluvii_(ASV_655)	-2.96279	5.49625	-5.39867	5.95792e-07	2.61641e-06	5.84461	3.39381e-06	NTZ
Kineothrix_alysoides_(ASV_348)	-3.3224	5.15885	-5.39551	6.03646e-07	2.61641e-06	5.83683	3.43021e-06	NTZ
Sporobacter_termitidis_(ASV_1175)	-2.55246	4.91061	-5.39529	6.04202e-07	2.61641e-06	5.82243	3.43021e-06	NTZ
Dehalobacter_restrictus_(ASV_78)	-3.95486	6.21511	-5.38551	6.29213e-07	2.7006e-06	5.82922	3.56624e-06	NTZ
Dehalobacter_restrictus_(ASV_568)	-3.17175	5.2893	-5.35128	7.25028e-07	3.08455e-06	5.67749	4.10245e-06	NTZ
Sporobacter_termitidis_(ASV_149)	-4.36704	6.76524	-5.34655	7.39344e-07	3.1181e-06	5.69183	4.16956e-06	NTZ
Lutispora_thermophila_(ASV_402)	-3.73538	5.67093	-5.34394	7.47349e-07	3.12469e-06	5.64728	4.20771e-06	NTZ
Ethanoligenens_harbinense_(ASV_52)	-3.86087	6.17931	-5.30795	8.66971e-07	3.59385e-06	5.52358	4.87312e-06	NTZ
Coprococcus_eutactus_(ASV_219)	-2.82066	5.14648	-5.30185	8.89034e-07	3.65408e-06	5.46488	4.98888e-06	NTZ
Hungatella_hathewayi_(ASV_424)	-2.81145	5.2957	-5.29934	8.9825e-07	3.66094e-06	5.46453	5.03228e-06	NTZ
Herbinix_luporum_(ASV_321)	-3.21816	6.25388	-5.29687	9.07437e-07	3.66756e-06	5.48939	5.07537e-06	NTZ
Anaerostipes_hadrus_(ASV_41)	-5.00237	8.77449	-5.25837	1.06299e-06	4.26073e-06	5.35524	5.93559e-06	NTZ
Fusicatenibacter_saccharivorans_(ASV_728)	-3.14333	5.91895	-5.22289	1.22924e-06	4.88673e-06	5.18457	6.85266e-06	NTZ
Hungatella_hathewayi_(ASV_230)	-3.32244	6.28737	-5.21069	1.29208e-06	5.09478e-06	5.14734	7.19116e-06	NTZ
Bacteroides_xylanolyticus_(ASV_725)	-3.02914	6.12581	-5.20709	1.31122e-06	5.12857e-06	5.1337	7.28576e-06	NTZ
Eubacterium_eligens_(ASV_191)	-2.90094	5.24569	-5.17771	1.47819e-06	5.73539e-06	4.97315	8.20011e-06	NTZ
Roseburia_intestinalis_(ASV_986)	-2.75361	5.47148	-5.1676	1.5403e-06	5.92894e-06	4.96715	8.53071e-06	NTZ
Eubacterium_ruminantium_(ASV_141)	-3.80471	5.92985	-5.16468	1.55868e-06	5.95244e-06	4.97682	8.61844e-06	NTZ
Eubacterium_hallii_(ASV_423)	-3.78381	6.15183	-5.16062	1.58465e-06	6.00435e-06	4.96229	8.74781e-06	NTZ
Gracilibacter_thermotolerans_(ASV_1204)	-2.64993	4.92656	-5.13883	1.73136e-06	6.50936e-06	4.81517	9.54214e-06	NTZ
Lactobacillus_rogosae_(ASV_1384)	-2.52253	5.27452	-5.13246	1.77673e-06	6.62856e-06	4.81614	9.77632e-06	NTZ
Saccharofermentans_acetigenes_(ASV_253)	-3.56386	5.50065	-5.12838	1.8064e-06	6.67094e-06	4.81671	9.92351e-06	NTZ
Sporobacter_termitidis_(ASV_433)	-2.75152	5.12467	-5.12712	1.8156e-06	6.67094e-06	4.78437	9.95792e-06	NTZ
Roseburia_faecis_(ASV_228)	-3.31625	5.2765	-5.11668	1.89412e-06	6.90712e-06	4.75538	1.03718e-05	NTZ
Ruminococcus_albus_(ASV_183)	-3.49867	6.11826	-5.10825	1.95989e-06	7.09362e-06	4.73887	1.07147e-05	NTZ
Dehalobacter_restrictus_(ASV_445)	-3.17201	5.16457	-5.10532	1.98324e-06	7.12499e-06	4.71742	1.08249e-05	NTZ
Bacteroides_thetaiotaomicron_(ASV_98)	-3.52988	6.24347	-5.09867	2.03732e-06	7.26544e-06	4.72595	1.11023e-05	NTZ
Oscillibacter_ruminantium_(ASV_840)	-2.38455	5.11656	-5.09293	2.08514e-06	7.36884e-06	4.64827	1.13447e-05	NTZ
Prevotella_copri_(ASV_33)	-4.0255	6.23142	-5.09157	2.0967e-06	7.36884e-06	4.68732	1.13893e-05	NTZ
Blautia_luti_(ASV_112)	-4.44378	7.30631	-5.08712	2.13473e-06	7.40167e-06	4.70714	1.1571e-05	NTZ
Roseburia_hominis_(ASV_372)	-3.5211	5.65127	-5.08686	2.13697e-06	7.40167e-06	4.65964	1.1571e-05	NTZ
Clostridium_ventriculi_(ASV_177)	-3.3601	5.44134	-5.08514	2.15183e-06	7.40167e-06	4.65214	1.16329e-05	NTZ
Sporobacter_termitidis_(ASV_778)	-2.58206	5.01813	-5.08253	2.17465e-06	7.42749e-06	4.59095	1.17376e-05	NTZ
Roseburia_inulinivorans_(ASV_353)	-2.97877	5.32514	-5.07895	2.20632e-06	7.48297e-06	4.61206	1.18896e-05	NTZ
Clostridium_glycyrrhizinilyticum_(ASV_221)	-3.58932	6.38317	-5.07484	2.24321e-06	7.55525e-06	4.63022	1.20692e-05	NTZ
Eubacterium_coprostanoligenes_(ASV_123)	-3.55493	6.30915	-5.05055	2.47405e-06	8.27528e-06	4.52563	1.32902e-05	NTZ
Paludicola_psychrotolerans_(ASV_993)	-2.38602	4.9521	-5.04633	2.51636e-06	8.35914e-06	4.45341	1.34961e-05	NTZ
Blautia_stercoris_(ASV_316)	-3.05839	5.65909	-5.03635	2.6195e-06	8.64256e-06	4.46035	1.40271e-05	NTZ
Hungatella_hathewayi_(ASV_1025)	-2.7445	5.27757	-5.03233	2.66217e-06	8.72402e-06	4.42844	1.42332e-05	NTZ
Clostridium_tunisiense_(ASV_545)	-2.92579	5.04726	-5.02792	2.70978e-06	8.82042e-06	4.40247	1.44649e-05	NTZ
Bacteroides_xylanolyticus_(ASV_681)	-2.85315	5.94167	-5.01769	2.82345e-06	9.12482e-06	4.39666	1.50481e-05	NTZ
Ruminococcus_faecis_(ASV_270)	-3.59433	6.35524	-5.01615	2.84092e-06	9.12482e-06	4.41112	1.51175e-05	NTZ
Turicibacter_sanguinis_(ASV_81)	-4.68657	7.04322	-5.00391	2.98388e-06	9.52094e-06	4.38712	1.58533e-05	NTZ
Enterococcus_gallinarum_(ASV_534)	4.15212	5.776	4.9974	3.06275e-06	9.70872e-06	4.35624	1.62469e-05	NTZ
Clostridium_hylemonae_(ASV_285)	-4.12898	7.68001	-4.98679	3.1957e-06	1.00644e-05	4.33134	1.69257e-05	NTZ
Fusicatenibacter_saccharivorans_(ASV_55)	-5.14539	9.39647	-4.97991	3.28492e-06	1.02786e-05	4.29837	1.73712e-05	NTZ
Anaerocolumna_jejuensis_(ASV_160)	-3.59599	5.14629	-4.96682	3.46138e-06	1.07613e-05	4.17963	1.82759e-05	NTZ
Ruminococcus_faecis_(ASV_199)	-4.06118	6.54637	-4.96462	3.49185e-06	1.07869e-05	4.2277	1.84081e-05	NTZ
Anaerobacterium_chartisolvens_(ASV_502)	-2.73701	4.93023	-4.94078	3.84022e-06	1.1788e-05	4.0575	2.02133e-05	NTZ
Eubacterium_hallii_(ASV_661)	-2.82785	5.72684	-4.935	3.9297e-06	1.19868e-05	4.06743	2.06522e-05	NTZ
Ruminococcus_champanellensis_(ASV_777)	-2.89127	4.96657	-4.92794	4.04171e-06	1.22514e-05	4.01318	2.1208e-05	NTZ
Ruminococcus_callidus_(ASV_72)	-3.32663	5.56307	-4.91897	4.1884e-06	1.25249e-05	4.02572	2.19439e-05	NTZ
Prevotella_stercorea_(ASV_200)	-3.67332	5.95371	-4.91772	4.2094e-06	1.25249e-05	4.02066	2.1986e-05	NTZ
Ruminococcus_callidus_(ASV_540)	-3.031	5.1657	-4.91807	4.20354e-06	1.25249e-05	3.99157	2.1986e-05	NTZ
Subdoligranulum_variabile_(ASV_174)	-2.97966	5.37452	-4.91123	4.31939e-06	1.27738e-05	3.97457	2.25258e-05	NTZ
Mesoplasma_corruscae_(ASV_385)	-3.32515	5.32475	-4.90693	4.39369e-06	1.29148e-05	3.96789	2.28782e-05	NTZ
Blautia_faecis_(ASV_1690)	-2.35633	5.03475	-4.90221	4.47688e-06	1.308e-05	3.93002	2.32757e-05	NTZ
Anaerotignum_lactatifermentans_(ASV_1162)	-2.43958	5.2016	-4.90064	4.50487e-06	1.30826e-05	3.93196	2.33853e-05	NTZ
Sporobacter_termitidis_(ASV_746)	-2.80756	5.33628	-4.89914	4.53171e-06	1.30826e-05	3.92084	2.34888e-05	NTZ
Ruminococcus_callidus_(ASV_1033)	-2.4619	4.85612	-4.88729	4.74976e-06	1.3631e-05	3.85708	2.45814e-05	NTZ
Coprococcus_comes_(ASV_565)	-2.98945	5.59129	-4.87039	5.07846e-06	1.44638e-05	3.83508	2.62426e-05	NTZ
Faecalibacterium_prausnitzii_(ASV_77)	-3.28912	5.7309	-4.86934	5.09959e-06	1.44638e-05	3.82303	2.63117e-05	NTZ
Sporobacter_termitidis_(ASV_686)	-3.19433	5.21887	-4.86295	5.23e-06	1.47474e-05	3.78658	2.69436e-05	NTZ
Roseburia_faecis_(ASV_156)	-3.09687	5.50455	-4.85505	5.39604e-06	1.51276e-05	3.78672	2.77569e-05	NTZ
Faecalibacterium_prausnitzii_(ASV_1)	-6.08411	11.4806	-4.84209	5.67928e-06	1.5794e-05	3.78278	2.91697e-05	NTZ
Hungatella_hathewayi_(ASV_355)	-3.56559	5.38875	-4.84121	5.69888e-06	1.5794e-05	3.70884	2.92261e-05	NTZ
Ruminiclostridium_cellobioparum_(ASV_973)	-2.16376	4.75461	-4.834	5.8633e-06	1.61574e-05	3.64303	3.0024e-05	NTZ
Bifidobacterium_longum_(ASV_11)	5.9262	9.62097	4.8138	6.34863e-06	1.7396e-05	3.62843	3.24603e-05	NTZ
Hungatella_hathewayi_(ASV_1502)	-2.47862	5.02622	-4.78624	7.07449e-06	1.9276e-05	3.49304	3.61171e-05	NTZ
Roseburia_faecis_(ASV_1361)	-2.36157	5.17656	-4.77317	7.44635e-06	2.01759e-05	3.45671	3.79016e-05	NTZ
Citrobacter_freundii_(ASV_233)	4.73049	6.05632	4.76498	7.68878e-06	2.0717e-05	3.50624	3.9077e-05	NTZ
Eubacterium_eligens_(ASV_700)	-2.37157	4.85721	-4.74918	8.17887e-06	2.19158e-05	3.33904	4.15056e-05	NTZ
Alloprevotella_rava_(ASV_324)	-2.89781	5.42075	-4.7462	8.27466e-06	2.20506e-05	3.3592	4.1929e-05	NTZ
Butyrivibrio_crossotus_(ASV_215)	-2.76467	4.81469	-4.73793	8.54605e-06	2.26494e-05	3.30241	4.32397e-05	NTZ
Anaerotruncus_colihominis_(ASV_451)	-3.04992	5.2819	-4.72849	8.86669e-06	2.33714e-05	3.29201	4.47952e-05	NTZ
Gracilibacter_thermotolerans_(ASV_421)	-2.80531	5.39523	-4.72169	9.10462e-06	2.38689e-05	3.26763	4.59289e-05	NTZ
Holdemanella_biformis_(ASV_40)	-4.1366	6.98056	-4.71515	9.33969e-06	2.43535e-05	3.30145	4.70449e-05	NTZ
Sporobacter_termitidis_(ASV_543)	-2.72598	5.75577	-4.70914	9.56062e-06	2.47963e-05	3.23722	4.80864e-05	NTZ
Pontibacter_rhizosphera_(ASV_111)	-3.1276	5.16568	-4.70299	9.79183e-06	2.52608e-05	3.18118	4.91764e-05	NTZ
Eubacterium_coprostanoligenes_(ASV_288)	-2.91005	5.11078	-4.70137	9.85374e-06	2.5286e-05	3.17597	4.94142e-05	NTZ
Neglecta_timonensis_(ASV_619)	-2.64536	5.03868	-4.69376	1.01495e-05	2.59078e-05	3.13985	5.08222e-05	NTZ
Eubacterium_hallii_(ASV_283)	-3.52747	6.76494	-4.69129	1.02472e-05	2.60203e-05	3.20856	5.12359e-05	NTZ
Herbinix_luporum_(ASV_791)	-2.61795	4.91539	-4.68821	1.03703e-05	2.61959e-05	3.1261	5.17754e-05	NTZ
Gracilibacter_thermotolerans_(ASV_338)	-2.89951	5.48495	-4.68367	1.05546e-05	2.65232e-05	3.13912	5.2618e-05	NTZ
Hungatella_hathewayi_(ASV_738)	-2.31477	4.85416	-4.68071	1.06765e-05	2.66913e-05	3.07715	5.31477e-05	NTZ
Methanobrevibacter_smithii_(ASV_443)	-2.37703	4.71521	-4.64831	1.21033e-05	3.0103e-05	2.96614	6.0162e-05	NTZ
Clostridium_fimetarium_(ASV_1382)	-2.46321	4.99906	-4.62088	1.34538e-05	3.31558e-05	2.88993	6.67472e-05	NTZ
Clostridium_lavalense_(ASV_1454)	-2.18482	4.95407	-4.62062	1.34674e-05	3.31558e-05	2.86786	6.67472e-05	NTZ
Costertonia_aggregata_(ASV_276)	-2.895	5.1163	-4.61726	1.36428e-05	3.33323e-05	2.85309	6.75178e-05	NTZ
Escherichia_coli_(ASV_15)	5.21463	11.3096	4.61536	1.37429e-05	3.33323e-05	2.92507	6.79141e-05	NTZ
Colidextribacter_massiliensis_(ASV_478)	-3.12852	6.2129	-4.61413	1.38083e-05	3.33323e-05	2.9141	6.80676e-05	NTZ
Colidextribacter_massiliensis_(ASV_585)	-2.90371	5.41069	-4.61402	1.3814e-05	3.33323e-05	2.88222	6.80676e-05	NTZ
Ruminococcus_albus_(ASV_133)	-3.73044	5.28885	-4.60871	1.40995e-05	3.38526e-05	2.83977	6.93734e-05	NTZ
Eubacterium_ventriosum_(ASV_796)	-2.43378	5.28125	-4.60733	1.4174e-05	3.38641e-05	2.84645	6.96394e-05	NTZ
Clostridium_leptum_(ASV_235)	-3.00673	5.24245	-4.60377	1.43697e-05	3.41632e-05	2.84716	7.04987e-05	NTZ
Klebsiella_pneumoniae_(ASV_73)	5.02134	8.49551	4.58918	1.51979e-05	3.59559e-05	2.85952	7.44541e-05	NTZ
Hespellia_porcina_(ASV_642)	-2.58733	5.08396	-4.58334	1.55424e-05	3.65925e-05	2.74467	7.60323e-05	NTZ
Eubacterium_ramulus_(ASV_1386)	-2.25683	4.88397	-4.56692	1.65516e-05	3.87804e-05	2.67198	8.0853e-05	NTZ
Lactobacillus_delbrueckii_(ASV_379)	4.15247	5.51569	4.53552	1.86611e-05	4.35127e-05	2.71163	9.07657e-05	NTZ
Roseburia_intestinalis_(ASV_119)	-3.05669	5.41566	-4.53178	1.89291e-05	4.39264e-05	2.59605	9.19375e-05	NTZ
Eubacterium_oxidoreducens_(ASV_548)	-2.79138	4.8766	-4.52191	1.9655e-05	4.51785e-05	2.51211	9.50551e-05	NTZ
Oscillibacter_ruminantium_(ASV_898)	-2.19032	5.26279	-4.5221	1.96403e-05	4.51785e-05	2.52476	9.50551e-05	NTZ
Bacteroides_uniformis_(ASV_104)	-3.17809	6.35997	-4.5203	1.97755e-05	4.51977e-05	2.57697	9.55018e-05	NTZ
Haemophilus_parainfluenzae_(ASV_606)	-2.23894	4.82954	-4.51932	1.98497e-05	4.51977e-05	2.51082	9.57242e-05	NTZ
Eubacterium_hallii_(ASV_330)	-2.99362	6.7707	-4.51498	2.01803e-05	4.57357e-05	2.56368	9.71803e-05	NTZ
Haemophilus_parainfluenzae_(ASV_296)	-2.67395	5.35165	-4.49606	2.16847e-05	4.89167e-05	2.45291	0.000104277	NTZ
Lutispora_thermophila_(ASV_903)	-2.55892	5.09864	-4.48609	2.25206e-05	5.05672e-05	2.40803	0.000108144	NTZ
Thermoclostridium_caenicola_(ASV_1014)	-2.73214	5.14743	-4.4791	2.31256e-05	5.16862e-05	2.38612	0.000110892	NTZ
Coprococcus_eutactus_(ASV_403)	-2.4486	4.91164	-4.47058	2.38835e-05	5.30715e-05	2.32748	0.000114365	NTZ
Prevotella_stercorea_(ASV_157)	-3.68855	6.15168	-4.46969	2.39643e-05	5.30715e-05	2.40143	0.00011459	NTZ
Sporobacter_termitidis_(ASV_358)	-2.35961	5.0128	-4.46676	2.42309e-05	5.34182e-05	2.32412	0.000115539	NTZ
Colidextribacter_massiliensis_(ASV_591)	-2.62848	5.11844	-4.45604	2.52328e-05	5.53752e-05	2.27083	0.000120148	NTZ
Blautia_luti_(ASV_359)	-2.5788	5.30193	-4.4547	2.53614e-05	5.54066e-05	2.28639	0.000120591	NTZ
Eubacterium_xylanophilum_(ASV_415)	-2.90549	5.6489	-4.44923	2.58907e-05	5.63095e-05	2.29404	0.000122936	NTZ
Prevotella_copri_(ASV_2)	-5.31949	9.93323	-4.44348	2.64589e-05	5.72883e-05	2.39399	0.000125458	NTZ
Eubacterium_oxidoreducens_(ASV_1632)	-2.18938	4.97504	-4.44143	2.66637e-05	5.74751e-05	2.22364	0.000126253	NTZ
Intestinibacter_bartlettii_(ASV_127)	-3.66164	7.38631	-4.4399	2.68184e-05	5.75527e-05	2.33886	0.000126808	NTZ
Colidextribacter_massiliensis_(ASV_748)	-2.49455	5.10538	-4.42394	2.848e-05	6.08494e-05	2.18269	0.000134478	NTZ
Haemophilus_parainfluenzae_(ASV_660)	-2.1612	4.79565	-4.41807	2.91157e-05	6.18528e-05	2.13383	0.000137289	NTZ
Coprococcus_catus_(ASV_1468)	-2.18359	4.84815	-4.41726	2.92047e-05	6.18528e-05	2.14132	0.000137517	NTZ
Flintibacter_butyricus_(ASV_1439)	-2.16275	4.77505	-4.41454	2.95044e-05	6.22158e-05	2.11323	0.000138736	NTZ
Clostridium_argentinense_(ASV_1908)	-1.93117	4.55994	-4.40955	3.00627e-05	6.31187e-05	2.08001	0.000141166	NTZ
Prevotellamassilia_timonensis_(ASV_578)	-2.71399	4.81241	-4.4084	3.01932e-05	6.31195e-05	2.09892	0.000141583	NTZ
Ruminococcus_champanellensis_(ASV_1657)	-2.21542	4.86965	-4.39831	3.13582e-05	6.52734e-05	2.07073	0.00014664	NTZ
Eubacterium_ramulus_(ASV_1353)	-2.07678	4.81393	-4.39123	3.22022e-05	6.6744e-05	2.03192	0.000150174	NTZ
Lutispora_thermophila_(ASV_625)	-2.9621	5.03126	-4.37424	3.43171e-05	7.08247e-05	2.00402	0.000159817	NTZ
Eubacterium_hallii_(ASV_420)	-2.32234	5.39028	-4.36497	3.55272e-05	7.30115e-05	1.94701	0.000165	NTZ
Sporobacter_termitidis_(ASV_370)	-2.23364	4.95701	-4.36044	3.6133e-05	7.39432e-05	1.93705	0.000167584	NTZ
Gracilibacter_thermotolerans_(ASV_1328)	-2.36863	4.8173	-4.35077	3.74604e-05	7.63373e-05	1.89578	0.000173267	NTZ
Paraprevotella_clara_(ASV_781)	-2.56098	4.7696	-4.34304	3.85557e-05	7.82407e-05	1.87973	0.000178091	NTZ
Subdoligranulum_variabile_(ASV_89)	-3.60118	7.79272	-4.33952	3.90642e-05	7.89423e-05	2.00164	0.000180194	NTZ
Faecalibacterium_prausnitzii_(ASV_864)	-2.39434	5.33344	-4.33596	3.95862e-05	7.96653e-05	1.86024	0.000182355	NTZ
Holdemanella_biformis_(ASV_20)	-4.47022	8.04074	-4.33187	4.01924e-05	8.05508e-05	1.97835	0.000184896	NTZ
Ruminococcus_faecis_(ASV_168)	-3.4395	7.14585	-4.30559	4.43137e-05	8.8445e-05	1.86319	0.000203304	NTZ
Sporobacter_termitidis_(ASV_1083)	-2.05104	4.78805	-4.3043	4.45262e-05	8.85049e-05	1.73413	0.000204003	NTZ
Faecalibacterium_prausnitzii_(ASV_249)	-2.75461	5.54971	-4.29639	4.58487e-05	9.07616e-05	1.76025	0.000209779	NTZ
Gemmiger_formicilis_(ASV_211)	-3.01838	6.15173	-4.28775	4.73387e-05	9.33304e-05	1.74929	0.000216305	NTZ
Blautia_faecis_(ASV_373)	-3.25367	6.25163	-4.26718	5.10765e-05	0.000100292	1.72666	0.000233071	NTZ
Prevotella_stercorea_(ASV_263)	-2.40241	5.19568	-4.25544	5.33348e-05	0.000104304	1.58465	0.000243049	NTZ
Agathobaculum_butyriciproducens_(ASV_292)	-3.11438	6.74413	-4.24481	5.54619e-05	0.000108028	1.64444	0.000252066	NTZ
Intestinibacillus_massiliensis_(ASV_719)	-2.42556	4.69817	-4.21185	6.25946e-05	0.000121434	1.41551	0.000283723	NTZ
Holdemanella_biformis_(ASV_268)	-2.45719	5.51511	-4.17287	7.2171e-05	0.000139454	1.3054	0.000326259	NTZ
Hungatella_hathewayi_(ASV_692)	-2.7276	5.20725	-4.16588	7.40301e-05	0.000142479	1.28932	0.000334218	NTZ
Breznakia_blatticola_(ASV_1822)	-1.84241	4.96254	-4.14964	7.85308e-05	0.000150543	1.19785	0.000353597	NTZ
Pontibacter_toksunensis_(ASV_25)	-3.12853	5.62216	-4.14435	8.00533e-05	0.000152858	1.23906	0.000359024	NTZ
Clostridium_fimetarium_(ASV_394)	-2.99075	6.64463	-4.13787	8.19591e-05	0.000155883	1.30701	0.000367086	NTZ
Pontibacter_niistensis_(ASV_995)	-2.38203	4.86416	-4.1356	8.26347e-05	0.000156554	1.15509	0.000369624	NTZ
Blautia_faecis_(ASV_1490)	-1.93435	4.78065	-4.13312	8.33805e-05	0.000157352	1.13868	0.00037198	NTZ
Oscillibacter_valericigenes_(ASV_139)	-2.76295	5.47586	-4.12629	8.54675e-05	0.000160666	1.1604	0.00038079	NTZ
Clostridium_tunisiense_(ASV_496)	-2.3905	5.11971	-4.12145	8.69787e-05	0.000162875	1.15565	0.000387015	NTZ
Oscillibacter_ruminantium_(ASV_289)	-2.91399	5.45051	-4.11911	8.77173e-05	0.000163627	1.15963	0.000389791	NTZ
Clostridium_methylpentosum_(ASV_1650)	-1.77977	4.6672	-4.09799	9.46667e-05	0.000175913	0.998422	0.000420122	NTZ
Ruminococcus_flavefaciens_(ASV_684)	-2.61873	5.05988	-4.0962	9.52809e-05	0.000176379	1.05305	0.000422296	NTZ
Sporobacter_termitidis_(ASV_1366)	-2.07184	4.88521	-4.09361	9.61744e-05	0.000177356	1.01546	0.0004257	NTZ
Coprococcus_eutactus_(ASV_105)	-2.91115	5.64703	-4.08972	9.75312e-05	0.000179177	1.08069	0.000431144	NTZ
Oscillibacter_ruminantium_(ASV_555)	-2.58917	5.17993	-4.08222	0.000100198	0.000182423	1.01889	0.000441783	NTZ
Sporobacter_termitidis_(ASV_1351)	-1.92149	4.83758	-4.08244	0.000100118	0.000182423	0.961724	0.000441783	NTZ
Gemmiger_formicilis_(ASV_616)	-2.29371	4.9736	-4.08159	0.000100427	0.000182423	0.992001	0.000442216	NTZ
Parabacteroides_distasonis_(ASV_395)	-1.93585	4.82134	-4.08032	0.000100886	0.000182573	0.951913	0.000443661	NTZ
Eubacterium_hallii_(ASV_179)	-3.07915	6.97554	-4.0783	0.00010162	0.000183218	1.0851	0.000446312	NTZ
Eubacterium_hallii_(ASV_303)	-3.03798	6.60194	-4.07432	0.000103083	0.000185167	1.03815	0.000451569	NTZ
Prevotella_paludivivens_(ASV_547)	-2.36643	4.9744	-4.06607	0.000106184	0.000189629	0.92453	0.000464556	NTZ
Haemophilus_parainfluenzae_(ASV_406)	-2.15453	5.11667	-4.06564	0.000106349	0.000189629	0.943431	0.000464678	NTZ
Bacteroides_uniformis_(ASV_136)	-2.91862	6.27298	-4.05552	0.000110276	0.000195911	0.966792	0.000481217	NTZ
Anaerobacterium_chartisolvens_(ASV_138)	-2.4428	4.87041	-4.02138	0.00012459	0.000220533	0.79174	0.000542286	NTZ
Prevotella_stercorea_(ASV_434)	-2.76916	5.07589	-4.00639	0.000131418	0.000231774	0.726336	0.000570542	NTZ
Anaerotignum_lactatifermentans_(ASV_479)	-2.86207	6.29172	-3.99398	0.000137346	0.00024135	0.781214	0.000594756	NTZ
Prevotellamassilia_timonensis_(ASV_298)	-2.95306	5.73376	-3.98846	0.000140066	0.000245241	0.729399	0.000605761	NTZ
Prevotella_stercorea_(ASV_863)	-1.95787	4.81614	-3.9846	0.000141995	0.00024764	0.643221	0.000613325	NTZ
Pseudoflavonifractor_capillosus_(ASV_1185)	-1.75482	4.7171	-3.98369	0.000142457	0.00024764	0.615373	0.000614537	NTZ
Ruminococcus_albus_(ASV_354)	-2.47292	5.31259	-3.98155	0.00014354	0.000248632	0.668249	0.000618424	NTZ
Gracilibacter_thermotolerans_(ASV_1507)	-2.34364	4.94537	-3.9666	0.000151339	0.000261208	0.618283	0.0006512	NTZ
Oscillibacter_ruminantium_(ASV_361)	-2.85571	5.90026	-3.95446	0.000157974	0.000271693	0.636713	0.000678889	NTZ
Prevotella_copri_(ASV_462)	-2.54641	4.90701	-3.95105	0.000159889	0.000274015	0.551001	0.000685383	NTZ
Sporobacter_termitidis_(ASV_2993)	-1.71502	4.52185	-3.93434	0.000169588	0.000289389	0.444653	0.000726043	NTZ
Blautia_coccoides_(ASV_881)	-2.20297	4.87455	-3.93356	0.000170053	0.000289389	0.485188	0.000726201	NTZ
Howardella_ureilytica_(ASV_581)	-2.27194	5.06467	-3.93189	0.000171055	0.000290076	0.48735	0.000729563	NTZ
Bacteroides_ovatus_(ASV_213)	-2.47694	5.40109	-3.93022	0.000172064	0.000290769	0.497385	0.000732943	NTZ
Intestinimonas_butyriciproducens_(ASV_891)	-1.97669	5.00617	-3.92765	0.000173621	0.000292383	0.474623	0.000738652	NTZ
Dialister_succinatiphilus_(ASV_109)	-3.15931	6.32037	-3.91677	0.00018039	0.000302731	0.509133	0.00076649	NTZ
Acutalibacter_muris_(ASV_315)	-2.99867	5.17369	-3.9018	0.000190113	0.000316855	0.425822	0.000805786	NTZ
Roseburia_faecis_(ASV_1399)	-1.94917	4.98253	-3.90196	0.000190006	0.000316855	0.357203	0.000805786	NTZ
Coprococcus_comes_(ASV_954)	-2.49551	4.91075	-3.89872	0.000192168	0.000319183	0.375088	0.000813479	NTZ
Eubacterium_coprostanoligenes_(ASV_95)	-2.86093	6.02302	-3.89136	0.000197182	0.000326393	0.413451	0.000833663	NTZ
Collinsella_aerofaciens_(ASV_218)	-2.29466	6.12978	-3.88611	0.000200835	0.000331309	0.399343	0.000848053	NTZ
Pontibacter_toksunensis_(ASV_106)	-3.19042	5.1014	-3.88146	0.000204127	0.000335598	0.347492	0.000860883	NTZ
Herbinix_luporum_(ASV_696)	-2.5283	5.58588	-3.87672	0.000207527	0.000340036	0.349845	0.000873054	NTZ
Anaerotignum_lactatifermentans_(ASV_856)	-2.39676	5.61032	-3.87325	0.000210057	0.000343022	0.356194	0.000882602	NTZ
Clostridium_amygdalinum_(ASV_2766)	-1.68885	4.63457	-3.872	0.000210975	0.000343366	0.243095	0.000885367	NTZ
Anaerostipes_hadrus_(ASV_70)	-3.57987	7.9678	-3.8614	0.000218908	0.000355085	0.422868	0.000916391	NTZ
Comamonas_terrae_(ASV_703)	-2.45245	4.99026	-3.8513	0.000226731	0.000366548	0.246947	0.000947969	NTZ
Kineothrix_alysoides_(ASV_449)	-2.62561	5.69538	-3.84472	0.000231973	0.000373777	0.280946	0.000967504	NTZ
Anaerobacterium_chartisolvens_(ASV_386)	-2.30586	5.20539	-3.84371	0.000232794	0.000373857	0.239781	0.000969735	NTZ
Ruminococcus_champanellensis_(ASV_454)	-2.06429	4.84167	-3.82645	0.000247145	0.000395595	0.134395	0.0010268	NTZ
Lactobacillus_rogosae_(ASV_226)	-2.35842	5.62033	-3.82545	0.000248	0.000395658	0.154844	0.00102804	NTZ
Parabacteroides_goldsteinii_(ASV_97)	-2.30269	5.15548	-3.82332	0.000249838	0.000397283	0.1625	0.00103313	NTZ
Blautia_wexlerae_(ASV_154)	-3.5633	7.47067	-3.81843	0.000254095	0.000402732	0.286935	0.00104945	NTZ
Faecalibacterium_prausnitzii_(ASV_229)	-2.34714	5.06479	-3.80638	0.000264892	0.000418478	0.0573671	0.00109139	NTZ
Paraprevotella_xylaniphila_(ASV_631)	-2.16023	4.88649	-3.79893	0.000271783	0.00042797	0.0368478	0.00111707	NTZ
Parabacteroides_distasonis_(ASV_180)	-2.5174	5.10352	-3.79253	0.00027785	0.000436107	0.0306203	0.00114063	NTZ
Faecalicatena_orotica_(ASV_1936)	-1.72545	4.99517	-3.7861	0.000284065	0.000444424	0.0131811	0.00116473	NTZ
Desulfovibrio_piger_(ASV_410)	-2.34882	4.98271	-3.77492	0.000295191	0.000460346	0.00216061	0.00120454	NTZ
Neglecta_timonensis_(ASV_82)	-2.72097	5.1956	-3.77378	0.000296342	0.000460659	-0.0177718	0.00120778	NTZ
Muribaculum_intestinale_(ASV_188)	-2.07491	4.99268	-3.76728	0.000303023	0.000469541	-0.068074	0.00123353	NTZ
Barnesiella_intestinihominis_(ASV_314)	-2.5285	4.98273	-3.75071	0.000320714	0.000495371	-0.12054	0.00130398	NTZ
Ruminococcus_faecis_(ASV_683)	-2.36178	4.99037	-3.74089	0.000331662	0.000510654	-0.117232	0.00134366	NTZ
Clostridium_perfringens_(ASV_198)	-1.93264	5.17873	-3.72748	0.000347187	0.000532867	-0.17137	0.00140322	NTZ
Bacteroides_caccae_(ASV_94)	-2.50392	5.83991	-3.72541	0.000349639	0.000534937	-0.115445	0.00141144	NTZ
Ruminococcus_faecis_(ASV_197)	-2.33036	5.57761	-3.71388	0.000363634	0.000554599	-0.193947	0.0014662	NTZ
Prevotella_copri_(ASV_45)	-2.51108	5.42861	-3.69238	0.00039115	0.000593517	-0.260165	0.00157335	NTZ
Desulfotomaculum_guttoideum_(ASV_992)	-2.18979	4.92367	-3.69204	0.000391599	0.000593517	-0.289865	0.00157335	NTZ
Colidextribacter_massiliensis_(ASV_773)	-1.68637	4.75179	-3.68909	0.000395527	0.000597603	-0.331003	0.00158725	NTZ
Enterococcus_faecalis_(ASV_1352)	2.7982	4.97744	3.67984	0.000408103	0.000614689	-0.148118	0.00163386	NTZ
Eubacterium_hallii_(ASV_640)	-2.33024	5.7092	-3.67516	0.000414607	0.000622553	-0.288819	0.00165794	NTZ
Prevotella_paludivivens_(ASV_335)	-2.26147	5.02033	-3.66464	0.000429592	0.000643063	-0.362641	0.00171181	NTZ
Desulfotomaculum_guttoideum_(ASV_427)	-2.62805	5.66086	-3.65922	0.000437501	0.000652887	-0.312856	0.00174129	NTZ
Acetivibrio_ethanolgignens_(ASV_1250)	-2.00391	4.80696	-3.64408	0.00046037	0.000684907	-0.446969	0.00182802	NTZ
Flintibacter_butyricus_(ASV_2562)	-1.60303	4.77466	-3.63642	0.000472363	0.000700227	-0.483833	0.00187126	NTZ
Ihubacter_massiliensis_(ASV_1170)	-2.0158	4.79933	-3.63567	0.000473556	0.000700227	-0.471242	0.0018738	NTZ
Prevotella_stercorea_(ASV_135)	-2.83035	6.1801	-3.62805	0.000485809	0.000716162	-0.37722	0.00192005	NTZ
Holdemania_massiliensis_(ASV_532)	-1.70895	5.2158	-3.55176	0.00062624	0.000920382	-0.740568	0.0024494	NTZ
Blautia_marasmi_(ASV_302)	-2.05846	4.81294	-3.54979	0.000630324	0.000923587	-0.744502	0.00246255	NTZ
Monoglobus_pectinilyticus_(ASV_110)	-3.01291	6.97441	-3.51017	0.000718196	0.00104651	-0.702967	0.00279428	NTZ
Lachnospira_pectinoschiza_(ASV_632)	-2.00855	4.92	-3.51003	0.000718528	0.00104651	-0.86685	0.00279428	NTZ
Clostridium_saccharogumia_(ASV_43)	-3.21495	7.70284	-3.4897	0.000768009	0.00111522	-0.689688	0.00297988	NTZ
Oxalobacter_formigenes_(ASV_1569)	-1.64912	4.61785	-3.4712	0.000815832	0.00118113	-0.992735	0.00315461	NTZ
Coprococcus_catus_(ASV_767)	-2.21598	5.77003	-3.46667	0.000827957	0.00119512	-0.917548	0.00319785	NTZ
Eubacterium_hallii_(ASV_1249)	-1.54716	4.68623	-3.4578	0.000852193	0.00122645	-1.04693	0.00328399	NTZ
Desulfotomaculum_guttoideum_(ASV_1202)	-1.69265	4.77247	-3.45173	0.000869162	0.00124717	-1.03344	0.00334558	NTZ
Prevotella_copri_(ASV_12)	-4.07315	8.84385	-3.44778	0.000880383	0.00125954	-0.787818	0.00338494	NTZ
Ihubacter_massiliensis_(ASV_1058)	-2.05324	5.22453	-3.42651	0.000943165	0.0013454	-1.07349	0.00360997	NTZ
Faecalibacterium_prausnitzii_(ASV_1331)	-1.54828	4.87816	-3.41324	0.000984441	0.00140016	-1.1768	0.00375948	NTZ
Anaerotignum_lactatifermentans_(ASV_1527)	-1.80448	4.6609	-3.40134	0.00102291	0.00145062	-1.21568	0.00389762	NTZ
Papillibacter_cinnamivorans_(ASV_2324)	-1.77087	4.67371	-3.36919	0.00113402	0.0016035	-1.28684	0.00430208	NTZ
Hungatella_effluvii_(ASV_2022)	-1.59896	4.80441	-3.35621	0.00118204	0.00166654	-1.32137	0.00447882	NTZ
Barnesiella_intestinihominis_(ASV_663)	-1.65312	4.63086	-3.35308	0.00119391	0.0016784	-1.34315	0.00451373	NTZ
Ruminococcus_callidus_(ASV_896)	-1.61858	4.73487	-3.35032	0.00120445	0.00168832	-1.32677	0.00454852	NTZ
Phascolarctobacterium_succinatutens_(ASV_74)	-3.18586	6.67109	-3.34823	0.00121247	0.00169467	-1.18194	0.00457372	NTZ
Bacteroides_dorei_(ASV_68)	-2.21136	5.22966	-3.3441	0.00122854	0.00171219	-1.33047	0.00462919	NTZ
Kineothrix_alysoides_(ASV_771)	-2.24934	4.79649	-3.3389	0.00124903	0.00173576	-1.34992	0.00469598	NTZ
Herbinix_luporum_(ASV_471)	-2.20486	5.86218	-3.33306	0.00127244	0.00176324	-1.30418	0.0047734	NTZ
Prevotella_copri_(ASV_152)	-2.45745	5.51076	-3.31855	0.00133236	0.00183953	-1.35857	0.00499267	NTZ
Longibaculum_muris_(ASV_346)	-2.13929	4.97923	-3.3179	0.00133508	0.00183953	-1.38553	0.00499505	NTZ
Prevotella_copri_(ASV_470)	-1.86535	4.72139	-3.31156	0.00136214	0.00186621	-1.45415	0.00507069	NTZ
Bacteroides_helcogenes_(ASV_775)	-1.85175	4.8821	-3.3116	0.00136195	0.00186621	-1.44479	0.00507069	NTZ
Blautia_coccoides_(ASV_770)	-2.24567	6.04064	-3.30838	0.00137592	0.00187977	-1.33696	0.00511636	NTZ
Alistipes_onderdonkii_(ASV_246)	-1.92526	5.217	-3.2832	0.00148958	0.00202934	-1.50663	0.00551485	NTZ
Alistipes_putredinis_(ASV_167)	-2.1984	5.60539	-3.27311	0.00153758	0.00208887	-1.48261	0.005674	NTZ
Peptococcus_simiae_(ASV_1827)	-1.57409	4.69834	-3.27193	0.00154328	0.00209076	-1.57366	0.0056827	NTZ
Eubacterium_coprostanoligenes_(ASV_248)	-2.4529	5.01	-3.25691	0.00161766	0.00218541	-1.6069	0.00593724	NTZ
Longibaculum_muris_(ASV_569)	-1.96622	5.48102	-3.21853	0.00182324	0.00245631	-1.68657	0.00664152	NTZ
Aminipila_butyrica_(ASV_1440)	-1.74441	4.77509	-3.21059	0.00186869	0.00250944	-1.72809	0.00678524	NTZ
Succinivibrio_dextrinosolvens_(ASV_28)	-2.42925	5.68761	-3.20984	0.00187303	0.00250944	-1.67665	0.00678648	NTZ
Mogibacterium_neglectum_(ASV_444)	-2.50345	6.11286	-3.16781	0.00213247	0.00284917	-1.71406	0.00770186	NTZ
Lachnotalea_glycerini_(ASV_2044)	-1.46396	4.64828	-3.12648	0.00241994	0.00322437	-1.99514	0.008639	NTZ
Lactonifactor_longoviformis_(ASV_3370)	2.0616	4.74992	3.11681	0.00249221	0.00331156	-1.80527	0.00887832	NTZ
Coprococcus_catus_(ASV_2019)	-1.43614	4.74476	-3.10513	0.00258222	0.00342179	-2.03126	0.00917971	NTZ
Prevotella_shahii_(ASV_662)	-1.64472	4.80109	-3.09921	0.00262897	0.00347425	-2.06946	0.00931665	NTZ
Rothia_mucilaginosa_(ASV_2080)	-1.54241	5.07934	-3.09252	0.00268273	0.00353566	-2.04776	0.00948736	NTZ
Bacteroides_xylanisolvens_(ASV_51)	-2.40579	6.09487	-3.05184	0.00303246	0.00398575	-2.03121	0.0106136	NTZ
Prevotella_copri_(ASV_49)	-2.30411	5.96742	-3.04269	0.00311678	0.00408551	-2.10757	0.0108975	NTZ
Allisonella_histaminiformans_(ASV_2088)	-1.44168	4.65912	-3.0251	0.00328494	0.00429433	-2.26451	0.0114383	NTZ
Ruminococcus_callidus_(ASV_786)	-1.88726	4.82275	-3.00215	0.00351691	0.00458521	-2.28539	0.012196	NTZ
Alistipes_shahii_(ASV_400)	-1.83443	5.31785	-2.99691	0.00357198	0.00464453	-2.28792	0.0123744	NTZ
Sporobacter_termitidis_(ASV_405)	-1.96667	5.08905	-2.98725	0.00367564	0.00476654	-2.29158	0.0127076	NTZ
Mogibacterium_neglectum_(ASV_2406)	1.83764	5.19446	2.98168	0.00373668	0.00483277	-2.1448	0.0129054	NTZ
Herbinix_luporum_(ASV_550)	-1.84217	5.37622	-2.97767	0.00378114	0.00487042	-2.32202	0.0130192	NTZ
Parabacteroides_johnsonii_(ASV_802)	-1.77918	4.91073	-2.97725	0.00378587	0.00487042	-2.35853	0.0130223	NTZ
Prevotella_stercorea_(ASV_175)	-1.96336	5.2953	-2.9717	0.00384826	0.00493758	-2.37239	0.0132235	NTZ
Blautia_luti_(ASV_240)	-1.84541	5.13604	-2.93945	0.00423043	0.00541362	-2.45546	0.0144724	NTZ
Blautia_luti_(ASV_2367)	-1.52184	4.62956	-2.93273	0.00431438	0.00550651	-2.50828	0.0147357	NTZ
Pseudobutyrivibrio_ruminis_(ASV_1394)	-1.69655	4.8094	-2.91202	0.00458288	0.00583385	-2.55333	0.0155589	NTZ
Faecalibacterium_prausnitzii_(ASV_610)	-1.651	4.79992	-2.90661	0.00465543	0.00591069	-2.59375	0.0157894	NTZ
Eubacterium_hallii_(ASV_205)	-2.4242	6.17044	-2.90355	0.004697	0.0059479	-2.44538	0.0159145	NTZ
Faecalibacterium_prausnitzii_(ASV_16)	-3.51192	10.3658	-2.89693	0.00478804	0.00604739	-2.19149	0.0162068	NTZ
Bacteroides_intestinalis_(ASV_247)	-1.91623	4.98068	-2.89418	0.00482626	0.00607984	-2.57035	0.0163039	NTZ
Bacteroides_vulgatus_(ASV_42)	-2.5352	6.76722	-2.8619	0.00529727	0.00665589	-2.50679	0.0177886	NTZ
Colidextribacter_massiliensis_(ASV_715)	-1.70878	4.75672	-2.85444	0.00541205	0.00678254	-2.7282	0.0181381	NTZ
Prevotella_copri_(ASV_46)	-2.13369	5.54486	-2.84245	0.00560124	0.00700155	-2.67126	0.0187537	NTZ
Klebsiella_pneumoniae_(ASV_503)	2.39639	5.26814	2.73967	0.00748929	0.00933755	-2.77479	0.0244717	NTZ
Clostridium_saccharogumia_(ASV_210)	-1.8337	5.8888	-2.65164	0.00955019	0.0118765	-3.10291	0.0306165	NTZ
Peptostreptococcus_stomatis_(ASV_1065)	1.78048	5.06206	2.63466	0.0100027	0.0124074	-3.02648	0.0318266	NTZ
Eggerthella_timonensis_(ASV_835)	-1.37322	4.84449	-2.62759	0.0101967	0.0126158	-3.28667	0.0323833	NTZ
Prevotellamassilia_timonensis_(ASV_195)	-1.91893	5.13785	-2.61873	0.0104446	0.0128897	-3.22377	0.0331087	NTZ
Parabacteroides_distasonis_(ASV_84)	-1.63256	5.19668	-2.61592	0.0105241	0.0129548	-3.26588	0.0332987	NTZ
Veillonella_dispar_(ASV_225)	-2.05561	6.92515	-2.60052	0.0109714	0.0134712	-3.07578	0.0345527	NTZ
Erysipelatoclostridium_ramosum_(ASV_71)	-1.916	6.26708	-2.58931	0.0113074	0.0138488	-3.26277	0.0354794	NTZ
Atopobium_parvulum_(ASV_2719)	1.64827	4.75383	2.58113	0.0115584	0.0141205	-3.19094	0.0360669	NTZ
Prevotella_oralis_(ASV_763)	-1.37714	4.87833	-2.56978	0.0119153	0.0145199	-3.40222	0.0370783	NTZ
Sutterella_wadsworthensis_(ASV_930)	-1.31688	4.99074	-2.50647	0.0140935	0.0171312	-3.5346	0.0432227	NTZ
Alistipes_finegoldii_(ASV_357)	-1.43099	5.03665	-2.49468	0.0145367	0.0176257	-3.53545	0.0444613	NTZ
Enterococcus_avium_(ASV_731)	1.98703	4.98529	2.49214	0.0146339	0.0176994	-3.42083	0.0446783	NTZ
Blautia_obeum_(ASV_2131)	-1.25146	4.77002	-2.48124	0.0150572	0.018166	-3.62823	0.0457646	NTZ
Parvimonas_micra_(ASV_1291)	1.67529	4.9027	2.46044	0.0158955	0.0191298	-3.45389	0.0482262	NTZ
Anaeroplasma_bactoclasticum_(ASV_650)	-1.35881	4.94869	-2.42166	0.0175704	0.0210932	-3.71765	0.0529073	NTZ
Duodenibacillus_massiliensis_(ASV_666)	-1.21524	4.7445	-2.41715	0.0177752	0.0212864	-3.75528	0.05331	NTZ
Sporobacter_termitidis_(ASV_1655)	-1.21231	4.63688	-2.39185	0.0189634	0.0226533	-3.82255	0.0563261	NTZ
Blautia_faecis_(ASV_2428)	-1.18237	4.64567	-2.35486	0.0208276	0.0248191	-3.90022	0.0611676	NTZ
Olsenella_uli_(ASV_1002)	-1.05018	4.57141	-2.35251	0.0209514	0.0249055	-3.95413	0.0614249	NTZ
Clostridium_lavalense_(ASV_979)	-1.39489	5.13236	-2.35073	0.0210458	0.0249565	-3.85863	0.0616483	NTZ
Parvimonas_micra_(ASV_1294)	1.70539	5.60432	2.25928	0.0264176	0.03125	-3.80986	0.074802	NTZ
Tyzzerella_nexilis_(ASV_173)	-1.65957	5.28082	-2.24717	0.0272125	0.0321121	-4.02513	0.0766693	NTZ
Ruminococcus_torques_(ASV_134)	-1.39552	5.08664	-2.2308	0.028321	0.0333391	-4.14206	0.0790074	NTZ
Desulfotomaculum_guttoideum_(ASV_528)	-1.5921	6.09064	-2.19438	0.030929	0.0363209	-4.09728	0.0852303	NTZ
Ruminococcus_champanellensis_(ASV_56)	-1.89829	6.09717	-2.16947	0.0328312	0.0384616	-4.1448	0.0899611	NTZ
Weissella_confusa_(ASV_750)	1.98808	5.88149	2.15637	0.0338722	0.0395856	-3.96717	0.0925151	NTZ
Blautia_coccoides_(ASV_1222)	-1.40124	5.31932	-2.1495	0.0344296	0.0401403	-4.25635	0.0937289	NTZ
Bifidobacterium_dentium_(ASV_237)	2.07259	5.90404	2.12401	0.0365675	0.0425305	-4.00993	0.0987641	NTZ
Ruthenibacterium_lactatiformans_(ASV_258)	-1.51862	6.10985	-2.04417	0.044024	0.0509585	-4.39085	0.115331	NTZ
Bulleidia_extructa_(ASV_1215)	-1.27773	5.14401	-2.0448	0.0439598	0.0509585	-4.50461	0.115331	NTZ
Dorea_longicatena_(ASV_702)	-1.39107	5.68764	-1.99187	0.0495868	0.0572609	-4.52338	0.127054	NTZ
Oscillibacter_valericigenes_(ASV_441)	-0.989058	4.96346	-1.90145	0.0606215	0.0696716	-4.80352	0.150777	NTZ
Clostridium_lavalense_(ASV_2253)	-1.08171	4.80002	-1.90244	0.0604916	0.0696716	-4.8019	0.150777	NTZ
Clostridium_bolteae_(ASV_209)	-1.18564	5.63454	-1.87224	0.064603	0.074072	-4.81143	0.157903	NTZ
Streptococcus_mutans_(ASV_2354)	-0.905281	4.63851	-1.85352	0.0672686	0.0769464	-4.87757	0.162084	NTZ
Bifidobacterium_adolescentis_(ASV_7)	2.35569	7.07115	1.81304	0.0733464	0.0837012	-4.51469	0.174377	NTZ
Eubacterium_brachy_(ASV_3737)	1.05321	4.62729	1.77479	0.0795039	0.0905149	-4.8693	0.185892	NTZ
Eggerthella_lenta_(ASV_1318)	-0.941828	4.80163	-1.7723	0.0799187	0.0907742	-5.02142	0.186477	NTZ
Blautia_luti_(ASV_806)	-1.06183	4.93581	-1.7442	0.0847294	0.0960134	-5.06078	0.195419	NTZ
Veillonella_parvula_(ASV_483)	-1.13752	5.98021	-1.71372	0.0902157	0.101992	-4.88062	0.205145	NTZ
Actinomyces_odontolyticus_(ASV_537)	1.48339	7.36126	1.70129	0.0925342	0.10437	-4.68323	0.209296	NTZ
Phascolarctobacterium_faecium_(ASV_115)	-1.2501	5.54773	-1.69451	0.0938191	0.105336	-5.04803	0.210672	NTZ
Actinomyces_odontolyticus_(ASV_1784)	1.30093	5.17534	1.69448	0.0938249	0.105336	-4.90178	0.210672	NTZ
Bacteroides_vulgatus_(ASV_21)	-1.95952	8.23512	-1.68891	0.0948922	0.106288	-4.72771	0.212366	NTZ
Clostridium_methylpentosum_(ASV_1608)	-0.963583	4.85797	-1.68428	0.0957876	0.107044	-5.15319	0.213385	NTZ
Corynebacterium_durum_(ASV_2512)	1.0575	5.03598	1.64704	0.103232	0.115098	-4.98699	0.227137	NTZ
Oribacterium_sinus_(ASV_859)	-1.0393	5.06169	-1.5951	0.114391	0.127247	-5.26723	0.246577	NTZ
Prevotellamassilia_timonensis_(ASV_231)	-1.13864	5.2639	-1.56636	0.120969	0.134256	-5.32055	0.256681	NTZ
Faecalibacterium_prausnitzii_(ASV_67)	-1.23002	5.7064	-1.56212	0.121965	0.135053	-5.26661	0.258425	NTZ
Streptococcus_oralis_(ASV_814)	-0.781826	4.81541	-1.55586	0.123447	0.136383	-5.35753	0.260842	NTZ
Haemophilus_parainfluenzae_(ASV_467)	-0.895741	5.08286	-1.51792	0.132735	0.14631	-5.34546	0.275647	NTZ
Flavonifractor_plautii_(ASV_282)	-1.14363	6.36828	-1.51404	0.133715	0.147056	-5.29363	0.277144	NTZ
Eubacterium_sulci_(ASV_3686)	0.787685	4.67204	1.47141	0.144863	0.158956	-5.38903	0.294849	NTZ
Solobacterium_moorei_(ASV_2674)	0.736823	4.79088	1.37174	0.173746	0.190218	-5.53208	0.33842	NTZ
Clostridium_innocuum_(ASV_96)	-0.857111	5.97398	-1.29144	0.200044	0.218516	-5.64678	0.375013	NTZ
Veillonella_dispar_(ASV_367)	1.06389	5.78392	1.26897	0.207906	0.226594	-5.46018	0.38655	NTZ
Prevotella_stercorea_(ASV_202)	-1.23411	6.37988	-1.22014	0.225778	0.245521	-5.56994	0.41078	NTZ
Bacteroides_kribbi_(ASV_22)	-0.876352	5.72282	-1.15633	0.250776	0.272095	-5.72018	0.443198	NTZ
Parabacteroides_distasonis_(ASV_566)	-0.776717	5.35459	-1.09637	0.276006	0.298801	-5.8326	0.471111	NTZ
Peptoniphilus_grossensis_(ASV_1131)	-0.550357	5.00727	-1.05119	0.296144	0.319889	-5.93333	0.494545	NTZ
Scardovia_wiggsiae_(ASV_2666)	-0.467882	4.63261	-1.04722	0.297957	0.321131	-6.03047	0.496595	NTZ
Streptococcus_equinus_(ASV_184)	1.16831	6.80912	1.0357	0.303272	0.326135	-5.58371	0.501514	NTZ
Streptococcus_oralis_(ASV_816)	0.77459	5.8616	0.987453	0.326216	0.350032	-5.7795	0.528641	NTZ
Gemella_haemolysans_(ASV_1488)	0.629684	5.17072	0.959172	0.340185	0.364216	-5.88906	0.544967	NTZ
Catenibacterium_mitsuokai_(ASV_4)	-1.29017	9.5391	-0.943327	0.34818	0.371955	-5.55684	0.552407	NTZ
Bifidobacterium_catenulatum_(ASV_3)	1.30945	10.1958	0.926557	0.356773	0.380297	-5.50247	0.559467	NTZ
Oscillibacter_ruminantium_(ASV_474)	-0.518119	4.867	-0.906221	0.367374	0.390738	-6.14911	0.569253	NTZ
Granulicatella_adiacens_(ASV_2119)	0.559149	5.15033	0.881641	0.380451	0.403761	-5.95953	0.583	NTZ
Actinomyces_odontolyticus_(ASV_2330)	-0.44762	4.66782	-0.875872	0.383562	0.405288	-6.15832	0.585255	NTZ
Streptococcus_himalayensis_(ASV_2869)	-0.413019	4.46326	-0.876584	0.383177	0.405288	-6.14566	0.585255	NTZ
Parabacteroides_distasonis_(ASV_339)	-0.649691	5.54845	-0.842207	0.402029	0.423879	-6.05203	0.601207	NTZ
Desulfovibrio_simplex_(ASV_826)	-0.472714	4.96208	-0.816953	0.416233	0.437903	-6.19537	0.615412	NTZ
Streptococcus_salivarius_(ASV_60)	0.788334	10.1603	0.771531	0.442526	0.464557	-5.63195	0.635792	NTZ
Blautia_luti_(ASV_3703)	-0.408082	4.81233	-0.762983	0.44758	0.468848	-6.25831	0.639855	NTZ
Lactobacillus_salivarius_(ASV_79)	-0.855497	6.7765	-0.759165	0.449848	0.470208	-5.89204	0.642655	NTZ
Coprobacillus_cateniformis_(ASV_570)	-0.393859	4.95629	-0.670568	0.504309	0.526	-6.37758	0.687213	NTZ
Bacteroides_vulgatus_(ASV_50)	-0.614954	6.07741	-0.656609	0.513202	0.533505	-6.02378	0.694373	NTZ
Bacteroides_fragilis_(ASV_26)	-0.656246	6.71535	-0.655822	0.513705	0.533505	-6.11131	0.694555	NTZ
Peptoniphilus_lacrimalis_(ASV_1888)	0.327895	4.68421	0.607038	0.545439	0.565252	-6.29401	0.722218	NTZ
Anaerococcus_vaginalis_(ASV_1262)	-0.34546	4.90451	-0.594104	0.554017	0.572917	-6.27932	0.729026	NTZ
Klebsiella_variicola_(ASV_678)	0.336155	5.04685	0.572342	0.568597	0.586744	-6.21508	0.74157	NTZ
Prevotella_copri_(ASV_147)	-0.368335	4.94783	-0.496644	0.620719	0.639169	-6.39057	0.782235	NTZ
Enterobacter_cloacae_(ASV_1298)	0.308773	4.86512	0.468523	0.640607	0.658251	-6.32724	0.797529	NTZ
Lactobacillus_gasseri_(ASV_88)	-0.284716	4.96027	-0.430252	0.668099	0.685048	-6.3287	0.812767	NTZ
Oribacterium_sinus_(ASV_320)	-0.267213	4.88141	-0.410581	0.682411	0.698247	-6.38045	0.823535	NTZ
Bulleidia_extructa_(ASV_267)	-0.229679	4.96224	-0.359185	0.720345	0.73551	-6.43339	0.84805	NTZ
Ruminococcus_gnavus_(ASV_48)	-0.280612	5.78342	-0.346233	0.730021	0.743824	-6.2893	0.853529	NTZ
Holdemania_filiformis_(ASV_129)	0.260476	5.94314	0.267945	0.789389	0.802629	-6.32201	0.889471	NTZ
Akkermansia_muciniphila_(ASV_222)	0.156928	4.98794	0.242418	0.809039	0.820887	-6.50352	0.89886	NTZ
Streptococcus_cristatus_(ASV_172)	0.1866	7.48758	0.211773	0.832789	0.843221	-6.1205	0.914028	NTZ
Corynebacterium_argentoratense_(ASV_2055)	0.133465	4.76819	0.182385	0.855713	0.864627	-6.40154	0.926977	NTZ
Actinotignum_urinale_(ASV_5005)	-0.0631161	4.53327	-0.139422	0.889445	0.896842	-6.51316	0.948686	NTZ
Finegoldia_magna_(ASV_1450)	0.0748429	4.7759	0.134509	0.893317	0.898878	-6.52367	0.950129	NTZ
Clostridium_innocuum_(ASV_459)	-0.079333	5.00122	-0.123373	0.902102	0.905838	-6.50889	0.953679	NTZ
Bacteroides_kribbi_(ASV_130)	0.0439027	5.01193	0.061216	0.95133	0.953296	-6.47465	0.973114	NTZ
Streptococcus_anginosus_(ASV_1042)	0.00948803	4.98514	0.015205	0.987904	0.987904	-6.45959	0.994053	NTZ
