# Supplementary material for: Gastrointestinal microbiota composition predicts peripheral inflammatory state during treatment of human tuberculosis
Source: Nat Commun. 2021 Feb 18;12:1141. doi: 10.1038/s41467-021-21475-y (PMC7892575; doi:10.1038/s41467-021-21475-y)
Supplement: Supplementary file 8 — Supplementary Data 6 [file 41467_2021_21475_MOESM8_ESM.xlsx]

## Sheet: Supplementary Data 6
pathway	pval	padj	ES	NES	nMoreExtreme	size	leadingEdge	Group	Category
HALLMARK_HEME_METABOLISM	0.000148699	0.000420212	0.739995	3.64165	0	188	FBXO9,E2F2,FBXO7,TRAK2,SLC2A1,SLC25A38,OSBP2,FOXO3,SLC25A37,EPB41,MKRN1,RNF19A,TSPAN5,TMCC2,KLF1,CDC27,TFDP2,FECH,SPTA1,XPO7,KLF3,RIOK3,BNIP3L,KAT2B,TRIM10,RANBP10,NUDT4,PDZK1IP1,BMP2K,GCLC,DCUN1D1,ALAD,RCL1,ADIPOR1,EPB42,ERMAP,RBM38,RHAG,ABCG2,ISCA1,EIF2AK1,MARK3,MPP1,BPGM,TRIM58,CA1,MXI1,ACP5,CAT,TFRC,KEL,IGSF3,GLRX5,BTRC,ARHGEF12,GYPC,ACSL6,GYPB,ADD1,HMBS,GYPA,SLC6A8,HBB,DCAF10,SNCA,UROS,RAD23…	HRZE	metabolic
HALLMARK_SPERMATOGENESIS	0.00273295	0.00526951	0.374216	1.63386	20	87	CRISP2,ARL4A,PHF7,RAD17,PCSK1N,GAD1,MAP7,NCAPH,DPEP3,IFT88,BRAF,HBZ,TTK,NPHP1,DMC1,ACE,AURKA,EZH2,MLLT10,CAMK4,DBF4,STRBP,RFC4,IP6K1,CCT6B,RPL39L,ZC2HC1C,GFI1,PIAS2,TALDO1	HRZE	development
HALLMARK_G2M_CHECKPOINT	0.00118959	0.00270362	0.316314	1.55664	7	188	TROAP,E2F2,CDC7,PRC1,CENPE,KIF4A,KIF15,CDC27,TFDP1,STIL,NUP98,GSPT1,CENPF,SMC4,MKI67,WRN,KIF23,KIF20B,CUL4A,BARD1,PTTG1,POLQ,RBL1,NUSAP1,ODC1,PLK4,SLC7A5,YTHDC1,HMMR,RPS6KA5,TTK,CASP8AP2,KIF11,E2F4,CDKN1B,TOP2A,AURKA,EZH2,BRCA2,NDC80	HRZE	proliferation
HALLMARK_MITOTIC_SPINDLE	0.00520523	0.00897454	0.292202	1.4459	34	196	MYH10,PRC1,CENPE,EPB41,KIF4A,KIF15,KNTC1,CDC42BPA,CDC27,PCGF5,CEP192,CENPF,TUBGCP5,ARHGEF12,SMC4,KIF23,PCNT,KIF20B,ECT2,ITSN1,ANLN,RANBP9,ALMS1,NET1,NUSAP1,DLGAP5,PCM1,SASS6,RALBP1,STAU1,TTK,WASF2,FSCN1,KIF11,MID1,TOP2A,AURKA,BRCA2,NDC80,TSC1,CDC42EP2,UXT,HDAC6,PPP4R2,ARAP3,DLG1,KIF22,CEP57,CD2AP,DYNLL2,MID1IP1,RAPGEF6,TPX2	HRZE	proliferation
HALLMARK_E2F_TARGETS	0.0287331	0.0388285	0.261014	1.29052	192	195	DIAPH3,CENPE,KIF4A,GSPT1,TFRC,DCK,SMC4,MKI67,BUB1B,MELK,BARD1,PTTG1,NUP153,CHEK2,CIT,ASF1A,CSE1L,KIF18B,POP7,ATAD2,DLGAP5,ANP32E,MSH2,ASF1B,SMC6,CDKN2A,PLK4,RPA1,SPC25,HMMR,LUC7L3,CDKN1B,TOP2A,AURKA,NUP107,EZH2,MMS22L,BRCA2,BRCA1,PSIP1,PA2G4,SLBP,KIF22,PNN,EXOSC8,RAD1,ORC2,STAG1,RAD51C	HRZE	proliferation
HALLMARK_REACTIVE_OXYGEN_SPECIES_PATHWAY	0.18842	0.22978	0.308262	1.18788	1548	47	TXNRD2,GCLC,CAT,MBP,PRDX2,GCLM,PRDX6,OXSR1,LAMTOR5,CDKN2D,FTL,SOD1,GPX3,MPO,EGLN2,SRXN1,GPX4,TXNRD1	HRZE	pathway
HALLMARK_DNA_REPAIR	0.517602	0.539168	0.206196	0.976732	3616	145	MPC2,ARL6IP1,POLR1D,AK1,POLL,NME4,POLA1,DDB1,DGCR8,BCAM,NPR2,GUK1,RBX1,DCTN4,TSG101,PNP,VPS28	HRZE	DNA damage
HALLMARK_APICAL_SURFACE	0.541156	0.5522	0.264911	0.950553	4588	34	MAL,AKAP7,GATA3,SLC2A4,NTNG1,BRCA1,TMEM8B	HRZE	cellular component
HALLMARK_BILE_ACID_METABOLISM	0.567081	0.567081	-0.230842	-0.945072	6986	86	ALDH1A1,IDH1,ACSL5,RETSAT,PEX6,ISOC1,HSD3B7,PXMP2,AQP9,PEX19,IDH2,ACSL1,BMP6,FADS1,HSD17B4,GSTK1,NPC1,PEX13,AR,GNPAT,MLYCD,PEX12,PEX11A,DHCR24,PFKM,HSD17B6	HRZE	metabolic
HALLMARK_ESTROGEN_RESPONSE_EARLY	0.42844	0.455788	-0.22448	-1.01088	5603	160	NRIP1,MYOF,MICB,SLC37A1,FKBP5,SLC1A4,JAK2,MUC1,PODXL,GJA1,TMEM164,GLA,XBP1,RAB31,PAPSS2,B4GALT1,ELF1,REEP1,ZNF185,TIAM1,ISG20L2,GAB2,CLDN7,FKBP4,OPN3,MED24,TGIF2,TMPRSS3,AR,IGFBP4,PTGES,SNX24,KLF4,PEX11A,FARP1,NXT1,SCARB1,FOXC1,OLFM1,CD44,ASB13,DLC1,TIPARP,KLF10,TBC1D30,ANXA9	HRZE	signaling
HALLMARK_HEDGEHOG_SIGNALING	0.407687	0.443138	-0.324204	-1.03349	4645	26	DPYSL2,PML,TLE1,ETS2,NF1,NRP1,CDK6,AMOT	HRZE	signaling
HALLMARK_MYOGENESIS	0.347165	0.385738	-0.235999	-1.04939	4517	145	PSEN2,IGFBP7,FDPS,CDKN1A,IGF1,MYH11,SPARC,CLU,APP,HBEGF,CHRNB1,SPHK1,OCEL1,GADD45B,ITGA7,MRAS,COL1A1,REEP1,MEF2A,PKIA,MYOM1,MYO1C,ACSL1,TAGLN,TGFB1,MEF2C,FGF2,MYLK,ATP6AP1,ITGB1,PLXNB2,SMTN,MYL6B,ITGB5,COL3A1,PYGM,PFKM,TNNT3,GNAO1,GSN,TPM3	HRZE	development
HALLMARK_ESTROGEN_RESPONSE_LATE	0.214373	0.255206	-0.249235	-1.12236	2803	160	NRIP1,MYOF,UNC13B,MICB,FKBP5,SLC1A4,DNAJC1,JAK2,ST14,CAV1,CCNA1,GINS2,GLA,SERPINA1,XBP1,RAB31,CDC6,ALDH3A2,SNX10,S100A9,PAPSS2,CDC20,UGDH,TIAM1,RNASEH2A,BATF,ASS1,IDH2,FKBP4,OPN3	HRZE	signaling
HALLMARK_KRAS_SIGNALING_DN	0.233509	0.271522	-0.266925	-1.12557	2930	102	IFI44L,RSAD2,CPEB3,MX1,KCNMB1,WNT16,ZBTB16,MTHFR,EGF,CCNA1,CD80,DCC,KCND1,PTPRJ,TGFB2,SKIL,TGM1,ABCB11	HRZE	signaling
HALLMARK_TGF_BETA_SIGNALING	0.252334	0.286743	-0.300828	-1.13223	2999	54	SMAD1,SMURF1,HIPK2,IFNGR2,SERPINE1,BMPR2,RAB31,ACVR1,CTNNB1,TJP1,SKIL,TGFB1,TGFBR1,XIAP,ENG,FKBP1A,RHOA,SLC20A1,KLF10,SMAD3,SMAD6	HRZE	signaling
HALLMARK_UV_RESPONSE_UP	0.049973	0.064068	-0.29555	-1.30557	647	138	ATF3,TAP1,CXCL2,GCH1,GGH,DLG4,SPR,NFKBIA,MMP14,YKT6,BAK1,IRF1,MGAT1,ICAM1,CNP,IL6,HMOX1,CDKN2B,ALAS1,PRKCD,PSMC3,STIP1,NAT1,CYB5B,FKBP4,FEN1,TMBIM6,MAPK8IP2,TGFBRAP1,EPHX1,HTR7,PRKACA,HSPA13,CCND3,ACAA1,ATP6V1C1,PPT1,RPN1,CASP3,C4BPB,CEBPG,HSPA2,OLFM1,RAB27A,CDO1,ALDOA,E2F5,DDX21,MRPL23,NR4A1,LYN,ENO2	HRZE	DNA damage
HALLMARK_APICAL_JUNCTION	0.0419596	0.0552101	-0.291728	-1.31173	548	158	CD209,CD86,SDC3,CD274,NEXN,MAPK14,LAMA3,SRC,ICAM1,SHC1,ADAM9,VCAN,ICAM2,RRAS,NRXN2,VAV2,FBN1,VWF,B4GALT1,JAM3,YWHAH,CTNND1,PIK3CB,TJP1,EXOC4,HADH,CD276,MYL9,CLDN7,SYK,GTF2F1,CTNNA1,MSN,PTK2,ITGB1,NF1,CAP1,VCL,EPB41L2,INPPL1,ADAM15,CDH6,VASP,ARPC2,PDZD3,MMP2,MDK,SLIT2,SGCE,BMP1,SKAP2,IRS1,IKBKG,INSIG1	HRZE	cellular component
HALLMARK_MYC_TARGETS_V2	0.0628136	0.0785171	-0.35609	-1.35694	750	58	GRWD1,SRM,CDK4,AIMP2,RRP9,NOLC1,RABEPK,NIP7,HSPD1,PES1,PHB,PRMT3,NOP56,HK2,HSPE1,LAS1L,SLC29A2,PLK1,IMP4,NOP2,GNL3,NDUFAF4,DDX18,WDR43,MRTO4,MPHOSPH10,MAP3K6,UTP20,DCTPP1	HRZE	proliferation
HALLMARK_KRAS_SIGNALING_UP	0.0159994	0.0228563	-0.312679	-1.40453	208	157	EPB41L3,CXCL10,MAFB,CFB,PSMB8,PLAUR,FCER1G,PDCD1LG2,IRF8,TNFAIP3,ADAM17,PTCD2,IL10RA,C3AR1,G0S2,DOCK2,HBEGF,CTSS,GALNT3,GLRX,SCG5,MMP11,TLR8,IL2RG,EMP1,NIN,TRIB1,SCN1B,VWA5A,TNFRSF1B,LCP1,BTBD3,EREG,TMEM176B,ITGB2,TMEM176A,ALDH1A2,MMD,TSPAN13,ETV1,LY96,F13A1,NRP1,IL1B,HDAC9,ATG10,PLAU,ENG,PRDM1,KLF4,CD37,MAP3K1,EPHB2,ZNF277,CMKLR1	HRZE	signaling
HALLMARK_PI3K_AKT_MTOR_SIGNALING	0.0238594	0.0331381	-0.342051	-1.42443	295	95	DUSP3,STAT2,CDKN1A,HSP90B1,E2F1,CDK4,PRKAG1,PRKCB,CDK1,MAPKAP1,ACACA,CALR,RALB,RIPK1,GRB2,SLA,DAPP1,IL2RG,MAP2K6,TIAM1,CFL1,CLTC,MYD88,TBK1,PRKAR2A,NOD1,ITPR2,CAB39,UBE2N,PLA2G12A	HRZE	signaling
HALLMARK_PEROXISOME	0.0138676	0.0210115	-0.359936	-1.4893	171	91	STS,ALDH1A1,CEL,IDH1,FDPS,ACSL5,HMGCL,DLG4,EHHADH,RETSAT,PEX6,ISOC1,HSD3B7,YWHAH,CTPS1,ACSL4,SLC25A19,IDH2,ACSL1,FADS1,HSD17B4,GSTK1,PEX13,ACAA1,GNPAT,MLYCD,ERCC3,PEX11A,BCL10,DHCR24,NUDT19,RDH11,ABCB9,CADM1,SCP2,HRAS,CLN6,SOD2,MVP,SLC23A2,PRDX1,UGT2B17,ACOT8,SLC35B2	HRZE	cellular component
HALLMARK_HYPOXIA	0.00274014	0.00526951	-0.336178	-1.52174	35	166	ATF3,AK4,PLAC8,PLAUR,SDC3,CDKN1A,TNFAIP3,EXT1,F3,TPI1,PLIN2,ANXA2,CAV1,ENO1,GAPDH,SAP30,XPNPEP1,SERPINE1,NDST1,CASP6,IL6,HMOX1,GLRX,ADM,SLC2A3,FBP1,DCN,PFKP,HEXA,P4HA1,HS3ST1,NFIL3,PFKFB3,TES,NDST2,MT1E,UGP2,S100A4,PGK1,RRAGD,GPI,PRKCA,LDHA,GPC4,COL5A1,DDIT4,TGFB3,DUSP1,B3GALT6,NAGK,FOSL2,PGM1,TMEM45A,HSPA5,WSB1,PYGM,PDK3,TPD52,ADORA2B,HK2	HRZE	pathway
HALLMARK_ANDROGEN_RESPONSE	0.0081182	0.0135303	-0.376634	-1.54445	99	87	ARID5B,FKBP5,DBI,LMAN1,SAT1,CENPN,SEC24D,ITGAV,PDLIM5,XRCC6,UAP1,CAMKK2,UBE2J1,B2M,B4GALT1,DNAJB9,CDC14B,ACSL3,MYL12A,SLC38A2,FADS1,IQGAP2,SRP19,HMGCR,GSR,CCND3,SMS,TPD52,DHCR24,CDK6,MERTK,XRCC5,TSC22D1,INSIG1	HRZE	signaling
HALLMARK_UV_RESPONSE_DN	0.00413642	0.00766004	-0.354819	-1.54978	52	128	LAMC1,F3,GCNT1,MAPK14,ANXA2,KCNMA1,PRKCE,CAV1,GJA1,MET,NOTCH2,SIPA1L1,SERPINE1,PDLIM5,DAB2,NFKB1,VAV2,ANXA4,CACNA1A,COL1A1,RUNX1,LDLR,TJP1,GRK5,EFEMP1,MT1E,COL1A2,PRKCA,ATRN,ITGB3,DUSP1,NRP1,COL3A1,ADORA2B,DDAH1,CDON,FYN,WDR37,TFPI,DLC1,IRS1,INSIG1,PRKAR2B,FZD2,ACVR2A,RASA2,SMAD3	HRZE	DNA damage
HALLMARK_WNT_BETA_CATENIN_SIGNALING	0.0137567	0.0210115	-0.458486	-1.60012	158	38	CUL1,PSEN2,FZD1,JAG1,NCSTN,ADAM17	HRZE	signaling
HALLMARK_ANGIOGENESIS	0.0155296	0.0228376	-0.493864	-1.62073	177	29	JAG1,ITGAV,VCAN,APP,PDGFA,VAV2,TIMP1,SLCO2A1,S100A4,PTK2,FSTL1,NRP1,LRPAP1,COL3A1	HRZE	development
HALLMARK_CHOLESTEROL_HOMEOSTASIS	0.00456697	0.0081553	-0.415291	-1.63438	54	69	ATF3,PLSCR1,PLAUR,FBXO6,FDPS,JAG1,ACSS2,GLDC,ANXA5,CLU,S100A11,ETHE1,CTNNB1,LDLR,CXCL16,NSDHL,NFIL3,GUSB,PMVK,SREBF2,HMGCR,PDK3,SQLE,CYP51A1,ATF5,STARD4,LGMN	HRZE	metabolic
HALLMARK_P53_PATHWAY	0.000302939	0.000721282	-0.35832	-1.64072	3	182	TCN2,ATF3,VAMP8,DDB2,TRAFD1,TAP1,SDC1,GM2A,KIF13B,CDKN1A,ACVR1B,ST14,ZBTB16,SAT1,BAK1,SEC61A1,TRIAP1,CASP1,DRAM1,APP,HBEGF,S100A10,TAX1BP3,SPHK1,TM7SF3,HMOX1,RETSAT,PDGFA,CDKN2B,UPP1,RHBDF2,PRKAB1,SOCS1,VDR,SLC3A2,VWA5A,NUDT15,IFI30,IER5,ABHD4,PCNA,S100A4,TGFB1,TPRKB,RPS27L,PTPRE,EPHX1,PLXNB2,HDAC3,DDIT4,SERTAD3,MXD1,RNF19B,CCND3,SP1,KLF4,FAS,MAPKAPK3,CTSD,TGFA,TSC22D1,APAF1,IER3,PPM1D,PLK2	HRZE	proliferation
HALLMARK_PROTEIN_SECRETION	0.0021827	0.00454729	-0.398824	-1.64604	26	90	STX12,GALC,SCRN1,VAMP3,LMAN1,YKT6,ARFGEF2,COPB2,CD63,USO1,SEC24D,TMX1,ATP6V1H,CLN5,KIF1B,GLA,GBF1,ARCN1,M6PR,CAV2,COPB1,CLTA,CLTC,IGF2R,RER1,ATP1A1,SEC31A,RAB14,TMED10,RAB2A,VPS45,AP1G1,SNAP23,TPD52,SCAMP3,PPT1,BNIP3,DNM1L,ADAM10,ARFGEF1,GOSR2,ABCA1,CTSC,SNX2,PAM,SCAMP1	HRZE	pathway
HALLMARK_NOTCH_SIGNALING	0.00959693	0.0154789	-0.512546	-1.68204	109	29	CUL1,PSEN2,FZD1,JAG1,TCF7L2,PSENEN,NOTCH2,SAP30,APH1A,ARRB1,PRKCA,MAML2	HRZE	signaling
HALLMARK_ADIPOGENESIS	0.000302801	0.000721282	-0.371629	-1.69851	3	179	CHCHD10,NMT1,ATP1B3,IDH1,NDUFS3,SDHC,IDH3A,ALDH2,GPD2,NKIRAS1,ECHS1,QDPR,PRDX3,PLIN2,APLP2,DECR1,CPT2,COQ9,RAB34,COX8A,UQCRC1,MTCH2,RETSAT,UBC,GPHN,MRPL15,DDT,ITGA7,DNAJC15,STAT5A,JAGN1,ACLY,ACAA2,PHLDB1,IMMT,DNAJB9,DHRS7B,SOWAHC,COQ5,SUCLG1,HADH,PFKFB3,YWHAG,AK2,CYC1,MYLK,COQ3,RREB1,SLC5A6,PREB,LAMA4,ESRRA,ADIPOR2,MDH2,BAZ2A,FZD4,PGM1,REEP5,BCL6,ACADM,CHUK,SLC25A1,DLAT,G3BP2,PPP1R15B,AIFM1,IFNGR…	HRZE	development
HALLMARK_XENOBIOTIC_METABOLISM	0.000152858	0.000420212	-0.385789	-1.73466	1	158	CNDP2,CBR1,BCAT1,PDK4,TPST1,GCH1,NMT1,KYNU,CFB,IDH1,AHCY,ACP2,IRF8,GART,IGF1,ALDH2,ATP2A2,GSTO1,SSR3,MTHFD1,SERPINE1,CASP6,PGD,PDLIM5,HMOX1,RETSAT,SHMT2,ALAS1,DDT,FBP1,UPP1,VNN1,PAPSS2,GSS,AQP9,DDAH2,UGDH,PYCR1,TGFB2,PGRMC1,MCCC2,TMEM176B,SLC35B1,TMBIM6,PTGR1,SLC46A3,CDA,EPHX1,NPC1,ETS2,NFS1,ACOX3,GSR,ABCC3,IGFBP4,PTGES,DHRS1	HRZE	metabolic
HALLMARK_APOPTOSIS	7.65873e-05	0.000257753	-0.40483	-1.81514	0	155	CD38,ATF3,TNFSF10,PSEN2,IFITM3,TAP1,CASP7,GCH1,HGF,CDKN1A,PEA15,SAT1,VDAC2,IRF1,DPYD,CASP1,CAV1,CLU,BCL2L2,CCNA1,APP,CASP6,RNASEL,IL6,BMF,HMOX1,RETSAT,MADD,CASP9,GADD45B,DCN,GNA15,TIMP1,CTNNB1,EMP1,PSEN1,CASP4,TGFB2,EREG,IGF2R,TIMP2,BIK,NEDD9,PTK2,DNAJC3,BCAP31,XIAP,GSR,ANXA1,IL1B,HMGB2,FAS,CFLAR,BCL10,IFNGR1,PPT1,GSN,CASP3,MCL1,DNM1L,MMP2,ISG20,CD44,IER3	HRZE	pathway
HALLMARK_COAGULATION	0.000159681	0.000420212	-0.43118	-1.8227	1	104	C2,SERPING1,C1QA,FN1,CFB,MSRB2,CSRP1,F3,CTSH,MMP14,A2M,SPARC,LRP1,CLU,ADAM9,PLEK,SERPINE1,PREP,SERPINA1,CASP9,CTSO,CAPN2,ANG,TIMP1,MMP11,FBN1,VWF	HRZE	immune
HALLMARK_PANCREAS_BETA_CELLS	0.00179808	0.00390886	-0.673488	-1.86629	19	15	MAFB,LMO2,SPCS1,SRPRB,SEC11A,VDR	HRZE	development
HALLMARK_TNFA_SIGNALING_VIA_NFKB	7.5466e-05	0.000257753	-0.413161	-1.89921	0	189	ATF3,CXCL10,TAP1,IFIH1,CXCL2,GCH1,KYNU,TNFAIP6,PLAUR,CDKN1A,JAG1,IFIT2,SIK1,DDX58,TNFAIP3,F3,SAT1,IFNGR2,NFKBIA,IRF1,DUSP5,ICAM1,G0S2,RIPK2,B4GALT5,PER1,DRAM1,HBEGF,REL,PLEK,EGR2,SERPINE1,CD80,CCL2,SPHK1,IL6,PDLIM5,NFKB1,SLC2A3,GADD45B,IL15RA,RCAN1,FUT4,DENND5A,STAT5A,LDLR,B4GALT1,MARCKS,TRIB1,KLF9,NFIL3,PFKFB3,TLR2,IER5,SERPINB8,FOSL1,SLC2A6,NFKBIE,PTPRE,ETS2,MAP3K8,DUSP1,SNN,FOSL2,MXD1,TRIP10,R…	HRZE	signaling
HALLMARK_IL2_STAT5_SIGNALING	7.53864e-05	0.000257753	-0.420305	-1.92717	0	184	GBP4,TLR7,GALM,CXCL10,TNFSF10,FGL2,PLSCR1,CD86,IFITM3,CYFIP1,DCPS,NCOA3,HIPK2,AHCY,CDCP1,CTSZ,IRF8,ECM1,MUC1,PLIN2,IRF4,IL10RA,SELL,ITGAV,MYO1E,GSTO1,SERPINB6,BMPR2,XBP1,TNFSF11,CD48,IL18R1,SLC2A3,GADD45B,CDC6,ANXA4,BATF3,DENND5A,SOCS1,SNX9,CKAP4,EMP1,LRRC8C,UCK2,GLIPR2,TIAM1,P4HA1,TNFRSF1B,NFIL3,SPRED2,AHR,SNX14,IGF2R,SELP,BATF,MYO1C,P2RX4,SMPDL3A,RRAGD,TWSG1,NFKBIZ,AHNAK,MAPKAPK2,GPR65,CST7,SCN…	HRZE	signaling
HALLMARK_GLYCOLYSIS	7.56773e-05	0.000257753	-0.422871	-1.93439	0	180	AK4,AKR1A1,TPST1,SDC1,PPP2CB,IDH1,SDC3,NASP,SDHC,EXT1,ALG1,GALK2,TPI1,COPB2,EXT2,HAX1,GNPDA1,ENO1,GNE,MET,CDK1,VCAN,SAP30,PKM,MDH1,CASP6,FUT8,B4GALT2,GLRX,B4GALT4,DCN,ANG,PFKP,B4GALT1,P4HA1,ME2,NSDHL,PLOD1,GMPPA,SRD5A3,UGP2,GUSB,FKBP4,PGK1,RRAGD,GFPT1,BIK,LDHA,RBCK1,GPC4,HS2ST1,MED24,GLCE,COL5A1,NOL3,PSMC4,QSOX1,GOT2,DDIT4,B3GALT6,PGAM1,EGLN3,MDH2,PYGB,HSPA5,CHPF,PDK3,ADORA2B,HK2,GOT1,XYLT2,MERTK…	HRZE	metabolic
HALLMARK_EPITHELIAL_MESENCHYMAL_TRANSITION	7.65521e-05	0.000257753	-0.43186	-1.93989	0	157	LAMC1,FN1,SDC1,IL15,PLAUR,ECM1,TNFAIP3,COPA,SAT1,PPIB,MMP14,LAMA3,FBN2,SNTB1,SPARC,LRP1,ITGAV,GJA1,NOTCH2,VCAN,DPYSL3,SERPINE1,CALU,VIM,IL6,EMP3,DAB2,ABI3BP,COLGALT1,GADD45B,DCN,TIMP1,COL1A1,FBN1,FAP,PLOD1,ELN,MYL9,COL1A2,TAGLN,TGFB1,WIPF1,FGF2,PLOD3,MYLK,MFAP5,ITGB1,ACTA2,COL5A1,ITGB3,QSOX1,FSTL1,ITGB5,COL3A1,IGFBP4,NID2,FERMT2,SERPINE2,FAS,VEGFC,CDH6,MMP2,CD44,SLIT2,CAPG,BMP1,HTRA1,CADM1,SERPIN…	HRZE	development
HALLMARK_MYC_TARGETS_V1	7.53523e-05	0.000257753	-0.422457	-1.94677	0	194	CUL1,PRPS2,NME1,MRPS18B,VDAC1,CCT7,PSMA4,PRDX3,PSMB2,UBE2L3,PSMA6,PSMD8,STARD7,SRM,CDK4,PABPC4,PRDX4,PPM1G,EIF4H,CCT5,UBE2E1,KPNA2,XRCC6,ILF2,AIMP2,SNRPB2,PSMB3,EIF3D,YWHAE,MCM6,KPNB1,CDC20,CTPS1,CANX,NAP1L1,HNRNPR,EIF4G2,RRP9,NOLC1,ERH,RAN,SSB,SNRPA,PCNA,PGK1,CCT3,CYC1,SRPK1,PSMA2,LDHA,TUFM,HSPD1,CCT4,CSTF2,PSMC4,GOT2,PSMA1,CDC45,SNRPD2,PHB,NOP56,SNRPG,CAD,PHB2,GLO1,PSMD7,RSL1D1,YWHAQ,SNRPD1,HSP…	HRZE	proliferation
HALLMARK_UNFOLDED_PROTEIN_RESPONSE	7.96115e-05	0.000257753	-0.48365	-2.04847	0	105	MTHFD2,ATF3,PDIA6,SLC1A4,HSP90B1,HERPUD1,HYOU1,SPCS1,SHC1,IFIT1,CALR,SSR1,CCL2,XBP1,EDEM1,SRPRB,DCTN1,SEC11A,EIF4EBP1,EIF2AK3,DNAJB9,RRP9,NOLC1,HSPA9,KHSRP,EIF4A3,ALDH18A1,CKS1B,SEC31A,PDIA5,SERP1,BANF1,SLC30A5,YWHAZ,DNAJC3,PREB,DDIT4,HSPA5,NOP56,EXOC2,KIF5B,DCP1A,ATF4,CEBPG,ATP6V0D1,GOSR2,NHP2,SDAD1	HRZE	pathway
HALLMARK_FATTY_ACID_METABOLISM	7.70713e-05	0.000257753	-0.46977	-2.07767	0	139	ALDH1A1,CEL,CBR1,BLVRA,UBE2L6,IDH1,SDHC,ACSL5,HMGCL,CD1D,NBN,GPD2,ECHS1,HADHB,DECR1,CPT2,G0S2,PSME1,S100A10,HSD17B10,MDH1,EHHADH,ERP29,RETSAT,ALDH3A2,CPT1A,ADSL,VNN1,GPD1,ACAA2,OSTC,PDHA1,YWHAH,ACSL4,UGDH,NSDHL,SUCLG1,HADH,FH,DLST,PCBD1,ACSL1,CA4,PTPRG,IDH3B,ACADVL,LDHA,NTHL1,HSD17B4,EPHX1,INMT,SDHA,HSP90AA1,ADIPOR2,MDH2,SMS,ACADM,ACAA1,MLYCD	HRZE	metabolic
HALLMARK_ALLOGRAFT_REJECTION	7.55629e-05	0.000257753	-0.469367	-2.14312	0	177	C2,HLA-DMA,HLA-DRA,STAT1,CCR2,HLA-DMB,IL12A,BCAT1,CD74,CD86,TAP1,CD40,IL15,NME1,CXCL9,IRF8,JAK2,CD1D,IFNGR2,ELF4,GCNT1,IRF4,ICAM1,EIF4G3,RIPK2,PRKCB,LY86,GBP2,CTSS,CD80,CCL2,HLA-DQA1,IL6,HLA-A,HLA-E,FGR,TIMP1,EIF3D,SOCS1,IL2RG,B2M,DEGS1,NLRP3,IL12RB1,HLA-DOA,ITGAL,TGFB2,EREG,MTIF2,TLR2,IL18RAP,SRGN,TAPBP,TAP2,TGFB1,ITGB2,WAS,IL27RA,GPR65,IRF7,LCP2,HIF1A,UBE2D1,UBE2N,ABI1,IL1B,CCND3,HDAC9,TPD52	HRZE	immune
HALLMARK_MTORC1_SIGNALING	7.53523e-05	0.000257753	-0.467551	-2.15457	0	194	MTHFD2,PPA1,AK4,BCAT1,FGL2,NMT1,IDH1,PSMC2,CDKN1A,PSMB5,SLC1A4,PSMA4,ATP2A2,HSP90B1,QDPR,YKT6,TPI1,USO1,ENO1,GAPDH,FKBP2,SRD5A1,ACACA,CALR,SSR1,GLA,XBP1,GLRX,EDEM1,SHMT2,SEC11A,SLC2A3,SDF2L1,M6PR,SLA,DAPP1,LDLR,ACLY,CDC25A,IMMT,CANX,ACSL3,STIP1,LTA4H,IFI30,RRM2,HSPA4,RRP9,P4HA1,HSPA9,NFIL3,PSMD13,CYB5B,RAB1A,TES,CCT6A,PGK1,GPI,SERP1,TBK1,LDHA,FADS1,ITGB2,PSMA3,HSPD1,PSMC4,DDIT4,NUP205,HMGCR,DHFR,…	HRZE	signaling
HALLMARK_IL6_JAK_STAT3_SIGNALING	8.2481e-05	0.000257753	-0.581534	-2.32479	0	75	CD38,STAT1,CXCL10,STAT2,CXCL9,PTPN1,EBI3,ACVRL1,ACVR1B,IFNGR2,BAK1,IRF1,HAX1,A2M,IL6,HMOX1,IL10RB,PTPN2,IL18R1,PDGFC,IL15RA,GRB2,STAT3,SOCS1,IL2RG,IL17RA,IL12RB1,TNFRSF1B,TLR2,MYD88,TGFB1,LTBR,ITGB3,MAP3K8,STAM2,IL1B,FAS,CXCL11,IFNAR1,IFNGR1,CD44,CCR1,CBL,SOCS3,PIK3R5	HRZE	immune
HALLMARK_OXIDATIVE_PHOSPHORYLATION	7.55515e-05	0.000257753	-0.51727	-2.36987	0	183	PDP1,NDUFA8,NDUFA9,PDK4,CASP7,IDH1,COX15,NDUFS3,VDAC1,ATP1B1,SDHC,NDUFB4,NDUFB5,IDH3A,ECHS1,TIMM10,NDUFS2,PRDX3,VDAC2,HADHB,DECR1,ATP6V1H,MRPS22,NDUFS6,COX8A,UQCRC1,NNT,HSD17B10,MDH1,NDUFB2,RETSAT,MRPL15,ALAS1,GLUD1,NDUFB3,CPT1A,COX5B,MRPS11,ACAA2,OXA1L,IMMT,ATP6V0E1,MAOB,PDHA1,ATP6V1E1,SLC25A5,NDUFA1,HSPA9,SUCLG1,FH,MPC1,COX4I1,COX17,DLST,TIMM8B,TOMM22,IDH2,COX7A2,CYC1,GPI,TIMM50,IDH3B,ACADVL,LD…	HRZE	metabolic
HALLMARK_COMPLEMENT	7.56773e-05	0.000257753	-0.522258	-2.38903	0	180	C2,LAP3,CASP10,SERPING1,PDP1,C1QA,PLA2G4A,FN1,L3MBTL4,PLSCR1,C1QC,CASP7,LIPA,KYNU,PPP2CB,CFB,PLAUR,FCER1G,CTSL,JAK2,TNFAIP3,GPD2,GNGT2,CSRP1,F3,APOBEC3G,CTSH,MMP14,IRF1,GNB4,ANXA5,PSMB9,DUSP5,ITGAM,CASP1,SRC,LRP1,CPM,CLU,FCN1,ATOX1,ADAM9,XPNPEP1,CTSS,PLEK,SERPINE1,IL6,PREP,SERPINA1,S100A12,CR1,CASP9,CTSO,GRB2,ANG,PRDM4,TIMP1,S100A9,PRKCD,CASP5,PSEN1,CASP4,SH2B3,LTA4H	HRZE	immune
HALLMARK_INFLAMMATORY_RESPONSE	7.61441e-05	0.000257753	-0.560576	-2.54363	0	170	RTP4,P2RX7,CYBB,CXCL10,TNFSF10,MSR1,GCH1,CD40,EIF2AK2,TNFAIP6,IL15,PLAUR,LY6E,CDKN1A,CXCL9,IFITM1,EBI3,BST2,MARCO,ACVR1B,F3,ATP2A2,IFNGR2,NFKBIA,MMP14,IRF1,RNF144B,IL10RA,SELL,SLC31A2,C3AR1,ICAM1,RIPK2,SLC31A1,MET,HBEGF,SERPINE1,CCL2,SPHK1,IL6,LAMP3,KIF1B,EMP3,NFKB1,CD48,ADM,IL18R1,IRAK2,IL15RA,NMI,GNA15,TIMP1,CD70,SCARF1,LDLR,SGMS2,NLRP3,PSEN1,SEMA4D,AQP9,SCN1B,TNFRSF1B,EREG,AHR,TLR2,IL18RAP,P2R…	HRZE	immune
HALLMARK_INTERFERON_ALPHA_RESPONSE	8.08081e-05	0.000257753	-0.768443	-3.18849	0	93	LAP3,RTP4,OAS1,IFI44,IFI44L,EPSTI1,GBP4,PSME2,DDX60,BATF2,LGALS3BP,CD74,CXCL10,IFIT3,STAT2,PLSCR1,IFITM3,OASL,TRAFD1,TAP1,IFIH1,UBE2L6,RSAD2,TDRD7,MX1,EIF2AK2,PSMB8,IL15,PARP14,LY6E,TRIM26,MOV10,IFIT2,PARP9,SAMD9L,IFITM1,TRIM5,IFI35,TMEM140,BST2,TRIM21,IRF1,ADAR,PSMB9,TRIM14,SELL,CASP1,DHX58,RIPK2,CMPK2,PSME1,GBP2,CNP,SP110,LAMP3,HERC6,NMI,PARP12,B2M,ELF1,USP18,IFITM2,ISG15,IFI30	HRZE	immune
HALLMARK_INTERFERON_GAMMA_RESPONSE	7.53125e-05	0.000257753	-0.731515	-3.37622	0	196	LAP3,RTP4,HLA-DMA,IFI44,HLA-DRB1,IFI44L,CD38,OAS3,EPSTI1,STAT1,MTHFD2,GBP4,PSME2,DDX60,APOL6,SERPING1,SAMHD1,OAS2,BATF2,XAF1,VAMP8,LGALS3BP,CD74,CXCL10,RNF213,TNFSF10,PLA2G4A,IFIT3,STAT2,FGL2,PLSCR1,CD86,IFITM3,OASL,TRAFD1,TAP1,IFIH1,CASP7,UBE2L6,RSAD2,TDRD7,GCH1,MX1,CFB,NCOA3,CD40,EIF2AK2,PSMB8,TNFAIP6,IL15,PARP14,LY6E,TRIM26,CDKN1A,CD274,IFIT2,ARID5B,CXCL9,SAMD9L,GBP6,FCGR1A,PTPN1,IRF8,JAK2,IFI…	HRZE	immune
HALLMARK_HEME_METABOLISM	0.000119503	0.000426796	0.630821	3.21989	0	188	NFE2,ICAM4,RNF19A,SLC22A4,HTRA2,KHNYN,NR3C1,LAMP2,MARK3,KLF1,FBXO9,LRP10,GDE1,CIR1,NEK7,SLC25A37,MBOAT2,NARF,SEC14L1,EZH1,ADD1,CAT,FBXO7,DCAF11,MPP1,RBM38,LPIN2,TMEM9B,PICALM,MKRN1,GATA1,USP15,UROD,BLVRB,SDCBP,RBM5,TAL1,BACH1,E2F2,UBAC1,HTATIP2,FOXO3,TSPAN5,CCDC28A,ERMAP,CA1,CDC27,CTSB,EPB42,VEZF1,SLC2A1,SELENBP1,RIOK3,RHAG,BSG,KLF3,DMTN,GLRX5,SPTB,ADIPOR1,SLC25A38,EPB41,HBQ1,OPTN,GYPC,AHSP,DCAF1…	NTZ	metabolic
HALLMARK_TNFA_SIGNALING_VIA_NFKB	0.000119417	0.000426796	0.511625	2.61364	0	189	DUSP1,BCL2A1,MCL1,CEBPB,CEBPD,PNRC1,GADD45A,PPP1R15A,LITAF,NFIL3,PTX3,NAMPT,IER3,IER2,FOS,RNF19B,JAG1,IL1B,SOD2,GADD45B,MXD1,BCL6,DENND5A,PLAUR,FOSL2,TRIB1,TNIP1,SOCS3,SLC2A3,ETS2,EHD1,TANK,ZFP36,SQSTM1,DNAJB4,IFNGR2,SAT1,B4GALT5,HES1,JUNB,PTGS2,BMP2,PLEK,CFLAR,INHBA,OLR1,RHOB,F2RL1,BTG1,PTGER4,STAT5A,IRF1,PDE4B,DDX58,EGR3,TAP1,TNFAIP2,VEGFA,IRS2,ABCA1,NFKBIA,TIPARP,BIRC2,TNFAIP6,PFKFB3,TLR2,IL15…	NTZ	signaling
HALLMARK_INTERFERON_ALPHA_RESPONSE	0.000113327	0.000426796	0.560185	2.56412	0	93	IRF2,TRIM21,SELL,NMI,PSMB8,B2M,IFITM2,ADAR,CASP1,TXNIP,CASP8,GBP2,PLSCR1,TMEM140,HLA-C,TRIM25,PARP9,IL4R,IRF1,UBE2L6,NUB1,PSMB9,IRF9,PSME1,TAP1,IFITM1,SAMD9L,TDRD7,TRAFD1,SP110,IFIT2,GMPR,IRF7,HELZ2,RNF31,EPSTI1,SAMD9,IFITM3,IFIH1,IFI30,IFIT3,BATF2,CMPK2,OGFR,IFI35,ISG20,EIF2AK2,OASL,PARP14,RIPK2,RTP4,BST2,SLC25A28,DDX60,UBA7,TRIM5,IFI44,MX1,IFI44L,LAMP3	NTZ	immune
HALLMARK_INTERFERON_GAMMA_RESPONSE	0.000119346	0.000426796	0.465681	2.39054	0	196	C1R,FAS,IRF2,TRIM21,LYSMD2,CASP4,ST8SIA4,NAMPT,PIM1,PELI1,NMI,FPR1,SOD2,PSMB8,B2M,IFITM2,ADAR,CASP1,TXNIP,CASP8,HLA-A,CSF2RB,STAT3,SOCS3,PLA2G4A,HLA-B,PLSCR1,PTPN6,PTGS2,ZNFX1,TRIM25,IL4R,HIF1A,BTG1,IRF1,UBE2L6,PDE4B,DDX58,PSMB9,IRF9,UPP1,MVP,PSME1,TAP1,TNFAIP2,NFKBIA,P2RY14,SAMD9L,FCGR1A,TDRD7,TNFAIP6,CFH,TRAFD1,SP110,MX2,IL15RA,IFIT2,ZBP1,SECTM1,MT2A,IRF7,EIF4E3,LATS2,HELZ2,RBCK1,PNP,RNF31,EPST…	NTZ	immune
HALLMARK_APOPTOSIS	0.000118078	0.000426796	0.444303	2.20733	0	155	HMGB2,PAK1,MCL1,CDKN1B,FAS,GADD45A,RNASEL,CASP4,DDIT3,IER3,IL1B,SOD2,GADD45B,IFNGR1,CASP1,TXNIP,BID,DNAJA1,CASP8,ROCK1,RARA,NEDD9,ADD1,SQSTM1,CTNNB1,IGF2R,SAT1,TNFRSF12A,CASP9,DNAJC3,BMP2,CFLAR,PMAIP1,RHOB,GSN,BRCA1,IRF1,EGR3,TAP1,PLCB2,TSPO,BCL10,BCL2L1,GPX1,ANXA1,PSEN1,TIMP2,SMAD7,BTG2,PPP2R5B,IFITM3,BNIP3L,ANKH,CTH,GSR,LGALS3,TNFSF10,SOD1,ATF3,XIAP,ISG20,RELA,PPP3R1,CASP3,IL18,ETF1,BGN,IL6,DPY…	NTZ	pathway
HALLMARK_COMPLEMENT	0.000118399	0.000426796	0.424174	2.15508	0	180	HSPA1A,CD46,C1R,GCA,CEBPB,IRF2,CASP4,RAF1,LAMP2,PIM1,GNAI3,CD59,ITGAM,SERPINA1,CD55,CASP5,CASP1,PLAUR,PIK3R5,LYN,PLA2G4A,EHD1,PLSCR1,CDH13,CASP9,PRSS36,S100A9,S100A12,MMP8,CPQ,GRB2,PLEK,PIK3CG,USP15,OLR1,CDA,ZEB1,LTF,MSRB1,VCPIP1,IRF1,PSMB9,CTSB,CR1,GNB2,PIK3CA,PRCP,DOCK4,CDK5R1,AKAP10,GNAI2,COL4A2,RHOG,CFH,PSEN1,TIMP2,GNB4,IRF7,GPD2,CXCL1,SERPINB2,LGALS3,WAS,CTSC,LCP2,SERPINE1	NTZ	immune
HALLMARK_PI3K_AKT_MTOR_SIGNALING	0.000113533	0.000426796	0.468322	2.15	0	95	PTEN,UBE2D3,SLA,CDKN1B,VAV3,ACTR3,RPS6KA1,RAF1,DDIT3,TNFRSF1A,MAPK1,RALB,ARPC3,RIT1,SFN,TBK1,CAB39,AKT1S1,MKNK2,SQSTM1,CXCR4,DAPP1,GRB2,FGF17,SLC2A1,IL4,GSK3B,NFKBIB,CAB39L,MAP2K3,MAP2K6,AP2M1,ARF1,ECSIT	NTZ	signaling
HALLMARK_IL6_JAK_STAT3_SIGNALING	0.000111882	0.000426796	0.484582	2.12819	0	75	FAS,TNFRSF1A,PIM1,IL1B,CSF3R,IFNGR1,IL13RA1,PIK3R5,CSF2RB,STAT3,SOCS3,IL17RA,IFNGR2,TNFRSF12A,GRB2,IL4R,IRF1,IRF9,IL10RB,TLR2,IL15RA,MAP3K8,CCR1,STAM2,IL1R2,CXCL1,LTB,PTPN1,CBL,TYK2,LTBR,TNFRSF1B,CD36,CD9,IL6	NTZ	immune
HALLMARK_HYPOXIA	0.000118399	0.000426796	0.419082	2.10274	0	166	DUSP1,CDKN1B,PNRC1,RRAGD,PPP1R15A,NFIL3,DDIT3,IER3,NR3C1,PIM1,FOS,ADM,GBE1,GLRX,JMJD6,PLAUR,FOSL2,RBPJ,SLC6A6,SLC2A3,PGM2,ZFP36,CXCR4,PRDX5,KLF7,VLDLR,SIAH2,ATP7A,BTG1,FOXO3,PPFIA4,VEGFA,IRS2,SLC2A1,SELENBP1,CCNG2,PGK1,PDK3,NDRG1,TIPARP,VHL,AMPD3,LOX,PFKFB3,MT2A,SAP30,HK1,IDS,NEDD4L,TGM2,CHST2,BNIP3L,MXI1,GALK1,WSB1,HK2,SERPINE1,BHLHE40,ATF3,HDLBP,LXN,TES,CA12,ISG20,MYH9,KLF6,EFNA1,KLHL24,TPST2,C…	NTZ	pathway
HALLMARK_REACTIVE_OXYGEN_SPECIES_PATHWAY	0.000219587	0.000731957	0.502584	2.00208	1	47	MBP,TXNRD1,CDKN2D,SOD2,TXN,GLRX,CAT,LAMTOR5,JUNB,FTL,HHEX,FES,SBNO2,MPO,PRDX6,PRDX2,GSR,LSP1,SRXN1,TXNRD2,GCLM,SOD1,G6PD,OXSR1,GCLC	NTZ	pathway
HALLMARK_INFLAMMATORY_RESPONSE	0.000118751	0.000426796	0.391009	1.96732	0	170	ICAM4,FFAR2,AQP9,RAF1,SELL,KCNJ2,NAMPT,C5AR1,ABI1,GNAI3,NMI,OSM,TLR1,IL1B,FPR1,ADM,CSF3R,MXD1,CD55,MEFV,PLAUR,PROK2,PIK3R5,FZD5,PTAFR,LYN,BEST1,IFNGR2,IL18RAP,INHBA,IL4R,OLR1,HIF1A,PTGER4,IRF1,PDE4B,IFITM1,ABCA1,NFKBIA,RNF144B,TNFAIP6,GPR132,RHOG,TLR2,PSEN1,IL15RA,BTG2,IRF7,MET,CHST2,SLC1A2,SRI,PTPRE,TNFSF10,LCP2,SEMA4D,SERPINE1,SCARF1,LPAR1,HPN,KLF6,EIF2AK2,ICAM1,NFKB1,RELA,TNFRSF1B,RIPK2,IL18,R…	NTZ	immune
HALLMARK_P53_PATHWAY	0.000118835	0.000426796	0.345158	1.75527	0	182	TGFA,FAS,GADD45A,PPP1R15A,DDIT3,IER3,SERTAD3,FOS,RNF19B,ISCU,MXD1,SP1,RXRA,LRMP,IP6K2,CASP1,SFN,TXNIP,NOTCH1,PPM1D,MKNK2,SAT1,CDH13,BMP2,BTG1,FOXO3,UPP1,TAP1,AK1,FBXW7,INHBB,STOM,CDK5R1,DEF6,NDRG1,APAF1,ABAT,CCND3,ZFP36L1,TRAFD1,XPC,RAP2B,RPS12,RALGDS,BTG2	NTZ	proliferation
HALLMARK_KRAS_SIGNALING_UP	0.000236351	0.000738596	0.343482	1.70988	1	157	GALNT3,PPP1R15A,ARG1,CLEC4A,ADAM8,SLPI,TLR8,IL1B,PSMB8,NIN,LAT2,GLRX,PLAUR,TRIB1,RABGAP1L,LCP1,CXCR4,MYCN,PTGS2,BMP2,INHBA,LY96,F2RL1,CPE,MMP9,GADD45G,ETV5,MAP7,GYPC,SPP1,PDCD1LG2,CFH,CAB39L,DOCK2,LAPTM5,MTMR10,HSD11B1,PLVAP,USP12,ANKH,CBL,TOR1AIP2,ID2,ITGB2,FCER1G,STRN,CTSS,AVL9,BPGM,PLEK2,TNFRSF1B,CD37	NTZ	signaling
HALLMARK_TGF_BETA_SIGNALING	0.00265369	0.0069834	0.412696	1.69216	23	54	UBE2D3,PPP1R15A,PPM1A,TGFBR1,CTNNB1,IFNGR2,JUNB,BMP2,ID1,APC,ARID4B,FURIN,TRIM33,LTBP2,RAB31,SMAD7	NTZ	signaling
HALLMARK_UV_RESPONSE_UP	0.00175871	0.00488529	0.332156	1.6201	14	138	ARRB2,FOS,SOD2,ALAS1,BID,DNAJA1,DNAJB1,LYN,SQSTM1,CDC34,JUNB,BMP2,UROD,RHOB,BTG1,GRINA,IRF1,AGO2,CLTB,MARK2,TAP1,NAT1,ATP6V1C1,NFKBIA,BSG,FURIN,TST,CREG1,CCND3,TMBIM6,SLC6A8,STARD3,IGFBP2,POLG2,BTG2,HLA-F,PPIF,AMD1,RET,EIF5,CEBPG,AP2S1,ATF3,PDAP1,MAOA,FKBP4,ICAM1,CASP3,DGAT1,ACAA1,IL6,CDC5L,TFRC,TUBA4A,PPP1R2	NTZ	DNA damage
HALLMARK_ESTROGEN_RESPONSE_EARLY	0.00318622	0.00762583	0.307407	1.53501	26	160	PTGES,MED13L,SVIL,CANT1,FOS,GAB2,UGCG,ELOVL5,FOXC1,SFN,BAG1,RARA,ITPK1,HES1,AFF1,UNC119,FDFT1,PMAIP1,BLVRB,SIAH2,IGF1R,TFF3,KDM4B,EGR3,SLC9A3R1,SLC2A1,INHBB,TIPARP,CHPT1,ISG20L2,ABAT,MYB,TMEM164,RAB31,SLC7A5,KRT8,NADSYN1,TGM2,RRP12,PPIF,RET,ABHD2,BHLHE40,DYNLT3,FHL2,CA12,FKBP4,DEPTOR,PDZK1,GLA,JAK2,AMFR,MICB	NTZ	signaling
HALLMARK_ANDROGEN_RESPONSE	0.00872818	0.0189743	0.336729	1.52039	76	87	GNAI3,PTK2B,B2M,IDI1,ELOVL5,PIAS1,ACSL3,SAT1,STEAP4,VAPA,MAK,CAMKK2,MYL12A,SLC38A2,ACTN1,HERC3,NDRG1,MAP7,CCND3,KRT8,RRP12,UBE2J1,ANKH,ABHD2,GSR,SRP19,XRCC5,NCOA4,PA2G4,SRF,NGLY1,HPGD,ABCC4,ELL2,PDLIM5,SMS,SGK1	NTZ	signaling
HALLMARK_CHOLESTEROL_HOMEOSTASIS	0.0148206	0.0285011	0.349297	1.50737	132	69	PNRC1,S100A11,NFIL3,CPEB2,JAG1,ANTXR2,IDI1,PLAUR,PLSCR1,CTNNB1,TNFRSF12A,FDFT1,TM7SF2,PDK3,TP53INP1,STX5,GNAI1,LGALS3,FBXO6,ATF3,ACSS2,FADS2	NTZ	metabolic
HALLMARK_ALLOGRAFT_REJECTION	0.00320285	0.00762583	0.297233	1.50627	26	177	FAS,NCF4,ST8SIA4,FGR,ABI1,PTPRC,SRGN,IL16,TLR1,IL1B,IGSF6,DEGS1,B2M,UBE2D1,HCLS1,IFNGR1,GBP2,HLA-A,ACHE,LYN,IFNGR2,PTPN6,TLR6,HLA-E,IL18RAP,INHBA,IL4R,HIF1A,BRCA1,GPR65,MMP9,TAP1,SPI1,IL4,BCL10,INHBB,CCND3,EIF4G3,TLR2,RPL3L,CCR1,IRF7,LTB,KRT1,FCGR2B,GALNT1,BCL3,WAS,LCP2,ELANE,ITGB2,ICAM1,CTSS,ITGAL,TAP2,JAK2,CSK,IFNG,RIPK2,IL18,ELF4,IL6	NTZ	immune
HALLMARK_ESTROGEN_RESPONSE_LATE	0.00448431	0.0101916	0.300592	1.50098	37	160	PTGES,FOS,SERPINA1,ELOVL5,FOXC1,SFN,BAG1,SNX10,ZFP36,ITPK1,PTPN6,S100A9,AFF1,JAK1,FDFT1,BLVRB,SIAH2,LTF,EMP2,TFF3,CPE,EGR3,SLC9A3R1,ACOX2,TST,CHPT1,MDK,MYB,DNAJC1,RAB31,SLC7A5,ST6GALNAC2,PPIF,RET,TSTA3,ABHD2,GALE,IMPA2,DYNLT3,ID2,CA12,ISG20,FKBP4,PDZK1,CKB,GLA,JAK2,AMFR,MICB,TPSAB1,CD9,RAPGEFL1,ALDH3B1,SLC27A2,STIL,MAPK13,SGK1,SLC24A3,DCXR	NTZ	signaling
HALLMARK_EPITHELIAL_MESENCHYMAL_TRANSITION	0.0126448	0.0252895	0.281377	1.40072	106	157	FAS,GADD45A,PTX3,CD59,POSTN,GADD45B,BASP1,PLAUR,DPYSL3,SAT1,TNFRSF12A,INHBA,RHOB,COL4A1,ABI3BP,WIPF1,VEGFA,CDH2,SPP1,COL7A1,LOX,COL4A2,SLC6A8,NOTCH2,FSTL3,IGFBP2,TGM2,CXCL1,EDIL3,FAP,SNTB1,MATN2,SERPINE1,BDNF,PMP22,LOXL1,ID2,ACTA2,EFEMP2,PCOLCE2,PCOLCE,ELN,GAS1,FZD8,SLIT3,BGN,IL6,CDH11,QSOX1,SLIT2,TPM2,IGFBP3,COL5A1,ITGA5,SDC4,COL3A1,MMP2,TPM1,PLOD1,DCN,GJA1,ADAM12,TNFAIP3,GLIPR1	NTZ	development
HALLMARK_DNA_REPAIR	0.0201011	0.0372242	0.279071	1.37254	170	145	STX3,GMPR2,TAF12,RRM2B,CANT1,POLD3,HCLS1,SUPT4H1,GTF2B,POLR2C,CLP1,POLB,AGO4,TAF10,NT5C3A,ARL6IP1,CDA,SDCBP,POLR1D,PDE4B,VPS28,POLR3GL,AK1,POLR2I,SURF1,GUK1,POLL,POLD4,TSG101,ZNRD1,XPC,POLA1,BRF2,NELFE,DDB1,DCTN4,DGCR8,POLR2J,BCAM,PNP,SAC3D1,RFC2,ELL,CMPK2,RBX1,POLR2G	NTZ	DNA damage
HALLMARK_MTORC1_SIGNALING	0.0238863	0.0426541	0.259168	1.3283	199	194	IFRD1,UBE2D3,SLA,PPP1R15A,ACTR3,NFIL3,TXNRD1,SKAP2,DDIT3,NAMPT,GBE1,IDI1,ELOVL5,RIT1,GLRX,TBK1,SLC6A6,SLC2A3,ACSL3,SQSTM1,COPS5,CXCR4,PSMC6,DAPP1,VLDLR,SLC9A3R1,SLC2A1,GSK3B,PGK1,TM7SF2,NFKBIB,SLC7A5,ATP6V1D,TCEA1,BTG2,MAP2K3,SLC1A5,PNP,NFYC,CTH,GSR,IFI30,CTSC,HK2,SEC11A,BHLHE40,CCNG1,PDAP1,ITGB2,TES,PSPH,CORO1A,G6PD,FADS2,GLA,GCLC,ETF1,RAB1A,CD9,CFP,HMBS,TFRC,TUBA4A	NTZ	signaling
HALLMARK_COAGULATION	0.0486943	0.0811571	0.284559	1.32782	426	104	C1R,THBD,LAMP2,ISCU,SERPINA1,CASP9,KLF7,MMP8,CPQ,PLEK,OLR1,GSN,MMP9,CTSB,ACOX2,GNB2,FURIN,MSRB2,SH2B2,ANXA1,CFH,CAPN5,GNG12,SERPINB2,SERPINE1,HPN,SIRT2,CRIP2,SERPING1,CFI,CD9,PLAU,HNF4A,ADAM9,DCT,P2RY1,RABIF,WDR1	NTZ	immune
HALLMARK_MYOGENESIS	0.0472552	0.0811571	0.262621	1.29164	401	145	IFRD1,SGCA,SVIL,GADD45B,DAPK2,RIT1,KLF5,BAG1,ACSL1,NOTCH1,ACHE,FOXO4,CDH13,GSN,PPFIA4,AK1,COL15A1,MYBPC3,MAPK12,COL4A2,SLC6A8,PVALB,CRAT,MEF2A,PDLIM7,GABARAPL2,TPM3,MYL4,MYBPH,LSP1,HDAC5,BHLHE40,IGFBP7,SIRT2,MYH9,FKBP1B,EIF4A2,CKB,TNNC2,LDB3,CHRNB1	NTZ	development
HALLMARK_PROTEIN_SECRETION	0.0805445	0.122037	0.280619	1.27641	709	90	LAMP2,MAPK1,RAB5A,RAB2A,VPS4B,VAMP3,IGF2R,AP3S1,SGMS1,ATP7A,ABCA1,SNAP23,YIPF6,RER1,SEC22B,ARFIP1,TSG101,STAM,STX7,RAB9A,AP2M1,ARF1,CTSC,NAPA,AP2S1,SOD1,GALC,TOM1L1,GLA,CD63,COPB1,ARFGAP3,TMX1,GNAS,VAMP4,AP1G1,ADAM10,COPE,ARCN1,RAB22A,PAM,ATP6V1H,AP2B1,ARFGEF1,NAPG,RPS6KA3,SEC24D	NTZ	pathway
HALLMARK_PEROXISOME	0.0977828	0.143798	0.27395	1.24767	859	91	HSD17B11,CNBP,SOD2,ACSL4,IDI1,ELOVL5,ACSL1,CDK7,VPS4B,CAT,ACOX1,PRDX5,MVP,CRABP2,TSPO,BCL10,FIS1,ATXN1,CRAT,PEX13,ACOT8,PEX6	NTZ	cellular component
HALLMARK_ADIPOGENESIS	0.0697592	0.108999	0.242552	1.23095	587	179	ORM1,GADD45A,UBC,DHRS7,GBE1,BCL6,TALDO1,PIM3,IFNGR1,PPM1B,NABP1,CAT,TANK,ACOX1,RTN3,ACADS,STAT5A,COL4A1,ENPP2,ABCA1,RIOK3,CCNG2,COL15A1,TST,STOM,POR,DHRS7B,GHITM,LEP,BCL2L13,PFKFB3,PPP1R15B,RNF11,ITSN1,CRAT,TKT,GPD2,CHUK,COX6A1,SLC1A5,ELMOD3,LPCAT3	NTZ	development
HALLMARK_HEDGEHOG_SIGNALING	0.185466	0.250629	0.352683	1.21882	1714	26	TLE3,ACHE,ETS2,VLDLR,VEGFA,CDK5R1,HEY1,LDB1,MYH9,GLI1,PML,OPHN1,RTN1	NTZ	signaling
HALLMARK_ANGIOGENESIS	0.22342	0.285765	0.330342	1.17671	2071	29	THBD,PGLYRP1,JAG1,POSTN,OLR1,VEGFA,SPP1,LRPAP1	NTZ	development
HALLMARK_UV_RESPONSE_DN	0.144511	0.206444	0.243392	1.17402	1235	128	DUSP1,PTEN,CDKN1B,DYRK1A,NR3C1,SPOP,RXRA,NEK7,TGFBR2,CELF2,PHF3,PIK3CD,VLDLR,ID1,YTHDC1,IGF1R,MAPK14,SCN8A,ATXN1,NOTCH2,SMAD7,NFIB,MET,SRI,SERPINE1,BDNF,BHLHE40,PMP22,LPAR1,FHL2,AGGF1,EFEMP1,SYNE1,NFKB1,SIPA1L1,RASA2,CITED2	NTZ	DNA damage
HALLMARK_MITOTIC_SPINDLE	0.152882	0.212336	0.222783	1.14364	1280	196	STK38L,PPP4R2,ARAP3,ABI1,RICTOR,PREX1,NIN,MID1IP1,RALBP1,FGD4,ROCK1,NEDD9,ARHGEF2,CDC42,MID1,KIF5B,GSN,APC,SSH2,NDC80,CDC42EP2,CDC27,ARHGAP27,ARL8A,PCGF5,DOCK4,EPB41,NOTCH2,HDAC6,ITSN1,CDK5RAP2,STAU1,DOCK2,SAC3D1,RANBP9,PXN,MAP3K11,CDC42EP4,LMNB1,ACTN4,ARHGAP29,ARHGEF11,ARHGEF12,KIF23,MYO9B,MYH9,ALS2,WASF2,MARCKS,CLASP1,DYNLL2,RASA2,ECT2,PDLIM5,CENPE,KATNB1,PCM1,TUBA4A,CDC42BPA,AKAP13,ABR,AURKA,O…	NTZ	proliferation
HALLMARK_BILE_ACID_METABOLISM	0.258476	0.300554	0.245849	1.10885	2286	86	HSD17B11,SULT1B1,AQP9,KLF1,IDI1,RXRA,ACSL1,CAT,PRDX5,PEX11G,ABCA1,ATXN1,OPTN,PECR,PEX13,PEX6,ISOC1,GSTK1,GCLM,SOD1,HSD17B6,AMACR,FADS2,PEX1,HSD3B7,ALDH1A1,SLC27A2,PNPLA8	NTZ	metabolic
HALLMARK_APICAL_JUNCTION	0.228612	0.285765	0.221754	1.10507	1931	158	PTEN,ICAM4,SKAP2,VASP,PTPRC,MYL12B,CAP1,COL17A1,ITGA9,ARPC2,MADCAM1,AMH,CLDN9,PCDH1,MAPK14,CNN2,MMP9,CLDN15,ACTN1,MDK,GNAI2,MPZL1,CRAT,CDK8,SIRPA,GNAI1,ICAM5,SYK,FLNC,MSN,ZYX,CD274,ACTN4,RAC2,MYH9,ICAM1,PARVA,LAMB3,PBX2,ARHGEF6,TIAL1,CD34,CDH11,MAPK13,THBS3,SLIT2,PFN1,NFASC,ADAM9,IKBKG,ACTB	NTZ	cellular component
HALLMARK_XENOBIOTIC_METABOLISM	0.240327	0.293081	0.22045	1.09858	2030	158	PTGES,FAS,ARG1,AQP9,TNFRSF1A,GABARAPL1,DHRS7,ALAS1,ELOVL5,PINK1,SLC6A6,CAT,ETS2,ACOX1,DDAH2,LPIN2,MAN1A1,BLVRB,CDA,UPP1,ACSM1,PGD,ACOX2,GAD1,POR,PTGES3,TMBIM6,SLC46A3,MT2A,HSD11B1,SLC1A5,ENTPD5,ALDH2,GSR,HES6,PTGR1,SERPINE1	NTZ	metabolic
HALLMARK_IL2_STAT5_SIGNALING	0.249881	0.297477	0.213288	1.08608	2100	184	RRAGD,NFIL3,SELL,PIM1,GABARAPL1,GADD45B,MXD1,IFNGR1,DENND5A,RABGAP1L,SLC2A3,FAM126B,PLSCR1,ODC1,IGF2R,BMP2,GATA1,IL4R,RHOB,IGF1R,NFKBIZ,GPR65,ST3GAL4,FURIN,NDRG1,BCL2L1,SPP1,CCND3,GLIPR2,MAP3K8,DRC1,TGM2,CST7,SLC1A5,PNP,IL1R2,MAPKAPK2,LTB,IFITM3,TNFSF10,HK2,BHLHE40	NTZ	signaling
HALLMARK_APICAL_SURFACE	0.326911	0.371489	0.293081	1.08312	3002	34	FLOT2,PLAUR,LYN,BRCA1,SLC2A4,EPHB4,GHRL,GAS1	NTZ	cellular component
HALLMARK_NOTCH_SIGNALING	0.401984	0.446649	0.290851	1.03604	3727	29	ST3GAL6,JAG1,NOTCH1,FZD5,HES1,SKP1,NOTCH2,SAP30	NTZ	signaling
HALLMARK_FATTY_ACID_METABOLISM	0.787666	0.820485	0.178094	0.86949	6717	139	HSD17B11,GLUL,GABARAPL1,SERINC1,ACSL4,IDI1,ELOVL5,HSDL2,ACSL1,CA4,ACOX1,ODC1,UROD,ACADS,UBE2L6,PSME1,AOC3,CRAT,NBN,GPD2,AUH,PRDX6,ACOT8	NTZ	metabolic
HALLMARK_GLYCOLYSIS	0.956311	0.956311	0.155736	0.79124	8076	180	TGFA,RRAGD,IER3,TXN,TALDO1,PYGL,GLRX,IL13RA1,PGM2,CXCR4,SLC16A3,CLDN9,VLDLR,TFF3,PPFIA4,VEGFA,IRS2,PGK1,PDK3,CAPN5,SAP30,CHPF2,RBCK1,MET,CHST2,TSTA3,MXI1,GALE,CTH,DSC2,GALK1,HK2,SOD1,HDLBP,ISG20,FKBP4,G6PD	NTZ	metabolic
HALLMARK_SPERMATOGENESIS	0.947585	0.956311	-0.166325	-0.73018	10593	87	PEBP1,CLGN,MTOR,SLC12A2,CSNK2A2,NF2,NEK2,LPIN1,NPHP1,RFC4	NTZ	development
HALLMARK_WNT_BETA_CATENIN_SIGNALING	0.500509	0.532457	-0.262271	-0.970822	5403	38	CUL1,PPARD,CCND2,TP53,JAG2,PSEN2,TCF7,KAT2A,CSNK1E,PTCH1,LEF1,NCOR2	NTZ	signaling
HALLMARK_G2M_CHECKPOINT	0.43433	0.472098	-0.203321	-1.00665	5052	188	CDK4,POLA2,SYNCRIP,NOLC1,MCM3,NCL,CUL1,FANCC,SS18,SLC12A2,UCK2,ABL1,MCM6,NEK2,HUS1,CCND1,SMC1A,LIG3,MNAT1,G3BP1,CHEK1,KPNA2,CDC25B,TRA2B,SLC38A1,POLE,DKC1,TMPO,HNRNPD,SMC2,PURA,E2F1,SNRPD1,TNPO2,SQLE,DMD,SMAD3	NTZ	proliferation
HALLMARK_PANCREAS_BETA_CELLS	0.211919	0.27884	-0.422047	-1.22573	2250	15	SRPRB,ELP4,MAFB,AKT3,FOXO1,DPP4,SPCS1,SRP14	NTZ	development
HALLMARK_KRAS_SIGNALING_DN	0.0671063	0.108236	-0.286953	-1.29456	752	102	ITGB1BP2,SLC25A23,EDN1,P2RY4,SLC12A3,SYNPO,SIDT1,SLC16A7,PDE6B,MSH5,MTHFR,MFSD6,BMPR1B,STAG3,TAS2R4,CELSR2,CDKAL1,GAMT,WNT16,SLC5A5,CD40LG,SPHK2,CCR8,EDAR	NTZ	signaling
HALLMARK_OXIDATIVE_PHOSPHORYLATION	0.0100112	0.0208567	-0.288362	-1.42247	115	183	COX10,AFG3L2,TIMM50,MTX2,NDUFA7,VDAC1,LRPPRC,GOT2,IDH3A,ACAA2,PDP1,NDUFA9,MRPS12,OXA1L,DLST,IMMT,PDK4,ECHS1,TOMM22,NDUFAB1,COX11,SLC25A12,FH,PHB2,SLC25A5,ABCB7,SUCLA2,CYCS,TIMM17A,MRPS15,SDHA,MRPL11,ACADSB,LDHA,IDH3B,MRPS30,COX6C,MRPS11,MDH2,PHYH,DLAT,ECH1,CPT1A,SLC25A3,MPC1,ACAT1,MGST3,PMPCA,HSPA9,TIMM13,UQCRFS1,MTRR,NDUFS6	NTZ	metabolic
HALLMARK_E2F_TARGETS	8.60956e-05	0.000426796	-0.335077	-1.66535	0	195	CDK4,CTPS1,SSRP1,POLA2,GINS4,RANBP1,MLH1,SYNCRIP,RAD50,NOP56,CBX5,NOLC1,PAICS,MCM3,RAD1,CCNE1,PRDX4,HELLS,TIMELESS,SHMT1,IPO7,NUP205,NME1,TP53,MCM6,HUS1,MCM7,SMC1A,TBRG4,XRCC6,POLD2,RNASEH2A,DCTPP1,CHEK1,KPNA2,CDC25B,TRA2B,POLE,AK2,PRKDC,TMPO,HNRNPD,RBBP7,PMS2,TUBB,EIF2S1,CDKN1A,UNG,PLK1,TUBG1,PRPS1,DDX39A,MCM5,RAN,MMS22L,DUT,MCM4,SNRPB,UBR7,STMN1,GINS3,RFC1,MYC,HMGB3,EXOSC8,PTTG1,PRIM2,TRIP13,RA…	NTZ	proliferation
HALLMARK_UNFOLDED_PROTEIN_RESPONSE	0.00106496	0.00313224	-0.372986	-1.69247	11	105	GOSR2,SRPRB,NOP56,LSM4,NOLC1,ALDH18A1,DDX10,GEMIN4,KHSRP,TATDN2,SEC31A,HYOU1,EXOSC2,NHP2,EXOSC10,CCL2,EDEM1,EXOC2,SSR1,FUS,XBP1,NPM1,YIF1A,NOP14,DKC1,SLC1A4,TSPYL2,BAG3,SDAD1,HSP90B1,EIF2S1,HSPA5,TTC37,HSPA9,RRP9,DNAJB9,WFS1,FKBP14,IMP3,CNOT4,EIF2AK3	NTZ	pathway
HALLMARK_MYC_TARGETS_V1	8.59919e-05	0.000426796	-0.416972	-2.0712	0	194	CDK4,CTPS1,PABPC4,APEX1,CSTF2,RANBP1,HNRNPA1,SYNCRIP,FBL,HNRNPR,NOP56,VDAC1,EXOSC7,NOLC1,PSMB2,GOT2,PWP1,PRDX4,RSL1D1,SRM,CUL1,PPIA,STARD7,DDX18,ABCE1,ILF2,HNRNPA3,NME1,MRPS18B,DDX21,MCM6,GNL3,NHP2,EEF1B2,LSM7,NDUFAB1,MCM7,PHB2,SSBP1,CAD,XRCC6,POLD2,RFC4,IMPDH2,G3BP1,KPNA2,TRA2B,TARDBP,NCBP2,NPM1,MRPL9,PHB,SNRPA1,LDHA,HNRNPD,RPL22,PSMD14,RPL14,SNRPD1,AIMP2,HSPE1,YWHAE,HDDC2,EIF2S1,GLO1,RPLP0,SLC2…	NTZ	proliferation
HALLMARK_MYC_TARGETS_V2	9.1191e-05	0.000426796	-0.611657	-2.48066	0	58	CDK4,PPRC1,UTP20,PPAN,NOP56,MRTO4,NOLC1,SRM,DDX18,LAS1L,PRMT3,MYBBP1A,GNL3,GRWD1,TBRG4,DCTPP1,PUS1,NPM1,PHB,IMP4,NOP2,MPHOSPH10,NDUFAF4,AIMP2,HSPE1,TFB2M,UNG,TCOF1,PLK1,RRP9,MCM5,TMEM97,MCM4,WDR43,SLC29A2,SUPV3L1,NOC4L,MYC	NTZ	proliferation
