# Supplementary material for: Gastrointestinal microbiota composition predicts peripheral inflammatory state during treatment of human tuberculosis
Source: Nat Commun. 2021 Feb 18;12:1141. doi: 10.1038/s41467-021-21475-y (PMC7892575; doi:10.1038/s41467-021-21475-y)
Supplement: Supplementary file 9 — Supplementary Data 7 [file 41467_2021_21475_MOESM9_ESM.xlsx]

## Sheet: Supplementary Data 8
Ensembl_ID	Comb_ID	Gene	Log_2_Fold.change._Active_Control	p_value._Active_Control	FDR_p_value._Active_Control	logFC	AveExpr	t	P.Value	adj.P.Val	B	global_padj	renorm
ENSG00000002549	ENSG00000002549.8_LAP3	LAP3	1.56	1.2e-05	0.000312	1.19053	6.90121	-6.18646	1.74193e-07	0.00049986	7.18131	1.18114e-06	Renormalize
ENSG00000002587	ENSG00000002587.5_HS3ST1	HS3ST1	-1.07	0.000771	0.00594	0.914324	-1.68987	-1.97326	0.0547174	0.271992	-3.915	0.155423	Exacerbate
ENSG00000003137	ENSG00000003137.4_CYP26B1	CYP26B1	6.34	0.0126	0.0438	-0.298806	-4.8635	0.432233	0.667666	0.871282	-5.08295	0.818418	Exacerbate
ENSG00000004939	ENSG00000004939.9_SLC4A1	SLC4A1	0.97	0.0152	0.0502	-0.825162	9.99803	2.37758	0.0218014	0.167211	-3.7454	0.0743127	Exacerbate
ENSG00000005381	ENSG00000005381.6_MPO	MPO	1.17	0.00288	0.015	-0.450133	1.5325	1.28852	0.204245	0.526323	-5.32069	0.401948	Exacerbate
ENSG00000005961	ENSG00000005961.13_ITGA2B	ITGA2B	1.2	7.65e-05	0.00118	0.504946	7.38558	-1.61182	0.114095	0.396098	-5.21101	0.268666	Renormalize
ENSG00000008283	ENSG00000008283.11_CYB561	CYB561	1.19	5.68e-11	8.9e-08	0.325443	3.38015	-2.44647	0.0184583	0.151241	-3.61323	0.0646734	Renormalize
ENSG00000008438	ENSG00000008438.4_PGLYRP1	PGLYRP1	1.07	0.0014	0.00897	-0.142531	2.93726	0.476308	0.636193	0.855122	-6.21725	0.797684	Exacerbate
ENSG00000010030	ENSG00000010030.9_ETV7	ETV7	2.99	1.17e-07	1.36e-05	1.17815	3.02591	-3.34539	0.00167999	0.0384351	-1.36566	0.00779137	Renormalize
ENSG00000012223	ENSG00000012223.8_LTF	LTF	1.52	0.00908	0.0346	-0.727014	5.43257	1.5518	0.127817	0.416785	-5.32882	0.290872	Exacerbate
ENSG00000019169	ENSG00000019169.9_MARCO	MARCO	2.12	1.71e-06	8.29e-05	1.13157	2.03816	-3.26502	0.00211347	0.0426666	-1.51536	0.009597	Renormalize
ENSG00000020577	ENSG00000020577.9_SAMD4A	SAMD4A	1.47	2.1e-05	0.000466	1.27532	2.94032	-5.93592	4.08049e-07	0.000630498	6.37359	2.70136e-06	Renormalize
ENSG00000023171	ENSG00000023171.10_GRAMD1B	GRAMD1B	1.52	5.11e-07	3.84e-05	0.965449	4.80064	-4.61053	3.40366e-05	0.00468592	2.15176	0.000196271	Renormalize
ENSG00000025708	ENSG00000025708.8_TYMP	TYMP	1.3	2.73e-09	1.07e-06	0.376572	7.11643	-1.87125	0.0679162	0.305882	-4.80174	0.183537	Renormalize
ENSG00000029153	ENSG00000029153.10_ARNTL2	ARNTL2	1.09	0.000652	0.00522	0.888931	1.20357	-5.05611	7.87181e-06	0.00275712	3.5787	4.7898e-05	Renormalize
ENSG00000038945	ENSG00000038945.10_MSR1	MSR1	1.68	8.62e-06	0.000253	1.27443	2.97738	-3.99242	0.000242566	0.0141899	0.33365	0.00127966	Renormalize
ENSG00000047597	ENSG00000047597.5_XK	XK	0.76	0.00403	0.0193	-0.616877	7.17397	2.29966	0.0262318	0.18365	-3.97831	0.0865533	Exacerbate
ENSG00000060138	ENSG00000060138.8_YBX3	YBX3	0.6	0.0751	0.16	-0.730108	9.82822	2.59449	0.0127926	0.121893	-3.27916	0.0474264	Exacerbate
ENSG00000060982	ENSG00000060982.10_BCAT1	BCAT1	1.16	2.65e-05	0.000553	0.725607	3.20765	-4.35829	7.66968e-05	0.00744255	1.41708	0.000427069	Renormalize
ENSG00000065618	ENSG00000065618.12_COL17A1	COL17A1	0.54	0.398	0.538	-0.87194	-1.23434	1.95609	0.0567702	0.277199	-4.0192	0.15999	Exacerbate
ENSG00000068079	ENSG00000068079.3_IFI35	IFI35	1.38	9.01e-06	0.00026	0.690704	4.94687	-3.39401	0.00146035	0.0355563	-1.38597	0.00684286	Renormalize
ENSG00000070182	ENSG00000070182.13_SPTB	SPTB	0.65	0.0464	0.113	-0.569565	8.11298	1.68581	0.0988571	0.36896	-5.08308	0.2423	Exacerbate
ENSG00000073737	ENSG00000073737.12_DHRS9	DHRS9	1.57	1.03e-08	2.32e-06	0.452655	5.08306	-3.21627	0.00242605	0.045887	-1.86244	0.0108879	Renormalize
ENSG00000074660	ENSG00000074660.11_SCARF1	SCARF1	1.75	7.5e-09	1.83e-06	0.609047	5.75555	-2.1751	0.0349956	0.215235	-4.25327	0.109464	Renormalize
ENSG00000075399	ENSG00000075399.8_VPS9D1	VPS9D1	1.27	3.26e-10	2.34e-07	0.311747	4.40493	-1.32062	0.193404	0.513071	-5.59827	0.387374	Renormalize
ENSG00000076864	ENSG00000076864.15_RAP1GAP	RAP1GAP	2.9	1.17e-05	0.00031	-0.486154	3.28505	0.622298	0.536932	0.79927	-6.04438	0.727273	Exacerbate
ENSG00000078081	ENSG00000078081.3_LAMP3	LAMP3	1.73	0.0013	0.00851	0.783898	1.85501	-2.49174	0.0165217	0.141462	-3.31961	0.0589134	Renormalize
ENSG00000079385	ENSG00000079385.17_CEACAM1	CEACAM1	1.49	3.86e-07	3.2e-05	0.482219	5.49025	-1.68559	0.0988984	0.368992	-5.12332	0.242371	Renormalize
ENSG00000080573	ENSG00000080573.6_COL5A3	COL5A3	-0.66	0.0926	0.188	0.246969	-0.933437	-0.511119	0.611803	0.842949	-5.49901	0.781334	Exacerbate
ENSG00000082014	ENSG00000082014.12_SMARCD3	SMARCD3	1.34	1.41e-11	4.28e-08	0.811356	4.60327	-3.52635	0.000992577	0.0285136	-1.02141	0.00478535	Renormalize
ENSG00000082196	ENSG00000082196.15_C1QTNF3	C1QTNF3	-1.06	6.45e-07	4.38e-05	-0.383009	0.124448	1.95045	0.0574588	0.278295	-4.18603	0.161468	Renormalize
ENSG00000082397	ENSG00000082397.11_EPB41L3	EPB41L3	1.27	9.17e-09	2.15e-06	0.883692	5.14406	-6.09911	2.34418e-07	0.000523196	6.89442	1.578e-06	Renormalize
ENSG00000085449	ENSG00000085449.10_WDFY1	WDFY1	1.13	4.74e-07	3.62e-05	0.605493	6.62296	-4.4215	6.26497e-05	0.00664886	1.57132	0.000351834	Renormalize
ENSG00000086548	ENSG00000086548.8_CEACAM6	CEACAM6	1.2	0.0518	0.122	-0.727607	1.06526	1.97226	0.0548351	0.27232	-4.30665	0.155677	Exacerbate
ENSG00000087237	ENSG00000087237.6_CETP	CETP	1.15	0.000146	0.00185	1.11541	0.625169	-3.27285	0.00206699	0.0421093	-1.40194	0.00940765	Renormalize
ENSG00000088827	ENSG00000088827.8_SIGLEC1	SIGLEC1	1.42	0.0142	0.048	2.21364	2.447	-3.33392	0.00173623	0.0389157	-1.29818	0.00802774	Renormalize
ENSG00000089127	ENSG00000089127.8_OAS1	OAS1	1.38	0.000558	0.00468	1.31778	6.6076	-5.50207	1.77019e-06	0.00142559	4.96323	1.12432e-05	Renormalize
ENSG00000090659	ENSG00000090659.13_CD209	CD209	1.13	0.00098	0.00698	1.36412	-1.35197	-4.5184	4.58668e-05	0.00552209	1.60879	0.000261251	Renormalize
ENSG00000095397	ENSG00000095397.9_DFNB31	WHRN	0.28	0.106	0.207	-0.516101	-0.723378	1.31739	0.194475	0.51451	-4.8798	0.388798	Exacerbate
ENSG00000096006	ENSG00000096006.7_CRISP3	CRISP3	0.94	0.0487	0.117	-0.776756	2.15274	2.12009	0.0396287	0.229806	-4.19524	0.120873	Exacerbate
ENSG00000096968	ENSG00000096968.8_JAK2	JAK2	1.18	1.95e-07	2.04e-05	0.49977	7.51562	-3.39779	0.00144446	0.0353208	-1.35481	0.00677412	Renormalize
ENSG00000099985	ENSG00000099985.3_OSM	OSM	1.17	1.55e-05	0.000375	0.260994	2.64862	-1.04405	0.302119	0.62575	-5.71969	0.516545	Renormalize
ENSG00000099998	ENSG00000099998.13_GGT5	GGT5	-0.69	0.0649	0.144	-1.09551	-2.23159	2.19325	0.0335753	0.210102	-3.55252	0.105872	Renormalize
ENSG00000100336	ENSG00000100336.13_APOL4	APOL4	3.67	4.6e-08	7.27e-06	1.63849	1.7769	-2.3644	0.0225002	0.169474	-3.58734	0.0762777	Renormalize
ENSG00000100342	ENSG00000100342.16_APOL1	APOL1	1.73	7.92e-10	4.82e-07	0.766558	5.86713	-4.20028	0.000126646	0.00981299	0.896331	0.000690088	Renormalize
ENSG00000100473	ENSG00000100473.11_COCH	COCH	-1.71	1.91e-07	2.02e-05	0.121808	-0.78205	-0.496918	0.621701	0.848267	-5.64021	0.788043	Exacerbate
ENSG00000100558	ENSG00000100558.4_PLEK2	PLEK2	0.68	0.0653	0.144	-1.1309	4.21617	3.66633	0.000655104	0.0232082	-0.639734	0.00325124	Exacerbate
ENSG00000100985	ENSG00000100985.7_MMP9	MMP9	0.91	0.00556	0.0243	0.135837	5.37767	-0.423205	0.674191	0.875505	-6.40475	0.82307	Renormalize
ENSG00000101004	ENSG00000101004.10_NINL	NINL	-1.16	0.000939	0.00676	-0.651616	-1.19072	1.85082	0.0708619	0.313111	-4.14508	0.1896	Renormalize
ENSG00000101230	ENSG00000101230.4_ISM1	ISM1	-1.07	0.00383	0.0186	-0.9264	-2.40651	2.98698	0.00457653	0.0659985	-2.07163	0.0193054	Renormalize
ENSG00000101335	ENSG00000101335.5_MYL9	MYL9	1.28	0.000524	0.00447	0.592562	6.36449	-1.88974	0.0653394	0.299173	-4.77791	0.178175	Renormalize
ENSG00000101425	ENSG00000101425.8_BPI	BPI	0.81	0.0559	0.129	-0.690612	2.26627	1.97354	0.0546845	0.27196	-4.44336	0.155354	Exacerbate
ENSG00000102010	ENSG00000102010.10_BMX	BMX	1.3	3.53e-05	0.000684	0.683794	2.81831	-2.33487	0.0241385	0.175987	-3.77519	0.0807919	Renormalize
ENSG00000102524	ENSG00000102524.7_TNFSF13B	TNFSF13B	1.01	9.86e-05	0.0014	0.468718	6.83187	-3.07422	0.0036047	0.0573753	-2.20663	0.0155749	Renormalize
ENSG00000102554	ENSG00000102554.9_KLF5	KLF5	1.03	0.000278	0.00287	0.030259	2.72163	-0.189193	0.850805	0.950084	-6.3448	0.926464	Renormalize
ENSG00000102837	ENSG00000102837.6_OLFM4	OLFM4	2.42	0.000238	0.00257	-0.653325	1.86929	1.44482	0.155538	0.459813	-5.18692	0.334264	Exacerbate
ENSG00000104892	ENSG00000104892.12_KLC3	KLC3	1.21	0.00411	0.0196	-1.4666	2.19964	2.1765	0.0348843	0.214879	-3.90596	0.109201	Exacerbate
ENSG00000105366	ENSG00000105366.10_SIGLEC8	SIGLEC8	-0.7	0.0775	0.164	-0.984335	1.24433	1.63713	0.10868	0.388193	-4.76851	0.25964	Renormalize
ENSG00000105501	ENSG00000105501.7_SIGLEC5	SIGLEC5	0.7	0.00232	0.0129	0.501491	4.19857	-1.89173	0.0650672	0.298477	-4.76452	0.177653	Renormalize
ENSG00000105967	ENSG00000105967.11_TFEC	TFEC	1.14	3.62e-05	0.000698	0.691894	5.34534	-4.85978	1.50655e-05	0.00375769	2.91525	8.96393e-05	Renormalize
ENSG00000106683	ENSG00000106683.10_LIMK1	LIMK1	1.07	3.4e-09	1.18e-06	0.373814	5.09538	-2.02816	0.0485755	0.25574	-4.53041	0.141797	Renormalize
ENSG00000106772	ENSG00000106772.13_PRUNE2	PRUNE2	0.71	0.0906	0.184	0.729957	1.48949	-1.61623	0.113136	0.395435	-4.89347	0.267141	Renormalize
ENSG00000108387	ENSG00000108387.10_SEPT4	2021-09-04	3.1	6.38e-10	4.09e-07	1.75182	3.96593	-4.42566	6.18199e-05	0.00660519	1.63932	0.000347325	Renormalize
ENSG00000108679	ENSG00000108679.8_LGALS3BP	LGALS3BP	1.52	1.22e-06	6.78e-05	1.07582	4.12672	-4.37583	7.25172e-05	0.00721115	1.47066	0.000404806	Renormalize
ENSG00000108861	ENSG00000108861.4_DUSP3	DUSP3	1.28	2.17e-12	2.63e-08	0.715129	5.94438	-4.73488	2.26962e-05	0.0040345	2.5272	0.000133016	Renormalize
ENSG00000108950	ENSG00000108950.7_FAM20A	FAM20A	3.64	2.48e-11	6.03e-08	1.7622	2.52604	-3.73791	0.000528297	0.0209481	-0.270778	0.00265922	Renormalize
ENSG00000110079	ENSG00000110079.12_MS4A4A	MS4A4A	1.1	9.43e-05	0.00136	1.15498	1.89173	-4.37663	7.23326e-05	0.00721115	1.54426	0.000403887	Renormalize
ENSG00000110881	ENSG00000110881.7_ASIC1	ASIC1	-1.24	0.00158	0.00978	-0.490329	-3.16641	0.772118	0.444139	0.741352	-5.04915	0.653154	Renormalize
ENSG00000111181	ENSG00000111181.8_SLC6A12	SLC6A12	1.7	4.01e-07	3.27e-05	0.663952	1.25568	-0.756157	0.453553	0.748414	-5.69055	0.661582	Renormalize
ENSG00000111199	ENSG00000111199.6_TRPV4	TRPV4	1.48	2.55e-06	0.00011	0.507196	-1.48828	-1.20823	0.233363	0.557645	-4.91227	0.438091	Renormalize
ENSG00000111331	ENSG00000111331.8_OAS3	OAS3	1.55	0.00284	0.0149	1.38686	7.69207	-5.16059	5.56052e-06	0.00237647	3.87766	3.41991e-05	Renormalize
ENSG00000111335	ENSG00000111335.8_OAS2	OAS2	1.01	0.00775	0.0309	1.16793	6.94634	-4.60933	3.41695e-05	0.00468592	2.14731	0.000196981	Renormalize
ENSG00000111666	ENSG00000111666.6_CHPT1	CHPT1	0.53	0.0244	0.0714	-0.398043	6.55312	1.58449	0.120187	0.404116	-5.26732	0.278543	Exacerbate
ENSG00000112053	ENSG00000112053.9_SLC26A8	SLC26A8	1.53	9.56e-08	1.2e-05	0.846146	3.99802	-2.96589	0.00484579	0.0682111	-2.42112	0.0203074	Renormalize
ENSG00000114127	ENSG00000114127.6_XRN1	XRN1	1.2	1.27e-06	6.92e-05	0.206996	8.42276	-1.7846	0.0811673	0.336405	-4.90097	0.209926	Renormalize
ENSG00000115155	ENSG00000115155.12_OTOF	OTOF	2.14	0.00109	0.00756	1.33981	-0.751983	-1.57162	0.123146	0.408818	-4.47898	0.283388	Renormalize
ENSG00000115267	ENSG00000115267.5_IFIH1	IFIH1	1.13	0.000288	0.00295	0.696946	6.41454	-4.00735	0.000231597	0.0138868	0.333954	0.00122546	Renormalize
ENSG00000115414	ENSG00000115414.14_FN1	FN1	1.71	0.00528	0.0234	2.36232	0.42689	-4.21129	0.000122324	0.00959813	1.07842	0.000667696	Renormalize
ENSG00000115415	ENSG00000115415.14_STAT1	STAT1	1.67	2.04e-09	8.26e-07	0.623071	9.20504	-5.02662	8.68106e-06	0.00285863	3.47575	5.26626e-05	Renormalize
ENSG00000115884	ENSG00000115884.6_SDC1	SDC1	0.85	0.211	0.341	2.01702	-0.896321	-3.97629	0.000254983	0.0146758	0.181282	0.00134199	Renormalize
ENSG00000116663	ENSG00000116663.6_FBXO6	FBXO6	1.8	1.83e-09	8.07e-07	0.757232	3.83191	-3.73698	0.000529786	0.0209481	-0.388202	0.00266578	Renormalize
ENSG00000116983	ENSG00000116983.8_HPCAL4	HPCAL4	-1.07	3.68e-06	0.000135	-0.348416	1.01848	1.88313	0.0662508	0.301696	-4.4353	0.180108	Renormalize
ENSG00000117226	ENSG00000117226.7_GBP3	GBP3	1.15	5.77e-06	0.000187	0.726839	5.93205	-4.62056	3.29447e-05	0.00459556	2.17435	0.00019027	Renormalize
ENSG00000117228	ENSG00000117228.9_GBP1	GBP1	2.42	3.61e-09	1.22e-06	0.868749	8.93587	-4.62523	3.24484e-05	0.00459556	2.22555	0.000187609	Renormalize
ENSG00000118113	ENSG00000118113.7_MMP8	MMP8	1.29	0.0325	0.0882	-0.435087	3.81242	0.861994	0.393328	0.704571	-6.0991	0.607864	Exacerbate
ENSG00000119686	ENSG00000119686.5_FLVCR2	FLVCR2	1.25	9.6e-08	1.2e-05	0.763185	4.26546	-3.15079	0.00291504	0.0510056	-2.0034	0.0128595	Renormalize
ENSG00000119917	ENSG00000119917.9_IFIT3	IFIT3	1.54	0.00131	0.00852	0.918099	8.62261	-4.28921	9.55712e-05	0.00850036	1.20252	0.000527169	Renormalize
ENSG00000119922	ENSG00000119922.7_IFIT2	IFIT2	1.13	0.00654	0.0273	0.718343	9.04505	-3.59735	0.000804665	0.0255587	-0.77819	0.00394246	Renormalize
ENSG00000120217	ENSG00000120217.9_CD274	CD274	2.87	5.68e-11	8.9e-08	1.01944	6.60384	-3.61024	0.000774448	0.0250909	-0.794932	0.0038022	Renormalize
ENSG00000121236	ENSG00000121236.15_TRIM6	TRIM6	1.43	0.00124	0.00821	0.73814	0.734609	-2.44362	0.0185867	0.152078	-3.30974	0.0650505	Renormalize
ENSG00000121858	ENSG00000121858.6_TNFSF10	TNFSF10	1.13	1.78e-05	0.000412	0.666128	8.58631	-4.30161	9.18805e-05	0.00838204	1.24057	0.000507592	Renormalize
ENSG00000122733	ENSG00000122733.11_KIAA1045	PHF24	-1.38	0.000905	0.00658	-0.785508	-2.5427	1.2664	0.21198	0.536403	-4.74537	0.412217	Renormalize
ENSG00000123095	ENSG00000123095.5_BHLHE41	BHLHE41	-1.03	0.000625	0.00506	1.1157	-0.228084	-3.72321	0.000552242	0.0213129	-0.268697	0.00276921	Exacerbate
ENSG00000123219	ENSG00000123219.8_CENPK	CENPK	-0.79	0.00533	0.0236	-0.20983	3.50396	0.972467	0.336093	0.657606	-5.98231	0.553005	Renormalize
ENSG00000123610	ENSG00000123610.3_TNFAIP6	TNFAIP6	1.88	1.23e-06	6.78e-05	0.970091	5.21208	-3.80818	0.000427004	0.0190848	-0.246075	0.00217884	Renormalize
ENSG00000123689	ENSG00000123689.5_G0S2	G0S2	1.42	3.77e-05	0.00072	1.06996	0.855176	-2.73429	0.00895033	0.0986205	-2.68721	0.0348732	Renormalize
ENSG00000123700	ENSG00000123700.4_KCNJ2	KCNJ2	1.18	7.29e-08	1e-05	0.269921	7.84059	-1.74953	0.0871157	0.348445	-4.9714	0.221091	Renormalize
ENSG00000124256	ENSG00000124256.10_ZBP1	ZBP1	1.18	2.59e-05	0.000544	0.507588	5.53841	-2.65419	0.0109967	0.110833	-3.23656	0.0416476	Renormalize
ENSG00000124469	ENSG00000124469.6_CEACAM8	CEACAM8	0.85	0.136	0.247	-0.793476	2.69458	2.07463	0.043854	0.242404	-4.33648	0.13084	Exacerbate
ENSG00000124613	ENSG00000124613.4_ZNF391	ZNF391	-1.07	5.99e-05	0.000993	-0.134914	-0.73413	0.469119	0.641283	0.85762	-5.70829	0.801274	Renormalize
ENSG00000124785	ENSG00000124785.4_NRN1	NRN1	2.76	2.92e-07	2.77e-05	0.929762	1.22286	-2.96057	0.00491605	0.0687186	-2.16932	0.0205709	Renormalize
ENSG00000125148	ENSG00000125148.6_MT2A	MT2A	1.32	8.88e-05	0.00132	-0.183534	3.58007	0.603445	0.549287	0.807456	-6.23418	0.736678	Exacerbate
ENSG00000125347	ENSG00000125347.9_IRF1	IRF1	1.04	3.27e-09	1.17e-06	0.362406	9.08133	-3.00468	0.00436138	0.0642184	-2.33376	0.0184942	Renormalize
ENSG00000126709	ENSG00000126709.10_IFI6	IFI6	1.27	0.00489	0.0221	1.0921	5.90681	-4.27754	9.91807e-05	0.00873791	1.12902	0.000546299	Renormalize
ENSG00000128203	ENSG00000128203.6_ASPHD2	ASPHD2	1.35	2.33e-08	4.3e-06	0.693401	3.15633	-4.19478	0.000128863	0.00982599	0.953501	0.000701594	Renormalize
ENSG00000128335	ENSG00000128335.9_APOL2	APOL2	1.14	5.45e-08	7.99e-06	0.4699	6.76774	-3.1412	0.00299405	0.0518461	-2.04293	0.0131733	Renormalize
ENSG00000128512	ENSG00000128512.15_DOCK4	DOCK4	1.43	1.69e-05	0.000396	0.292082	5.68291	-1.6862	0.098781	0.368849	-5.12176	0.242222	Renormalize
ENSG00000129667	ENSG00000129667.8_RHBDF2	RHBDF2	1.07	3.27e-08	5.77e-06	0.495345	5.89262	-2.32423	0.0247545	0.178288	-3.95471	0.0824891	Renormalize
ENSG00000130222	ENSG00000130222.6_GADD45G	GADD45G	1.2	2.81e-05	0.000579	0.0433401	-1.08627	-0.104605	0.917161	0.973666	-5.51144	0.960773	Renormalize
ENSG00000130487	ENSG00000130487.4_KLHDC7B	KLHDC7B	1.16	2.32e-06	0.000103	0.786623	1.7667	-3.29372	0.00194772	0.0411021	-1.40698	0.00891653	Renormalize
ENSG00000130489	ENSG00000130489.8_SCO2	SCO2	1.76	3.7e-08	6.25e-06	0.813052	4.03896	-2.75859	0.00840292	0.0948788	-2.90701	0.0330054	Renormalize
ENSG00000130821	ENSG00000130821.11_SLC6A8	SLC6A8	0.95	0.00394	0.019	-0.981089	7.12143	3.18345	0.00266051	0.0482993	-1.93138	0.0118286	Exacerbate
ENSG00000131203	ENSG00000131203.8_IDO1	IDO1	1.85	0.000936	0.00674	0.623924	2.83668	-1.47562	0.147111	0.447248	-5.31726	0.321303	Renormalize
ENSG00000131979	ENSG00000131979.14_GCH1	GCH1	1.38	6.1e-08	8.64e-06	0.800795	5.27457	-3.96106	0.000267274	0.0149547	0.192587	0.00140154	Renormalize
ENSG00000132274	ENSG00000132274.11_TRIM22	TRIM22	1.41	5.75e-07	4.05e-05	0.53955	9.06666	-3.799	0.000439088	0.0193047	-0.216006	0.00223505	Renormalize
ENSG00000132465	ENSG00000132465.6_IGJ	JCHAIN	-0.08	0.852	0.907	1.56089	6.7897	-4.82004	1.71683e-05	0.00379121	2.8018	0.000101675	Exacerbate
ENSG00000132530	ENSG00000132530.12_XAF1	XAF1	1.27	0.000254	0.00271	0.812841	7.98973	-4.41867	6.32216e-05	0.00664886	1.57829	0.000354849	Renormalize
ENSG00000132932	ENSG00000132932.12_ATP8A2	ATP8A2	-1.45	1.69e-06	8.23e-05	-0.241025	-0.387248	1.0149	0.315659	0.638469	-5.36595	0.531344	Renormalize
ENSG00000133106	ENSG00000133106.10_EPSTI1	EPSTI1	2.07	1.36e-06	7.2e-05	0.875052	7.05642	-5.12551	6.24981e-06	0.00256204	3.76248	3.8286e-05	Renormalize
ENSG00000134193	ENSG00000134193.10_REG4	REG4	-1.39	0.0021	0.012	0.461827	-3.20807	-0.766171	0.447633	0.744106	-5.1167	0.656341	Exacerbate
ENSG00000134202	ENSG00000134202.6_GSTM3	GSTM3	-1.18	1.76e-05	0.000409	0.0512365	1.4898	-0.265655	0.791736	0.925287	-6.17106	0.893725	Exacerbate
ENSG00000134243	ENSG00000134243.7_SORT1	SORT1	1.19	9.33e-09	2.15e-06	0.667087	6.57376	-3.86749	0.000356342	0.0174476	-0.0702564	0.00183694	Renormalize
ENSG00000134321	ENSG00000134321.7_RSAD2	RSAD2	2.12	0.00147	0.00929	1.32528	7.14262	-3.98383	0.000249106	0.0144618	0.274866	0.00131293	Renormalize
ENSG00000134326	ENSG00000134326.7_CMPK2	CMPK2	1.55	0.00281	0.0148	0.635707	5.73241	-2.70029	0.0097718	0.1038	-3.12923	0.0376388	Renormalize
ENSG00000134470	ENSG00000134470.15_IL15RA	IL15RA	1.16	9.06e-11	1.1e-07	0.298899	3.36145	-2.30949	0.0256316	0.18129	-3.90326	0.0849076	Renormalize
ENSG00000134755	ENSG00000134755.10_DSC2	DSC2	1.06	0.000483	0.00421	0.181074	5.31398	-0.548754	0.585926	0.829072	-6.34903	0.763207	Renormalize
ENSG00000134809	ENSG00000134809.4_TIMM10	TIMM10	1.87	6.89e-09	1.75e-06	0.907228	2.39717	-3.10691	0.00329339	0.0542694	-1.9502	0.0143552	Renormalize
ENSG00000135114	ENSG00000135114.8_OASL	OASL	1.29	0.00226	0.0126	0.953766	5.1789	-4.10336	0.000171727	0.0115367	0.610912	0.000921878	Renormalize
ENSG00000135116	ENSG00000135116.5_HRK	HRK	-0.99	0.0231	0.0687	-0.238452	-0.583628	0.396825	0.6934	0.886194	-5.54403	0.835252	Renormalize
ENSG00000135378	ENSG00000135378.3_PRRG4	PRRG4	1.41	5.58e-08	8.09e-06	0.565358	5.8546	-2.69655	0.00986636	0.104639	-3.13482	0.0379608	Renormalize
ENSG00000135424	ENSG00000135424.11_ITGA7	ITGA7	1.2	1.06e-05	0.00029	1.33099	1.27899	-2.31738	0.0251587	0.179334	-3.57729	0.0836035	Renormalize
ENSG00000135525	ENSG00000135525.14_MAP7	MAP7	-1.05	7.73e-05	0.00118	-0.594728	0.294831	2.96145	0.00490425	0.0686492	-2.16955	0.0205258	Renormalize
ENSG00000135604	ENSG00000135604.9_STX11	STX11	1.04	6.42e-07	4.38e-05	0.346718	6.14594	-2.46455	0.0176613	0.14776	-3.6535	0.0623221	Renormalize
ENSG00000135636	ENSG00000135636.9_DYSF	DYSF	1.17	1.26e-06	6.89e-05	0.530373	8.65116	-2.48575	0.0167669	0.142953	-3.56223	0.0596609	Renormalize
ENSG00000136231	ENSG00000136231.9_IGF2BP3	IGF2BP3	1.27	0.000257	0.00272	0.452974	4.27987	-2.58076	0.0132419	0.124312	-3.39782	0.0488484	Renormalize
ENSG00000136514	ENSG00000136514.2_RTP4	RTP4	2.04	1.07e-08	2.33e-06	1.1377	4.15015	-6.06717	2.613e-07	0.000524873	6.79674	1.75273e-06	Renormalize
ENSG00000137628	ENSG00000137628.12_DDX60	DDX60	1.41	0.000204	0.00232	0.899569	6.71451	-4.82463	1.69111e-05	0.00379121	2.81354	0.000100181	Renormalize
ENSG00000137757	ENSG00000137757.6_CASP5	CASP5	1.48	4.1e-06	0.000149	0.556784	5.27157	-2.10514	0.0409772	0.234027	-4.39008	0.124097	Renormalize
ENSG00000137959	ENSG00000137959.10_IFI44L	IFI44L	2.04	0.00166	0.0102	1.61426	6.4367	-5.2837	3.68563e-06	0.00190578	4.26218	2.29461e-05	Renormalize
ENSG00000137965	ENSG00000137965.6_IFI44	IFI44	1.74	0.00079	0.00604	1.31684	6.16417	-5.48974	1.84525e-06	0.00142559	4.92151	1.17014e-05	Renormalize
ENSG00000138119	ENSG00000138119.12_MYOF	MYOF	1.65	2.23e-08	4.24e-06	1.29283	5.87535	-5.00136	9.43915e-06	0.00296257	3.36274	5.70994e-05	Renormalize
ENSG00000138311	ENSG00000138311.11_ZNF365	ZNF365	-1.13	0.00152	0.00953	-0.229744	-0.081355	0.799952	0.428003	0.730251	-5.6938	0.639395	Renormalize
ENSG00000138496	ENSG00000138496.12_PARP9	PARP9	1.22	7.4e-07	4.69e-05	0.487543	8.28359	-3.55584	0.000909915	0.0270892	-0.911431	0.00441436	Renormalize
ENSG00000138722	ENSG00000138722.5_MMRN1	MMRN1	0.45	0.135	0.246	0.50157	5.28605	-1.62365	0.111538	0.392856	-5.21769	0.264536	Renormalize
ENSG00000138772	ENSG00000138772.8_ANXA3	ANXA3	1.24	3.15e-05	0.000632	0.531228	6.13964	-1.81183	0.076786	0.327026	-4.91274	0.201544	Renormalize
ENSG00000138795	ENSG00000138795.5_LEF1	LEF1	-1.01	3e-07	2.81e-05	-0.148293	5.73593	0.852336	0.398607	0.708042	-6.13797	0.612854	Renormalize
ENSG00000139572	ENSG00000139572.3_GPR84	GPR84	1.65	3.37e-06	0.000128	0.972675	1.36461	-2.35723	0.0228882	0.170947	-3.49634	0.0773554	Renormalize
ENSG00000139832	ENSG00000139832.3_RAB20	RAB20	1.29	4.21e-07	3.37e-05	0.545963	3.31394	-2.63733	0.011479	0.114291	-3.19652	0.0432299	Renormalize
ENSG00000140105	ENSG00000140105.13_WARS	WARS	1.78	3.37e-07	3.02e-05	0.971021	8.35445	-4.98859	9.84686e-06	0.00298635	3.34324	5.94833e-05	Renormalize
ENSG00000140464	ENSG00000140464.15_PML	PML	1.21	2.08e-06	9.5e-05	0.544893	5.98573	-2.99086	0.00452855	0.0656502	-2.43464	0.019128	Renormalize
ENSG00000141574	ENSG00000141574.3_SECTM1	SECTM1	1.39	1.74e-09	8.07e-07	0.335832	7.33077	-1.68557	0.0989023	0.368992	-5.10208	0.242375	Renormalize
ENSG00000142089	ENSG00000142089.11_IFITM3	IFITM3	1.25	0.00267	0.0142	1.13875	8.00198	-4.11879	0.000163627	0.0112947	0.675853	0.000880415	Renormalize
ENSG00000143416	ENSG00000143416.16_SELENBP1	SELENBP1	0.71	0.0996	0.198	-0.969874	8.08774	2.58182	0.0132064	0.124308	-3.3597	0.0487337	Exacerbate
ENSG00000143546	ENSG00000143546.5_S100A8	S100A8	0.92	0.000195	0.00225	0.479877	10.5089	-2.33776	0.0239737	0.175373	-3.80367	0.0803509	Renormalize
ENSG00000143595	ENSG00000143595.8_AQP10	AQP10	0.9	0.00998	0.0371	0.155414	1.51958	-0.447987	0.656343	0.86617	-6.06563	0.811343	Renormalize
ENSG00000143869	ENSG00000143869.5_GDF7	GDF7	-1.24	0.000158	0.00196	0.396785	-2.13756	-0.947597	0.348469	0.667401	-5.09137	0.565057	Exacerbate
ENSG00000144893	ENSG00000144893.8_MED12L	MED12L	1.24	0.000119	0.00159	0.402035	3.58191	-1.96347	0.0558797	0.274775	-4.59396	0.157968	Renormalize
ENSG00000145335	ENSG00000145335.11_SNCA	SNCA	0.39	0.244	0.379	-1.14961	10.3563	3.11155	0.00325125	0.0539734	-2.01724	0.014185	Exacerbate
ENSG00000145365	ENSG00000145365.9_TIFA	TIFA	1.53	1.46e-09	7.58e-07	0.664366	5.22559	-2.76489	0.00826606	0.0939343	-2.97949	0.0325467	Renormalize
ENSG00000145685	ENSG00000145685.9_LHFPL2	LHFPL2	1.85	1.84e-08	3.67e-06	0.731537	5.8825	-4.38502	7.0417e-05	0.00714377	1.45283	0.000393519	Renormalize
ENSG00000146859	ENSG00000146859.5_TMEM140	TMEM140	1.17	1.7e-07	1.85e-05	0.525285	7.19865	-3.28173	0.00201544	0.0417283	-1.66947	0.00919843	Renormalize
ENSG00000148346	ENSG00000148346.7_LCN2	LCN2	1.06	0.0171	0.055	-0.453185	3.84762	1.37609	0.175702	0.487477	-5.53703	0.362854	Exacerbate
ENSG00000148450	ENSG00000148450.8_MSRB2	MSRB2	1.05	1.02e-07	1.24e-05	0.583443	3.22797	-3.4233	0.0013415	0.034063	-1.24309	0.00633058	Renormalize
ENSG00000148926	ENSG00000148926.5_ADM	ADM	1.28	3.64e-06	0.000135	0.503993	5.54842	-2.37382	0.0219985	0.167768	-3.85135	0.0748804	Renormalize
ENSG00000149131	ENSG00000149131.11_SERPING1	SERPING1	3.1	1.76e-09	8.07e-07	1.44614	6.57776	-4.78482	1.9272e-05	0.00395226	2.68608	0.000113724	Renormalize
ENSG00000150337	ENSG00000150337.9_FCGR1A	FCGR1A	2.92	8.93e-12	3.62e-08	0.738567	6.22524	-3.47289	0.00116104	0.0310132	-1.17716	0.00553491	Renormalize
ENSG00000152229	ENSG00000152229.14_PSTPIP2	PSTPIP2	1.58	1.21e-10	1.18e-07	0.725637	6.78779	-3.72298	0.000552627	0.0213129	-0.478724	0.00277086	Renormalize
ENSG00000152766	ENSG00000152766.5_ANKRD22	ANKRD22	4.24	1.5e-10	1.18e-07	1.39595	4.57544	-4.24021	0.000111637	0.00919035	1.03282	0.000611987	Renormalize
ENSG00000154027	ENSG00000154027.14_AK5	AK5	-1.13	2.47e-07	2.4e-05	-0.493894	1.31897	2.03059	0.0483185	0.255103	-4.1963	0.141232	Renormalize
ENSG00000154319	ENSG00000154319.10_FAM167A	FAM167A	-0.94	0.00372	0.0183	0.450323	-1.36324	-1.19248	0.239414	0.564547	-4.96308	0.44547	Exacerbate
ENSG00000154451	ENSG00000154451.10_GBP5	GBP5	2.89	8.52e-12	3.62e-08	0.807629	10.8357	-4.3082	8.99732e-05	0.00835622	1.29756	0.000497575	Renormalize
ENSG00000154917	ENSG00000154917.6_RAB6B	RAB6B	0.93	0.0044	0.0206	0.166362	2.70434	-0.511429	0.611588	0.842821	-6.20962	0.78117	Renormalize
ENSG00000155363	ENSG00000155363.14_MOV10	MOV10	1.09	5.42e-06	0.000179	0.698668	5.58414	-3.67411	0.00064002	0.0229984	-0.625807	0.0031811	Renormalize
ENSG00000155629	ENSG00000155629.10_PIK3AP1	PIK3AP1	1.04	6.43e-07	4.38e-05	0.540284	8.60095	-3.41568	0.00137149	0.0343934	-1.2846	0.00646026	Renormalize
ENSG00000156113	ENSG00000156113.16_KCNMA1	KCNMA1	2.52	8.94e-06	0.000259	1.67157	-0.479602	-2.94019	0.00519393	0.0710215	-2.14123	0.0216166	Renormalize
ENSG00000156587	ENSG00000156587.11_UBE2L6	UBE2L6	1.43	3.42e-07	3.03e-05	0.678956	7.1651	-3.99365	0.000241646	0.0141899	0.303086	0.00127514	Renormalize
ENSG00000157551	ENSG00000157551.12_KCNJ15	KCNJ15	1.25	1.22e-06	6.78e-05	0.513744	8.18401	-2.43241	0.0191004	0.154381	-3.6763	0.0665509	Renormalize
ENSG00000158050	ENSG00000158050.4_DUSP2	DUSP2	-0.33	0.199	0.327	-0.106887	0.495881	0.572378	0.569956	0.819521	-5.85719	0.751982	Renormalize
ENSG00000158406	ENSG00000158406.2_HIST1H4H	HIST1H4H	1.03	9.48e-05	0.00137	0.451002	3.98525	-2.94488	0.00512876	0.0706109	-2.52013	0.0213693	Renormalize
ENSG00000158578	ENSG00000158578.14_ALAS2	ALAS2	0.94	0.045	0.111	-0.514108	11.7142	1.43987	0.156925	0.461584	-5.31192	0.336187	Exacerbate
ENSG00000158714	ENSG00000158714.6_SLAMF8	SLAMF8	1.8	9.37e-09	2.15e-06	1.32853	1.8294	-4.22131	0.000118514	0.00940944	1.10513	0.000647708	Renormalize
ENSG00000159189	ENSG00000159189.7_C1QC	C1QC	4.22	1.06e-08	2.33e-06	2.59988	1.10044	-4.01968	0.000222905	0.0135681	0.50674	0.00118152	Renormalize
ENSG00000160191	ENSG00000160191.13_PDE9A	PDE9A	-1.21	1.07e-05	0.000291	-0.452003	-0.40944	1.54289	0.129963	0.420922	-4.702	0.294439	Renormalize
ENSG00000160307	ENSG00000160307.5_S100B	S100B	-1.58	0.00482	0.0219	-0.0912776	0.639173	0.154805	0.877677	0.96094	-6.07106	0.940901	Renormalize
ENSG00000160932	ENSG00000160932.6_LY6E	LY6E	1.26	0.00112	0.00766	1.34382	5.75582	-3.74488	0.000517297	0.020722	-0.420319	0.00260699	Renormalize
ENSG00000161640	ENSG00000161640.11_SIGLEC11	SIGLEC11	1.41	0.0127	0.0441	0.538683	-0.180072	-1.33974	0.187155	0.504345	-5.04938	0.378975	Renormalize
ENSG00000161944	ENSG00000161944.12_ASGR2	ASGR2	1.14	3.15e-07	2.87e-05	0.71048	2.45635	-3.10116	0.00334618	0.0546208	-1.97918	0.0145556	Renormalize
ENSG00000162433	ENSG00000162433.10_AK4	AK4	1.56	2.67e-05	0.000556	1.29248	-0.717988	-4.60822	3.42923e-05	0.00468592	1.97939	0.000197656	Renormalize
ENSG00000162512	ENSG00000162512.11_SDC3	SDC3	2.29	1.5e-09	7.58e-07	1.68145	2.00801	-3.66051	0.000666608	0.0233278	-0.451196	0.00330442	Renormalize
ENSG00000162576	ENSG00000162576.11_MXRA8	MXRA8	-1.09	0.0151	0.0501	0.369297	-4.13643	-0.785505	0.436334	0.736277	-5.00005	0.646598	Exacerbate
ENSG00000162645	ENSG00000162645.8_GBP2	GBP2	1.31	1.96e-09	8.23e-07	0.364367	9.30229	-2.60719	0.0123893	0.119877	-3.2576	0.0461271	Renormalize
ENSG00000162654	ENSG00000162654.8_GBP4	GBP4	1.83	5.85e-08	8.37e-06	0.850622	7.78023	-4.89059	1.36117e-05	0.00355088	3.0302	8.12293e-05	Renormalize
ENSG00000162747	ENSG00000162747.5_FCGR3B	FCGR3B	1	5.93e-06	0.00019	0.29449	10.478	-1.35109	0.183517	0.499747	-5.46228	0.374082	Renormalize
ENSG00000162772	ENSG00000162772.12_ATF3	ATF3	2.52	3.86e-07	3.2e-05	1.07222	2.00839	-4.65338	2.96095e-05	0.00445131	2.37325	0.000171789	Renormalize
ENSG00000163220	ENSG00000163220.10_S100A9	S100A9	0.89	1.55e-05	0.000375	0.443933	11.4146	-2.22791	0.0310048	0.200829	-4.00242	0.099171	Renormalize
ENSG00000163221	ENSG00000163221.7_S100A12	S100A12	0.72	0.00479	0.0218	0.589437	7.06557	-2.45844	0.017927	0.149047	-3.64781	0.063112	Renormalize
ENSG00000163251	ENSG00000163251.3_FZD5	FZD5	1.44	7.55e-08	1.01e-05	-0.323573	2.9754	2.24636	0.0297086	0.196888	-4.00312	0.0958524	Exacerbate
ENSG00000163520	ENSG00000163520.9_FBLN2	FBLN2	-1.02	0.000818	0.00617	-0.298529	-1.41409	0.683653	0.49775	0.776025	-5.31265	0.697103	Renormalize
ENSG00000163568	ENSG00000163568.9_AIM2	AIM2	2.23	1.55e-10	1.18e-07	0.999154	5.4283	-3.7878	0.000454278	0.0196949	-0.303879	0.00230874	Renormalize
ENSG00000163814	ENSG00000163814.3_CDCP1	CDCP1	2.11	1.65e-08	3.48e-06	1.20944	1.06359	-3.65782	0.000672003	0.0233716	-0.424474	0.00332952	Renormalize
ENSG00000163958	ENSG00000163958.9_ZDHHC19	ZDHHC19	1.69	1.1e-05	0.000296	1.20044	-0.226828	-1.71355	0.0935943	0.360642	-4.34051	0.232936	Renormalize
ENSG00000164047	ENSG00000164047.3_CAMP	CAMP	1.02	0.00931	0.0354	-0.380506	2.53936	1.0424	0.302873	0.626616	-5.79801	0.517437	Exacerbate
ENSG00000164125	ENSG00000164125.11_FAM198B	FAM198B	1.01	5.69e-06	0.000185	0.583317	5.75622	-3.89522	0.000327319	0.0166452	0.00306468	0.00169674	Renormalize
ENSG00000164136	ENSG00000164136.12_IL15	IL15	1.18	4.53e-08	7.26e-06	0.662579	3.47381	-3.78222	0.000462026	0.0197697	-0.263657	0.00234587	Renormalize
ENSG00000164344	ENSG00000164344.11_KLKB1	KLKB1	-1.03	0.000762	0.00591	-0.744086	-1.50041	1.92851	0.060207	0.28659	-4.01782	0.167476	Renormalize
ENSG00000164821	ENSG00000164821.4_DEFA4	DEFA4	1.24	0.0208	0.0635	-0.957711	-0.337577	1.89389	0.0647726	0.297527	-4.22819	0.177072	Exacerbate
ENSG00000164850	ENSG00000164850.10_GPER	GPER1	1.04	0.00128	0.00839	1.20494	-2.15788	-2.31986	0.0250119	0.178972	-3.34535	0.0832033	Renormalize
ENSG00000165029	ENSG00000165029.11_ABCA1	ABCA1	1.29	1.27e-05	0.000327	0.190281	7.33687	-1.15583	0.253939	0.57782	-5.80526	0.462323	Renormalize
ENSG00000165490	ENSG00000165490.8_C11orf82	DDIAS	0.89	0.000141	0.0018	0.449044	2.79235	-2.09722	0.0417071	0.236191	-4.26781	0.125791	Renormalize
ENSG00000165521	ENSG00000165521.11_EML5	EML5	-1.04	4.4e-06	0.000156	-0.140612	1.69963	0.757979	0.452472	0.747558	-5.9515	0.66053	Renormalize
ENSG00000165626	ENSG00000165626.12_BEND7	BEND7	0.87	0.0288	0.0806	0.0451256	1.93011	-0.173077	0.863378	0.955601	-6.17814	0.933275	Renormalize
ENSG00000165810	ENSG00000165810.12_BTNL9	BTNL9	-1.75	1.19e-05	0.00031	-0.00346136	-3.36121	0.00700102	0.994445	0.998825	-5.33554	0.997448	Renormalize
ENSG00000165949	ENSG00000165949.8_IFI27	IFI27	2.67	0.00148	0.00934	0.377031	3.30181	-0.596013	0.554196	0.809984	-6.14884	0.740307	Renormalize
ENSG00000166002	ENSG00000166002.2_SMCO4	SMCO4	1.16	3.28e-06	0.000127	0.700808	2.52131	-4.4583	5.56658e-05	0.00628179	1.77135	0.000314337	Renormalize
ENSG00000166278	ENSG00000166278.10_C2	C2	2.2	1.77e-06	8.43e-05	1.79911	1.84502	-6.68736	3.17095e-08	0.000106158	8.63144	2.25596e-07	Renormalize
ENSG00000166527	ENSG00000166527.3_CLEC4D	CLEC4D	1.24	1.96e-05	0.000442	0.646709	4.48631	-2.40299	0.0205096	0.161496	-3.77163	0.0706529	Renormalize
ENSG00000166839	ENSG00000166839.12_ANKDD1A	ANKDD1A	1.22	0.000216	0.0024	0.176093	0.73733	-0.533719	0.596201	0.834175	-5.88248	0.77054	Renormalize
ENSG00000167100	ENSG00000167100.10_SAMD14	SAMD14	0.86	0.00693	0.0285	0.52851	1.7006	-1.19664	0.237804	0.562837	-5.42304	0.443431	Renormalize
ENSG00000167105	ENSG00000167105.3_TMEM92	TMEM92	2.04	0.000531	0.00451	1.09849	-1.93253	-1.86569	0.0687072	0.308328	-4.05307	0.185276	Renormalize
ENSG00000167371	ENSG00000167371.12_PRRT2	PRRT2	-1.01	0.00048	0.00419	-0.804716	-2.40429	1.81999	0.0755136	0.323835	-4.10219	0.198956	Renormalize
ENSG00000167768	ENSG00000167768.4_KRT1	KRT1	0.47	0.332	0.475	-1.05144	6.08004	3.27605	0.00204826	0.0419301	-1.70119	0.00933212	Exacerbate
ENSG00000168004	ENSG00000168004.5_HRASLS5	HRASLS5	-0.48	0.21	0.339	-0.800727	-1.63762	1.38267	0.173688	0.485645	-4.72509	0.360109	Renormalize
ENSG00000168062	ENSG00000168062.5_BATF2	BATF2	3.27	3e-09	1.14e-06	1.08024	4.83077	-4.44101	5.88482e-05	0.00645948	1.63437	0.000331376	Renormalize
ENSG00000168350	ENSG00000168350.6_DEGS2	DEGS2	-1.01	0.000236	0.00256	-0.168259	-4.2411	0.331195	0.742057	0.905714	-5.1396	0.865212	Renormalize
ENSG00000168394	ENSG00000168394.9_TAP1	TAP1	1.36	4.09e-09	1.31e-06	0.607615	8.12281	-4.0075	0.000231489	0.0138868	0.360116	0.00122495	Renormalize
ENSG00000168824	ENSG00000168824.10_NSG1	NSG1	-0.7	0.0326	0.0883	-0.378592	1.13429	1.15272	0.255199	0.5791	-5.47672	0.463704	Renormalize
ENSG00000168899	ENSG00000168899.4_VAMP5	VAMP5	1.87	5.02e-09	1.45e-06	0.91353	2.64995	-2.92452	0.00541748	0.0727899	-2.38165	0.0224382	Renormalize
ENSG00000169026	ENSG00000169026.8_MFSD7	MFSD7	1.05	9.57e-07	5.68e-05	0.262576	1.28044	-1.00477	0.320457	0.643573	-5.50241	0.536436	Renormalize
ENSG00000169031	ENSG00000169031.14_COL4A3	COL4A3	-1.25	0.000299	0.00301	0.439901	-0.68857	-1.50886	0.138427	0.434262	-4.72332	0.307688	Exacerbate
ENSG00000169245	ENSG00000169245.4_CXCL10	CXCL10	2.44	0.000204	0.00232	1.5875	1.28192	-4.33063	8.37712e-05	0.00793732	1.43057	0.000464709	Renormalize
ENSG00000169439	ENSG00000169439.7_SDC2	SDC2	-0.97	0.00168	0.0102	-0.907458	-1.33218	2.56435	0.0137976	0.127251	-2.9506	0.0505679	Renormalize
ENSG00000169877	ENSG00000169877.5_AHSP	AHSP	0.77	0.0279	0.0788	-1.11098	6.12864	2.47533	0.0172012	0.14536	-3.63052	0.0609536	Exacerbate
ENSG00000170439	ENSG00000170439.5_METTL7B	METTL7B	3.75	1.45e-05	0.000356	1.64697	-0.337441	-2.71095	0.00950705	0.101795	-2.63524	0.0367331	Renormalize
ENSG00000170485	ENSG00000170485.12_NPAS2	NPAS2	-1.03	7.02e-05	0.00111	-0.5482	-0.519025	1.64822	0.106374	0.384287	-4.51384	0.255609	Renormalize
ENSG00000170581	ENSG00000170581.9_STAT2	STAT2	1.12	7.25e-06	0.000222	0.629628	8.05938	-4.28101	9.80941e-05	0.00868024	1.16622	0.000540521	Renormalize
ENSG00000171368	ENSG00000171368.10_TPPP	TPPP	-0.28	0.42	0.56	-0.281693	-0.932598	1.10783	0.273909	0.599341	-5.12701	0.48546	Renormalize
ENSG00000171631	ENSG00000171631.10_P2RY6	P2RY6	1.09	0.000215	0.0024	1.05444	-1.13197	-2.9553	0.00498647	0.0695095	-2.13705	0.0208387	Renormalize
ENSG00000171729	ENSG00000171729.9_TMEM51	TMEM51	1.51	2.76e-05	0.000568	0.891995	-0.927682	-2.57486	0.0134391	0.12552	-2.89062	0.0494617	Renormalize
ENSG00000171798	ENSG00000171798.13_KNDC1	KNDC1	-0.65	0.129	0.238	-0.999972	-1.71739	1.67554	0.100866	0.373053	-4.31618	0.245992	Renormalize
ENSG00000171860	ENSG00000171860.4_C3AR1	C3AR1	1.26	2.94e-06	0.000121	0.801686	4.18717	-2.792	0.00770074	0.0906179	-2.89418	0.030604	Renormalize
ENSG00000172159	ENSG00000172159.11_FRMD3	FRMD3	1.43	2.35e-06	0.000104	0.754411	4.87949	-3.53849	0.000957714	0.0279316	-1.00082	0.00463193	Renormalize
ENSG00000172232	ENSG00000172232.5_AZU1	AZU1	1.21	0.00669	0.0277	-1.24619	-2.18639	1.93903	0.0588758	0.28232	-3.92584	0.164617	Exacerbate
ENSG00000172493	ENSG00000172493.16_AFF1	AFF1	1.06	1.98e-07	2.05e-05	-0.0201552	8.36461	0.164731	0.869904	0.957695	-6.42697	0.93667	Exacerbate
ENSG00000173114	ENSG00000173114.8_LRRN3	LRRN3	-1.49	0.000372	0.00353	-0.372859	1.40449	0.908442	0.368555	0.684099	-5.77824	0.584851	Renormalize
ENSG00000173193	ENSG00000173193.9_PARP14	PARP14	1.27	1.14e-05	0.000305	0.510273	9.58199	-3.7483	0.000511992	0.0206392	-0.349347	0.00258259	Renormalize
ENSG00000173369	ENSG00000173369.11_C1QB	C1QB	3.47	3.12e-09	1.15e-06	2.43736	3.00242	-4.97188	1.0407e-05	0.00298635	3.34062	6.27159e-05	Renormalize
ENSG00000173372	ENSG00000173372.12_C1QA	C1QA	2.7	3.44e-07	3.03e-05	2.00255	2.68014	-4.35064	7.85928e-05	0.00756597	1.47985	0.000437263	Renormalize
ENSG00000173391	ENSG00000173391.4_OLR1	OLR1	0.73	0.247	0.381	-0.924823	-0.00158545	2.0766	0.0436635	0.241773	-3.97485	0.130396	Exacerbate
ENSG00000173578	ENSG00000173578.6_XCR1	XCR1	-1.27	3.48e-05	0.00068	-0.076956	-1.53836	0.214364	0.831246	0.941262	-5.5772	0.915409	Renormalize
ENSG00000173585	ENSG00000173585.11_CCR9	CCR9	-1.38	7.09e-08	9.91e-06	-0.208957	-0.0556081	0.739305	0.463617	0.754552	-5.58895	0.669553	Renormalize
ENSG00000173821	ENSG00000173821.15_RNF213	RNF213	1.07	2.37e-05	0.00051	0.579876	10.9835	-4.30621	9.05454e-05	0.00835622	1.28928	0.000500574	Renormalize
ENSG00000174326	ENSG00000174326.7_SLC16A11	SLC16A11	-0.74	0.0109	0.0396	-0.704866	-4.05707	1.19874	0.236995	0.561932	-4.68109	0.442402	Renormalize
ENSG00000174348	ENSG00000174348.9_PODN	PODN	-1.04	0.00804	0.0317	-0.336749	-2.30287	0.640071	0.525419	0.793064	-5.29037	0.71864	Renormalize
ENSG00000174944	ENSG00000174944.4_P2RY14	P2RY14	1.84	2.94e-07	2.78e-05	0.644177	6.38084	-2.03844	0.0474949	0.25279	-4.50607	0.139401	Renormalize
ENSG00000175445	ENSG00000175445.10_LPL	LPL	-1.69	0.00278	0.0146	-0.930878	-2.29148	1.6528	0.105434	0.382576	-4.39006	0.254007	Renormalize
ENSG00000175643	ENSG00000175643.7_RMI2	RMI2	2.32	4.86e-08	7.37e-06	1.23475	2.11873	-4.2634	0.00010373	0.00890437	1.22968	0.000570481	Renormalize
ENSG00000175894	ENSG00000175894.10_TSPEAR	TSPEAR	-1.35	0.00453	0.021	-0.929973	-4.38529	1.78215	0.0815718	0.337147	-4.11092	0.210711	Renormalize
ENSG00000175920	ENSG00000175920.11_DOK7	DOK7	-1.08	9.12e-05	0.00133	0.180239	-4.13689	-0.384522	0.702429	0.88908	-5.10672	0.840778	Exacerbate
ENSG00000175928	ENSG00000175928.5_LRRN1	LRRN1	1.14	0.000547	0.0046	0.0145708	1.00963	-0.0439217	0.965164	0.989549	-5.98022	0.984084	Renormalize
ENSG00000177409	ENSG00000177409.7_SAMD9L	SAMD9L	1.45	1.11e-06	6.26e-05	0.569967	8.86192	-3.53414	0.000970061	0.0280378	-0.958573	0.00468494	Renormalize
ENSG00000177989	ENSG00000177989.9_ODF3B	ODF3B	1.68	1.36e-09	7.51e-07	0.456192	4.29278	-1.67395	0.101179	0.373754	-5.07838	0.246547	Renormalize
ENSG00000179044	ENSG00000179044.11_EXOC3L1	EXOC3L1	1.38	0.00168	0.0102	0.794529	-1.97753	-1.15025	0.256204	0.580017	-4.82483	0.464911	Renormalize
ENSG00000179331	ENSG00000179331.2_RAB39A	RAB39A	1.37	0.000386	0.00361	1.04358	1.75707	-7.1243	7.20428e-09	7.23562e-05	10.0411	5.36767e-08	Renormalize
ENSG00000179869	ENSG00000179869.10_ABCA13	ABCA13	1.44	0.0106	0.0388	-0.0202961	3.56462	0.0664045	0.947354	0.985392	-6.43559	0.975543	Exacerbate
ENSG00000180061	ENSG00000180061.5_TMEM150B	TMEM150B	1.17	4.13e-06	0.000149	0.690309	1.27383	-2.91283	0.00559009	0.073867	-2.29705	0.0230837	Renormalize
ENSG00000181381	ENSG00000181381.9_DDX60L	DDX60L	1.09	0.000168	0.00204	0.524347	8.62046	-3.13066	0.00308323	0.0527089	-2.03	0.0135272	Renormalize
ENSG00000181634	ENSG00000181634.7_TNFSF15	TNFSF15	1.17	0.00124	0.00818	0.155647	-0.321485	-0.648306	0.520129	0.789891	-5.60519	0.714653	Renormalize
ENSG00000182230	ENSG00000182230.7_FAM153B	FAM153B	-1.04	0.00101	0.00714	0.0447202	-0.074543	-0.133927	0.894066	0.965725	-5.80981	0.949313	Exacerbate
ENSG00000182541	ENSG00000182541.13_LIMK2	LIMK2	1.11	1.52e-07	1.71e-05	0.373143	8.15276	-2.12169	0.0394859	0.229628	-4.31116	0.120555	Renormalize
ENSG00000182557	ENSG00000182557.3_SPNS3	SPNS3	-0.49	0.111	0.214	-0.383246	0.138789	0.658418	0.513673	0.785906	-5.55102	0.70983	Renormalize
ENSG00000182983	ENSG00000182983.10_ZNF662	ZNF662	-1.18	5.73e-06	0.000186	-0.142546	-0.887064	0.492987	0.624454	0.849204	-5.57861	0.789967	Renormalize
ENSG00000183019	ENSG00000183019.3_C19orf59	MCEMP1	0.84	0.00185	0.0109	0.795487	3.6966	-1.95269	0.057185	0.277913	-4.56964	0.16091	Renormalize
ENSG00000183087	ENSG00000183087.9_GAS6	GAS6	1.32	1.87e-07	2e-05	1.24392	1.17023	-3.85059	0.000375239	0.0179036	0.0907088	0.00192862	Renormalize
ENSG00000183347	ENSG00000183347.13_GBP6	GBP6	3.63	7.9e-11	1.07e-07	1.12605	3.1792	-3.47307	0.00116043	0.0310132	-1.09309	0.00553225	Renormalize
ENSG00000183691	ENSG00000183691.4_NOG	NOG	-1.41	1.56e-06	7.9e-05	-0.443157	-0.207373	1.54899	0.128492	0.417911	-4.72451	0.291949	Renormalize
ENSG00000183762	ENSG00000183762.8_KREMEN1	KREMEN1	2.02	1.89e-08	3.71e-06	0.776496	6.78137	-2.59863	0.0126598	0.121152	-3.34959	0.0469946	Renormalize
ENSG00000184500	ENSG00000184500.10_PROS1	PROS1	0.85	0.0115	0.0409	0.367927	4.11034	-1.1862	0.241861	0.566759	-5.7989	0.448344	Renormalize
ENSG00000184557	ENSG00000184557.3_SOCS3	SOCS3	1.27	1.18e-05	0.00031	0.287903	6.48607	-1.11586	0.27049	0.596741	-5.87938	0.481695	Renormalize
ENSG00000185338	ENSG00000185338.4_SOCS1	SOCS1	2.05	5.59e-07	4.02e-05	0.747288	1.02827	-2.23606	0.0304267	0.198965	-3.64777	0.0976764	Renormalize
ENSG00000185339	ENSG00000185339.4_TCN2	TCN2	1.86	1.66e-08	3.48e-06	1.49391	2.66267	-6.97661	1.18793e-08	7.95399e-05	9.67511	8.69288e-08	Renormalize
ENSG00000185499	ENSG00000185499.12_MUC1	MUC1	1.16	1.84e-06	8.63e-05	1.76399	-1.18197	-3.32737	0.00176912	0.0391847	-1.42651	0.00816815	Renormalize
ENSG00000185507	ENSG00000185507.15_IRF7	IRF7	1.14	0.000104	0.00144	0.529065	5.35203	-1.61318	0.113799	0.3958	-5.22505	0.26822	Renormalize
ENSG00000185885	ENSG00000185885.11_IFITM1	IFITM1	1.17	1.72e-06	8.29e-05	0.748737	7.56997	-3.51676	0.00102096	0.0289696	-1.0389	0.00491047	Renormalize
ENSG00000185909	ENSG00000185909.10_KLHDC8B	KLHDC8B	1.2	6.76e-07	4.47e-05	0.457583	2.66989	-2.12308	0.039363	0.229517	-4.19915	0.120264	Renormalize
ENSG00000186583	ENSG00000186583.7_SPATC1	SPATC1	0.99	0.009	0.0344	0.689266	-1.70462	-1.18227	0.2434	0.568414	-4.84676	0.450225	Renormalize
ENSG00000186818	ENSG00000186818.8_LILRB4	LILRB4	1.07	9.34e-07	5.62e-05	0.706146	4.34173	-3.82496	0.000405748	0.018681	-0.184647	0.00207608	Renormalize
ENSG00000187017	ENSG00000187017.10_ESPN	ESPN	-1.17	0.00521	0.0232	-1.27046	3.40006	2.0076	0.0508016	0.261595	-4.44568	0.146777	Renormalize
ENSG00000187244	ENSG00000187244.5_BCAM	BCAM	1.41	0.00783	0.031	-1.61914	1.08903	2.79775	0.00758535	0.0896804	-2.48995	0.030198	Exacerbate
ENSG00000187554	ENSG00000187554.7_TLR5	TLR5	1.18	1e-07	1.23e-05	0.515365	5.60626	-2.35715	0.0228928	0.170947	-3.88585	0.077364	Renormalize
ENSG00000187608	ENSG00000187608.5_ISG15	ISG15	1.93	0.000832	0.00624	1.17524	3.78308	-2.01533	0.0499548	0.259501	-4.36591	0.144872	Renormalize
ENSG00000187862	ENSG00000187862.6_TTC24	TTC24	-1.23	9.23e-07	5.59e-05	-0.579741	0.200089	1.77403	0.082923	0.340073	-4.46317	0.213291	Renormalize
ENSG00000188011	ENSG00000188011.5_CXXC11	RTP5	-0.74	0.0323	0.0878	-0.515666	-4.23227	1.09888	0.277749	0.602889	-4.75138	0.489836	Renormalize
ENSG00000188282	ENSG00000188282.8_RUFY4	RUFY4	1.8	2.32e-08	4.3e-06	1.31333	0.714737	-3.76733	0.000483361	0.0200705	-0.133	0.00244689	Renormalize
ENSG00000188313	ENSG00000188313.8_PLSCR1	PLSCR1	1.41	1.24e-05	0.000322	0.721875	6.55823	-4.1595	0.000144004	0.010566	0.783371	0.000779468	Renormalize
ENSG00000188672	ENSG00000188672.12_RHCE	RHCE	0.62	0.141	0.254	-0.645001	1.64571	2.23567	0.0304534	0.198972	-3.87387	0.0977467	Exacerbate
ENSG00000188820	ENSG00000188820.8_FAM26F	FAM26F	1.85	5.48e-09	1.52e-06	0.927811	3.76425	-4.09314	0.000177301	0.0117929	0.610264	0.000950074	Renormalize
ENSG00000188906	ENSG00000188906.9_LRRK2	LRRK2	1.09	7.29e-07	4.64e-05	0.284283	10.1311	-2.05905	0.0453909	0.246891	-4.36001	0.134463	Renormalize
ENSG00000196141	ENSG00000196141.7_SPATS2L	SPATS2L	1.62	0.000142	0.00181	1.15729	2.7863	-4.23668	0.000112892	0.00920781	1.11466	0.00061853	Renormalize
ENSG00000196358	ENSG00000196358.6_NTNG2	NTNG2	1.13	1.61e-06	7.92e-05	0.107196	3.91259	-0.479188	0.634159	0.853875	-6.27693	0.796287	Renormalize
ENSG00000196415	ENSG00000196415.5_PRTN3	PRTN3	2.42	0.000265	0.00277	-0.773486	-2.65993	1.21724	0.229952	0.554041	-4.74337	0.434095	Exacerbate
ENSG00000196517	ENSG00000196517.7_SLC6A9	SLC6A9	1.25	0.00135	0.00869	-0.803716	3.52886	2.24893	0.0295324	0.196237	-4.01656	0.0953788	Exacerbate
ENSG00000196581	ENSG00000196581.6_AJAP1	AJAP1	-1.33	0.000474	0.00416	-0.4688	-2.10198	0.805908	0.424596	0.727737	-5.17813	0.636605	Renormalize
ENSG00000196743	ENSG00000196743.4_GM2A	GM2A	1.08	1.37e-07	1.56e-05	0.749242	5.71749	-3.80776	0.000427549	0.0190848	-0.245944	0.00218129	Renormalize
ENSG00000197272	ENSG00000197272.2_IL27	IL27	2.12	3.16e-07	2.87e-05	1.01868	-0.620013	-2.5797	0.0132771	0.124566	-2.87856	0.0489531	Renormalize
ENSG00000197353	ENSG00000197353.3_LYPD2	LYPD2	-0.75	0.0774	0.164	-1.05244	-2.98779	1.56607	0.12444	0.411048	-4.38454	0.285508	Renormalize
ENSG00000197561	ENSG00000197561.2_ELANE	ELANE	1.68	0.000569	0.00472	-1.20788	-0.925472	2.27069	0.0280734	0.191313	-3.4475	0.0915142	Exacerbate
ENSG00000197646	ENSG00000197646.6_PDCD1LG2	PDCD1LG2	4.1	5.85e-11	8.9e-08	1.39139	3.14823	-3.69947	0.000593133	0.0220809	-0.438623	0.00296139	Renormalize
ENSG00000197728	ENSG00000197728.5_RPS26	RPS26	-1.16	0.00484	0.022	-0.000313554	5.67755	0.00120873	0.999041	0.999688	-6.50088	0.999552	Renormalize
ENSG00000197903	ENSG00000197903.6_HIST1H2BK	HIST1H2BK	1.06	4.25e-09	1.33e-06	0.286777	5.82464	-1.68445	0.0991195	0.369322	-5.12394	0.242789	Renormalize
ENSG00000198019	ENSG00000198019.8_FCGR1B	FCGR1B	2.22	1.42e-10	1.18e-07	0.404599	4.44036	-2.2075	0.0324968	0.2063	-4.17498	0.103107	Renormalize
ENSG00000198216	ENSG00000198216.6_CACNA1E	CACNA1E	2.11	1.49e-10	1.18e-07	0.401335	4.69664	-1.43105	0.159424	0.465052	-5.47477	0.339699	Renormalize
ENSG00000198753	ENSG00000198753.7_PLXNB3	PLXNB3	0.8	0.0347	0.092	0.444918	0.195957	-1.03464	0.306445	0.629767	-5.27911	0.521459	Renormalize
ENSG00000198756	ENSG00000198756.6_COLGALT2	COLGALT2	-1.02	0.00172	0.0104	0.0506696	-0.119545	-0.146959	0.883831	0.962458	-5.80327	0.943994	Exacerbate
ENSG00000198785	ENSG00000198785.4_GRIN3A	GRIN3A	2.72	3.59e-07	3.1e-05	1.50601	1.02325	-4.68978	2.6298e-05	0.00432991	2.46146	0.000153222	Renormalize
ENSG00000198814	ENSG00000198814.8_GK	GK	1.28	1.86e-09	8.07e-07	0.376911	6.51044	-1.99226	0.0525203	0.265916	-4.58737	0.150515	Renormalize
ENSG00000198829	ENSG00000198829.4_SUCNR1	SUCNR1	1.1	0.0158	0.0518	0.55171	1.32378	-2.84555	0.00668756	0.0827646	-2.54594	0.0270236	Renormalize
ENSG00000198959	ENSG00000198959.7_TGM2	TGM2	1.88	1.34e-05	0.000339	-0.232498	4.58044	0.717745	0.476678	0.76244	-6.22734	0.680171	Exacerbate
ENSG00000203666	ENSG00000203666.8_EFCAB2	EFCAB2	1.57	1.08e-09	6.28e-07	0.530287	3.44832	-2.52882	0.0150749	0.134762	-3.4431	0.0545352	Renormalize
ENSG00000203814	ENSG00000203814.5_HIST2H2BF	HIST2H2BF	1.18	4.26e-05	0.000779	0.0227008	3.9251	-0.142243	0.887532	0.963824	-6.45129	0.945935	Renormalize
ENSG00000204020	ENSG00000204020.5_LIPN	LIPN	1.03	0.000696	0.00551	0.0442153	1.65053	-0.131113	0.896278	0.9665	-6.1559	0.950479	Renormalize
ENSG00000204267	ENSG00000204267.9_TAP2	TAP2	1.05	1.51e-10	1.18e-07	0.256776	6.53082	-1.82232	0.0751536	0.322724	-4.88825	0.198252	Renormalize
ENSG00000204345	ENSG00000204345.1_CD300LD	CD300LD	1.96	0.00722	0.0293	-0.235014	-0.227618	0.46341	0.645337	0.860175	-5.68432	0.80427	Exacerbate
ENSG00000204936	ENSG00000204936.5_CD177	CD177	2.22	0.00087	0.0064	1.42321	4.62907	-1.81145	0.0768464	0.327063	-4.88133	0.201664	Renormalize
ENSG00000205609	ENSG00000205609.8_EIF3CL	EIF3CL	-0.56	0.329	0.471	-0.314787	-4.33934	0.633629	0.529577	0.794785	-5.00308	0.721463	Renormalize
ENSG00000205809	ENSG00000205809.5_KLRC2	KLRC2	-1.35	0.00565	0.0245	-0.0482404	-0.693184	0.101475	0.91963	0.974397	-5.74882	0.961975	Renormalize
ENSG00000205846	ENSG00000205846.3_CLEC6A	CLEC6A	1.98	1.41e-05	0.000352	0.952805	0.297645	-3.25726	0.00216056	0.0431832	-1.43125	0.00979178	Renormalize
ENSG00000211637	ENSG00000211637.2_IGLV4-69	IGLV4-69	-1.48	0.00203	0.0117	1.2975	-0.49158	-2.75183	0.00855209	0.0959698	-2.53907	0.0335153	Exacerbate
ENSG00000211640	ENSG00000211640.2_IGLV6-57	IGLV6-57	-0.17	0.734	0.822	1.78617	1.26135	-3.56669	0.000881213	0.0267386	-0.673074	0.00428677	Exacerbate
ENSG00000211663	ENSG00000211663.2_IGLV3-19	IGLV3-19	0.1	0.8	0.871	1.72463	2.01784	-3.46959	0.00117232	0.0311899	-0.985966	0.00558495	Renormalize
ENSG00000211710	ENSG00000211710.3_TRBV4-1	TRBV4-1	-1.08	0.00121	0.00805	-0.183565	-0.824196	0.595622	0.554455	0.809984	-5.55488	0.740418	Renormalize
ENSG00000211784	ENSG00000211784.2_TRAV10	TRAV10	-1.01	0.000378	0.00355	-0.617845	-1.87419	1.76398	0.0846227	0.343645	-4.25939	0.216471	Renormalize
ENSG00000211796	ENSG00000211796.1_TRAV16	TRAV16	-1	4.56e-06	0.000158	-0.318485	-2.30424	1.0115	0.317266	0.639916	-5.11385	0.532973	Renormalize
ENSG00000211804	ENSG00000211804.2_TRDV1	TRDV1	-1.25	0.00043	0.00387	0.123036	-1.14695	-0.27845	0.781961	0.921808	-5.564	0.888057	Exacerbate
ENSG00000211806	ENSG00000211806.2_TRAV25	TRAV25	-1.19	0.000771	0.00594	-0.199723	-1.7166	0.588255	0.559345	0.81346	-5.43961	0.744195	Renormalize
ENSG00000211821	ENSG00000211821.2_TRDV2	TRDV2	-1.29	0.0124	0.0434	-0.399012	-0.375064	0.836126	0.407566	0.714192	-5.52103	0.62086	Renormalize
ENSG00000211891	ENSG00000211891.4_IGHE	IGHE	-0.43	0.434	0.572	0.618945	-2.73033	-0.959207	0.342654	0.662965	-4.94227	0.55954	Exacerbate
ENSG00000211892	ENSG00000211892.2_IGHG4	IGHG4	-1.51	0.0149	0.0496	1.42623	1.02178	-2.93845	0.00521827	0.0710969	-2.18684	0.0217026	Exacerbate
ENSG00000211976	ENSG00000211976.2_IGHV3-73	IGHV3-73	0.35	0.427	0.566	1.29042	-0.163812	-3.48824	0.00111006	0.0302138	-0.85797	0.00530849	Renormalize
ENSG00000213934	ENSG00000213934.5_HBG1	HBG1	-1.62	0.0133	0.0458	-1.89392	3.32412	2.53343	0.0149031	0.133527	-3.45978	0.0539753	Renormalize
ENSG00000214595	ENSG00000214595.7_EML6	EML6	-1.2	7.18e-06	0.000221	0.000701691	0.691853	-0.00386482	0.996934	0.998973	-6.02294	0.998445	Exacerbate
ENSG00000221963	ENSG00000221963.4_APOL6	APOL6	1.55	3.85e-08	6.32e-06	0.673642	7.63487	-4.78487	1.92687e-05	0.00395226	2.69922	0.000113712	Renormalize
ENSG00000223609	ENSG00000223609.3_HBD	HBD	1.51	0.0016	0.00986	-1.02761	6.49861	2.38129	0.0216083	0.166174	-3.8232	0.0737822	Exacerbate
ENSG00000228696	ENSG00000228696.4_ARL17B	ARL17B	-1.38	0.000353	0.0034	-0.127769	-2.0882	0.302628	0.763588	0.914146	-5.42284	0.877737	Renormalize
ENSG00000230099	ENSG00000230099.2_TRBV5-4	TRBV5-4	-1.03	1.61e-05	0.000386	-0.131	-0.798119	0.535314	0.595107	0.833521	-5.70513	0.76974	Renormalize
ENSG00000237702	ENSG00000237702.2_TRBV3-1	TRBV3-1	-1.14	7.07e-07	4.58e-05	-0.255026	-0.516982	1.10083	0.27691	0.602348	-5.2674	0.48901	Renormalize
ENSG00000239839	ENSG00000239839.1_DEFA3	DEFA3	1.96	0.0017	0.0103	-1.29185	1.01999	1.98486	0.053367	0.26848	-4.27012	0.152448	Exacerbate
ENSG00000240065	ENSG00000240065.3_PSMB9	PSMB9	1.05	2.69e-08	4.89e-06	0.387648	6.56866	-2.89325	0.00589074	0.07645	-2.66258	0.0241514	Renormalize
ENSG00000240382	ENSG00000240382.1_IGKV1-17	IGKV1-17	0.35	0.419	0.559	1.22344	-0.772064	-1.73018	0.0905523	0.354405	-4.28055	0.22736	Renormalize
ENSG00000240403	ENSG00000240403.1_KIR3DL2	KIR3DL2	-0.52	0.153	0.269	0.0703562	-1.85657	-0.175109	0.861791	0.954499	-5.58555	0.932352	Exacerbate
ENSG00000241294	ENSG00000241294.1_IGKV2-24	IGKV2-24	-0.26	0.547	0.674	0.948005	0.880084	-2.25006	0.0294548	0.196212	-3.69815	0.0951894	Exacerbate
ENSG00000242265	ENSG00000242265.1_PEG10	PEG10	-1.07	0.00164	0.01	0.0170731	-0.86402	-0.0594138	0.952889	0.985889	-5.76382	0.978211	Exacerbate
ENSG00000242550	ENSG00000242550.1_SERPINB10	SERPINB10	0.95	0.0375	0.0977	-0.792721	-0.00634869	2.26028	0.0287633	0.193848	-3.6219	0.0933783	Exacerbate
ENSG00000244617	ENSG00000244617.1_ASPRV1	ASPRV1	1.23	7.73e-06	0.000233	0.618007	3.00749	-2.28588	0.0270939	0.18683	-3.89618	0.0888808	Renormalize
ENSG00000249437	ENSG00000249437.3_NAIP	NAIP	1.38	3.62e-07	3.1e-05	0.659507	5.49096	-2.38851	0.0212369	0.164198	-3.81948	0.0726946	Renormalize
ENSG00000250361	ENSG00000250361.2_GYPB	GYPB	0.62	0.134	0.245	-1.13781	4.05391	3.2208	0.00239523	0.0457222	-1.83938	0.0107659	Exacerbate
ENSG00000254415	ENSG00000254415.3_SIGLEC14	SIGLEC14	0.52	0.293	0.433	0.541648	4.49325	-0.619507	0.538752	0.800567	-6.20878	0.728689	Renormalize
ENSG00000254470	ENSG00000254470.2_AP5B1	AP5B1	1.14	2.82e-07	2.73e-05	0.266532	5.7323	-1.62397	0.111469	0.39275	-5.22107	0.264415	Renormalize
ENSG00000255221	ENSG00000255221.2_CARD17	CARD17	2.81	4.96e-08	7.37e-06	1.1992	0.753446	-3.64401	0.000700313	0.0235631	-0.4574	0.00345869	Renormalize
ENSG00000255569	ENSG00000255569.1_TRAV1-1	TRAV1-1	-1.1	0.00207	0.0119	-0.68362	-2.60646	1.84996	0.070988	0.313276	-4.07563	0.189821	Renormalize
ENSG00000257017	ENSG00000257017.4_HP	HP	1.4	0.000981	0.00698	0.409875	0.936638	-0.990818	0.327149	0.650094	-5.6224	0.543641	Renormalize
ENSG00000257743	ENSG00000257743.4_RP11-1220K2.2	MGAM2	1.61	4.34e-05	0.00079	0.434567	4.7802	-1.37971	0.174592	0.486345	-5.56208	0.361341	Renormalize
