# Supplementary material for: Gastrointestinal microbiota composition predicts peripheral inflammatory state during treatment of human tuberculosis
Source: Nat Commun. 2021 Feb 18;12:1141. doi: 10.1038/s41467-021-21475-y (PMC7892575; doi:10.1038/s41467-021-21475-y)
Supplement: Supplementary file 10 — Supplementary Data 8 [file 41467_2021_21475_MOESM10_ESM.xlsx]

## Sheet: Supplementary Data 9
Comb_ID	Gene	Log_2_Fold.change._Active_Control	p_value._Active_Control	FDR_p_value._Active_Control	logFC	AveExpr	t	P.Value	adj.P.Val	B	global_padj	renorm
ENSG00000002549.8_LAP3	LAP3	1.56	1.2e-05	0.000312	-0.0702108	6.90121	0.487077	0.628603	0.887587	-6.04971	0.792685	Exacerbate
ENSG00000002587.5_HS3ST1	HS3ST1	-1.07	0.000771	0.00594	0.0523019	-1.68987	-0.152316	0.879628	0.971296	-5.2448	0.941729	Exacerbate
ENSG00000003137.4_CYP26B1	CYP26B1	6.34	0.0126	0.0438	-0.0685528	-4.8635	0.126829	0.899649	0.977564	-4.92988	0.952191	Exacerbate
ENSG00000004939.9_SLC4A1	SLC4A1	0.97	0.0152	0.0502	-0.342681	9.99803	1.31438	0.195474	0.649329	-5.2519	0.39016	Exacerbate
ENSG00000005381.6_MPO	MPO	1.17	0.00288	0.015	-0.412963	1.5325	1.54036	0.130579	0.587976	-4.71913	0.295427	Exacerbate
ENSG00000005961.13_ITGA2B	ITGA2B	1.2	7.65e-05	0.00118	-0.0715265	7.38558	0.302885	0.763394	0.936532	-6.10777	0.877628	Exacerbate
ENSG00000008283.11_CYB561	CYB561	1.19	5.68e-11	8.9e-08	-0.139554	3.38015	1.36583	0.178878	0.6369	-5.18288	0.367403	Exacerbate
ENSG00000008438.4_PGLYRP1	PGLYRP1	1.07	0.0014	0.00897	-0.581641	2.93726	2.59204	0.0128717	0.362047	-3.01915	0.0476702	Exacerbate
ENSG00000010030.9_ETV7	ETV7	2.99	1.17e-07	1.36e-05	-0.17648	3.02591	0.73906	0.463764	0.821122	-5.79121	0.669631	Exacerbate
ENSG00000012223.8_LTF	LTF	1.52	0.00908	0.0346	-0.639894	5.43257	1.80551	0.0777849	0.530195	-4.64025	0.203515	Exacerbate
ENSG00000019169.9_MARCO	MARCO	2.12	1.71e-06	8.29e-05	0.185463	2.03816	-0.725406	0.472013	0.825244	-5.6291	0.676329	Renormalize
ENSG00000020577.9_SAMD4A	SAMD4A	1.47	2.1e-05	0.000466	0.274867	2.94032	-1.69738	0.0966331	0.55021	-4.66599	0.238496	Renormalize
ENSG00000023171.10_GRAMD1B	GRAMD1B	1.52	5.11e-07	3.84e-05	-0.225104	4.80064	1.45209	0.153513	0.61282	-5.16742	0.331004	Exacerbate
ENSG00000025708.8_TYMP	TYMP	1.3	2.73e-09	1.07e-06	-0.104291	7.11643	0.68044	0.499762	0.837306	-5.93061	0.698776	Exacerbate
ENSG00000029153.10_ARNTL2	ARNTL2	1.09	0.000652	0.00522	0.306294	1.20357	-2.13504	0.0383187	0.452042	-3.73579	0.117764	Renormalize
ENSG00000038945.10_MSR1	MSR1	1.68	8.62e-06	0.000253	0.382449	2.97738	-1.34516	0.185412	0.641913	-5.09777	0.376588	Renormalize
ENSG00000047597.5_XK	XK	0.76	0.00403	0.0193	-0.144857	7.17397	0.724738	0.472419	0.825244	-5.90681	0.676554	Exacerbate
ENSG00000060138.8_YBX3	YBX3	0.6	0.0751	0.16	-0.259814	9.82822	1.23569	0.22308	0.672219	-5.3528	0.425997	Exacerbate
ENSG00000060982.10_BCAT1	BCAT1	1.16	2.65e-05	0.000553	0.232607	3.20765	-1.71209	0.0938653	0.545529	-4.65386	0.23346	Renormalize
ENSG00000065618.12_COL17A1	COL17A1	0.54	0.398	0.538	-0.897285	-1.23434	2.29647	0.0264288	0.419846	-3.40932	0.0870916	Exacerbate
ENSG00000068079.3_IFI35	IFI35	1.38	9.01e-06	0.00026	-0.169537	4.94687	1.1135	0.271492	0.707983	-5.57886	0.482838	Exacerbate
ENSG00000070182.13_SPTB	SPTB	0.65	0.0464	0.113	-0.398051	8.11298	1.54851	0.128605	0.585567	-4.99259	0.292122	Exacerbate
ENSG00000073737.12_DHRS9	DHRS9	1.57	1.03e-08	2.32e-06	-0.294944	5.08306	2.76801	0.00819913	0.349985	-2.72801	0.0323326	Exacerbate
ENSG00000074660.11_SCARF1	SCARF1	1.75	7.5e-09	1.83e-06	-0.239906	5.75555	1.13615	0.261996	0.700353	-5.55604	0.471824	Exacerbate
ENSG00000075399.8_VPS9D1	VPS9D1	1.27	3.26e-10	2.34e-07	-0.168763	4.40493	0.983083	0.330899	0.753625	-5.70018	0.547546	Exacerbate
ENSG00000076864.15_RAP1GAP	RAP1GAP	2.9	1.17e-05	0.00031	-0.177955	3.28505	0.36464	0.717113	0.921276	-6.03459	0.850053	Exacerbate
ENSG00000078081.3_LAMP3	LAMP3	1.73	0.0013	0.00851	-0.170044	1.85501	0.720342	0.475094	0.82704	-5.60284	0.678885	Exacerbate
ENSG00000079385.17_CEACAM1	CEACAM1	1.49	3.86e-07	3.2e-05	-0.320912	5.49025	1.48856	0.14368	0.601192	-5.12269	0.315891	Exacerbate
ENSG00000080573.6_COL5A3	COL5A3	-0.66	0.0926	0.188	0.084596	-0.933437	-0.242991	0.809132	0.950637	-5.35458	0.903311	Exacerbate
ENSG00000082014.12_SMARCD3	SMARCD3	1.34	1.41e-11	4.28e-08	-0.0512544	4.60327	0.29678	0.76802	0.938214	-6.12233	0.880168	Exacerbate
ENSG00000082196.15_C1QTNF3	C1QTNF3	-1.06	6.45e-07	4.38e-05	0.201465	0.124448	-1.19241	0.239439	0.684051	-4.90586	0.445476	Exacerbate
ENSG00000082397.11_EPB41L3	EPB41L3	1.27	9.17e-09	2.15e-06	0.247104	5.14406	-2.25617	0.0290398	0.426145	-3.82187	0.09406	Renormalize
ENSG00000085449.10_WDFY1	WDFY1	1.13	4.74e-07	3.62e-05	-0.10251	6.62296	1.00428	0.320694	0.745403	-5.68523	0.536653	Exacerbate
ENSG00000086548.8_CEACAM6	CEACAM6	1.2	0.0518	0.122	-0.667405	1.06526	2.01315	0.0501928	0.481481	-3.91904	0.145398	Exacerbate
ENSG00000087237.6_CETP	CETP	1.15	0.000146	0.00185	-0.00010939	0.625169	0.000415103	0.999671	0.999928	-5.61458	0.999821	Exacerbate
ENSG00000088827.8_SIGLEC1	SIGLEC1	1.42	0.0142	0.048	0.424015	2.447	-1.07071	0.290091	0.723859	-5.44671	0.503784	Renormalize
ENSG00000089127.8_OAS1	OAS1	1.38	0.000558	0.00468	-0.0932765	6.6076	0.518828	0.60646	0.880619	-6.03875	0.777547	Exacerbate
ENSG00000090659.13_CD209	CD209	1.13	0.00098	0.00698	-0.025658	-1.35197	0.106147	0.915944	0.980909	-5.26941	0.960276	Exacerbate
ENSG00000095397.9_DFNB31	WHRN	0.28	0.106	0.207	-0.0496795	-0.723378	0.180365	0.857687	0.965986	-5.40848	0.93003	Exacerbate
ENSG00000096006.7_CRISP3	CRISP3	0.94	0.0487	0.117	-0.572181	2.15274	1.74918	0.0871773	0.540009	-4.45559	0.22122	Exacerbate
ENSG00000096968.8_JAK2	JAK2	1.18	1.95e-07	2.04e-05	-0.10601	7.51562	0.967938	0.338324	0.75878	-5.70069	0.555204	Exacerbate
ENSG00000099985.3_OSM	OSM	1.17	1.55e-05	0.000375	-0.450367	2.64862	2.54422	0.0145085	0.373367	-3.10695	0.0527728	Exacerbate
ENSG00000099998.13_GGT5	GGT5	-0.69	0.0649	0.144	-0.505674	-2.23159	1.39267	0.170664	0.628477	-4.52216	0.355864	Renormalize
ENSG00000100336.13_APOL4	APOL4	3.67	4.6e-08	7.27e-06	0.21317	1.7769	-0.387506	0.700235	0.914837	-5.72716	0.839408	Renormalize
ENSG00000100342.16_APOL1	APOL1	1.73	7.92e-10	4.82e-07	-0.123084	5.86713	0.895251	0.375486	0.777387	-5.79071	0.591343	Exacerbate
ENSG00000100473.11_COCH	COCH	-1.71	1.91e-07	2.02e-05	0.150765	-0.78205	-0.714193	0.47885	0.829152	-5.15833	0.682001	Exacerbate
ENSG00000100558.4_PLEK2	PLEK2	0.68	0.0653	0.144	-0.23404	4.21617	0.96668	0.338946	0.759133	-5.67925	0.555897	Exacerbate
ENSG00000100985.7_MMP9	MMP9	0.91	0.00556	0.0243	-0.404276	5.37767	1.67856	0.100272	0.554349	-4.84368	0.244941	Exacerbate
ENSG00000101004.10_NINL	NINL	-1.16	0.000939	0.00676	0.224218	-1.19072	-0.83874	0.406113	0.794559	-5.04901	0.619749	Exacerbate
ENSG00000101230.4_ISM1	ISM1	-1.07	0.00383	0.0186	0.33684	-2.40651	-1.16892	0.248681	0.692002	-4.67084	0.456383	Exacerbate
ENSG00000101335.5_MYL9	MYL9	1.28	0.000524	0.00447	-0.0180182	6.36449	0.0761445	0.939647	0.98621	-6.17049	0.97165	Exacerbate
ENSG00000101425.8_BPI	BPI	0.81	0.0559	0.129	-0.535435	2.26627	1.85226	0.0706513	0.517473	-4.32856	0.189204	Exacerbate
ENSG00000102010.10_BMX	BMX	1.3	3.53e-05	0.000684	-0.415866	2.81831	1.8713	0.0679089	0.512237	-4.3799	0.183528	Exacerbate
ENSG00000102524.7_TNFSF13B	TNFSF13B	1.01	9.86e-05	0.0014	-0.258732	6.83187	2.28348	0.0272468	0.422177	-3.76348	0.0892891	Exacerbate
ENSG00000102554.9_KLF5	KLF5	1.03	0.000278	0.00287	-0.302774	2.72163	2.26837	0.0282259	0.425763	-3.63631	0.0919251	Exacerbate
ENSG00000102837.6_OLFM4	OLFM4	2.42	0.000238	0.00257	-0.846711	1.86929	2.36979	0.0222121	0.40747	-3.36933	0.0754648	Exacerbate
ENSG00000104892.12_KLC3	KLC3	1.21	0.00411	0.0196	-0.622159	2.19964	1.49933	0.140873	0.598411	-4.91775	0.311574	Exacerbate
ENSG00000105366.10_SIGLEC8	SIGLEC8	-0.7	0.0775	0.164	0.0379399	1.24433	-0.0881448	0.930158	0.983787	-5.75997	0.966795	Exacerbate
ENSG00000105501.7_SIGLEC5	SIGLEC5	0.7	0.00232	0.0129	-0.294381	4.19857	1.41875	0.162961	0.620108	-5.16935	0.344887	Exacerbate
ENSG00000105967.11_TFEC	TFEC	1.14	3.62e-05	0.000698	-0.0928471	5.34534	0.864062	0.392203	0.785775	-5.81598	0.606863	Exacerbate
ENSG00000106683.10_LIMK1	LIMK1	1.07	3.4e-09	1.18e-06	-0.0816108	5.09538	0.58969	0.55839	0.860549	-6.01006	0.743342	Exacerbate
ENSG00000106772.13_PRUNE2	PRUNE2	0.71	0.0906	0.184	-0.106184	1.48949	0.290511	0.77278	0.939354	-5.71802	0.8826	Exacerbate
ENSG00000108387.10_SEPT4	2021-09-04	3.1	6.38e-10	4.09e-07	-0.190369	3.96593	0.702571	0.485994	0.83203	-5.90366	0.688029	Exacerbate
ENSG00000108679.8_LGALS3BP	LGALS3BP	1.52	1.22e-06	6.78e-05	0.0151718	4.12672	-0.0874865	0.930679	0.983988	-6.15108	0.967126	Renormalize
ENSG00000108861.4_DUSP3	DUSP3	1.28	2.17e-12	2.63e-08	-0.0764773	5.94438	0.674744	0.503341	0.837816	-5.95842	0.701386	Exacerbate
ENSG00000108950.7_FAM20A	FAM20A	3.64	2.48e-11	6.03e-08	0.182544	2.52604	-0.56776	0.573061	0.866682	-5.8157	0.754093	Renormalize
ENSG00000110079.12_MS4A4A	MS4A4A	1.1	9.43e-05	0.00136	0.147539	1.89173	-0.663919	0.510179	0.841571	-5.60096	0.707017	Renormalize
ENSG00000110881.7_ASIC1	ASIC1	-1.24	0.00158	0.00978	0.0186494	-3.16641	-0.0417933	0.966851	0.993799	-5.09474	0.984875	Exacerbate
ENSG00000111181.8_SLC6A12	SLC6A12	1.7	4.01e-07	3.27e-05	0.300293	1.25568	-0.520477	0.60532	0.880418	-5.66011	0.776778	Renormalize
ENSG00000111199.6_TRPV4	TRPV4	1.48	2.55e-06	0.00011	0.0956025	-1.48828	-0.308195	0.759376	0.935887	-5.24873	0.8754	Renormalize
ENSG00000111331.8_OAS3	OAS3	1.55	0.00284	0.0149	-0.0584529	7.69207	0.286315	0.77597	0.940728	-6.10091	0.884434	Exacerbate
ENSG00000111335.8_OAS2	OAS2	1.01	0.00775	0.0309	0.0551317	6.94634	-0.290069	0.773115	0.93954	-6.1227	0.882833	Renormalize
ENSG00000111666.6_CHPT1	CHPT1	0.53	0.0244	0.0714	-0.289771	6.55312	1.53776	0.131213	0.58845	-5.04656	0.296409	Exacerbate
ENSG00000112053.9_SLC26A8	SLC26A8	1.53	9.56e-08	1.2e-05	-0.176812	3.99802	0.876088	0.385702	0.782729	-5.77584	0.600717	Exacerbate
ENSG00000114127.6_XRN1	XRN1	1.2	1.27e-06	6.92e-05	-0.103436	8.42276	1.19988	0.236555	0.682057	-5.43829	0.441931	Exacerbate
ENSG00000115155.12_OTOF	OTOF	2.14	0.00109	0.00756	0.508802	-0.751983	-1.05503	0.297123	0.727017	-5.00566	0.511187	Renormalize
ENSG00000115267.5_IFIH1	IFIH1	1.13	0.000288	0.00295	-0.158735	6.41454	1.21844	0.2295	0.676805	-5.46058	0.433497	Exacerbate
ENSG00000115414.14_FN1	FN1	1.71	0.00528	0.0234	0.772126	0.42689	-1.62629	0.110973	0.566014	-4.42622	0.263545	Renormalize
ENSG00000115415.14_STAT1	STAT1	1.67	2.04e-09	8.26e-07	-0.0462603	9.20504	0.503459	0.617133	0.883058	-5.98121	0.784798	Exacerbate
ENSG00000115884.6_SDC1	SDC1	0.85	0.211	0.341	0.378074	-0.896321	-1.15525	0.254173	0.696001	-4.86013	0.462511	Renormalize
ENSG00000116663.6_FBXO6	FBXO6	1.8	1.83e-09	8.07e-07	-0.157945	3.83191	1.07994	0.286006	0.720149	-5.5688	0.499072	Exacerbate
ENSG00000116983.8_HPCAL4	HPCAL4	-1.07	3.68e-06	0.000135	-0.0704876	1.01848	0.44441	0.658907	0.899271	-5.57817	0.81286	Renormalize
ENSG00000117226.7_GBP3	GBP3	1.15	5.77e-06	0.000187	-0.117317	5.93205	0.996151	0.324581	0.748548	-5.69982	0.540845	Exacerbate
ENSG00000117228.9_GBP1	GBP1	2.42	3.61e-09	1.22e-06	-0.123545	8.93587	0.885913	0.380443	0.780722	-5.73376	0.596023	Exacerbate
ENSG00000118113.7_MMP8	MMP8	1.29	0.0325	0.0882	-0.757822	3.81242	1.88089	0.0665616	0.511343	-4.44405	0.180733	Exacerbate
ENSG00000119686.5_FLVCR2	FLVCR2	1.25	9.6e-08	1.2e-05	0.0652991	4.26546	-0.358665	0.721548	0.923247	-6.08501	0.852891	Renormalize
ENSG00000119917.9_IFIT3	IFIT3	1.54	0.00131	0.00852	-0.187634	8.62261	1.18013	0.244238	0.687906	-5.45445	0.451234	Exacerbate
ENSG00000119922.7_IFIT2	IFIT2	1.13	0.00654	0.0273	-0.208578	9.04505	1.4131	0.164607	0.621302	-5.16088	0.347282	Exacerbate
ENSG00000120217.9_CD274	CD274	2.87	5.68e-11	8.9e-08	-0.246528	6.60384	1.16193	0.251478	0.694111	-5.52002	0.459674	Exacerbate
ENSG00000121236.15_TRIM6	TRIM6	1.43	0.00124	0.00821	-0.201825	0.734609	0.827494	0.412387	0.797681	-5.32139	0.625123	Exacerbate
ENSG00000121858.6_TNFSF10	TNFSF10	1.13	1.78e-05	0.000412	-0.134978	8.58631	1.17958	0.244456	0.687906	-5.45793	0.451538	Exacerbate
ENSG00000122733.11_KIAA1045	PHF24	-1.38	0.000905	0.00658	0.130142	-2.5427	-0.281952	0.779291	0.941988	-5.12209	0.886517	Exacerbate
ENSG00000123095.5_BHLHE41	BHLHE41	-1.03	0.000625	0.00506	0.268343	-0.228084	-1.17414	0.246605	0.689911	-4.90155	0.453939	Exacerbate
ENSG00000123219.8_CENPK	CENPK	-0.79	0.00533	0.0236	-0.0349217	3.50396	0.199267	0.842965	0.961576	-6.04113	0.922126	Renormalize
ENSG00000123610.3_TNFAIP6	TNFAIP6	1.88	1.23e-06	6.78e-05	-0.280888	5.21208	1.46163	0.150892	0.610371	-5.15638	0.327192	Exacerbate
ENSG00000123689.5_G0S2	G0S2	1.42	3.77e-05	0.00072	-0.175505	0.855176	0.575724	0.567712	0.865247	-5.50438	0.750347	Exacerbate
ENSG00000123700.4_KCNJ2	KCNJ2	1.18	7.29e-08	1e-05	-0.31332	7.84059	2.74715	0.00865679	0.349985	-2.75636	0.0338806	Exacerbate
ENSG00000124256.10_ZBP1	ZBP1	1.18	2.59e-05	0.000544	-0.2036	5.53841	1.41217	0.164877	0.621485	-5.22624	0.347644	Exacerbate
ENSG00000124469.6_CEACAM8	CEACAM8	0.85	0.136	0.247	-0.611396	2.69458	1.85824	0.0697802	0.517141	-4.35505	0.187455	Exacerbate
ENSG00000124613.4_ZNF391	ZNF391	-1.07	5.99e-05	0.000993	-0.0241791	-0.73413	0.0890605	0.929435	0.983787	-5.33562	0.966497	Renormalize
ENSG00000124785.4_NRN1	NRN1	2.76	2.92e-07	2.77e-05	-0.473195	1.22286	2.18115	0.0345162	0.439928	-3.68306	0.108228	Exacerbate
ENSG00000125148.6_MT2A	MT2A	1.32	8.88e-05	0.00132	-0.316835	3.58007	1.37828	0.175032	0.63269	-5.1926	0.361945	Exacerbate
ENSG00000125347.9_IRF1	IRF1	1.04	3.27e-09	1.17e-06	-0.15804	9.08133	1.75375	0.0863825	0.539241	-4.66186	0.219775	Exacerbate
ENSG00000126709.10_IFI6	IFI6	1.27	0.00489	0.0221	-0.11539	5.90681	0.601579	0.550517	0.858087	-6.00277	0.737629	Exacerbate
ENSG00000128203.6_ASPHD2	ASPHD2	1.35	2.33e-08	4.3e-06	-0.11408	3.15633	0.9097	0.367898	0.773883	-5.64538	0.584132	Exacerbate
ENSG00000128335.9_APOL2	APOL2	1.14	5.45e-08	7.99e-06	-0.201652	6.76774	1.79605	0.0792996	0.531461	-4.64713	0.20636	Exacerbate
ENSG00000128512.15_DOCK4	DOCK4	1.43	1.69e-05	0.000396	-0.206834	5.68291	1.58631	0.119774	0.575713	-4.98364	0.27779	Exacerbate
ENSG00000129667.8_RHBDF2	RHBDF2	1.07	3.27e-08	5.77e-06	-0.103687	5.89262	0.642954	0.523564	0.845699	-5.97601	0.717226	Exacerbate
ENSG00000130222.6_GADD45G	GADD45G	1.2	2.81e-05	0.000579	-0.421738	-1.08627	1.61285	0.113871	0.568802	-4.36823	0.268333	Exacerbate
ENSG00000130487.4_KLHDC7B	KLHDC7B	1.16	2.32e-06	0.000103	0.220435	1.7667	-1.30987	0.196983	0.650806	-5.05956	0.392262	Renormalize
ENSG00000130489.8_SCO2	SCO2	1.76	3.7e-08	6.25e-06	-0.232504	4.03896	1.13899	0.260821	0.700353	-5.53069	0.470474	Exacerbate
ENSG00000130821.11_SLC6A8	SLC6A8	0.95	0.00394	0.019	-0.334302	7.12143	1.43707	0.157716	0.616712	-5.17305	0.337232	Exacerbate
ENSG00000131203.8_IDO1	IDO1	1.85	0.000936	0.00674	-0.398517	2.83668	1.13283	0.263371	0.701046	-5.35925	0.47339	Exacerbate
ENSG00000131979.14_GCH1	GCH1	1.38	6.1e-08	8.64e-06	-0.0650654	5.27457	0.426622	0.671718	0.904752	-6.08954	0.821313	Exacerbate
ENSG00000132274.11_TRIM22	TRIM22	1.41	5.75e-07	4.05e-05	-0.257906	9.06666	2.45152	0.0182325	0.389454	-3.37564	0.0640009	Exacerbate
ENSG00000132465.6_IGJ	JCHAIN	-0.08	0.852	0.907	0.00792978	6.7897	-0.0329186	0.973887	0.995444	-6.16882	0.988113	Exacerbate
ENSG00000132530.12_XAF1	XAF1	1.27	0.000254	0.00271	-0.150449	7.98973	1.08912	0.281984	0.717353	-5.5666	0.494562	Exacerbate
ENSG00000132932.12_ATP8A2	ATP8A2	-1.45	1.69e-06	8.23e-05	0.0742477	-0.387248	-0.347145	0.730125	0.926559	-5.3546	0.858177	Exacerbate
ENSG00000133106.10_EPSTI1	EPSTI1	2.07	1.36e-06	7.2e-05	-0.160708	7.05642	1.25244	0.216973	0.667486	-5.40809	0.418417	Exacerbate
ENSG00000134193.10_REG4	REG4	-1.39	0.0021	0.012	0.109076	-3.20807	-0.217474	0.828837	0.957005	-5.03733	0.913937	Exacerbate
ENSG00000134202.6_GSTM3	GSTM3	-1.18	1.76e-05	0.000409	0.0399991	1.4898	-0.227559	0.821035	0.954041	-5.69836	0.9098	Exacerbate
ENSG00000134243.7_SORT1	SORT1	1.19	9.33e-09	2.15e-06	-0.00343213	6.57376	0.0264805	0.978993	0.996119	-6.17117	0.990592	Exacerbate
ENSG00000134321.7_RSAD2	RSAD2	2.12	0.00147	0.00929	-0.135509	7.14262	0.5429	0.589917	0.872968	-6.01516	0.766145	Exacerbate
ENSG00000134326.7_CMPK2	CMPK2	1.55	0.00281	0.0148	-0.203448	5.73241	1.14767	0.257258	0.697469	-5.54492	0.466125	Exacerbate
ENSG00000134470.15_IL15RA	IL15RA	1.16	9.06e-11	1.1e-07	-0.141977	3.36145	1.41331	0.164544	0.621302	-5.11655	0.347206	Exacerbate
ENSG00000134755.10_DSC2	DSC2	1.06	0.000483	0.00421	-0.295098	5.31398	1.18727	0.241442	0.686071	-5.50178	0.447898	Exacerbate
ENSG00000134809.4_TIMM10	TIMM10	1.87	6.89e-09	1.75e-06	0.0042838	2.39717	-0.0199591	0.984165	0.996418	-5.93965	0.992626	Renormalize
ENSG00000135114.8_OASL	OASL	1.29	0.00226	0.0126	-0.170765	5.1789	0.976144	0.334287	0.755239	-5.71616	0.551073	Exacerbate
ENSG00000135116.5_HRK	HRK	-0.99	0.0231	0.0687	-0.244873	-0.583628	0.639781	0.525606	0.846159	-5.30499	0.71874	Renormalize
ENSG00000135378.3_PRRG4	PRRG4	1.41	5.58e-08	8.09e-06	-0.275835	5.8546	1.75513	0.0861429	0.539241	-4.72429	0.219295	Exacerbate
ENSG00000135424.11_ITGA7	ITGA7	1.2	1.06e-05	0.00029	0.0559361	1.27899	-0.136373	0.892143	0.974893	-5.74426	0.948394	Renormalize
ENSG00000135525.14_MAP7	MAP7	-1.05	7.73e-05	0.00118	-0.284205	0.294831	1.54316	0.129899	0.587014	-4.52087	0.294315	Renormalize
ENSG00000135604.9_STX11	STX11	1.04	6.42e-07	4.38e-05	-0.23888	6.14594	2.25743	0.0289544	0.426145	-3.82127	0.0938501	Exacerbate
ENSG00000135636.9_DYSF	DYSF	1.17	1.26e-06	6.89e-05	-0.242093	8.65116	1.48686	0.144127	0.601764	-5.06339	0.316569	Exacerbate
ENSG00000136231.9_IGF2BP3	IGF2BP3	1.27	0.000257	0.00272	-0.136783	4.27987	0.979687	0.332555	0.754447	-5.66179	0.549288	Exacerbate
ENSG00000136514.2_RTP4	RTP4	2.04	1.07e-08	2.33e-06	-0.126519	4.15015	0.898965	0.373526	0.77708	-5.7471	0.589529	Exacerbate
ENSG00000137628.12_DDX60	DDX60	1.41	0.000204	0.00232	-0.114465	6.71451	0.821015	0.416029	0.800387	-5.84271	0.628726	Exacerbate
ENSG00000137757.6_CASP5	CASP5	1.48	4.1e-06	0.000149	-0.466919	5.27157	2.33603	0.0240722	0.410823	-3.66436	0.0806193	Exacerbate
ENSG00000137959.10_IFI44L	IFI44L	2.04	0.00166	0.0102	-0.166201	6.4367	0.723263	0.473316	0.825877	-5.91623	0.677347	Exacerbate
ENSG00000137965.6_IFI44	IFI44	1.74	0.00079	0.00604	-0.13803	6.16417	0.766273	0.447573	0.813073	-5.89062	0.656289	Exacerbate
ENSG00000138119.12_MYOF	MYOF	1.65	2.23e-08	4.24e-06	0.214961	5.87535	-1.10824	0.273732	0.710028	-5.58631	0.485271	Renormalize
ENSG00000138311.11_ZNF365	ZNF365	-1.13	0.00152	0.00953	0.0912604	-0.081355	-0.299557	0.765915	0.938042	-5.37024	0.878963	Exacerbate
ENSG00000138496.12_PARP9	PARP9	1.22	7.4e-07	4.69e-05	-0.187165	8.28359	1.83381	0.0733975	0.523929	-4.55407	0.194771	Exacerbate
ENSG00000138722.5_MMRN1	MMRN1	0.45	0.135	0.246	-0.15796	5.28605	0.675013	0.503172	0.837799	-5.95175	0.701217	Exacerbate
ENSG00000138772.8_ANXA3	ANXA3	1.24	3.15e-05	0.000632	-0.529438	6.13964	2.39909	0.0207031	0.399911	-3.53433	0.0711706	Exacerbate
ENSG00000138795.5_LEF1	LEF1	-1.01	3e-07	2.81e-05	0.174004	5.73593	-1.32782	0.191032	0.646413	-5.33408	0.384234	Exacerbate
ENSG00000139572.3_GPR84	GPR84	1.65	3.37e-06	0.000128	-0.175995	1.36461	0.62032	0.538222	0.851749	-5.60689	0.728266	Exacerbate
ENSG00000139832.3_RAB20	RAB20	1.29	4.21e-07	3.37e-05	-0.18555	3.31394	1.1402	0.260325	0.700303	-5.42965	0.46985	Exacerbate
ENSG00000140105.13_WARS	WARS	1.78	3.37e-07	3.02e-05	0.016492	8.35445	-0.112457	0.910969	0.979604	-6.11923	0.957686	Renormalize
ENSG00000140464.15_PML	PML	1.21	2.08e-06	9.5e-05	-0.107795	5.98573	0.781128	0.438877	0.81036	-5.87969	0.648883	Exacerbate
ENSG00000141574.3_SECTM1	SECTM1	1.39	1.74e-09	8.07e-07	-0.211711	7.33077	1.4005	0.168322	0.626121	-5.21515	0.352541	Exacerbate
ENSG00000142089.11_IFITM3	IFITM3	1.25	0.00267	0.0142	-0.258728	8.00198	1.22244	0.227999	0.676181	-5.4139	0.431731	Exacerbate
ENSG00000143416.16_SELENBP1	SELENBP1	0.71	0.0996	0.198	-0.458957	8.08774	1.61968	0.11239	0.567561	-4.89207	0.265905	Exacerbate
ENSG00000143546.5_S100A8	S100A8	0.92	0.000195	0.00225	-0.311643	10.5089	2.05323	0.0459767	0.473764	-4.11513	0.135894	Exacerbate
ENSG00000143595.8_AQP10	AQP10	0.9	0.00998	0.0371	-0.104929	1.51958	0.360024	0.720538	0.922895	-5.69602	0.852315	Exacerbate
ENSG00000143869.5_GDF7	GDF7	-1.24	0.000158	0.00196	0.057679	-2.13756	-0.176717	0.860536	0.966904	-5.17757	0.931616	Exacerbate
ENSG00000144893.8_MED12L	MED12L	1.24	0.000119	0.00159	-0.0350318	3.58191	0.218459	0.828074	0.956554	-6.05753	0.913478	Exacerbate
ENSG00000145335.11_SNCA	SNCA	0.39	0.244	0.379	-0.314002	10.3563	1.1794	0.244527	0.687906	-5.4101	0.451606	Exacerbate
ENSG00000145365.9_TIFA	TIFA	1.53	1.46e-09	7.58e-07	-0.253384	5.22559	1.39413	0.170223	0.628466	-5.24628	0.355212	Exacerbate
ENSG00000145685.9_LHFPL2	LHFPL2	1.85	1.84e-08	3.67e-06	-0.110124	5.8825	0.879257	0.384001	0.781937	-5.80493	0.599083	Exacerbate
ENSG00000146859.5_TMEM140	TMEM140	1.17	1.7e-07	1.85e-05	-0.241772	7.19865	2.02233	0.0491985	0.47973	-4.25143	0.143195	Exacerbate
ENSG00000148346.7_LCN2	LCN2	1.06	0.0171	0.055	-0.334231	3.84762	1.29556	0.201828	0.655101	-5.30671	0.398894	Exacerbate
ENSG00000148450.8_MSRB2	MSRB2	1.05	1.02e-07	1.24e-05	-0.213608	3.22797	1.58501	0.120068	0.57616	-4.85814	0.278294	Exacerbate
ENSG00000148926.5_ADM	ADM	1.28	3.64e-06	0.000135	-0.39374	5.54842	2.46021	0.0178499	0.389454	-3.40959	0.0628772	Exacerbate
ENSG00000149131.11_SERPING1	SERPING1	3.1	1.76e-09	8.07e-07	-0.218498	6.57776	0.958629	0.342942	0.76177	-5.72377	0.559902	Exacerbate
ENSG00000150337.9_FCGR1A	FCGR1A	2.92	8.93e-12	3.62e-08	-0.241514	6.22524	1.50793	0.138663	0.595586	-5.0915	0.30809	Exacerbate
ENSG00000152229.14_PSTPIP2	PSTPIP2	1.58	1.21e-10	1.18e-07	-0.167021	6.78779	1.13856	0.260999	0.700353	-5.54211	0.470711	Exacerbate
ENSG00000152766.5_ANKRD22	ANKRD22	4.24	1.5e-10	1.18e-07	-0.12627	4.57544	0.515578	0.60871	0.881141	-6.03286	0.779028	Exacerbate
ENSG00000154027.14_AK5	AK5	-1.13	2.47e-07	2.4e-05	0.150054	1.31897	-0.753947	0.454865	0.816869	-5.47073	0.662556	Exacerbate
ENSG00000154319.10_FAM167A	FAM167A	-0.94	0.00372	0.0183	0.37121	-1.36324	-1.27292	0.209678	0.661693	-4.68245	0.409233	Exacerbate
ENSG00000154451.10_GBP5	GBP5	2.89	8.52e-12	3.62e-08	-0.21491	10.8357	1.54779	0.12878	0.586044	-4.92052	0.292425	Exacerbate
ENSG00000154917.6_RAB6B	RAB6B	0.93	0.0044	0.0206	-0.0141216	2.70434	0.0539445	0.957222	0.992084	-5.96117	0.980215	Exacerbate
ENSG00000155363.14_MOV10	MOV10	1.09	5.42e-06	0.000179	-0.0891391	5.58414	0.622582	0.536747	0.851209	-5.99167	0.727174	Exacerbate
ENSG00000155629.10_PIK3AP1	PIK3AP1	1.04	6.43e-07	4.38e-05	-0.21669	8.60095	1.83837	0.0727101	0.521803	-4.53804	0.193365	Exacerbate
ENSG00000156113.16_KCNMA1	KCNMA1	2.52	8.94e-06	0.000259	0.184983	-0.479602	-0.450516	0.654533	0.897938	-5.34849	0.810081	Renormalize
ENSG00000156587.11_UBE2L6	UBE2L6	1.43	3.42e-07	3.03e-05	-0.223411	7.1651	1.75231	0.0866327	0.539586	-4.71038	0.220211	Exacerbate
ENSG00000157551.12_KCNJ15	KCNJ15	1.25	1.22e-06	6.78e-05	-0.36453	8.18401	2.31796	0.0251244	0.415028	-3.6678	0.0835166	Exacerbate
ENSG00000158050.4_DUSP2	DUSP2	-0.33	0.199	0.327	-0.0666652	0.495881	0.395682	0.694237	0.913477	-5.48664	0.835789	Renormalize
ENSG00000158406.2_HIST1H4H	HIST1H4H	1.03	9.48e-05	0.00137	0.0258928	3.98525	-0.218038	0.828399	0.95682	-6.09665	0.913677	Renormalize
ENSG00000158578.14_ALAS2	ALAS2	0.94	0.045	0.111	-0.177667	11.7142	0.668734	0.507131	0.840175	-5.7978	0.704436	Exacerbate
ENSG00000158714.6_SLAMF8	SLAMF8	1.8	9.37e-09	2.15e-06	0.404761	1.8294	-1.65655	0.104669	0.558216	-4.57725	0.252756	Renormalize
ENSG00000159189.7_C1QC	C1QC	4.22	1.06e-08	2.33e-06	0.3218	1.10044	-0.907664	0.368961	0.774594	-5.39726	0.585173	Renormalize
ENSG00000160191.13_PDE9A	PDE9A	-1.21	1.07e-05	0.000291	0.139943	-0.40944	-0.596826	0.553658	0.858361	-5.28879	0.739883	Exacerbate
ENSG00000160307.5_S100B	S100B	-1.58	0.00482	0.0219	0.41596	0.639173	-0.725439	0.471993	0.825244	-5.32471	0.676329	Exacerbate
ENSG00000160932.6_LY6E	LY6E	1.26	0.00112	0.00766	0.0694335	5.75582	-0.258835	0.79696	0.946385	-6.14533	0.896571	Renormalize
ENSG00000161640.11_SIGLEC11	SIGLEC11	1.41	0.0127	0.0441	0.151763	-0.180072	-0.418023	0.677947	0.907215	-5.36047	0.825319	Renormalize
ENSG00000161944.12_ASGR2	ASGR2	1.14	3.15e-07	2.87e-05	0.131918	2.45635	-0.768674	0.446161	0.811853	-5.66475	0.654886	Renormalize
ENSG00000162433.10_AK4	AK4	1.56	2.67e-05	0.000556	0.202441	-0.717988	-0.935997	0.354343	0.766207	-5.02965	0.570872	Renormalize
ENSG00000162512.11_SDC3	SDC3	2.29	1.5e-09	7.58e-07	0.548337	2.00801	-1.72886	0.0907909	0.543061	-4.51783	0.227771	Renormalize
ENSG00000162576.11_MXRA8	MXRA8	-1.09	0.0151	0.0501	0.396086	-4.13643	-1.05617	0.296609	0.726583	-4.67984	0.510619	Exacerbate
ENSG00000162645.8_GBP2	GBP2	1.31	1.96e-09	8.23e-07	-0.227221	9.30229	2.21077	0.0322532	0.432699	-3.85508	0.10244	Exacerbate
ENSG00000162654.8_GBP4	GBP4	1.83	5.85e-08	8.37e-06	-0.049204	7.78023	0.37721	0.707816	0.917699	-6.0744	0.844304	Exacerbate
ENSG00000162747.5_FCGR3B	FCGR3B	1	5.93e-06	0.00019	-0.361333	10.478	2.2729	0.0279291	0.424303	-3.70575	0.0911136	Exacerbate
ENSG00000162772.12_ATF3	ATF3	2.52	3.86e-07	3.2e-05	-0.194664	2.00839	1.0766	0.287482	0.721525	-5.31458	0.500749	Exacerbate
ENSG00000163220.10_S100A9	S100A9	0.89	1.55e-05	0.000375	-0.284068	11.4146	1.90493	0.0632868	0.505866	-4.34468	0.173919	Exacerbate
ENSG00000163221.7_S100A12	S100A12	0.72	0.00479	0.0218	-0.338196	7.06557	1.8893	0.0654006	0.510962	-4.48742	0.178313	Exacerbate
ENSG00000163251.3_FZD5	FZD5	1.44	7.55e-08	1.01e-05	-0.247564	2.9754	2.15888	0.0363092	0.445149	-3.88128	0.112762	Exacerbate
ENSG00000163520.9_FBLN2	FBLN2	-1.02	0.000818	0.00617	-0.0201105	-1.41409	0.0663602	0.947389	0.988516	-5.31265	0.975543	Renormalize
ENSG00000163568.9_AIM2	AIM2	2.23	1.55e-10	1.18e-07	-0.236961	5.4283	1.19474	0.238539	0.682943	-5.4923	0.444277	Exacerbate
ENSG00000163814.3_CDCP1	CDCP1	2.11	1.65e-08	3.48e-06	0.288376	1.06359	-1.21579	0.230497	0.677321	-5.04938	0.434724	Renormalize
ENSG00000163958.9_ZDHHC19	ZDHHC19	1.69	1.1e-05	0.000296	-0.352167	-0.226828	0.902437	0.3717	0.776822	-5.21387	0.587889	Exacerbate
ENSG00000164047.3_CAMP	CAMP	1.02	0.00931	0.0354	-0.679792	2.53936	2.2468	0.0296783	0.429811	-3.66119	0.0957791	Exacerbate
ENSG00000164125.11_FAM198B	FAM198B	1.01	5.69e-06	0.000185	0.127774	5.75622	-1.13544	0.262289	0.700353	-5.55885	0.472121	Renormalize
ENSG00000164136.12_IL15	IL15	1.18	4.53e-08	7.26e-06	0.112348	3.47381	-0.832998	0.409309	0.79597	-5.73911	0.622335	Renormalize
ENSG00000164344.11_KLKB1	KLKB1	-1.03	0.000762	0.00591	0.293484	-1.50041	-0.942157	0.351216	0.764324	-4.93106	0.567806	Exacerbate
ENSG00000164821.4_DEFA4	DEFA4	1.24	0.0208	0.0635	-0.864479	-0.337577	1.95117	0.0573711	0.499151	-3.92435	0.161308	Exacerbate
ENSG00000164850.10_GPER	GPER1	1.04	0.00128	0.00839	0.459551	-2.15788	-1.1902	0.240301	0.685254	-4.69523	0.446564	Renormalize
ENSG00000165029.11_ABCA1	ABCA1	1.29	1.27e-05	0.000327	-0.198708	7.33687	1.62739	0.110738	0.565572	-4.90348	0.263124	Exacerbate
ENSG00000165490.8_C11orf82	DDIAS	0.89	0.000141	0.0018	-0.0604076	2.79235	0.353901	0.72509	0.925282	-5.91643	0.855168	Exacerbate
ENSG00000165521.11_EML5	EML5	-1.04	4.4e-06	0.000156	-0.0131446	1.69963	0.0795541	0.93695	0.985778	-5.76464	0.970269	Renormalize
ENSG00000165626.12_BEND7	BEND7	0.87	0.0288	0.0806	0.00566401	1.93011	-0.0278535	0.977904	0.996002	-5.85084	0.990049	Renormalize
ENSG00000165810.12_BTNL9	BTNL9	-1.75	1.19e-05	0.00031	0.573097	-3.36121	-1.38703	0.172364	0.630011	-4.47746	0.358192	Exacerbate
ENSG00000165949.8_IFI27	IFI27	2.67	0.00148	0.00934	-0.187652	3.30181	0.427136	0.671347	0.904735	-5.99864	0.821085	Exacerbate
ENSG00000166002.2_SMCO4	SMCO4	1.16	3.28e-06	0.000127	-0.0692987	2.52131	0.575906	0.56759	0.865247	-5.78992	0.750294	Exacerbate
ENSG00000166278.10_C2	C2	2.2	1.77e-06	8.43e-05	0.0553505	1.84502	-0.278827	0.781674	0.942752	-5.79364	0.887893	Renormalize
ENSG00000166527.3_CLEC4D	CLEC4D	1.24	1.96e-05	0.000442	-0.288155	4.48631	1.41887	0.162926	0.620108	-5.19788	0.344842	Exacerbate
ENSG00000166839.12_ANKDD1A	ANKDD1A	1.22	0.000216	0.0024	0.167762	0.73733	-0.601378	0.55065	0.858087	-5.45514	0.737706	Renormalize
ENSG00000167100.10_SAMD14	SAMD14	0.86	0.00693	0.0285	-0.0162641	1.7006	0.0508749	0.959654	0.992353	-5.83712	0.98136	Exacerbate
ENSG00000167105.3_TMEM92	TMEM92	2.04	0.000531	0.00451	-0.0837922	-1.93253	0.198468	0.843586	0.961879	-5.21177	0.922499	Exacerbate
ENSG00000167371.12_PRRT2	PRRT2	-1.01	0.00048	0.00419	-0.110909	-2.40429	0.337672	0.737203	0.929022	-5.12513	0.862404	Renormalize
ENSG00000167768.4_KRT1	KRT1	0.47	0.332	0.475	-0.300976	6.08004	1.25193	0.217156	0.667486	-5.42584	0.418631	Exacerbate
ENSG00000168004.5_HRASLS5	HRASLS5	-0.48	0.21	0.339	0.00963298	-1.63762	-0.0216256	0.982844	0.996205	-5.25539	0.992006	Exacerbate
ENSG00000168062.5_BATF2	BATF2	3.27	3e-09	1.14e-06	-0.208112	4.83077	1.15996	0.252272	0.694512	-5.52766	0.460567	Exacerbate
ENSG00000168350.6_DEGS2	DEGS2	-1.01	0.000236	0.00256	0.298791	-4.2411	-0.794466	0.431155	0.807231	-4.81296	0.642173	Exacerbate
ENSG00000168394.9_TAP1	TAP1	1.36	4.09e-09	1.31e-06	-0.188609	8.12281	1.66221	0.103522	0.555793	-4.82937	0.250665	Exacerbate
ENSG00000168824.10_NSG1	NSG1	-0.7	0.0326	0.0883	0.111837	1.13429	-0.39341	0.695902	0.913811	-5.61215	0.83687	Exacerbate
ENSG00000168899.4_VAMP5	VAMP5	1.87	5.02e-09	1.45e-06	0.163478	2.64995	-0.783577	0.437453	0.809425	-5.71584	0.647636	Renormalize
ENSG00000169026.8_MFSD7	MFSD7	1.05	9.57e-07	5.68e-05	-0.0837341	1.28044	0.478824	0.634416	0.890037	-5.68062	0.79646	Exacerbate
ENSG00000169031.14_COL4A3	COL4A3	-1.25	0.000299	0.00301	0.625229	-0.68857	-2.62063	0.0119754	0.355638	-2.83029	0.0448119	Exacerbate
ENSG00000169245.4_CXCL10	CXCL10	2.44	0.000204	0.00232	0.343498	1.28192	-1.18973	0.240483	0.685642	-5.07709	0.446805	Renormalize
ENSG00000169439.7_SDC2	SDC2	-0.97	0.00168	0.0102	0.313646	-1.33218	-0.845323	0.402468	0.791816	-4.96267	0.616393	Exacerbate
ENSG00000169877.5_AHSP	AHSP	0.77	0.0279	0.0788	-0.515477	6.12864	1.52617	0.134067	0.590437	-5.06743	0.300802	Exacerbate
ENSG00000170439.5_METTL7B	METTL7B	3.75	1.45e-05	0.000356	0.614812	-0.337441	-1.36084	0.18044	0.638269	-4.69049	0.369779	Renormalize
ENSG00000170485.12_NPAS2	NPAS2	-1.03	7.02e-05	0.00111	0.172665	-0.519025	-0.690854	0.493258	0.834118	-5.23793	0.693648	Exacerbate
ENSG00000170581.9_STAT2	STAT2	1.12	7.25e-06	0.000222	-0.0592688	8.05938	0.538687	0.592797	0.874652	-5.99575	0.768147	Exacerbate
ENSG00000171368.10_TPPP	TPPP	-0.28	0.42	0.56	0.127438	-0.932598	-0.626483	0.53421	0.849756	-5.19341	0.725104	Exacerbate
ENSG00000171631.10_P2RY6	P2RY6	1.09	0.000215	0.0024	0.417946	-1.13197	-1.79736	0.0790895	0.531461	-4.12262	0.205984	Renormalize
ENSG00000171729.9_TMEM51	TMEM51	1.51	2.76e-05	0.000568	-0.219577	-0.927682	0.896362	0.374899	0.7772	-5.0572	0.590781	Exacerbate
ENSG00000171798.13_KNDC1	KNDC1	-0.65	0.129	0.238	0.0835435	-1.71739	-0.207935	0.836231	0.959708	-5.26381	0.918472	Exacerbate
ENSG00000171860.4_C3AR1	C3AR1	1.26	2.94e-06	0.000121	-0.0207353	4.18717	0.093574	0.925869	0.983076	-6.12781	0.964931	Exacerbate
ENSG00000172159.11_FRMD3	FRMD3	1.43	2.35e-06	0.000104	-0.0435966	4.87949	0.267581	0.790262	0.945725	-6.13057	0.892801	Exacerbate
ENSG00000172232.5_AZU1	AZU1	1.21	0.00669	0.0277	-0.58344	-2.18639	1.43718	0.157685	0.616712	-4.4953	0.337195	Exacerbate
ENSG00000172493.16_AFF1	AFF1	1.06	1.98e-07	2.05e-05	-0.173453	8.36461	1.88812	0.0655618	0.510962	-4.4587	0.178665	Exacerbate
ENSG00000173114.8_LRRN3	LRRN3	-1.49	0.000372	0.00353	0.2348	1.40449	-0.640293	0.525276	0.846159	-5.52816	0.718523	Exacerbate
ENSG00000173193.9_PARP14	PARP14	1.27	1.14e-05	0.000305	-0.0957318	9.58199	0.94617	0.349189	0.763722	-5.66034	0.565794	Exacerbate
ENSG00000173369.11_C1QB	C1QB	3.47	3.12e-09	1.15e-06	0.299332	3.00242	-0.962228	0.341152	0.760095	-5.60427	0.557966	Renormalize
ENSG00000173372.12_C1QA	C1QA	2.7	3.44e-07	3.03e-05	0.257508	2.68014	-0.878866	0.384211	0.781949	-5.64137	0.59928	Renormalize
ENSG00000173391.4_OLR1	OLR1	0.73	0.247	0.381	-0.741997	-0.00158545	1.81061	0.076979	0.530195	-4.13763	0.201922	Exacerbate
ENSG00000173578.6_XCR1	XCR1	-1.27	3.48e-05	0.00068	0.126476	-1.53836	-0.417848	0.678075	0.907215	-5.17912	0.825381	Exacerbate
ENSG00000173585.11_CCR9	CCR9	-1.38	7.09e-08	9.91e-06	-0.120682	-0.0556081	0.532597	0.596971	0.877434	-5.37885	0.771093	Renormalize
ENSG00000173821.15_RNF213	RNF213	1.07	2.37e-05	0.00051	-0.107068	10.9835	1.05474	0.297258	0.727017	-5.50505	0.511349	Exacerbate
ENSG00000174326.7_SLC16A11	SLC16A11	-0.74	0.0109	0.0396	-0.172011	-4.05707	0.416504	0.67905	0.907825	-4.9627	0.82595	Renormalize
ENSG00000174348.9_PODN	PODN	-1.04	0.00804	0.0317	0.509973	-2.30287	-1.18743	0.241379	0.68599	-4.6789	0.447826	Exacerbate
ENSG00000174944.4_P2RY14	P2RY14	1.84	2.94e-07	2.78e-05	-0.380206	6.38084	1.60452	0.115698	0.570212	-4.95159	0.271355	Exacerbate
ENSG00000175445.10_LPL	LPL	-1.69	0.00278	0.0146	-0.117535	-2.29148	0.229113	0.819835	0.953548	-5.11918	0.909029	Renormalize
ENSG00000175643.7_RMI2	RMI2	2.32	4.86e-08	7.37e-06	-0.169566	2.11873	0.847265	0.401396	0.791417	-5.5726	0.615447	Exacerbate
ENSG00000175894.10_TSPEAR	TSPEAR	-1.35	0.00453	0.021	-0.239341	-4.38529	0.646492	0.521293	0.844622	-4.86909	0.715569	Renormalize
ENSG00000175920.11_DOK7	DOK7	-1.08	9.12e-05	0.00133	-0.00991504	-4.13689	0.0311907	0.975257	0.995783	-5.01806	0.988834	Renormalize
ENSG00000175928.5_LRRN1	LRRN1	1.14	0.000547	0.0046	-0.386592	1.00963	1.60135	0.116399	0.571236	-4.57733	0.272387	Exacerbate
ENSG00000177409.7_SAMD9L	SAMD9L	1.45	1.11e-06	6.26e-05	-0.188257	8.86192	1.56714	0.12419	0.582079	-4.95176	0.285125	Exacerbate
ENSG00000177989.9_ODF3B	ODF3B	1.68	1.36e-09	7.51e-07	-0.262937	4.29278	1.35021	0.183798	0.640959	-5.29186	0.374446	Exacerbate
ENSG00000179044.11_EXOC3L1	EXOC3L1	1.38	0.00168	0.0102	-0.90116	-1.97753	2.21347	0.0320536	0.432699	-3.5328	0.101934	Exacerbate
ENSG00000179331.2_RAB39A	RAB39A	1.37	0.000386	0.00361	0.148098	1.75707	-1.25614	0.215641	0.666602	-5.07915	0.416783	Renormalize
ENSG00000179869.10_ABCA13	ABCA13	1.44	0.0106	0.0388	-0.582997	3.56462	2.41587	0.0198817	0.397776	-3.42674	0.0688089	Exacerbate
ENSG00000180061.5_TMEM150B	TMEM150B	1.17	4.13e-06	0.000149	0.129728	1.27383	-0.766264	0.447579	0.813073	-5.49046	0.656289	Renormalize
ENSG00000181381.9_DDX60L	DDX60L	1.09	0.000168	0.00204	-0.188045	8.62046	1.50033	0.140614	0.597953	-5.05168	0.311186	Exacerbate
ENSG00000181634.7_TNFSF15	TNFSF15	1.17	0.00124	0.00818	-0.0863203	-0.321485	0.438001	0.663512	0.901329	-5.36064	0.815934	Exacerbate
ENSG00000182230.7_FAM153B	FAM153B	-1.04	0.00101	0.00714	0.572041	-0.074543	-2.18987	0.0338362	0.437341	-3.56906	0.106541	Exacerbate
ENSG00000182541.13_LIMK2	LIMK2	1.11	1.52e-07	1.71e-05	-0.239574	8.15276	1.81499	0.0762921	0.529741	-4.58612	0.200607	Exacerbate
ENSG00000182557.3_SPNS3	SPNS3	-0.49	0.111	0.214	0.217751	0.138789	-0.582535	0.563157	0.863112	-5.45083	0.746784	Exacerbate
ENSG00000182983.10_ZNF662	ZNF662	-1.18	5.73e-06	0.000186	0.216993	-0.887064	-0.925405	0.359763	0.770144	-5.01407	0.576235	Exacerbate
ENSG00000183019.3_C19orf59	MCEMP1	0.84	0.00185	0.0109	-0.463719	3.6966	1.59025	0.118882	0.5755	-4.92253	0.276483	Exacerbate
ENSG00000183087.9_GAS6	GAS6	1.32	1.87e-07	2e-05	0.361214	1.17023	-1.72854	0.0908482	0.543087	-4.43247	0.227873	Renormalize
ENSG00000183347.13_GBP6	GBP6	3.63	7.9e-11	1.07e-07	-0.165283	3.1792	0.657524	0.514242	0.842956	-5.82268	0.710279	Exacerbate
ENSG00000183691.4_NOG	NOG	-1.41	1.56e-06	7.9e-05	0.068858	-0.207373	-0.299933	0.76563	0.938042	-5.43199	0.878817	Exacerbate
ENSG00000183762.8_KREMEN1	KREMEN1	2.02	1.89e-08	3.71e-06	-0.180455	6.78137	0.801446	0.427146	0.805578	-5.8546	0.638661	Exacerbate
ENSG00000184500.10_PROS1	PROS1	0.85	0.0115	0.0409	-0.0448767	4.11034	0.179141	0.858643	0.96619	-6.09092	0.93063	Exacerbate
ENSG00000184557.3_SOCS3	SOCS3	1.27	1.18e-05	0.00031	-0.414369	6.48607	2.12311	0.0393604	0.45387	-4.07449	0.120264	Exacerbate
ENSG00000185338.4_SOCS1	SOCS1	2.05	5.59e-07	4.02e-05	-0.00889566	1.02827	0.0436894	0.965348	0.993631	-5.76519	0.984146	Exacerbate
ENSG00000185339.4_TCN2	TCN2	1.86	1.66e-08	3.48e-06	0.213804	2.66267	-1.31791	0.194301	0.648327	-5.1473	0.388583	Renormalize
ENSG00000185499.12_MUC1	MUC1	1.16	1.84e-06	8.63e-05	0.238898	-1.18197	-0.81164	0.421333	0.804039	-5.13602	0.633567	Renormalize
ENSG00000185507.15_IRF7	IRF7	1.14	0.000104	0.00144	-0.32912	5.35203	1.34707	0.184801	0.641454	-5.31025	0.375741	Exacerbate
ENSG00000185885.11_IFITM1	IFITM1	1.17	1.72e-06	8.29e-05	-0.266373	7.56997	1.65566	0.10485	0.558356	-4.84981	0.253012	Exacerbate
ENSG00000185909.10_KLHDC8B	KLHDC8B	1.2	6.76e-07	4.47e-05	-0.14221	2.66989	0.834369	0.408545	0.795814	-5.6317	0.621643	Exacerbate
ENSG00000186583.7_SPATC1	SPATC1	0.99	0.009	0.0344	-0.85323	-1.70462	2.3193	0.025045	0.415028	-3.36815	0.0832911	Exacerbate
ENSG00000186818.8_LILRB4	LILRB4	1.07	9.34e-07	5.62e-05	0.248867	4.34173	-1.76972	0.0836481	0.535262	-4.67209	0.214602	Renormalize
ENSG00000187017.10_ESPN	ESPN	-1.17	0.00521	0.0232	-0.40158	3.40006	0.875234	0.386162	0.782802	-5.71065	0.60109	Renormalize
ENSG00000187244.5_BCAM	BCAM	1.41	0.00783	0.031	-0.448684	1.08903	1.32828	0.190882	0.646413	-4.98794	0.384065	Exacerbate
ENSG00000187554.7_TLR5	TLR5	1.18	1e-07	1.23e-05	-0.34541	5.60626	2.09674	0.041752	0.459471	-4.13189	0.125897	Exacerbate
ENSG00000187608.5_ISG15	ISG15	1.93	0.000832	0.00624	-0.128511	3.78308	0.356189	0.723388	0.924305	-6.09358	0.854113	Exacerbate
ENSG00000187862.6_TTC24	TTC24	-1.23	9.23e-07	5.59e-05	0.247751	0.200089	-0.923436	0.360777	0.770144	-5.16583	0.577258	Exacerbate
ENSG00000188011.5_CXXC11	RTP5	-0.74	0.0323	0.0878	-0.245725	-4.23227	0.735626	0.465831	0.822646	-4.84454	0.671399	Renormalize
ENSG00000188282.8_RUFY4	RUFY4	1.8	2.32e-08	4.3e-06	0.187156	0.714737	-0.778046	0.440673	0.810532	-5.39382	0.650442	Renormalize
ENSG00000188313.8_PLSCR1	PLSCR1	1.41	1.24e-05	0.000322	-0.265033	6.55823	2.04099	0.0472302	0.474831	-4.22772	0.138791	Exacerbate
ENSG00000188672.12_RHCE	RHCE	0.62	0.141	0.254	-0.171293	1.64571	0.703745	0.48527	0.83203	-5.54922	0.687469	Exacerbate
ENSG00000188820.8_FAM26F	FAM26F	1.85	5.48e-09	1.52e-06	0.0174892	3.76425	-0.0986499	0.921861	0.982078	-6.08833	0.96305	Renormalize
ENSG00000188906.9_LRRK2	LRRK2	1.09	7.29e-07	4.64e-05	-0.234778	10.1311	2.30978	0.0256142	0.416669	-3.63983	0.0848611	Exacerbate
ENSG00000196141.7_SPATS2L	SPATS2L	1.62	0.000142	0.00181	-0.161436	2.7863	0.818292	0.417565	0.801776	-5.68191	0.630175	Exacerbate
ENSG00000196358.6_NTNG2	NTNG2	1.13	1.61e-06	7.92e-05	-0.332732	3.91259	2.13161	0.038616	0.452042	-4.0402	0.118479	Exacerbate
ENSG00000196415.5_PRTN3	PRTN3	2.42	0.000265	0.00277	-0.443464	-2.65993	1.08273	0.284781	0.719262	-4.77478	0.497667	Exacerbate
ENSG00000196517.7_SLC6A9	SLC6A9	1.25	0.00135	0.00869	-0.12245	3.52886	0.464397	0.644635	0.894586	-5.99418	0.803693	Exacerbate
ENSG00000196581.6_AJAP1	AJAP1	-1.33	0.000474	0.00416	0.485499	-2.10198	-1.15298	0.255094	0.69611	-4.7476	0.463598	Exacerbate
ENSG00000196743.4_GM2A	GM2A	1.08	1.37e-07	1.56e-05	0.131871	5.71749	-0.893669	0.376323	0.778175	-5.79321	0.592106	Renormalize
ENSG00000197272.2_IL27	IL27	2.12	3.16e-07	2.87e-05	0.0560106	-0.620013	-0.236865	0.813852	0.951785	-5.45406	0.905969	Renormalize
ENSG00000197353.3_LYPD2	LYPD2	-0.75	0.0774	0.164	-0.331867	-2.98779	0.690361	0.493564	0.834227	-4.95302	0.693865	Renormalize
ENSG00000197561.2_ELANE	ELANE	1.68	0.000569	0.00472	-0.381986	-0.925472	1.09577	0.279096	0.714804	-4.92433	0.49136	Exacerbate
ENSG00000197646.6_PDCD1LG2	PDCD1LG2	4.1	5.85e-11	8.9e-08	-0.392173	3.14823	1.45959	0.151451	0.610819	-5.04483	0.32799	Exacerbate
ENSG00000197728.5_RPS26	RPS26	-1.16	0.00484	0.022	0.0569581	5.67755	-0.290937	0.772455	0.939212	-6.13959	0.882511	Exacerbate
ENSG00000197903.6_HIST1H2BK	HIST1H2BK	1.06	4.25e-09	1.33e-06	-0.103141	5.82464	0.804996	0.425116	0.805578	-5.86572	0.637052	Exacerbate
ENSG00000198019.8_FCGR1B	FCGR1B	2.22	1.42e-10	1.18e-07	-0.192188	4.44036	1.38072	0.174285	0.631624	-5.24477	0.360965	Exacerbate
ENSG00000198216.6_CACNA1E	CACNA1E	2.11	1.49e-10	1.18e-07	-0.313949	4.69664	1.51241	0.137523	0.593458	-5.08263	0.306302	Exacerbate
ENSG00000198753.7_PLXNB3	PLXNB3	0.8	0.0347	0.092	-0.00891599	0.195957	0.0317827	0.974788	0.995605	-5.60361	0.988528	Exacerbate
ENSG00000198756.6_COLGALT2	COLGALT2	-1.02	0.00172	0.0104	-0.0168378	-0.119545	0.0626131	0.950356	0.989506	-5.49326	0.976941	Renormalize
ENSG00000198785.4_GRIN3A	GRIN3A	2.72	3.59e-07	3.1e-05	-0.10909	1.02325	0.450192	0.654765	0.898134	-5.5956	0.810308	Exacerbate
ENSG00000198814.8_GK	GK	1.28	1.86e-09	8.07e-07	-0.195577	6.51044	1.38334	0.173484	0.630468	-5.25817	0.359796	Exacerbate
ENSG00000198829.4_SUCNR1	SUCNR1	1.1	0.0158	0.0518	0.0517209	1.32378	-0.291962	0.771677	0.939212	-5.65031	0.882093	Renormalize
ENSG00000198959.7_TGM2	TGM2	1.88	1.34e-05	0.000339	-0.31783	4.58044	1.30591	0.198315	0.652124	-5.34986	0.394184	Exacerbate
ENSG00000203666.8_EFCAB2	EFCAB2	1.57	1.08e-09	6.28e-07	-0.106736	3.44832	0.65799	0.513946	0.842745	-5.86103	0.710035	Exacerbate
ENSG00000203814.5_HIST2H2BF	HIST2H2BF	1.18	4.26e-05	0.000779	-0.188169	3.9251	1.52354	0.134724	0.591132	-5.01798	0.301815	Exacerbate
ENSG00000204020.5_LIPN	LIPN	1.03	0.000696	0.00551	-0.148086	1.65053	0.545357	0.58824	0.872157	-5.65708	0.764917	Exacerbate
ENSG00000204267.9_TAP2	TAP2	1.05	1.51e-10	1.18e-07	-0.103084	6.53082	0.97517	0.334765	0.755712	-5.71275	0.551601	Exacerbate
ENSG00000204345.1_CD300LD	CD300LD	1.96	0.00722	0.0293	-0.510622	-0.227618	1.3056	0.198422	0.652134	-4.77085	0.394339	Exacerbate
ENSG00000204936.5_CD177	CD177	2.22	0.00087	0.0064	-0.787762	4.62907	1.36443	0.179316	0.637283	-5.27474	0.368092	Exacerbate
ENSG00000205609.8_EIF3CL	EIF3CL	-0.56	0.329	0.471	0.0424994	-4.33934	-0.124315	0.901628	0.978091	-4.98958	0.95303	Exacerbate
ENSG00000205809.5_KLRC2	KLRC2	-1.35	0.00565	0.0245	-0.0180821	-0.693184	0.0455011	0.963912	0.993362	-5.38391	0.983417	Renormalize
ENSG00000205846.3_CLEC6A	CLEC6A	1.98	1.41e-05	0.000352	0.0305568	0.297645	-0.13178	0.895754	0.97613	-5.55013	0.950232	Renormalize
ENSG00000211637.2_IGLV4-69	IGLV4-69	-1.48	0.00203	0.0117	-0.406469	-0.49158	1.30889	0.197313	0.650902	-4.76052	0.392766	Renormalize
ENSG00000211640.2_IGLV6-57	IGLV6-57	-0.17	0.734	0.822	0.31437	1.26135	-0.847784	0.40111	0.791234	-5.40037	0.615115	Exacerbate
ENSG00000211663.2_IGLV3-19	IGLV3-19	0.1	0.8	0.871	0.458262	2.01784	-1.21335	0.231418	0.677787	-5.17173	0.435783	Renormalize
ENSG00000211710.3_TRBV4-1	TRBV4-1	-1.08	0.00121	0.00805	-0.219125	-0.824196	0.853252	0.398104	0.789644	-5.06669	0.612353	Renormalize
ENSG00000211784.2_TRAV10	TRAV10	-1.01	0.000378	0.00355	0.329976	-1.87419	-1.05777	0.295887	0.726583	-4.79503	0.509883	Exacerbate
ENSG00000211796.1_TRAV16	TRAV16	-1	4.56e-06	0.000158	0.619141	-2.30424	-2.02792	0.0486013	0.478021	-3.83644	0.141828	Exacerbate
ENSG00000211804.2_TRDV1	TRDV1	-1.25	0.00043	0.00387	0.36202	-1.14695	-1.09053	0.281369	0.716513	-4.87002	0.493794	Exacerbate
ENSG00000211806.2_TRAV25	TRAV25	-1.19	0.000771	0.00594	0.42099	-1.7166	-1.40704	0.166384	0.623799	-4.51267	0.349796	Exacerbate
ENSG00000211821.2_TRDV2	TRDV2	-1.29	0.0124	0.0434	0.0574499	-0.375064	-0.133361	0.894511	0.975786	-5.39757	0.949536	Exacerbate
ENSG00000211891.4_IGHE	IGHE	-0.43	0.434	0.572	0.620691	-2.73033	-1.46349	0.150385	0.609761	-4.43998	0.326389	Exacerbate
ENSG00000211892.2_IGHG4	IGHG4	-1.51	0.0149	0.0496	-0.123221	1.02178	0.395193	0.694595	0.913597	-5.66861	0.836039	Renormalize
ENSG00000211976.2_IGHV3-73	IGHV3-73	0.35	0.427	0.566	0.15978	-0.163812	-0.566231	0.574091	0.86692	-5.341	0.754835	Renormalize
ENSG00000213934.5_HBG1	HBG1	-1.62	0.0133	0.0458	0.353685	3.32412	-0.553105	0.582969	0.870086	-5.85943	0.76086	Exacerbate
ENSG00000214595.7_EML6	EML6	-1.2	7.18e-06	0.000221	0.0394357	0.691853	-0.25315	0.801322	0.947669	-5.57755	0.898928	Exacerbate
ENSG00000221963.4_APOL6	APOL6	1.55	3.85e-08	6.32e-06	-0.116088	7.63487	1.10228	0.276285	0.71192	-5.56363	0.488173	Exacerbate
ENSG00000223609.3_HBD	HBD	1.51	0.0016	0.00986	-0.375671	6.49861	1.16395	0.250668	0.69355	-5.52164	0.458735	Exacerbate
ENSG00000228696.4_ARL17B	ARL17B	-1.38	0.000353	0.0034	0.333435	-2.0882	-1.04578	0.30133	0.729507	-4.8187	0.515667	Exacerbate
ENSG00000230099.2_TRBV5-4	TRBV5-4	-1.03	1.61e-05	0.000386	0.295694	-0.798119	-1.18212	0.243457	0.68777	-4.77144	0.45029	Exacerbate
ENSG00000237702.2_TRBV3-1	TRBV3-1	-1.14	7.07e-07	4.58e-05	0.0832174	-0.516982	-0.393881	0.695556	0.913641	-5.3162	0.836591	Exacerbate
ENSG00000239839.1_DEFA3	DEFA3	1.96	0.0017	0.0103	-0.876717	1.01999	1.52478	0.134414	0.591061	-4.63686	0.301322	Exacerbate
ENSG00000240065.3_PSMB9	PSMB9	1.05	2.69e-08	4.89e-06	-0.174176	6.56866	1.73403	0.0898596	0.541852	-4.75057	0.226107	Exacerbate
ENSG00000240382.1_IGKV1-17	IGKV1-17	0.35	0.419	0.559	-0.0353287	-0.772064	0.0849347	0.932696	0.984699	-5.45372	0.968109	Exacerbate
ENSG00000240403.1_KIR3DL2	KIR3DL2	-0.52	0.153	0.269	0.0470537	-1.85657	-0.128878	0.898037	0.976975	-5.18593	0.951407	Exacerbate
ENSG00000241294.1_IGKV2-24	IGKV2-24	-0.26	0.547	0.674	-0.174454	0.880084	0.531565	0.59768	0.877722	-5.53404	0.771513	Renormalize
ENSG00000242265.1_PEG10	PEG10	-1.07	0.00164	0.01	0.3899	-0.86402	-1.47709	0.146716	0.605382	-4.49201	0.320684	Exacerbate
ENSG00000242550.1_SERPINB10	SERPINB10	0.95	0.0375	0.0977	-0.239121	-0.00634869	0.770929	0.444837	0.811537	-5.22348	0.653785	Exacerbate
ENSG00000244617.1_ASPRV1	ASPRV1	1.23	7.73e-06	0.000233	-0.289773	3.00749	1.41838	0.16307	0.620108	-5.07629	0.345007	Exacerbate
ENSG00000249437.3_NAIP	NAIP	1.38	3.62e-07	3.1e-05	-0.21397	5.49096	1.02891	0.309101	0.736225	-5.66861	0.524073	Exacerbate
ENSG00000250361.2_GYPB	GYPB	0.62	0.134	0.245	-0.188924	4.05391	0.666603	0.508479	0.840574	-5.89152	0.70549	Exacerbate
ENSG00000254415.3_SIGLEC14	SIGLEC14	0.52	0.293	0.433	-0.150975	4.49325	0.251796	0.802362	0.947877	-6.14152	0.899519	Exacerbate
ENSG00000254470.2_AP5B1	AP5B1	1.14	2.82e-07	2.73e-05	-0.220169	5.7323	1.77518	0.0827305	0.534888	-4.69106	0.212927	Exacerbate
ENSG00000255221.2_CARD17	CARD17	2.81	4.96e-08	7.37e-06	-0.478245	0.753446	1.92893	0.0601537	0.501535	-4.04801	0.167366	Exacerbate
ENSG00000255569.1_TRAV1-1	TRAV1-1	-1.1	0.00207	0.0119	0.127101	-2.60646	-0.403601	0.688446	0.91115	-5.05596	0.832107	Exacerbate
ENSG00000257017.4_HP	HP	1.4	0.000981	0.00698	-0.642709	0.936638	1.71766	0.0928335	0.544486	-4.35621	0.231502	Exacerbate
ENSG00000257743.4_RP11-1220K2.2	MGAM2	1.61	4.34e-05	0.00079	-0.457297	4.7802	1.91532	0.0619137	0.503884	-4.44758	0.171039	Exacerbate
