# Supplementary material for: Gastrointestinal microbiota composition predicts peripheral inflammatory state during treatment of human tuberculosis
Source: Nat Commun. 2021 Feb 18;12:1141. doi: 10.1038/s41467-021-21475-y (PMC7892575; doi:10.1038/s41467-021-21475-y)
Supplement: Supplementary file 11 — Supplementary Data 9 [file 41467_2021_21475_MOESM11_ESM.xlsx]

## Sheet: Supplementary Data 9
Gene.Symbol	Entrez.Id	Case.Over.Control.Fold.Change	Adjusted.p.value	logFC	AveExpr	t	P.Value	adj.P.Val	B	global_padj	Gene	renorm
AAK1	22848	0.748455	0.000911645	0.0551475	5.05213	0.453269	0.652565	0.863709	-6.39779	0.808855	ENSG00000115977.14_AAK1	Renormalize
ABHD16A	7920	1.23808	0.044064	-0.199294	2.6359	-1.4944	0.142153	0.439567	-5.23277	0.313508	ENSG00000204427.7_ABHD16A	Exacerbate
ABI2	10152	0.833555	0.00391496	-0.223584	4.07754	-1.49687	0.14151	0.438773	-5.39112	0.312509	ENSG00000138443.10_ABI2	Exacerbate
ABLIM1	3983	0.768303	0.0072273	0.106664	5.82028	0.690207	0.49366	0.774518	-6.26243	0.693942	ENSG00000099204.14_ABLIM1	Renormalize
ABTB1	80325	1.29491	0.0344525	0.26138	6.59899	1.13369	0.263014	0.588784	-5.86336	0.472944	ENSG00000114626.13_ABTB1	Renormalize
ACAA1	30	1.27141	0.000330792	-0.176992	4.76353	-1.41947	0.162753	0.470935	-5.50595	0.344615	ENSG00000060971.13_ACAA1	Exacerbate
ACSL1	2180	1.56451	0.0197418	-0.368269	9.5948	-1.83912	0.0725973	0.317492	-4.77285	0.193127	ENSG00000151726.9_ACSL1	Exacerbate
ADAM28	10863	0.728562	0.013177	0.197897	3.32911	0.846801	0.401652	0.710112	-6.04769	0.615614	ENSG00000042980.8_ADAM28	Renormalize
ADAM9	8754	1.47911	0.00928268	-0.31631	4.70831	-2.67883	0.0103255	0.107633	-3.17962	0.039493	ENSG00000168615.7_ADAM9	Exacerbate
ADAT1	23536	0.832095	0.0159722	0.173253	4.21055	2.19887	0.0331463	0.208391	-4.19741	0.104761	ENSG00000065457.6_ADAT1	Renormalize
ADK	132	0.757086	0.00312193	0.168213	2.46758	1.36312	0.179725	0.4942	-5.43676	0.368667	ENSG00000156110.9_ADK	Renormalize
ADM	133	1.83652	3.67e-09	-0.503993	5.54842	-2.37382	0.0219985	0.167768	-3.85135	0.0748804	ENSG00000148926.5_ADM	Exacerbate
ADNP	23394	0.810401	0.00126429	-0.0808144	6.08067	-0.696314	0.489865	0.77227	-6.25484	0.691195	ENSG00000101126.11_ADNP	Exacerbate
AGPAT2	10555	1.18928	7.4e-05	-0.031014	2.13698	-0.131149	0.896251	0.9665	-6.13351	0.950479	ENSG00000169692.8_AGPAT2	Exacerbate
AGPAT9	84803	1.53606	0.000724106	-0.184127	5.0341	-1.48384	0.144923	0.44349	-5.42755	0.31776	ENSG00000138678.6_AGPAT9	Exacerbate
AGTRAP	57085	1.30158	1.86e-06	-0.375687	5.42693	-1.96937	0.0551771	0.273028	-4.6422	0.156421	ENSG00000177674.11_AGTRAP	Exacerbate
AHNAK	79026	0.786055	0.00152303	-0.203117	10.4146	-1.64803	0.106415	0.384287	-5.05089	0.255675	ENSG00000124942.9_AHNAK	Exacerbate
AIM2	9447	1.97229	0.0015095	-0.999154	5.4283	-3.7878	0.000454278	0.0196949	-0.303879	0.00230874	ENSG00000163568.9_AIM2	Exacerbate
AKAP11	11215	0.737689	0.000543065	-0.0988488	5.63258	-0.830654	0.410619	0.716574	-6.15746	0.623533	ENSG00000023516.7_AKAP11	Exacerbate
AKIRIN2	55122	1.25772	0.0175307	-0.300717	4.91621	-1.95375	0.0570553	0.277768	-4.66432	0.160631	ENSG00000135334.7_AKIRIN2	Exacerbate
AKT3	10000	0.718433	0.000160336	0.0224517	4.69103	0.177683	0.859781	0.953834	-6.48549	0.931201	ENSG00000117020.12_AKT3	Renormalize
ALAS1	211	1.23137	0.00403959	-0.248395	4.56322	-2.38621	0.0213546	0.1648	-3.82051	0.0730277	ENSG00000023330.10_ALAS1	Exacerbate
ALAS2	212	1.77572	0.00134101	0.514108	11.7142	1.43987	0.156925	0.461584	-5.31192	0.336187	ENSG00000158578.14_ALAS2	Renormalize
ALDH3B1	221	1.15881	0.022298	-0.189048	4.08108	-1.03429	0.306608	0.629767	-5.9382	0.521602	ENSG00000006534.11_ALDH3B1	Exacerbate
ALG13	79868	0.79347	0.00946483	0.0564047	3.87869	0.551221	0.584249	0.827895	-6.31152	0.761877	ENSG00000101901.6_ALG13	Renormalize
ALG9	79796	0.817399	0.0132723	-0.0938449	0.946947	-0.672978	0.504453	0.780178	-5.83326	0.702243	ENSG00000086848.10_ALG9	Exacerbate
ALMS1	7840	0.784284	0.00526226	0.295373	5.88122	2.68101	0.0102681	0.107312	-3.1708	0.0392955	ENSG00000116127.13_ALMS1	Renormalize
ALPL	249	2.30823	6.88e-05	-0.37144	7.60142	-1.46237	0.15069	0.453182	-5.42966	0.326883	ENSG00000162551.9_ALPL	Exacerbate
AMFR	267	1.3529	0.00140724	0.121898	6.95097	0.586416	0.560569	0.813916	-6.30411	0.744988	ENSG00000159461.10_AMFR	Renormalize
ANAPC1P1	100286979	0.762025	0.00420695	0.149752	-2.37849	0.455345	0.651082	0.862875	-5.41087	0.807731	ENSG00000233673.2_ANAPC1P1	Renormalize
ANGEL2	90806	0.768652	0.0451036	-0.0341793	4.61851	-0.365053	0.716807	0.895541	-6.43205	0.849905	ENSG00000174606.8_ANGEL2	Exacerbate
ANO9	338440	0.840078	0.00989353	0.552524	2.54904	2.45057	0.0182749	0.150138	-3.50743	0.0641269	ENSG00000185101.8_ANO9	Renormalize
ANPEP	290	1.50748	0.0188032	-0.113795	7.57132	-0.61074	0.544489	0.804617	-6.27911	0.733014	ENSG00000166825.9_ANPEP	Exacerbate
ANXA3	306	3.16187	8.06e-06	-0.531228	6.13964	-1.81183	0.076786	0.327026	-4.91274	0.201544	ENSG00000138772.8_ANXA3	Exacerbate
AP2A1	160	1.37852	0.00919501	0.565334	7.50111	2.4026	0.0205289	0.161521	-3.76672	0.0707071	ENSG00000196961.8_AP2A1	Renormalize
AP2S1	1175	1.24086	0.000272125	0.219017	4.09857	1.25553	0.215861	0.540244	-5.70042	0.417027	ENSG00000042753.7_AP2S1	Renormalize
AP3M1	26985	0.836418	0.000685968	-0.0533538	4.65665	-0.645901	0.521671	0.790587	-6.29132	0.71585	ENSG00000185009.8_AP3M1	Exacerbate
AP5B1	91056	1.43491	0.000100831	-0.266532	5.7323	-1.62397	0.111469	0.39275	-5.22107	0.264415	ENSG00000254470.2_AP5B1	Exacerbate
APMAP	57136	1.71614	0.000371745	-0.2356	6.25242	-1.53533	0.131807	0.423997	-5.34064	0.297423	ENSG00000101474.7_APMAP	Exacerbate
ARHGEF9	23229	0.81827	5.98e-05	0.114455	2.70482	0.940242	0.352186	0.670838	-5.93313	0.568807	ENSG00000131089.9_ARHGEF9	Renormalize
ARPC1B	10095	1.27949	0.000149652	-0.202585	7.14217	-1.30986	0.196986	0.517296	-5.63726	0.392262	ENSG00000130429.8_ARPC1B	Exacerbate
ARRB2	409	1.31309	3.86e-06	0.0767658	8.44761	0.786222	0.435918	0.736131	-6.12868	0.646249	ENSG00000141480.13_ARRB2	Renormalize
ARRDC3	57561	0.733409	0.0496923	0.00207933	7.53024	0.0140161	0.98888	0.99675	-6.44672	0.994916	ENSG00000113369.4_ARRDC3	Renormalize
ASGR2	433	1.17722	0.0321879	-0.71048	2.45635	-3.10116	0.00334618	0.0546208	-1.97918	0.0145556	ENSG00000161944.12_ASGR2	Exacerbate
ASNA1	439	1.16506	0.000273993	0.19297	3.8871	1.15728	0.253351	0.577056	-5.8052	0.461601	ENSG00000198356.7_ASNA1	Renormalize
ASPH	444	1.32601	0.0146515	-0.186541	5.41849	-1.01913	0.313668	0.636108	-5.98606	0.528998	ENSG00000198363.11_ASPH	Exacerbate
ASPHD2	57168	1.2666	0.00159455	-0.693401	3.15633	-4.19478	0.000128863	0.00982599	0.953501	0.000701594	ENSG00000128203.6_ASPHD2	Exacerbate
ATF7IP	55729	0.812249	0.00016371	0.16348	7.07504	2.22338	0.0313307	0.201906	-4.13347	0.100016	ENSG00000171681.8_ATF7IP	Renormalize
ATG2B	55102	0.835823	0.00518956	0.170659	5.64644	2.26763	0.0282751	0.192139	-4.06975	0.0920511	ENSG00000066739.7_ATG2B	Renormalize
ATG9A	79065	1.19938	0.00333951	0.269569	5.56892	1.33323	0.189265	0.50748	-5.63136	0.381857	ENSG00000198925.6_ATG9A	Renormalize
ATM	472	0.680185	7.33e-05	0.0966561	8.32425	0.885945	0.380426	0.694609	-6.04307	0.596023	ENSG00000149311.13_ATM	Renormalize
ATP1A1	476	0.824463	0.0202378	-0.211244	6.07095	-1.90976	0.0626454	0.292302	-4.74478	0.172581	ENSG00000163399.11_ATP1A1	Exacerbate
ATP2B1	490	0.763647	0.000349863	0.377138	6.91181	2.86882	0.00628706	0.0795767	-2.70813	0.0255913	ENSG00000070961.10_ATP2B1	Renormalize
ATP5E	514	1.35212	0.00258391	0.348742	6.97961	1.84655	0.0714914	0.31444	-4.83502	0.190837	ENSG00000124172.5_ATP5E	Renormalize
ATP5EP2	432369	1.51596	0.00145212	0.611123	-1.03799	2.51619	0.015554	0.136954	-3.02168	0.0559918	ENSG00000180389.6_ATP5EP2	Renormalize
ATP6V0D1	9114	1.30153	0.0108111	-0.190924	6.2063	-1.23114	0.224758	0.548809	-5.75017	0.42791	ENSG00000159720.7_ATP6V0D1	Exacerbate
ATPAF1	64756	0.87216	0.0411504	-0.183904	3.53654	-2.0276	0.048636	0.25588	-4.49656	0.141896	ENSG00000123472.8_ATPAF1	Exacerbate
ATR	545	0.742475	0.00807834	-0.028199	5.20124	-0.319842	0.75059	0.908092	-6.45057	0.870054	ENSG00000175054.10_ATR	Exacerbate
B3GNT8	374907	1.22682	0.000543857	-0.0355453	2.7358	-0.117317	0.907139	0.969827	-6.2453	0.955877	ENSG00000177191.2_B3GNT8	Exacerbate
B4GALT5	9334	1.43712	0.00695188	-0.495369	7.22659	-2.71515	0.00940454	0.1014	-3.07361	0.0363846	ENSG00000158470.5_B4GALT5	Exacerbate
BAD	572	1.17802	0.0441126	-0.19782	1.17097	-0.757633	0.452678	0.747682	-5.68908	0.660699	ENSG00000002330.9_BAD	Exacerbate
BASP1	10409	1.54911	0.000325956	-0.159324	7.42399	-0.796676	0.429883	0.73126	-6.15707	0.641011	ENSG00000176788.7_BASP1	Exacerbate
BATF	10538	1.19007	0.0301629	-0.359495	2.96382	-1.88906	0.0654324	0.299462	-4.62258	0.17839	ENSG00000156127.6_BATF	Exacerbate
BBS9	27241	0.769646	0.00211337	0.114782	3.22894	1.0954	0.279253	0.604363	-5.82633	0.491523	ENSG00000122507.16_BBS9	Renormalize
BDP1	55814	0.790324	0.028295	0.222067	6.27161	2.42067	0.0196517	0.157018	-3.74076	0.0681321	ENSG00000145734.14_BDP1	Renormalize
BEND7	222389	1.21574	0.0454665	-0.0451256	1.93011	-0.173077	0.863378	0.955601	-6.17814	0.933275	ENSG00000165626.12_BEND7	Exacerbate
BIRC6	57448	0.81388	0.00122606	-0.0439052	7.98728	-0.597811	0.553006	0.809262	-6.26581	0.739366	ENSG00000115760.9_BIRC6	Exacerbate
BLCAP	10904	0.905138	0.000384061	0.0598797	4.49038	0.806999	0.423974	0.727432	-6.17176	0.63605	ENSG00000166619.7_BLCAP	Renormalize
BMPR1A	657	0.717188	3.32e-05	0.025254	0.406916	0.151038	0.880631	0.961701	-6.00309	0.94229	ENSG00000107779.6_BMPR1A	Renormalize
BMS1P5	399761	0.757512	6.54e-07	0.435254	-2.0917	1.2627	0.213296	0.537643	-4.80119	0.413856	ENSG00000204164.6_BMS1P5	Renormalize
BPGM	669	1.70253	0.0139974	1.2151	8.58285	3.35948	0.00161329	0.0376795	-1.42539	0.00750631	ENSG00000172331.7_BPGM	Renormalize
BRI3	25798	1.22984	4.98e-05	-0.460684	4.9246	-2.71556	0.00939462	0.1014	-3.09149	0.0363518	ENSG00000164713.5_BRI3	Exacerbate
BSG	682	1.52523	0.00138466	1.08965	8.4479	2.94617	0.00511083	0.0705576	-2.50239	0.0213043	ENSG00000172270.14_BSG	Renormalize
BST1	683	1.43437	9.85e-05	-0.327601	5.798	-2.36489	0.0224738	0.169474	-3.86628	0.0762038	ENSG00000109743.6_BST1	Exacerbate
BTAF1	9044	0.79418	0.00820993	0.154085	6.13795	1.61489	0.113427	0.395435	-5.22533	0.267598	ENSG00000095564.9_BTAF1	Renormalize
BTBD11	121551	0.829869	0.0102921	-0.285959	2.70358	-1.50339	0.139827	0.435911	-5.24004	0.309915	ENSG00000151136.10_BTBD11	Exacerbate
C12orf66	144577	0.853912	0.0466332	0.105314	1.4227	0.822375	0.415263	0.719984	-5.81104	0.62797	ENSG00000174206.8_C12orf66	Renormalize
C17orf62	79415	1.18336	0.0147177	-0.109043	6.7729	-0.664727	0.509667	0.783356	-6.26908	0.706565	ENSG00000178927.12_C17orf62	Exacerbate
C1RL	51279	1.37131	0.00111969	-0.137898	5.98035	-1.21633	0.230293	0.554264	-5.77044	0.434453	ENSG00000139178.6_C1RL	Exacerbate
C20orf24	55969	1.24	0.000274196	-0.328906	3.64385	-2.72915	0.00907049	0.09886	-3.02671	0.0352675	ENSG00000101084.12_C20orf24	Exacerbate
C2orf42	54980	0.850028	0.00715198	0.0742012	2.67341	0.878789	0.384252	0.696309	-5.98104	0.599316	ENSG00000115998.3_C2orf42	Renormalize
C6orf25	80739	1.38521	0.0161439	-0.426307	6.42696	-1.56163	0.125483	0.413053	-5.30434	0.287218	ENSG00000204420.4_C6orf25	Exacerbate
C9orf78	51759	1.6131	0.0309896	1.0117	8.63942	3.05723	0.00377727	0.0590974	-2.20252	0.0162464	ENSG00000136819.10_C9orf78	Renormalize
C9orf89	84270	1.23423	0.0358319	0.00162133	3.65769	0.00732836	0.994186	0.998825	-6.41254	0.997354	ENSG00000165233.13_C9orf89	Renormalize
CA5B	11238	0.707817	4.94e-05	0.0302175	3.93063	0.266341	0.791211	0.925024	-6.44186	0.89338	ENSG00000169239.8_CA5B	Renormalize
CABIN1	23523	0.851134	0.000644354	0.208785	5.10197	1.26276	0.213276	0.537643	-5.71657	0.413823	ENSG00000099991.12_CABIN1	Renormalize
CACNA1E	777	1.84935	1.87e-06	-0.401335	4.69664	-1.43105	0.159424	0.465052	-5.47477	0.339699	ENSG00000198216.6_CACNA1E	Exacerbate
CAPG	822	1.25409	0.0354431	-0.234912	4.40447	-1.1824	0.243348	0.568399	-5.79528	0.450154	ENSG00000042493.11_CAPG	Exacerbate
CAPN1	823	1.21453	0.0283837	-0.135266	6.17827	-0.745753	0.459751	0.7524	-6.22049	0.666442	ENSG00000014216.11_CAPN1	Exacerbate
CAPN13	92291	1.15106	0.0324667	-0.390683	-1.08882	-0.778048	0.440672	0.739447	-5.32212	0.650442	ENSG00000162949.12_CAPN13	Exacerbate
CAPN7	23473	0.715128	0.00473718	-0.0272965	4.57799	-0.308694	0.758999	0.912353	-6.44922	0.875348	ENSG00000131375.5_CAPN7	Exacerbate
CAPRIN1	4076	0.871073	0.0118778	-0.179194	6.82428	-2.25223	0.0293065	0.19577	-4.08039	0.0947864	ENSG00000135387.15_CAPRIN1	Exacerbate
CARD6	84674	1.4922	0.000758682	-0.368435	4.92063	-3.0572	0.00377762	0.0590974	-2.26934	0.0162472	ENSG00000132357.9_CARD6	Exacerbate
CASK	8573	0.734124	1.86e-05	0.131874	2.93541	1.38602	0.172671	0.483743	-5.45204	0.358571	ENSG00000147044.15_CASK	Renormalize
CASP4	837	1.32319	0.0191576	-0.292288	8.51924	-2.08785	0.0425864	0.238608	-4.35557	0.127906	ENSG00000196954.8_CASP4	Exacerbate
CAT	847	1.45631	0.000610069	0.640554	7.43497	3.30539	0.00188397	0.0406807	-1.60179	0.00864921	ENSG00000121691.4_CAT	Renormalize
CBLB	868	0.702087	0.0171301	0.116169	5.03874	0.903439	0.371174	0.686353	-6.09807	0.587327	ENSG00000114423.14_CBLB	Renormalize
CBS	875	1.18939	0.000852331	-0.075006	-0.0179654	-0.147775	0.88319	0.962394	-5.69505	0.943648	ENSG00000160200.13_CBS	Exacerbate
CCAR1	55749	0.80546	0.00103451	0.180848	5.90266	2.19239	0.0336418	0.210322	-4.21489	0.106035	ENSG00000060339.9_CCAR1	Renormalize
CCDC124	115098	1.16984	0.0103947	0.575954	1.79834	1.63168	0.109828	0.389432	-4.82983	0.26147	ENSG00000007080.6_CCDC124	Renormalize
CCDC176	80127	1.37435	0.0469665	1.07209	5.00274	3.66639	0.000655	0.0232082	-0.649548	0.00325089	ENSG00000119636.11_CCDC176	Renormalize
CCDC71L	168455	1.18297	0.00367289	-0.317449	4.48557	-2.06353	0.0449443	0.245592	-4.46462	0.133396	ENSG00000253276.1_CCDC71L	Exacerbate
CCNDBP1	23582	1.23496	0.0118304	0.685298	7.185	3.16367	0.00281207	0.0500227	-1.97278	0.0124435	ENSG00000166946.9_CCNDBP1	Renormalize
CCR7	1236	0.700248	0.015416	0.0631842	5.22695	0.286854	0.77556	0.918273	-6.46043	0.884263	ENSG00000126353.3_CCR7	Renormalize
CCSER2	54462	0.759404	0.0150356	0.0379833	5.70003	0.35415	0.724905	0.899473	-6.43519	0.855043	ENSG00000107771.11_CCSER2	Renormalize
CD151	977	1.37249	0.00163188	-0.388797	3.89205	-1.16154	0.251637	0.576618	-5.76181	0.45983	ENSG00000177697.13_CD151	Exacerbate
CD2	914	0.6763	0.0337006	0.191686	5.16396	1.12338	0.267319	0.592989	-5.87858	0.477946	ENSG00000116824.4_CD2	Renormalize
CD274	29126	2.32296	0.0214501	-1.01944	6.60384	-3.61024	0.000774448	0.0250909	-0.794932	0.0038022	ENSG00000120217.9_CD274	Exacerbate
CD28	940	0.675289	0.0114166	0.301144	4.33234	2.12138	0.0395135	0.229628	-4.35539	0.120606	ENSG00000178562.12_CD28	Renormalize
CD3E	916	0.669641	0.000187148	0.130663	5.51373	1.00014	0.322667	0.6453	-6.00584	0.538735	ENSG00000198851.5_CD3E	Renormalize
CD40LG	959	0.677565	0.0202093	0.26056	2.59245	2.04772	0.046537	0.250237	-4.38459	0.137211	ENSG00000102245.3_CD40LG	Renormalize
CD47	961	0.724835	0.006438	-0.0117389	7.01013	-0.134442	0.893662	0.965692	-6.45993	0.949154	ENSG00000196776.10_CD47	Exacerbate
CD5	921	0.776584	0.00289861	0.199156	4.53636	1.22092	0.228568	0.552158	-5.76309	0.432378	ENSG00000110448.6_CD5	Renormalize
CD59	966	1.50033	0.000143448	-0.104092	5.70566	-0.536384	0.594374	0.833276	-6.35654	0.769277	ENSG00000085063.10_CD59	Exacerbate
CD63	967	1.43795	2.42e-08	-0.453115	6.01629	-2.9351	0.00526554	0.0714173	-2.56455	0.0218739	ENSG00000135404.7_CD63	Exacerbate
CD82	3732	1.31575	0.0142753	0.133026	4.7354	0.631892	0.530701	0.795471	-6.29356	0.722421	ENSG00000085117.7_CD82	Renormalize
CDC25B	994	0.771905	0.0398108	0.159717	4.94526	1.24603	0.219295	0.54431	-5.73635	0.421335	ENSG00000101224.13_CDC25B	Renormalize
CDC34	997	1.6366	0.000692673	1.03848	6.53951	3.13547	0.00304226	0.052365	-2.06434	0.013369	ENSG00000099804.4_CDC34	Renormalize
CDH1	999	1.21774	0.00975931	0.878374	4.00538	3.55823	0.000903525	0.0270892	-0.935933	0.00438638	ENSG00000039068.14_CDH1	Renormalize
CDIPT	10423	1.282	3.48e-05	0.344157	5.48622	1.73668	0.0893856	0.352391	-5.0445	0.225227	ENSG00000103502.9_CDIPT	Renormalize
CDK13	8621	0.876941	0.00889958	0.0748339	6.16175	1.30813	0.197567	0.517869	-5.65226	0.393119	ENSG00000065883.10_CDK13	Renormalize
CDKAL1	54901	0.789955	0.00662245	-0.0536707	3.61191	-0.603596	0.549187	0.80742	-6.2748	0.736621	ENSG00000145996.7_CDKAL1	Exacerbate
CDKN2D	1032	1.2986	0.000229951	0.386288	5.85135	1.83603	0.0730616	0.318211	-4.87564	0.194079	ENSG00000129355.6_CDKN2D	Renormalize
CEBPA	1050	1.21961	0.040985	-0.0282028	-2.83334	-0.0670152	0.946871	0.985175	-5.34855	0.97528	ENSG00000245848.2_CEBPA	Exacerbate
CEBPB	1051	1.2376	0.0307246	-0.161528	5.79322	-1.06346	0.29333	0.618012	-5.94224	0.507321	ENSG00000172216.4_CEBPB	Exacerbate
CEBPD	1052	1.26017	0.00130442	-0.210423	4.83262	-1.35914	0.180975	0.496286	-5.59292	0.370528	ENSG00000221869.4_CEBPD	Exacerbate
CEP120	153241	0.795417	0.0490074	0.10104	4.84481	1.18501	0.242325	0.567242	-5.81104	0.448957	ENSG00000168944.11_CEP120	Renormalize
CEP350	9857	0.870863	0.0287069	-0.00239127	7.49067	-0.0342995	0.972792	0.991602	-6.45576	0.987508	ENSG00000135837.11_CEP350	Exacerbate
CEP95	90799	0.767456	0.00354839	0.183952	3.76859	1.72066	0.0922833	0.35758	-5.03341	0.230479	ENSG00000258890.2_CEP95	Renormalize
CERS4	79603	1.15738	0.00610485	-0.0249861	2.1573	-0.168832	0.866696	0.956693	-6.24846	0.935058	ENSG00000090661.7_CERS4	Exacerbate
CHD9	80205	0.817255	0.0236393	0.108628	6.94374	1.25008	0.217826	0.542323	-5.70235	0.41954	ENSG00000177200.11_CHD9	Renormalize
CHMP2A	27243	1.27432	0.0122037	-0.151192	5.04691	-1.12439	0.266896	0.592647	-5.87618	0.477446	ENSG00000130724.4_CHMP2A	Exacerbate
CIRH1A	84916	0.809672	0.00163841	0.22813	2.91809	1.83158	0.0737354	0.319623	-4.76779	0.195457	ENSG00000141076.13_CIRH1A	Renormalize
CLASP2	23122	0.808983	0.00218977	0.0210004	4.9255	0.298172	0.766964	0.915173	-6.4575	0.879479	ENSG00000163539.11_CLASP2	Renormalize
CLCC1	23155	0.79664	0.0107874	-0.0446402	3.70074	-0.449837	0.655019	0.865346	-6.36116	0.810532	ENSG00000121940.11_CLCC1	Exacerbate
CLDND1	56650	0.726009	0.0307539	0.145877	4.30219	1.71148	0.093978	0.361553	-5.07691	0.233662	ENSG00000080822.12_CLDND1	Renormalize
CLEC2D	29121	0.653108	0.0496731	0.294613	4.9596	1.99968	0.0516827	0.264186	-4.58999	0.148693	ENSG00000069493.9_CLEC2D	Renormalize
CLIC1	1192	1.3162	2.29e-06	-0.327937	7.91579	-3.02795	0.00409304	0.0620973	-2.29853	0.0174729	ENSG00000213719.4_CLIC1	Exacerbate
CLYBL	171425	0.862114	0.021105	0.181773	0.224732	0.962575	0.34098	0.66148	-5.4763	0.55783	ENSG00000125246.11_CLYBL	Renormalize
CMTM2	146225	1.35506	0.00324569	-0.0306222	4.88331	-0.179125	0.858655	0.953076	-6.48548	0.930632	ENSG00000140932.5_CMTM2	Exacerbate
CMTM3	123920	1.19107	0.000655642	-0.262396	4.74078	-3.03013	0.0040687	0.0618627	-2.3356	0.0173771	ENSG00000140931.15_CMTM3	Exacerbate
CNIH4	29097	1.34246	0.00340341	-0.387933	4.784	-2.6803	0.0102866	0.10745	-3.17426	0.0393619	ENSG00000143771.7_CNIH4	Exacerbate
CNOT11	55571	0.802737	0.000376954	-0.0429262	4.23649	-0.568483	0.572574	0.821369	-6.33107	0.753788	ENSG00000158435.3_CNOT11	Exacerbate
CNOT6L	246175	0.72841	0.00192812	-0.0364979	6.43555	-0.348503	0.729111	0.901576	-6.42496	0.857588	ENSG00000138767.8_CNOT6L	Exacerbate
COPE	11316	1.18301	0.00710195	-0.0314283	4.54203	-0.125557	0.90065	0.967608	-6.46188	0.952598	ENSG00000105669.8_COPE	Exacerbate
COPS7B	64708	0.867232	0.00337401	-0.125511	3.0425	-1.52226	0.135042	0.428598	-5.24775	0.302306	ENSG00000144524.13_COPS7B	Exacerbate
COX18	285521	0.813874	0.00240144	-0.196862	2.61333	-2.15222	0.0368608	0.220835	-4.1612	0.114157	ENSG00000163626.12_COX18	Exacerbate
COX5B	1329	1.2944	0.018364	-0.251248	3.84956	-2.27983	0.0274801	0.188587	-4.00939	0.0899217	ENSG00000135940.2_COX5B	Exacerbate
COX6B1	1340	1.18073	0.00283957	0.23045	5.73351	1.7365	0.089418	0.352391	-5.04108	0.225278	ENSG00000126267.4_COX6B1	Renormalize
CPEB3	22849	1.1946	0.0261015	-0.426772	3.23376	-3.93482	0.000289806	0.0155084	0.179902	0.0015118	ENSG00000107864.10_CPEB3	Exacerbate
CPSF6	11052	0.816692	0.0151535	0.437491	5.97233	5.19664	4.93049e-06	0.00220086	3.9823	3.04435e-05	ENSG00000111605.12_CPSF6	Renormalize
CR1	1378	1.78078	0.00300797	-0.521988	8.09843	-2.42637	0.0193826	0.155611	-3.69714	0.0673479	ENSG00000203710.6_CR1	Exacerbate
CR1L	1379	1.6235	0.000197551	1.08101	3.66549	3.76983	0.000479714	0.0200333	-0.330557	0.00242929	ENSG00000197721.12_CR1L	Renormalize
CREB1	1385	0.814668	0.000305215	0.129232	6.83594	1.87385	0.0675489	0.304948	-4.78785	0.182751	ENSG00000118260.10_CREB1	Renormalize
CREG1	8804	1.42225	0.00864673	0.721019	7.01907	3.29625	0.00193375	0.0410171	-1.63069	0.00885726	ENSG00000143162.7_CREG1	Renormalize
CST7	8530	2.10692	7.45e-06	-0.438635	6.20242	-1.60047	0.116594	0.398574	-5.24949	0.272708	ENSG00000077984.4_CST7	Exacerbate
CSTA	1475	1.3215	0.00372535	-0.28031	5.11212	-2.32699	0.0245934	0.177509	-3.9497	0.0820282	ENSG00000121552.3_CSTA	Exacerbate
CTC1	80169	0.797041	0.000226485	0.112399	5.04817	1.01396	0.316102	0.638916	-5.99343	0.531761	ENSG00000178971.9_CTC1	Renormalize
CTSA	5476	1.34634	0.0022523	-0.571281	7.48363	-3.60598	0.000784298	0.0252067	-0.791431	0.00384737	ENSG00000064601.12_CTSA	Exacerbate
CTSD	1509	1.23268	0.0193944	-0.31859	6.46521	-1.29401	0.202361	0.524088	-5.67384	0.399531	ENSG00000117984.8_CTSD	Exacerbate
CTSZ	1522	1.30605	0.000415415	-0.346181	6.91965	-3.51506	0.00102609	0.0290298	-1.04925	0.00493309	ENSG00000101160.9_CTSZ	Exacerbate
CYB5B	80777	0.791573	0.00488152	-0.147402	4.06021	-1.91879	0.0614603	0.289434	-4.71887	0.170124	ENSG00000103018.12_CYB5B	Exacerbate
CYB5R1	51706	1.25579	6.41e-05	-0.0784473	4.32775	-0.737649	0.464613	0.75483	-6.2243	0.670319	ENSG00000159348.8_CYB5R1	Exacerbate
CYB5R3	1727	1.24363	0.0296758	0.209293	5.88504	0.956303	0.344103	0.664073	-6.04886	0.561066	ENSG00000100243.16_CYB5R3	Renormalize
CYBA	1535	1.30133	0.00996808	-0.0444648	6.48326	-0.216634	0.829487	0.940713	-6.47406	0.914354	ENSG00000051523.6_CYBA	Exacerbate
CYP20A1	57404	0.821736	0.0312421	-0.0281035	3.40853	-0.33379	0.740111	0.905451	-6.38357	0.864172	ENSG00000119004.10_CYP20A1	Exacerbate
CYP4F12	66002	1.3804	0.000225299	0.636136	1.30954	1.771	0.0834329	0.341327	-4.5487	0.214197	ENSG00000186204.9_CYP4F12	Renormalize
CYSTM1	84418	1.64964	0.000922361	0.485635	5.16968	2.81467	0.00725553	0.0873229	-2.8649	0.0290357	ENSG00000120306.5_CYSTM1	Renormalize
CYTIP	9595	0.85758	0.0282964	-0.00144827	7.15492	-0.0192673	0.984714	0.995027	-6.46239	0.992865	ENSG00000115165.5_CYTIP	Exacerbate
DCAF16	54876	0.768813	0.00142398	0.122352	4.32906	1.43067	0.159532	0.465165	-5.49251	0.339848	ENSG00000163257.6_DCAF16	Renormalize
DDAH2	23564	1.32795	0.000361946	-0.441353	3.49462	-2.04729	0.0465815	0.25025	-4.38986	0.137289	ENSG00000213722.4_DDAH2	Exacerbate
DDHD2	23259	0.778099	0.00334912	0.364431	3.86805	3.55786	0.000904508	0.0270892	-0.935265	0.00438988	ENSG00000085788.9_DDHD2	Renormalize
DDX10	1662	0.763233	0.00531512	-0.0699599	3.10019	-0.618869	0.539168	0.800731	-6.23924	0.729051	ENSG00000178105.5_DDX10	Exacerbate
DDX17	10521	0.827213	1.27e-05	0.0913276	9.36517	1.11136	0.272403	0.59821	-5.79446	0.483753	ENSG00000100201.14_DDX17	Renormalize
DDX24	57062	0.817139	0.00207359	-0.109823	5.89972	-1.25559	0.215839	0.540244	-5.71917	0.417017	ENSG00000089737.11_DDX24	Exacerbate
DENND1C	79958	0.857114	0.00137588	0.0859502	4.91146	0.800331	0.427785	0.730251	-6.18055	0.639205	ENSG00000205744.5_DENND1C	Renormalize
DENND2D	79961	0.728786	2.37e-05	0.119997	5.86777	1.06742	0.291559	0.615894	-5.93322	0.50536	ENSG00000162777.12_DENND2D	Renormalize
DENND4C	55667	0.784314	0.0254573	-0.127445	6.10881	-1.32748	0.191143	0.510043	-5.62595	0.384399	ENSG00000137145.15_DENND4C	Exacerbate
DET1	55070	0.760879	1.67e-06	-0.0160267	1.12321	-0.129615	0.897457	0.966913	-6.08901	0.951114	ENSG00000140543.9_DET1	Exacerbate
DGAT2	84649	1.3641	0.000776077	0.0220315	6.28678	0.148844	0.882352	0.962039	-6.47874	0.943046	ENSG00000062282.10_DGAT2	Renormalize
DGCR2	9993	1.21636	0.0416694	-0.0911515	6.03352	-0.636301	0.527851	0.794227	-6.29696	0.720279	ENSG00000070413.13_DGCR2	Exacerbate
DGKH	160851	0.821262	0.0377641	-0.0864841	2.35735	-0.523707	0.60309	0.837952	-6.18584	0.775358	ENSG00000102780.11_DGKH	Exacerbate
DHRS13	147015	1.46088	3.29e-06	0.00462814	4.4046	0.0248883	0.980256	0.994502	-6.47475	0.99119	ENSG00000167536.9_DHRS13	Renormalize
DHRS7	51635	1.25854	0.00118659	0.0343045	5.22978	0.327179	0.745072	0.906553	-6.44704	0.86705	ENSG00000100612.9_DHRS7	Renormalize
DIEXF	27042	0.813144	0.000155773	-0.0950712	3.72637	-0.798729	0.428704	0.730666	-6.14974	0.640013	ENSG00000117597.13_DIEXF	Exacerbate
DLG1	1739	0.755357	0.0370982	0.11791	5.0024	1.4953	0.141917	0.439243	-5.41227	0.313118	ENSG00000075711.16_DLG1	Renormalize
DMTF1	9988	0.801824	0.00497738	0.0613801	5.91755	0.527931	0.600179	0.836086	-6.35665	0.773313	ENSG00000135164.14_DMTF1	Renormalize
DNAJA4	55466	1.29078	0.0468471	0.853068	5.47478	2.91253	0.00559458	0.073867	-2.62821	0.0230993	ENSG00000140403.8_DNAJA4	Renormalize
DOCK10	55619	0.710069	0.000189548	-0.134291	6.8022	-1.37646	0.175589	0.487363	-5.55066	0.362753	ENSG00000135905.14_DOCK10	Exacerbate
DOCK11	139818	0.83076	0.036109	-0.0368287	7.82301	-0.441522	0.66098	0.868012	-6.35039	0.814104	ENSG00000147251.10_DOCK11	Exacerbate
DOCK9	23348	0.766955	0.0063447	0.206284	4.31172	1.6902	0.0980077	0.367754	-5.11058	0.240917	ENSG00000088387.13_DOCK9	Renormalize
DOK3	79930	1.28619	0.0003657	-0.0300748	6.54947	-0.185313	0.853829	0.950881	-6.47636	0.927949	ENSG00000146094.9_DOK3	Exacerbate
DOK4	55715	1.22849	0.0069542	-0.0324543	0.386144	-0.112087	0.91126	0.971535	-5.86939	0.957848	ENSG00000125170.6_DOK4	Exacerbate
DPF2	5977	0.822141	0.000693113	-0.0605795	5.10988	-0.764653	0.448528	0.744953	-6.21132	0.657059	ENSG00000133884.5_DPF2	Exacerbate
DROSHA	29102	0.7994	0.0114854	-0.0924353	4.00303	-1.03807	0.304865	0.628924	-5.93601	0.51971	ENSG00000113360.12_DROSHA	Exacerbate
DSC2	1824	1.8962	3.49e-05	-0.181074	5.31398	-0.548754	0.585926	0.829072	-6.34903	0.763207	ENSG00000134755.10_DSC2	Exacerbate
DUSP11	8446	0.80512	0.00155935	0.000112514	3.60785	0.00162017	0.998715	0.999511	-6.46253	0.999339	ENSG00000144048.6_DUSP11	Renormalize
DUSP16	80824	0.786071	8.94e-06	0.282762	3.62788	3.41011	0.00139382	0.0347797	-1.32413	0.00655776	ENSG00000111266.4_DUSP16	Renormalize
DUSP23	54935	1.17462	0.0343399	-0.14661	1.64305	-1.27327	0.209555	0.533367	-5.4021	0.409071	ENSG00000158716.4_DUSP23	Exacerbate
DUSP3	1845	1.33512	0.000119454	-0.715129	5.94438	-4.73488	2.26962e-05	0.0040345	2.5272	0.000133016	ENSG00000108861.4_DUSP3	Exacerbate
DYNC2H1	79659	0.90787	0.0404837	0.205156	1.76543	1.22166	0.22829	0.552158	-5.50922	0.432079	ENSG00000187240.9_DYNC2H1	Renormalize
DYSF	8291	1.97558	4.9e-05	-0.530373	8.65116	-2.48575	0.0167669	0.142953	-3.56223	0.0596609	ENSG00000135636.9_DYSF	Exacerbate
EDEM2	55741	1.20169	0.0227839	-0.401225	4.70708	-3.42157	0.00134825	0.0341516	-1.31758	0.00636061	ENSG00000088298.7_EDEM2	Exacerbate
EHD1	10938	1.28	2.89e-06	-0.162963	7.0311	-1.10129	0.27671	0.60233	-5.88572	0.488762	ENSG00000110047.13_EHD1	Exacerbate
EIF1B	10289	1.3795	0.00712974	0.405814	5.80874	1.43611	0.157988	0.462813	-5.49408	0.337578	ENSG00000114784.3_EIF1B	Renormalize
EIF4E3	317649	1.28008	0.00409645	-0.271666	7.26483	-1.6897	0.0981034	0.367754	-5.09089	0.241052	ENSG00000163412.7_EIF4E3	Exacerbate
ELAVL1	1994	0.839952	0.00342067	-0.176467	4.03196	-2.21683	0.0318066	0.203666	-4.1413	0.101284	ENSG00000066044.9_ELAVL1	Exacerbate
EMC3	55831	1.26431	0.0379725	0.89743	7.2673	3.36722	0.00157775	0.0371858	-1.43691	0.00735458	ENSG00000125037.8_EMC3	Renormalize
EMILIN2	84034	1.43943	2.94e-05	-0.486193	6.40953	-3.50525	0.00105607	0.0294399	-1.08542	0.00506842	ENSG00000132205.6_EMILIN2	Exacerbate
EML4	27436	0.795996	0.00136316	0.1721	6.2616	1.87445	0.0674637	0.304869	-4.79986	0.182595	ENSG00000143924.14_EML4	Renormalize
ENO2	2026	0.837587	0.00276098	-0.177823	2.69735	-1.06824	0.291193	0.61553	-5.76781	0.504947	ENSG00000111674.4_ENO2	Exacerbate
EPHA4	2043	0.763781	0.000568934	0.25622	2.64926	1.61562	0.113268	0.395435	-5.13359	0.267333	ENSG00000116106.7_EPHA4	Renormalize
EPRS	2058	0.77876	0.0459259	-0.188408	5.45937	-1.94938	0.0575904	0.27855	-4.67777	0.161729	ENSG00000136628.12_EPRS	Exacerbate
ERAP1	51752	0.790441	0.00533569	-0.218084	6.53331	-1.7791	0.0820772	0.337839	-4.95692	0.21163	ENSG00000164307.8_ERAP1	Exacerbate
ESYT2	57488	0.80672	0.000221942	-0.0018037	6.34072	-0.0180111	0.985711	0.99545	-6.48715	0.993328	ENSG00000117868.11_ESYT2	Exacerbate
ETS1	2113	0.718262	0.00104582	0.137816	7.77623	0.962509	0.341013	0.66148	-5.99236	0.557866	ENSG00000134954.9_ETS1	Renormalize
ETS2	2114	1.36084	0.000292737	-0.214787	5.7567	-1.62064	0.112183	0.393818	-5.22256	0.265551	ENSG00000157557.7_ETS2	Exacerbate
EXOC2	55770	0.807849	0.00392231	-0.120482	4.58745	-1.39739	0.169248	0.47964	-5.54403	0.353839	ENSG00000112685.9_EXOC2	Exacerbate
F5	2153	1.9474	0.00315095	-0.320214	6.17146	-1.44169	0.156415	0.460893	-5.48196	0.335485	ENSG00000198734.6_F5	Exacerbate
FADD	8772	1.27288	0.00606636	-0.237139	3.29157	-2.67716	0.0103697	0.107713	-3.11661	0.0396273	ENSG00000168040.4_FADD	Exacerbate
FAIM3	9214	0.673337	3.51e-06	0.165728	4.95639	0.99055	0.327279	0.650094	-6.01661	0.543723	ENSG00000162894.7_FAIM3	Renormalize
FAM102A	399665	0.749907	0.000367248	0.331664	4.32063	1.69853	0.0964143	0.365066	-5.07748	0.238075	ENSG00000167106.7_FAM102A	Renormalize
FAM115A	9747	0.84778	0.0244144	-0.0160778	0.928952	-0.109949	0.912946	0.972134	-6.09915	0.958715	ENSG00000198420.5_FAM115A	Exacerbate
FAM134A	79137	1.19141	0.00336701	0.336027	6.6878	2.20328	0.032813	0.207093	-4.1834	0.103892	ENSG00000144567.6_FAM134A	Renormalize
FAM159A	348378	0.836044	0.00111859	0.0850172	1.77515	0.533517	0.59634	0.834175	-6.03924	0.770621	ENSG00000182183.10_FAM159A	Renormalize
FAM208B	54906	0.78697	0.00279607	0.0202764	5.99865	0.281425	0.779693	0.920518	-6.45383	0.886836	ENSG00000108021.15_FAM208B	Renormalize
FAM20A	54757	1.27439	0.00206219	-1.7622	2.52604	-3.73791	0.000528297	0.0209481	-0.270778	0.00265922	ENSG00000108950.7_FAM20A	Exacerbate
FAM210B	116151	1.40154	0.0185016	1.0673	9.36588	3.3447	0.00168336	0.0384684	-1.44859	0.00780592	ENSG00000124098.9_FAM210B	Renormalize
FAM214A	56204	0.744977	0.00390233	0.201171	5.02428	1.79112	0.080099	0.333876	-4.95419	0.207858	ENSG00000047346.8_FAM214A	Renormalize
FANCF	2188	0.724757	0.0252404	-0.0512746	2.53524	-0.470351	0.640409	0.856851	-6.23546	0.800491	ENSG00000183161.3_FANCF	Exacerbate
FBXO25	26260	0.846123	0.0195922	0.0976361	2.30035	1.02921	0.30896	0.631512	-5.80471	0.52395	ENSG00000147364.12_FBXO25	Renormalize
FCAR	2204	1.7534	0.00452527	-0.433788	4.69864	-2.2328	0.0306566	0.199676	-4.13141	0.0982587	ENSG00000186431.14_FCAR	Exacerbate
FCER1G	2207	1.41151	0.00212647	-0.714946	7.82793	-3.75713	0.000498498	0.020229	-0.361582	0.00251819	ENSG00000158869.6_FCER1G	Exacerbate
FCHSD2	9873	0.8417	0.0096996	-0.132856	5.39437	-1.45564	0.152534	0.455435	-5.46726	0.329564	ENSG00000137478.10_FCHSD2	Exacerbate
FCRL3	115352	0.697146	0.0044227	0.185083	4.4176	0.858667	0.395141	0.705529	-6.11581	0.609644	ENSG00000160856.16_FCRL3	Renormalize
FERMT3	83706	1.34405	0.000431422	-0.208272	6.69507	-0.985299	0.329822	0.651601	-6.01086	0.546342	ENSG00000149781.8_FERMT3	Exacerbate
FES	2242	1.35245	8.25e-05	-0.196401	5.4748	-0.898731	0.37365	0.688766	-6.09989	0.589647	ENSG00000182511.7_FES	Exacerbate
FGF13	2258	1.24392	0.0303274	-0.451737	0.367573	-1.09458	0.279607	0.60442	-5.33243	0.491845	ENSG00000129682.9_FGF13	Exacerbate
FIS1	51024	1.23892	0.00226979	0.585548	5.17472	1.98986	0.0527935	0.266596	-4.60683	0.151145	ENSG00000214253.4_FIS1	Renormalize
FLOT1	10211	1.51987	9.72e-05	-0.196518	6.70848	-1.34245	0.186282	0.503178	-5.60057	0.377803	ENSG00000137312.10_FLOT1	Exacerbate
FLOT2	2319	1.58571	2.72e-06	-0.18179	7.70316	-1.00718	0.319311	0.642235	-5.96401	0.535107	ENSG00000132589.11_FLOT2	Exacerbate
FMO4	2329	0.820275	0.010029	0.018966	0.348794	0.129456	0.897582	0.966913	-5.97122	0.951206	ENSG00000076258.5_FMO4	Renormalize
FNBP4	23360	0.816165	0.00306536	0.208732	5.70209	1.75246	0.0866052	0.347717	-5.01545	0.220168	ENSG00000109920.8_FNBP4	Renormalize
FOXJ3	22887	0.826819	2.09e-05	-0.0160471	5.49052	-0.2801	0.780703	0.920927	-6.46111	0.887327	ENSG00000198815.4_FOXJ3	Exacerbate
FOXN3	1112	0.852493	0.00152898	0.0475408	7.05504	0.601425	0.550619	0.808367	-6.29395	0.737706	ENSG00000053254.11_FOXN3	Renormalize
FRAT2	23401	1.33024	0.0073082	-0.170661	7.15872	-1.11323	0.271606	0.597764	-5.85389	0.482955	ENSG00000181274.5_FRAT2	Exacerbate
FRYL	285527	0.846574	0.016178	0.0090571	7.02604	0.132391	0.895274	0.965913	-6.46203	0.949888	ENSG00000075539.9_FRYL	Renormalize
FTH1	2495	1.17311	3.96e-05	-0.262249	10.1879	-1.31982	0.193669	0.513374	-5.53648	0.387712	ENSG00000167996.11_FTH1	Exacerbate
FTH1P3	2498	1.29956	0.00086216	0.360667	-1.74913	1.29785	0.201048	0.522439	-4.815	0.397916	ENSG00000213453.3_FTH1P3	Renormalize
FTL	2512	1.18936	3.9e-07	0.328828	11.3584	1.83471	0.0732609	0.318802	-4.72088	0.194475	ENSG00000087086.9_FTL	Renormalize
FUBP1	8880	0.797168	0.0367594	0.00567179	5.86885	0.0629695	0.950074	0.98566	-6.49346	0.97682	ENSG00000162613.12_FUBP1	Renormalize
FURIN	5045	1.5305	1.4e-08	0.466344	7.80569	1.89609	0.0644751	0.296849	-4.74455	0.176446	ENSG00000140564.6_FURIN	Renormalize
FUT7	2529	1.34202	0.00021879	-0.00727179	3.16994	-0.0276609	0.978057	0.99389	-6.32003	0.990143	ENSG00000180549.7_FUT7	Exacerbate
FUT8	2530	0.764629	0.0489178	-0.33228	4.0283	-2.50933	0.0158201	0.13862	-3.54016	0.0568455	ENSG00000033170.12_FUT8	Exacerbate
FYN	2534	0.752998	0.000584191	-0.125974	6.30358	-1.28559	0.205257	0.527777	-5.67557	0.403282	ENSG00000010810.12_FYN	Exacerbate
GABARAPL2	11345	1.60587	1.02e-05	0.700726	7.26555	2.72661	0.0091303	0.0993189	-3.03915	0.0354616	ENSG00000034713.3_GABARAPL2	Renormalize
GADD45A	1647	1.50357	0.000451737	0.491198	3.03306	3.02435	0.00413348	0.0624279	-2.27308	0.0176275	ENSG00000116717.7_GADD45A	Renormalize
GADD45B	4616	1.27292	4.13e-07	-0.38075	5.12963	-2.34996	0.0232886	0.172402	-3.9004	0.0784765	ENSG00000099860.4_GADD45B	Exacerbate
GALNT14	79623	1.87873	3.06e-09	-0.480827	2.69509	-1.50785	0.138684	0.434731	-5.18767	0.308108	ENSG00000158089.10_GALNT14	Exacerbate
GAPDH	2597	1.21621	0.0223268	-0.370461	8.90822	-2.67787	0.0103511	0.10769	-3.11573	0.039571	ENSG00000111640.10_GAPDH	Exacerbate
GATA3	2625	0.738238	1.54e-05	0.365882	2.21876	2.62228	0.0119255	0.116935	-3.10706	0.0446566	ENSG00000107485.11_GATA3	Renormalize
GBA	2629	1.38016	0.000569782	-0.50113	4.56499	-3.46757	0.00117924	0.0313326	-1.18619	0.00561633	ENSG00000177628.10_GBA	Exacerbate
GBGT1	26301	1.27733	1.12e-05	0.28243	3.89771	1.49922	0.140902	0.437696	-5.35321	0.311624	ENSG00000148288.7_GBGT1	Renormalize
GDE1	51573	1.30851	9.63e-06	0.442988	6.30412	2.86042	0.00642898	0.0805106	-2.74142	0.0260908	ENSG00000006007.7_GDE1	Renormalize
GK	2710	1.50024	0.0236955	-0.376911	6.51044	-1.99226	0.0525203	0.265916	-4.58737	0.150515	ENSG00000198814.8_GK	Exacerbate
GLIPR2	152007	1.27517	0.00262755	-0.219581	6.7812	-2.01111	0.0504154	0.260664	-4.54831	0.145888	ENSG00000122694.11_GLIPR2	Exacerbate
GLRX5	51218	1.34519	0.0368405	1.06759	8.2312	3.25956	0.00214648	0.0430303	-1.70121	0.00973325	ENSG00000182512.4_GLRX5	Renormalize
GLS	2744	0.729434	0.04598	-0.0189049	6.05697	-0.201969	0.840865	0.945502	-6.47167	0.920983	ENSG00000115419.8_GLS	Exacerbate
GMPR	2766	1.9332	0.00471321	1.0753	6.60363	3.23227	0.00231892	0.0448787	-1.81207	0.010451	ENSG00000137198.5_GMPR	Renormalize
GNA15	2769	1.18863	0.0330486	-0.351762	3.25494	-2.27912	0.0275261	0.188733	-3.9478	0.0900487	ENSG00000060558.3_GNA15	Exacerbate
GNB2	2783	1.3267	3.4e-05	-0.005225	6.24694	-0.0243749	0.980663	0.994502	-6.49945	0.991263	ENSG00000172354.5_GNB2	Exacerbate
GORASP2	26003	0.841786	0.0430164	-0.137545	3.80932	-1.81167	0.0768113	0.327026	-4.89476	0.201582	ENSG00000115806.8_GORASP2	Exacerbate
GPATCH8	23131	0.83576	3.93e-06	-0.0455353	5.47411	-0.533174	0.596575	0.834302	-6.35958	0.770815	ENSG00000186566.7_GPATCH8	Exacerbate
GPHN	10243	0.842405	0.00261538	-0.35758	1.17043	-2.41137	0.0200988	0.15926	-3.43606	0.0694544	ENSG00000171723.11_GPHN	Exacerbate
GPR141	353345	1.75804	0.0226476	-0.509898	3.33817	-3.18071	0.00268104	0.0484518	-1.87557	0.0119099	ENSG00000187037.4_GPR141	Exacerbate
GPR146	115330	1.87338	0.000911404	1.23417	5.06186	3.51141	0.00103716	0.0292532	-1.07389	0.0049831	ENSG00000164849.7_GPR146	Renormalize
GPR27	2850	1.15189	0.0330353	-0.196292	4.16205	-1.15632	0.253741	0.577587	-5.82373	0.462063	ENSG00000170837.2_GPR27	Exacerbate
GPR97	222487	1.64128	0.0169697	-0.310469	6.31869	-1.40832	0.166008	0.474879	-5.52561	0.349241	ENSG00000182885.12_GPR97	Exacerbate
GRAMD1A	57655	1.23122	0.00260532	-0.127581	5.47753	-0.625211	0.535037	0.798375	-6.30444	0.725835	ENSG00000089351.10_GRAMD1A	Exacerbate
GRAMD1C	54762	0.538489	0.00553234	1.02217	1.24891	4.51811	4.59097e-05	0.00552209	1.96828	0.000261465	ENSG00000178075.15_GRAMD1C	Renormalize
GRB10	2887	1.58301	0.000358282	-0.559013	3.26157	-2.42351	0.0195174	0.156443	-3.62792	0.0677447	ENSG00000106070.13_GRB10	Exacerbate
GRINA	2907	1.37429	0.000777963	0.348768	7.85791	1.56046	0.125759	0.413053	-5.28178	0.287614	ENSG00000178719.12_GRINA	Renormalize
GRK6	2870	1.18641	0.0361775	0.132124	6.57208	0.751441	0.456356	0.750211	-6.21223	0.663792	ENSG00000198055.6_GRK6	Renormalize
GSR	2936	1.18809	0.00183891	-0.126896	5.77451	-1.46837	0.149061	0.449999	-5.44349	0.324376	ENSG00000104687.8_GSR	Exacerbate
GSTO1	9446	1.20518	0.000519751	-0.404684	4.24449	-2.65723	0.0109117	0.110289	-3.22091	0.0413757	ENSG00000148834.8_GSTO1	Exacerbate
GUK1	2987	1.42765	0.0300579	0.786835	7.96841	2.3314	0.0243379	0.176489	-3.90748	0.0813167	ENSG00000143774.12_GUK1	Renormalize
GUSBP11	91316	0.803068	2.13e-06	0.257315	4.97262	1.99163	0.0525911	0.266095	-4.60129	0.150686	ENSG00000228315.6_GUSBP11	Renormalize
GUSBP2	387036	0.743363	2.24e-07	0.690797	-1.73588	1.54905	0.128477	0.417911	-4.48954	0.29193	ENSG00000241549.4_GUSBP2	Renormalize
GYG1	2992	2.34125	7.03e-05	-0.561038	4.94457	-2.29042	0.0268069	0.186	-4.01943	0.0880976	ENSG00000163754.13_GYG1	Exacerbate
H3F3C	440093	1.39492	0.0376325	0.18698	-2.667	0.524681	0.602418	0.837558	-5.29591	0.774935	ENSG00000188375.3_H3F3C	Renormalize
HBM	3042	1.67949	0.00613002	0.777155	4.56873	1.62661	0.110905	0.391719	-5.14967	0.26344	ENSG00000206177.2_HBM	Renormalize
HCK	3055	1.38228	0.000866758	-0.142675	8.16805	-1.23876	0.221952	0.547357	-5.69221	0.424572	ENSG00000101336.8_HCK	Exacerbate
HDAC4	9759	1.25783	3.93e-05	-0.238458	5.85992	-1.52417	0.134566	0.427748	-5.36956	0.301576	ENSG00000068024.12_HDAC4	Exacerbate
HDGF	3068	1.46502	4.6e-05	0.437029	8.54189	2.02484	0.0489297	0.256552	-4.47602	0.14254	ENSG00000143321.14_HDGF	Renormalize
HDHD3	81932	0.871084	0.00165248	0.0837613	0.983218	0.547587	0.586721	0.829436	-5.86641	0.763782	ENSG00000119431.5_HDHD3	Renormalize
HEATR1	55127	0.746495	0.000963853	-0.0566886	4.62165	-0.540036	0.591873	0.831858	-6.3534	0.767565	ENSG00000119285.6_HEATR1	Exacerbate
HEATR5B	54497	0.817661	0.000940576	0.0171787	5.56909	0.235094	0.815218	0.935463	-6.47126	0.906705	ENSG00000008869.7_HEATR5B	Renormalize
HEBP1	50865	1.5923	0.0154213	-0.350633	1.87867	-1.40643	0.166566	0.47574	-5.19382	0.350083	ENSG00000013583.4_HEBP1	Exacerbate
HHEX	3087	1.24238	0.0244864	-0.233631	4.78153	-2.06382	0.0449155	0.245502	-4.4673	0.133326	ENSG00000152804.6_HHEX	Exacerbate
HIST1H3C	8352	1.19065	0.0212056	-0.289972	1.65538	-0.874501	0.386557	0.698539	-5.71722	0.601506	ENSG00000196532.4_HIST1H3C	Exacerbate
HIST1H3F	8968	1.39446	4.81e-05	-0.255001	0.891352	-0.759553	0.45154	0.746817	-5.68754	0.65971	ENSG00000256316.1_HIST1H3F	Exacerbate
HIVEP2	3097	0.778332	0.000141571	-0.033174	6.88832	-0.30803	0.759502	0.91238	-6.43148	0.87545	ENSG00000010818.4_HIVEP2	Exacerbate
HK1	3098	1.33791	0.0128712	0.372677	7.52843	1.83709	0.0729027	0.317924	-4.83989	0.193796	ENSG00000156515.16_HK1	Renormalize
HK2	3099	1.42301	0.0275933	-0.245683	5.26665	-1.42444	0.161318	0.468739	-5.50845	0.342512	ENSG00000159399.5_HK2	Exacerbate
HK3	3101	1.87488	6.74e-05	-0.321722	6.23543	-1.43746	0.157606	0.462476	-5.48975	0.337127	ENSG00000160883.6_HK3	Exacerbate
HNRNPA1	3178	0.778331	0.0246531	-0.0435672	5.86206	-0.425023	0.672875	0.874429	-6.40814	0.822064	ENSG00000135486.13_HNRNPA1	Exacerbate
HNRNPDL	9987	0.78455	0.000525681	-0.0167813	6.24946	-0.141516	0.888103	0.963926	-6.4754	0.946256	ENSG00000152795.13_HNRNPDL	Exacerbate
HNRNPU	3192	0.829421	0.000145467	-0.0472284	7.66624	-0.614218	0.542209	0.802901	-6.267	0.731317	ENSG00000153187.12_HNRNPU	Exacerbate
HOMER3	9454	1.26728	0.000208964	-0.164969	1.88723	-0.747318	0.458815	0.751976	-5.9073	0.6657	ENSG00000051128.14_HOMER3	Exacerbate
HP1BP3	50809	0.814453	4.67e-06	0.312982	7.33411	3.31818	0.00181633	0.0398417	-1.56654	0.00836496	ENSG00000127483.13_HP1BP3	Renormalize
HPCAL1	3241	1.27342	0.000379889	0.328692	4.95006	1.86412	0.0689318	0.308815	-4.81964	0.185752	ENSG00000115756.8_HPCAL1	Renormalize
HPS4	89781	0.845999	0.0129286	-0.00475829	3.94324	-0.0744847	0.94096	0.982876	-6.46374	0.972287	ENSG00000100099.16_HPS4	Exacerbate
HPSE	10855	1.43751	0.00180058	-0.604447	6.00174	-2.81504	0.00724839	0.0872893	-2.85689	0.0290083	ENSG00000173083.10_HPSE	Exacerbate
HSP90AB1	3326	0.80779	0.0421279	-0.000536256	7.20833	-0.00416442	0.996696	0.998884	-6.46374	0.998286	ENSG00000096384.15_HSP90AB1	Exacerbate
HSPA6	3310	1.48246	0.000214966	-0.270549	6.35551	-1.52612	0.134079	0.427096	-5.3572	0.300809	ENSG00000173110.6_HSPA6	Exacerbate
HVCN1	84329	0.785612	0.00056576	-0.008748	4.81587	-0.0579387	0.954058	0.986064	-6.49896	0.9787	ENSG00000122986.9_HVCN1	Exacerbate
IARS	3376	0.765955	0.000739811	-0.117737	4.91195	-1.00006	0.322709	0.6453	-6.00717	0.538778	ENSG00000196305.13_IARS	Exacerbate
IFI27L2	83982	1.13953	0.036812	-0.242001	2.04939	-1.6463	0.106771	0.384953	-4.94185	0.256305	ENSG00000119632.3_IFI27L2	Exacerbate
IFI30	10437	1.30069	0.000517393	-0.335822	3.265	-2.01286	0.0502246	0.260284	-4.4752	0.14547	ENSG00000216490.2_IFI30	Exacerbate
IFNGR2	3460	1.25415	0.00800846	-0.387296	6.98667	-3.04194	0.00393922	0.0609608	-2.28569	0.0168808	ENSG00000159128.10_IFNGR2	Exacerbate
IGF2BP2	10644	1.79491	0.000389119	0.90869	7.71896	3.34285	0.00169232	0.0386292	-1.49686	0.0078453	ENSG00000073792.11_IGF2BP2	Renormalize
IKBKAP	8518	0.820237	0.0277566	0.0703288	4.22861	0.7838	0.437323	0.737046	-6.1856	0.647548	ENSG00000070061.10_IKBKAP	Renormalize
IKZF3	22806	0.76208	0.00863173	0.0575145	5.05152	0.37513	0.709352	0.892893	-6.43191	0.845209	ENSG00000161405.12_IKZF3	Renormalize
IKZF5	64376	0.756256	0.00840317	-0.0883143	3.79448	-0.816508	0.418573	0.72204	-6.12856	0.631012	ENSG00000095574.7_IKZF5	Exacerbate
IL16	3603	0.895785	0.0101011	0.079477	7.56642	0.96576	0.339401	0.660488	-5.99683	0.556345	ENSG00000172349.12_IL16	Renormalize
IL4R	3566	1.61041	5.31e-05	-0.165926	7.18916	-0.96823	0.33818	0.659194	-6.0132	0.555067	ENSG00000077238.9_IL4R	Exacerbate
IL7R	3575	0.556124	5.61e-05	0.0344535	7.78346	0.207609	0.836485	0.943935	-6.42222	0.918557	ENSG00000168685.10_IL7R	Renormalize
INO80	54617	0.877233	0.0430751	-0.0386002	4.95228	-0.541471	0.590893	0.831282	-6.3553	0.766847	ENSG00000128908.11_INO80	Exacerbate
INPP4B	8821	0.709013	0.0200704	0.224403	5.05332	1.38251	0.173738	0.48565	-5.56613	0.360182	ENSG00000109452.8_INPP4B	Renormalize
INTS9	55756	0.828504	0.00283488	-0.150197	2.89311	-1.62821	0.110565	0.390937	-5.09893	0.262805	ENSG00000104299.10_INTS9	Exacerbate
IPO7	10527	0.767326	0.00554376	-0.152927	5.4872	-1.65805	0.104365	0.381014	-5.16657	0.252259	ENSG00000205339.5_IPO7	Exacerbate
IPO9	55705	0.831184	0.0322606	-0.104486	4.66116	-1.35847	0.181184	0.496448	-5.5949	0.370835	ENSG00000198700.5_IPO9	Exacerbate
ITGA4	3676	0.720313	0.0194699	0.01002	7.29395	0.0840467	0.933398	0.9797	-6.45818	0.968498	ENSG00000115232.9_ITGA4	Renormalize
ITGAM	3684	1.64237	0.000316371	-0.386627	8.33628	-2.8462	0.00667607	0.082677	-2.73843	0.0269802	ENSG00000169896.12_ITGAM	Exacerbate
ITGB4	3691	1.16671	0.00651295	-0.136653	0.466378	-0.290683	0.772649	0.917027	-5.76535	0.882578	ENSG00000132470.9_ITGB4	Exacerbate
ITK	3702	0.68729	0.00659209	0.178216	6.0401	1.36868	0.177992	0.491319	-5.57518	0.366161	ENSG00000113263.8_ITK	Renormalize
JAG1	182	1.19681	0.00182106	-0.512165	2.55008	-3.63556	0.000718197	0.0239244	-0.601836	0.00354231	ENSG00000101384.7_JAG1	Exacerbate
JMY	133746	0.782851	0.00405199	0.0473215	4.08545	0.493939	0.623787	0.849146	-6.36529	0.7895	ENSG00000152409.8_JMY	Renormalize
JUNB	3726	1.23282	0.0361687	0.0413303	5.99941	0.163272	0.871046	0.957745	-6.4885	0.937184	ENSG00000171223.4_JUNB	Renormalize
KAT6B	23522	0.813292	0.0297077	0.0885686	4.65161	0.739174	0.463696	0.754552	-6.22452	0.669566	ENSG00000156650.8_KAT6B	Renormalize
KCMF1	56888	1.14383	0.000234549	0.0778653	5.29218	0.960881	0.341821	0.662339	-6.0452	0.55867	ENSG00000176407.12_KCMF1	Renormalize
KCNA3	3738	0.701643	0.00489133	0.0164037	5.01796	0.153655	0.878579	0.961115	-6.49034	0.94122	ENSG00000177272.7_KCNA3	Renormalize
KCNJ15	3772	1.67177	0.00129657	-0.513744	8.18401	-2.43241	0.0191004	0.154381	-3.6763	0.0665509	ENSG00000157551.12_KCNJ15	Exacerbate
KIAA0355	9710	0.830182	2.84e-06	0.356521	3.96423	3.50295	0.00106321	0.0294698	-1.0819	0.00510097	ENSG00000166398.8_KIAA0355	Renormalize
KIAA0586	9786	0.782197	0.02136	0.262191	4.75157	2.94893	0.00507301	0.0703254	-2.53983	0.0211678	ENSG00000100578.10_KIAA0586	Renormalize
KIAA0753	9851	0.857115	0.0475116	0.0808064	3.68302	1.08112	0.285486	0.610254	-5.88295	0.49846	ENSG00000198920.5_KIAA0753	Renormalize
KIAA0930	23313	1.28712	4.34e-05	-0.259658	5.98188	-2.14066	0.0378365	0.224129	-4.32054	0.116568	ENSG00000100364.13_KIAA0930	Exacerbate
KIAA1147	57189	0.789546	0.0110087	0.135466	4.91864	1.0069	0.319445	0.642319	-6.00131	0.535256	ENSG00000257093.2_KIAA1147	Renormalize
KIF1B	23095	1.54515	0.0375298	-0.49906	6.64155	-2.49005	0.0165906	0.141837	-3.59323	0.0591256	ENSG00000054523.12_KIF1B	Exacerbate
KIF3C	3797	1.24907	0.00211784	-0.22476	2.95914	-1.39236	0.170756	0.481126	-5.42178	0.355977	ENSG00000084731.9_KIF3C	Exacerbate
KLF12	11278	0.63785	3.84e-05	0.164178	5.69771	1.1327	0.263426	0.589047	-5.86526	0.473448	ENSG00000118922.12_KLF12	Renormalize
KLHL2	11275	1.59339	0.0106833	-0.230306	5.51464	-1.58051	0.121097	0.405547	-5.28502	0.280032	ENSG00000109466.9_KLHL2	Exacerbate
KLHL24	54800	0.802433	0.000747777	0.0659172	5.5322	0.796926	0.42974	0.731231	-6.18345	0.640883	ENSG00000114796.10_KLHL24	Renormalize
KMT2A	4297	0.829697	0.0464379	-0.077505	7.32491	-0.689875	0.493867	0.774721	-6.23119	0.694152	ENSG00000118058.16_KMT2A	Exacerbate
KMT2E	55904	0.843145	0.015467	0.0549824	7.77206	0.786323	0.43586	0.736131	-6.14423	0.646239	ENSG00000005483.15_KMT2E	Renormalize
KRBOX4	55634	0.814435	0.0251457	-0.0207971	2.07263	-0.19573	0.845716	0.947721	-6.26006	0.923639	ENSG00000147121.11_KRBOX4	Exacerbate
KREMEN1	83999	2.28601	4.03e-08	-0.776496	6.78137	-2.59863	0.0126598	0.121152	-3.34959	0.0469946	ENSG00000183762.8_KREMEN1	Exacerbate
LAMTOR1	55004	1.27918	3.18e-06	-0.110891	5.52052	-0.849008	0.400436	0.70941	-6.1435	0.614462	ENSG00000149357.5_LAMTOR1	Exacerbate
LAMTOR5	10542	1.21431	0.000550898	0.211889	3.92372	1.85586	0.0701259	0.311053	-4.81683	0.188152	ENSG00000134248.9_LAMTOR5	Renormalize
LARS	51520	0.790624	0.0141945	-0.108102	5.15087	-1.12386	0.267118	0.592769	-5.87879	0.477736	ENSG00000133706.13_LARS	Exacerbate
LCLAT1	253558	0.766894	0.0149715	0.0910357	3.20213	0.821846	0.415561	0.720098	-6.0758	0.628208	ENSG00000172954.9_LCLAT1	Renormalize
LEF1	51176	0.717289	0.0272323	0.148293	5.73593	0.852336	0.398607	0.708042	-6.13797	0.612854	ENSG00000138795.5_LEF1	Renormalize
LEPROTL1	23484	0.740153	0.00408869	-0.0331961	5.53471	-0.365653	0.716362	0.895541	-6.43241	0.849626	ENSG00000104660.13_LEPROTL1	Exacerbate
LETMD1	25875	0.826076	0.00234893	-0.0426022	3.75969	-0.548969	0.58578	0.829014	-6.31784	0.763161	ENSG00000050426.11_LETMD1	Exacerbate
LGALS12	85329	1.48842	0.0123512	0.0770244	2.60175	0.276682	0.78331	0.921868	-6.26437	0.888785	ENSG00000133317.10_LGALS12	Renormalize
LHFPL2	10184	1.38837	0.000350963	-0.731537	5.8825	-4.38502	7.0417e-05	0.00714377	1.45283	0.000393519	ENSG00000145685.9_LHFPL2	Exacerbate
LILRA5	353514	2.1247	5.53e-05	-0.555779	7.06012	-2.67089	0.0105375	0.108357	-3.1807	0.0401537	ENSG00000187116.9_LILRA5	Exacerbate
LILRA6	79168	1.3153	0.0172505	-0.349759	5.83297	-1.85914	0.0696495	0.309923	-4.83639	0.187219	ENSG00000244482.5_LILRA6	Exacerbate
LIMK1	3984	1.34291	1.64e-05	-0.373814	5.09538	-2.02816	0.0485755	0.25574	-4.53041	0.141797	ENSG00000106683.10_LIMK1	Exacerbate
LIMK2	3985	1.62935	2.5e-05	-0.373143	8.15276	-2.12169	0.0394859	0.229628	-4.31116	0.120555	ENSG00000182541.13_LIMK2	Exacerbate
LIN7A	8825	1.39547	0.0236061	0.0503358	5.5513	0.390925	0.697724	0.887114	-6.42305	0.837916	ENSG00000111052.3_LIN7A	Renormalize
LINC00266-1	140849	1.62696	0.00140958	0.167346	-3.56843	0.314628	0.75452	0.909945	-5.22296	0.872503	ENSG00000149656.4_LINC00266-1	Renormalize
LINC00910	100130581	0.833481	0.0015128	0.137359	1.10945	0.8937	0.376306	0.691128	-5.6805	0.592106	ENSG00000188825.9_LINC00910	Renormalize
LMNB1	4001	1.54388	7.15e-07	-0.571082	7.03642	-2.75608	0.00845797	0.0951794	-2.98138	0.0331878	ENSG00000113368.7_LMNB1	Exacerbate
LNPEP	4012	0.753362	0.00151542	-0.0879691	7.71372	-0.828616	0.411759	0.717027	-6.11014	0.624655	ENSG00000113441.11_LNPEP	Exacerbate
LNX2	222484	0.836427	0.0144739	0.758843	4.35495	3.66389	0.000659918	0.0232557	-0.65132	0.00327368	ENSG00000139517.6_LNX2	Renormalize
LPCAT2	54947	1.44575	0.00136021	-0.151327	6.998	-0.977185	0.333778	0.655027	-6.00372	0.550484	ENSG00000087253.7_LPCAT2	Exacerbate
LRBA	987	0.771261	0.00157211	-0.071857	6.78153	-0.737831	0.464503	0.75483	-6.20642	0.670267	ENSG00000198589.6_LRBA	Exacerbate
LRG1	116844	1.3799	0.00187102	-0.257528	6.32039	-1.11434	0.271136	0.597313	-5.88329	0.482469	ENSG00000171236.9_LRG1	Exacerbate
LRP10	26020	1.32662	0.00226183	-0.000342783	8.48781	-0.00213349	0.998307	0.999511	-6.44325	0.999173	ENSG00000197324.4_LRP10	Exacerbate
LRPAP1	4043	1.50027	5.94e-06	-0.221034	5.41546	-1.47857	0.146322	0.446209	-5.43448	0.320046	ENSG00000163956.6_LRPAP1	Exacerbate
LSM10	84967	1.27114	0.000442463	-0.267494	2.68993	-1.46654	0.149557	0.451074	-5.23934	0.325075	ENSG00000181817.5_LSM10	Exacerbate
LTB4R	1241	1.36446	0.00120149	-0.315685	5.29995	-2.71008	0.00952858	0.101972	-3.10898	0.0368064	ENSG00000213903.4_LTB4R	Exacerbate
LTBR	4055	1.15837	0.0462601	-0.254868	5.25503	-1.80096	0.0785112	0.330481	-4.93675	0.204897	ENSG00000111321.6_LTBR	Exacerbate
LUZP1	7798	0.882314	0.0146141	-0.200986	4.11214	-2.24025	0.0301329	0.198376	-4.10923	0.0969721	ENSG00000169641.9_LUZP1	Exacerbate
LY6G6F	259215	1.23769	0.00180885	-0.40392	0.0399348	-1.46238	0.150689	0.453182	-4.90827	0.326883	ENSG00000204424.8_LY6G6F	Exacerbate
LY9	4063	0.731277	0.000111065	0.26767	4.01662	2.08957	0.042424	0.238236	-4.40498	0.127529	ENSG00000122224.12_LY9	Renormalize
LYPLA1	10434	1.21341	0.00641669	-0.211794	5.22501	-1.72157	0.0921164	0.357071	-5.06747	0.230171	ENSG00000120992.13_LYPLA1	Exacerbate
MAF1	84232	1.463	0.00370138	0.618494	6.81257	2.55347	0.0141777	0.129465	-3.45004	0.0517475	ENSG00000179632.5_MAF1	Renormalize
MAFG	4097	1.22527	6.82e-05	0.00710565	3.85897	0.0594003	0.9529	0.985889	-6.45421	0.978211	ENSG00000197063.6_MAFG	Renormalize
MAGED1	9500	0.771309	4.01e-06	-0.0306368	2.68455	-0.252265	0.802002	0.929617	-6.31285	0.899324	ENSG00000179222.12_MAGED1	Exacerbate
MAGEE1	57692	0.858577	0.00233594	0.371881	0.338611	1.82728	0.0743915	0.321303	-4.42887	0.196717	ENSG00000198934.3_MAGEE1	Renormalize
MALAT1	378938	0.842154	0.0397969	0.0856699	12.4645	0.377669	0.707478	0.891986	-6.23433	0.844071	ENSG00000251562.3_MALAT1	Renormalize
MALT1	10892	0.730333	0.000956353	0.0426381	5.21757	0.390667	0.697914	0.887114	-6.42509	0.838033	ENSG00000172175.8_MALT1	Renormalize
MAP1LC3B2	643246	1.24393	7.47e-05	0.624428	-1.11586	1.90446	0.0633482	0.29401	-4.07365	0.174073	ENSG00000171471.5_MAP1LC3B2	Renormalize
MAP2K2	5605	1.27893	0.0195403	0.19958	5.28285	1.21304	0.231537	0.555177	-5.77751	0.435889	ENSG00000126934.9_MAP2K2	Renormalize
MAP2K5	5607	0.827898	0.0487812	-0.0943834	2.3499	-0.802763	0.426393	0.729118	-5.93004	0.638185	ENSG00000137764.15_MAP2K5	Exacerbate
MAP2K6	5608	1.38277	0.0410242	-0.313091	3.331	-2.11328	0.0402377	0.231978	-4.27878	0.122374	ENSG00000108984.9_MAP2K6	Exacerbate
MAP4K1	11184	0.803907	0.00442357	0.140891	4.07866	1.05507	0.297108	0.62102	-5.92661	0.511169	ENSG00000104814.8_MAP4K1	Renormalize
MAPK3	5595	1.23385	0.0192717	-0.117049	4.89765	-0.887029	0.379848	0.694133	-6.10914	0.595481	ENSG00000102882.7_MAPK3	Exacerbate
2021-03-01	64757	1.56412	0.00036753	-0.353245	3.97846	-1.83355	0.0734369	0.319016	-4.84999	0.194836	ENSG00000186205.8_MARC1	Exacerbate
2021-03-02	51257	1.33337	0.0125042	0.343775	6.3557	1.6124	0.11397	0.395967	-5.2298	0.268484	ENSG00000099785.6_MARCH2	Renormalize
MAT2A	4144	0.821516	0.00271455	-0.0693541	5.02914	-0.6476	0.520582	0.789978	-6.2922	0.715024	ENSG00000168906.8_MAT2A	Exacerbate
MAX	4149	1.18347	0.035998	-0.0330858	7.36365	-0.289627	0.773451	0.917335	-6.42018	0.883006	ENSG00000125952.14_MAX	Exacerbate
MBOAT2	129642	1.55217	9.06e-05	0.449081	6.79748	2.622	0.011934	0.116935	-3.29102	0.0446834	ENSG00000143797.7_MBOAT2	Renormalize
MCOLN1	57192	1.32345	0.0020764	0.922292	3.96188	3.29155	0.00195983	0.0412222	-1.62311	0.00896624	ENSG00000090674.11_MCOLN1	Renormalize
MCTP1	79772	1.35921	0.000810715	-0.412728	6.16567	-3.03248	0.00404253	0.061704	-2.32401	0.0172764	ENSG00000175471.15_MCTP1	Exacerbate
MDM4	4194	0.856805	0.00902135	0.0564314	6.97981	0.540254	0.591725	0.831717	-6.33421	0.767434	ENSG00000198625.8_MDM4	Renormalize
MED14	9282	0.817452	0.00287661	-0.0894122	4.91042	-0.922502	0.361258	0.678431	-6.07892	0.57769	ENSG00000180182.5_MED14	Exacerbate
MED17	9440	0.824923	0.00487501	-0.0292122	4.42035	-0.385764	0.701516	0.888652	-6.42041	0.84021	ENSG00000042429.6_MED17	Exacerbate
MEIS3P2	257468	1.17548	0.000134928	0.0104697	-0.985357	0.0226221	0.982053	0.994521	-5.66637	0.99179	ENSG00000188013.5_MEIS3P2	Renormalize
METAP1	23173	0.808328	0.0212414	-0.0637798	3.7255	-0.706412	0.483626	0.767418	-6.22218	0.686099	ENSG00000164024.7_METAP1	Exacerbate
METRNL	284207	1.2556	0.0171325	0.105964	3.21925	0.638237	0.526601	0.793655	-6.14578	0.719384	ENSG00000176845.8_METRNL	Renormalize
METTL10	399818	0.768047	0.0253049	-0.0164284	2.0716	-0.148584	0.882555	0.962063	-6.27647	0.943186	ENSG00000203791.9_METTL10	Exacerbate
METTL2B	55798	0.825294	0.00325102	-0.0580695	2.93269	-0.608998	0.545633	0.805477	-6.21436	0.733959	ENSG00000165055.10_METTL2B	Exacerbate
METTL9	51108	1.45753	6.69e-06	0.178312	7.2051	0.999012	0.323208	0.64587	-5.97772	0.539352	ENSG00000197006.9_METTL9	Renormalize
MFSD2B	388931	1.33322	0.0172477	0.854395	3.9212	3.05797	0.00376958	0.0590974	-2.24045	0.0162175	ENSG00000205639.5_MFSD2B	Renormalize
MFSD8	256471	0.74379	0.000107582	0.226003	3.59427	2.68595	0.0101388	0.106303	-3.13319	0.0388467	ENSG00000164073.5_MFSD8	Renormalize
MGAT4A	11320	0.663943	0.00137513	0.0750134	6.36514	0.671194	0.505578	0.780715	-6.26059	0.703127	ENSG00000071073.7_MGAT4A	Renormalize
MICU1	10367	1.24714	0.00888332	-0.352523	5.65363	-3.71747	0.000561877	0.0214638	-0.503216	0.00281387	ENSG00000107745.12_MICU1	Exacerbate
MID2	11043	0.805304	0.0211137	0.0869479	0.374564	0.466278	0.643299	0.859058	-5.8558	0.802755	ENSG00000080561.9_MID2	Renormalize
MIIP	60672	1.2478	2.17e-07	0.0767683	3.992	0.33189	0.741536	0.905714	-6.37448	0.864943	ENSG00000116691.6_MIIP	Renormalize
MINA	84864	0.829408	0.0351821	-0.194307	2.74359	-2.07616	0.0437063	0.241912	-4.335	0.130504	ENSG00000170854.12_MINA	Exacerbate
MKRN2	23609	0.8939	0.00805793	0.000839005	3.5073	0.0113353	0.991007	0.997262	-6.44977	0.995925	ENSG00000075975.11_MKRN2	Renormalize
MMP9	4318	2.79124	0.00215801	-0.135837	5.37767	-0.423205	0.674191	0.875505	-6.40475	0.82307	ENSG00000100985.7_MMP9	Exacerbate
MON2	23041	0.857233	0.0136996	0.0188803	5.94098	0.204529	0.838876	0.944972	-6.47596	0.919882	ENSG00000061987.10_MON2	Renormalize
MPHOSPH8	54737	0.808473	4.12e-05	-0.0270114	5.47428	-0.3282	0.744305	0.906552	-6.44731	0.866565	ENSG00000196199.9_MPHOSPH8	Exacerbate
MPP1	4354	1.47554	0.00110307	0.905232	9.15048	3.36133	0.00160475	0.0375761	-1.41193	0.00747057	ENSG00000130830.9_MPP1	Renormalize
MPRIP	23164	0.800226	0.00100142	0.0872612	5.64021	0.792384	0.432355	0.732962	-6.19016	0.643332	ENSG00000133030.15_MPRIP	Renormalize
MRPS30	10884	0.784868	0.0295623	-0.0810053	4.18663	-0.785083	0.436579	0.736403	-6.18519	0.64688	ENSG00000112996.5_MRPS30	Exacerbate
MSL2	55167	0.870031	0.0343599	-0.0115069	6.13085	-0.133155	0.894673	0.965725	-6.48421	0.949604	ENSG00000174579.3_MSL2	Exacerbate
MSRB1	51734	1.5543	1.26e-06	-0.177847	6.60759	-0.908755	0.368392	0.684099	-6.08279	0.584734	ENSG00000198736.7_MSRB1	Exacerbate
MTMR2	8898	0.788101	0.0133334	-0.291301	3.29914	-2.1863	0.0341132	0.212212	-4.17171	0.107225	ENSG00000087053.14_MTMR2	Exacerbate
MTR	4548	0.798083	0.0013071	-0.00623648	5.36042	-0.0703684	0.944217	0.984007	-6.4981	0.973749	ENSG00000116984.8_MTR	Exacerbate
MXD3	83463	1.16322	0.00123181	0.0340078	4.69832	0.17594	0.861142	0.954182	-6.47562	0.931941	ENSG00000213347.6_MXD3	Renormalize
MXI1	4601	1.49441	0.000562653	0.936062	9.83549	3.3313	0.00174933	0.0390235	-1.47226	0.00808196	ENSG00000119950.16_MXI1	Renormalize
MYC	4609	0.756526	0.00241439	0.0225406	4.3096	0.174385	0.862357	0.954826	-6.46859	0.932723	ENSG00000136997.10_MYC	Renormalize
MYO9A	4649	0.770611	0.000344815	-0.00665525	5.04496	-0.0609228	0.951694	0.985889	-6.50021	0.977666	ENSG00000066933.11_MYO9A	Exacerbate
NAA15	80155	0.704172	0.0165805	-0.0204121	4.77783	-0.207077	0.836897	0.943943	-6.47962	0.918738	ENSG00000164134.8_NAA15	Exacerbate
NAA38	84316	1.11073	0.00956602	0.0253358	4.3483	0.319279	0.751014	0.908278	-6.44293	0.87029	ENSG00000128534.3_NAA38	Renormalize
NAA50	80218	0.826585	0.00379752	0.165624	5.84296	1.72848	0.0908595	0.355021	-5.05003	0.227892	ENSG00000121579.7_NAA50	Renormalize
NANS	54187	1.18324	0.0221518	0.0667602	3.80345	0.689471	0.494119	0.774801	-6.23026	0.694353	ENSG00000095380.10_NANS	Renormalize
NARS2	79731	0.807861	0.0318887	-0.0803555	1.48206	-0.549472	0.585438	0.828847	-6.02266	0.762844	ENSG00000137513.5_NARS2	Exacerbate
NCBP1	4686	0.764517	0.0043	-0.0373019	4.42924	-0.447578	0.656636	0.866292	-6.39472	0.811454	ENSG00000136937.8_NCBP1	Exacerbate
NCF4	4689	1.60333	5.04e-07	-0.0494697	7.08013	-0.283507	0.778107	0.919565	-6.43788	0.885825	ENSG00000100365.10_NCF4	Exacerbate
NCR3LG1	374383	0.727517	6.21e-07	-0.120616	0.815221	-0.694358	0.491079	0.773004	-5.78735	0.692155	ENSG00000188211.4_NCR3LG1	Exacerbate
NDUFA2	4695	1.22618	0.0235833	0.20126	2.99148	1.41251	0.164778	0.473666	-5.41408	0.34755	ENSG00000131495.4_NDUFA2	Renormalize
NEDD4L	23327	1.31096	0.0393857	0.508385	4.48452	2.0727	0.044042	0.24286	-4.44612	0.131284	ENSG00000049759.12_NEDD4L	Renormalize
NELL2	4753	0.654577	0.00437218	0.371099	3.52749	1.6667	0.102621	0.376749	-5.11501	0.249053	ENSG00000184613.6_NELL2	Renormalize
NEU1	4758	1.22086	0.0296402	-0.304994	4.29293	-2.49568	0.016362	0.140815	-3.57804	0.0584227	ENSG00000204386.6_NEU1	Exacerbate
NFATC3	4775	0.749846	3.16e-06	0.313784	6.91391	3.29217	0.00195639	0.0412222	-1.64491	0.00895295	ENSG00000072736.14_NFATC3	Renormalize
NFE2	4778	1.71789	2.28e-09	0.373666	8.20969	2.21537	0.0319139	0.203963	-4.12434	0.101555	ENSG00000123405.9_NFE2	Renormalize
NFX1	4799	0.782118	8.33e-06	0.00409225	4.69652	0.0503609	0.960061	0.987847	-6.49757	0.981512	ENSG00000086102.14_NFX1	Renormalize
NGFRAP1	27018	1.28359	0.0189984	-0.470532	4.5034	-2.1096	0.0405702	0.233305	-4.37367	0.123176	ENSG00000166681.9_NGFRAP1	Exacerbate
NHLRC2	374354	0.748679	0.0259496	0.0296258	4.56441	0.324705	0.746931	0.906891	-6.44421	0.867872	ENSG00000196865.4_NHLRC2	Renormalize
NIPAL3	57185	0.797893	0.00621212	-0.0842729	4.29661	-0.788202	0.434771	0.735066	-6.17631	0.645393	ENSG00000001461.12_NIPAL3	Exacerbate
NKTR	4820	0.75031	5.57e-05	0.187868	6.93898	1.4579	0.151912	0.454849	-5.43972	0.328708	ENSG00000114857.13_NKTR	Renormalize
NLRC4	58484	1.86892	0.000331506	-0.495886	5.7695	-2.56859	0.0136521	0.12659	-3.42663	0.0501297	ENSG00000091106.14_NLRC4	Exacerbate
NMT2	9397	0.776116	0.00739578	0.324331	2.72422	2.20758	0.0324904	0.2063	-4.0868	0.103095	ENSG00000152465.13_NMT2	Renormalize
NONO	4841	0.851807	0.0177693	-0.170558	6.54438	-2.78103	0.00792509	0.091768	-2.92789	0.0313752	ENSG00000147140.10_NONO	Exacerbate
NOP10	55505	1.44544	1.1e-05	-0.213573	5.36168	-1.7603	0.0852521	0.344975	-5.00454	0.217637	ENSG00000182117.4_NOP10	Exacerbate
NPAT	4863	0.702104	8.09e-05	0.279136	5.89444	2.79125	0.00771571	0.0907328	-2.91251	0.0306586	ENSG00000149308.11_NPAT	Renormalize
NPHP3	27031	0.812979	0.0236495	0.131687	4.09452	1.13339	0.26314	0.588818	-5.85388	0.473102	ENSG00000113971.14_NPHP3	Renormalize
NQO2	4835	1.71026	0.000538097	-0.149578	4.10866	-0.80783	0.4235	0.727196	-6.15198	0.635616	ENSG00000124588.15_NQO2	Exacerbate
NR3C2	4306	0.763555	0.00542091	0.220452	2.83885	1.40464	0.167092	0.476298	-5.43555	0.350705	ENSG00000151623.10_NR3C2	Renormalize
NSUN6	221078	0.691341	0.03967	0.139864	2.78487	1.2235	0.227603	0.551557	-5.64297	0.431275	ENSG00000241058.1_NSUN6	Renormalize
NT5DC1	221294	0.799187	0.0317569	0.0338456	3.24083	0.287197	0.775299	0.918166	-6.39436	0.884122	ENSG00000178425.9_NT5DC1	Renormalize
NUCB1	4924	1.43911	3.36e-08	0.0814507	7.27696	0.404466	0.687814	0.882762	-6.39538	0.831774	ENSG00000104805.11_NUCB1	Renormalize
NUP155	9631	0.788409	0.00146531	0.0561035	4.46713	0.585012	0.561505	0.814472	-6.32668	0.745691	ENSG00000113569.11_NUP155	Renormalize
NUP160	23279	0.818435	0.00405837	-0.0996417	4.44145	-0.875294	0.38613	0.698055	-6.11116	0.601078	ENSG00000030066.9_NUP160	Exacerbate
NUP205	23165	0.789968	0.00377321	-0.131389	4.88445	-1.56373	0.124989	0.412084	-5.31201	0.286433	ENSG00000155561.10_NUP205	Exacerbate
NUP43	348995	0.754432	0.0451449	-0.0758715	4.09243	-0.727504	0.470741	0.758707	-6.22098	0.675527	ENSG00000120253.9_NUP43	Exacerbate
OFD1	8481	0.782334	0.0417519	0.192756	4.70117	1.88723	0.065684	0.300053	-4.78924	0.178935	ENSG00000046651.10_OFD1	Renormalize
OGFOD1	55239	0.806435	0.00426986	-0.133343	3.52732	-1.53209	0.132604	0.424954	-5.32076	0.298651	ENSG00000087263.12_OGFOD1	Exacerbate
OGT	8473	0.806518	6.8e-05	0.200003	8.12372	1.64054	0.107967	0.387342	-5.13873	0.258462	ENSG00000147162.9_OGT	Renormalize
OSCAR	126014	1.27919	8.93e-07	-0.351437	4.71626	-2.62847	0.0117398	0.115767	-3.28777	0.0440666	ENSG00000170909.9_OSCAR	Exacerbate
OSGEPL1	64172	0.752462	0.00524243	0.236334	1.11779	1.40502	0.16698	0.476184	-5.17858	0.350572	ENSG00000128694.7_OSGEPL1	Renormalize
OSM	5008	1.57687	6.43e-05	-0.260994	2.64862	-1.04405	0.302119	0.62575	-5.71969	0.516545	ENSG00000099985.3_OSM	Exacerbate
OXER1	165140	1.24263	0.011249	0.112571	1.67582	0.375302	0.709225	0.892882	-5.98046	0.84516	ENSG00000162881.5_OXER1	Renormalize
PABPC1	26986	0.858307	0.0078633	-0.0725988	8.95348	-0.365324	0.716606	0.895541	-6.36028	0.849803	ENSG00000070756.9_PABPC1	Exacerbate
PABPC3	5042	0.824884	0.0346486	-0.0495834	-1.39933	-0.172086	0.864153	0.955797	-5.57627	0.93364	ENSG00000151846.7_PABPC3	Exacerbate
PADI2	11240	1.68033	0.00370181	-0.3737	7.60499	-1.75027	0.086987	0.348343	-4.98105	0.220854	ENSG00000117115.8_PADI2	Exacerbate
PAQR8	85315	0.820577	0.0282114	-0.0989301	3.58335	-0.831568	0.410108	0.716209	-6.10893	0.623059	ENSG00000170915.8_PAQR8	Exacerbate
PARN	5073	0.832027	0.000309724	0.291839	5.16697	2.64561	0.0112396	0.112595	-3.25824	0.0424461	ENSG00000140694.12_PARN	Renormalize
PARP15	165631	0.707021	0.00189866	0.273197	4.40634	1.47531	0.147194	0.44732	-5.42717	0.321429	ENSG00000173200.8_PARP15	Renormalize
PASK	23178	0.816905	0.000584559	0.268356	2.72924	1.59619	0.117547	0.400127	-5.09789	0.274371	ENSG00000115687.9_PASK	Renormalize
PBX1	5087	1.39203	0.000282995	0.472944	5.40652	1.95617	0.0567613	0.277199	-4.66884	0.159983	ENSG00000185630.13_PBX1	Renormalize
PCED1B	91523	0.757709	0.00320372	0.0663684	3.34525	0.454511	0.651678	0.863132	-6.3048	0.80814	ENSG00000179715.8_PCED1B	Renormalize
PCID2	55795	0.785671	0.000746095	-0.0100068	3.47586	-0.0911741	0.927765	0.977704	-6.44021	0.965767	ENSG00000126226.16_PCID2	Exacerbate
PCM1	5108	0.778446	0.00304024	0.333991	7.41567	2.49489	0.0163937	0.140907	-3.55667	0.0585257	ENSG00000078674.13_PCM1	Renormalize
PCYT1B	9468	1.2759	0.00329378	-0.584361	3.80925	-2.58522	0.0130944	0.123544	-3.35723	0.0483753	ENSG00000102230.8_PCYT1B	Exacerbate
PDCD7	10081	0.881599	0.0080308	-0.0546004	2.95161	-0.497737	0.621128	0.84793	-6.28075	0.787654	ENSG00000090470.10_PDCD7	Exacerbate
PDE4DIP	9659	0.808036	0.000547446	0.105878	4.71696	0.988371	0.328333	0.650673	-6.01666	0.544735	ENSG00000178104.15_PDE4DIP	Renormalize
PDE8A	5151	0.838223	0.00356486	-0.0634381	3.28593	-0.556387	0.580743	0.825634	-6.27359	0.759287	ENSG00000073417.10_PDE8A	Exacerbate
PFKFB3	5209	2.22613	0.000138963	-0.45193	6.36747	-1.95533	0.0568629	0.277199	-4.66304	0.160192	ENSG00000170525.14_PFKFB3	Exacerbate
PGD	5226	1.63902	3.47e-06	-0.396638	7.17363	-2.49241	0.0164944	0.141349	-3.57435	0.0588307	ENSG00000142657.16_PGD	Exacerbate
PGLYRP1	8993	1.70977	4.06e-07	0.142531	2.93726	0.476308	0.636193	0.855122	-6.21725	0.797684	ENSG00000008438.4_PGLYRP1	Renormalize
PGM1	5236	1.30263	0.000597458	-0.151331	3.41461	-1.47763	0.146574	0.446501	-5.38032	0.320425	ENSG00000079739.11_PGM1	Exacerbate
PGS1	9489	1.36891	0.00270747	-0.00824065	6.45496	-0.0450354	0.964281	0.98925	-6.49311	0.983614	ENSG00000087157.14_PGS1	Exacerbate
PHC1	1911	0.830142	0.00386091	0.0696429	1.57788	0.531433	0.597771	0.834605	-6.00797	0.77153	ENSG00000111752.6_PHC1	Renormalize
PHC3	80012	0.821339	0.00618773	0.201641	7.15388	2.22784	0.03101	0.200829	-4.12219	0.0991812	ENSG00000173889.10_PHC3	Renormalize
PHF3	23469	0.795335	0.0284824	0.0924384	7.70078	1.28383	0.205867	0.5284	-5.64132	0.404158	ENSG00000118482.7_PHF3	Renormalize
PHTF1	10745	1.50117	0.00288898	-0.381917	4.6046	-2.22684	0.0310817	0.20101	-4.14564	0.0993598	ENSG00000116793.11_PHTF1	Exacerbate
PIGU	128869	0.802708	0.00226634	0.0652457	1.9114	0.632784	0.530124	0.795204	-6.05966	0.721942	ENSG00000101464.6_PIGU	Renormalize
PIK3R4	30849	0.805269	7.42e-06	-0.0170736	4.65109	-0.236193	0.81437	0.935131	-6.47188	0.906284	ENSG00000196455.3_PIK3R4	Exacerbate
PIM3	415116	1.23749	5.4e-05	0.00568754	4.51316	0.0342943	0.972796	0.991602	-6.48895	0.987508	ENSG00000198355.4_PIM3	Renormalize
PINK1	65018	1.51275	4.36e-07	0.631269	6.80699	2.59913	0.0126439	0.121057	-3.34614	0.0469444	ENSG00000158828.5_PINK1	Renormalize
PITPNC1	26207	0.80662	0.00187238	0.149805	4.54314	1.41927	0.162812	0.470968	-5.51326	0.344695	ENSG00000154217.10_PITPNC1	Renormalize
PKM	5315	1.24252	0.0318935	-0.372093	8.38873	-2.65691	0.0109207	0.110289	-3.17551	0.0413957	ENSG00000067225.13_PKM	Exacerbate
PLBD1	79887	1.40468	0.0164319	-0.329601	7.17168	-1.96187	0.0560719	0.275248	-4.62604	0.158408	ENSG00000121316.6_PLBD1	Exacerbate
PLEK2	26499	1.73417	0.00199961	1.1309	4.21617	3.66633	0.000655104	0.0232082	-0.639734	0.00325124	ENSG00000100558.4_PLEK2	Renormalize
PLIN3	10226	1.4931	7.6e-05	-0.130431	4.92691	-0.974323	0.335181	0.65676	-6.02731	0.551975	ENSG00000105355.4_PLIN3	Exacerbate
PLP2	5355	1.37024	0.000193059	-0.299603	5.77768	-2.36467	0.0224855	0.169474	-3.86757	0.0762384	ENSG00000102007.6_PLP2	Exacerbate
PMS2P1	5379	0.797016	0.0182577	0.0457062	0.330204	0.325456	0.746366	0.906793	-5.88529	0.867625	ENSG00000078319.7_PMS2P1	Renormalize
PMS2P4	5382	0.755154	1.09e-05	0.101717	-0.200737	0.662563	0.511039	0.784444	-5.64879	0.707703	ENSG00000067601.6_PMS2P4	Renormalize
PNPLA1	285848	1.28203	0.0295402	-0.433183	1.21333	-2.09295	0.0421061	0.23738	-4.04438	0.12674	ENSG00000180316.7_PNPLA1	Exacerbate
PNPLA2	57104	1.441	6.79e-05	0.500724	6.01631	1.74852	0.0872924	0.348528	-5.02509	0.221433	ENSG00000177666.11_PNPLA2	Renormalize
PNPLA6	10908	1.25961	0.0323416	0.0216954	5.00945	0.0946838	0.924992	0.976812	-6.4807	0.96452	ENSG00000032444.11_PNPLA6	Renormalize
POLR2B	5431	0.811947	0.0124013	-0.0398191	6.06388	-0.487519	0.628292	0.851018	-6.37122	0.792512	ENSG00000047315.10_POLR2B	Exacerbate
PPAPDC2	403313	0.826133	0.0457089	0.0709302	2.31911	0.639466	0.525809	0.793197	-6.10311	0.718875	ENSG00000205808.4_PPAPDC2	Renormalize
PPM1M	132160	1.24186	0.0364922	-0.143925	5.1814	-1.56209	0.125374	0.412851	-5.31461	0.287067	ENSG00000164088.13_PPM1M	Exacerbate
PPP1R3B	79660	1.42555	0.00021214	-0.230362	7.37374	-1.48494	0.144634	0.44334	-5.38979	0.317363	ENSG00000173281.4_PPP1R3B	Exacerbate
PPP3CC	5533	0.711954	0.00116127	-0.00745968	3.59208	-0.0651952	0.948312	0.985402	-6.45581	0.975997	ENSG00000120910.10_PPP3CC	Exacerbate
PPP6R3	55291	0.86753	0.0075224	0.140641	7.0316	2.10449	0.0410369	0.234112	-4.36371	0.124218	ENSG00000110075.10_PPP6R3	Renormalize
PQLC1	80148	1.53783	5.17e-05	0.278077	4.09783	0.856155	0.396514	0.706724	-6.0402	0.61088	ENSG00000122490.14_PQLC1	Renormalize
PRDM2	7799	0.857713	0.00164771	0.0693472	6.30194	0.654063	0.516448	0.787591	-6.28033	0.711923	ENSG00000116731.18_PRDM2	Renormalize
PRDX5	25824	1.26536	0.00225486	0.502589	5.41697	2.17802	0.0347635	0.214398	-4.25162	0.108887	ENSG00000126432.9_PRDX5	Renormalize
PRELID1	27166	1.17852	0.0486354	-0.341422	5.81553	-3.07667	0.00358046	0.0572161	-2.21818	0.0154808	ENSG00000169230.5_PRELID1	Exacerbate
PREPL	9581	0.709447	0.000644058	-0.116827	4.2974	-1.16848	0.248857	0.573473	-5.81912	0.4566	ENSG00000138078.11_PREPL	Exacerbate
PRKCD	5580	1.32514	0.00371101	-0.386489	6.1625	-2.1712	0.0353073	0.216291	-4.26035	0.110264	ENSG00000163932.9_PRKCD	Exacerbate
PRKCQ	5588	0.742952	0.00779728	0.0855316	4.43372	0.653283	0.516946	0.788092	-6.28541	0.712358	ENSG00000065675.10_PRKCQ	Renormalize
PROK2	60675	1.73656	3.73e-05	-0.135186	6.2849	-0.557143	0.580231	0.825577	-6.33648	0.758894	ENSG00000163421.4_PROK2	Exacerbate
PRPF4B	8899	0.765761	0.00712666	-0.0279821	6.22271	-0.311395	0.75696	0.91119	-6.44153	0.874164	ENSG00000112739.12_PRPF4B	Exacerbate
PRPS1	5631	0.7958	0.0176232	0.118699	3.24131	1.0651	0.292597	0.617308	-5.87988	0.506516	ENSG00000147224.6_PRPS1	Renormalize
PRR3	80742	0.886745	0.0447581	-0.128698	2.15219	-1.2435	0.220216	0.545705	-5.50613	0.422467	ENSG00000204576.7_PRR3	Exacerbate
PSENEN	55851	1.256	4.71e-05	-0.372766	3.3129	-2.693	0.00995669	0.105152	-3.08648	0.038257	ENSG00000205155.3_PSENEN	Exacerbate
PSMB10	5699	1.30369	0.0409005	-0.225811	3.82375	-0.842871	0.403823	0.711502	-6.05156	0.617596	ENSG00000205220.7_PSMB10	Exacerbate
PSTPIP2	9050	2.03128	2.45e-06	-0.725637	6.78779	-3.72298	0.000552627	0.0213129	-0.478724	0.00277086	ENSG00000152229.14_PSTPIP2	Exacerbate
PTCH1	5727	0.767071	0.0156308	0.0692088	3.0018	0.345877	0.731071	0.902032	-6.3228	0.858763	ENSG00000185920.11_PTCH1	Renormalize
PTGER4	5734	0.841176	0.00137224	0.106955	5.18017	0.871854	0.387983	0.699603	-6.1253	0.602935	ENSG00000171522.5_PTGER4	Renormalize
PTK2B	2185	1.20657	0.00825837	-0.0836985	7.88883	-0.693168	0.491818	0.773582	-6.21766	0.692745	ENSG00000120899.13_PTK2B	Exacerbate
PUM2	23369	0.860237	0.0173874	0.0218011	6.83675	0.151506	0.880264	0.961701	-6.47178	0.942059	ENSG00000055917.11_PUM2	Renormalize
PYCARD	29108	1.36173	7.65e-06	-0.167969	4.39725	-0.866368	0.390951	0.702859	-6.10539	0.605717	ENSG00000103490.13_PYCARD	Exacerbate
PYGL	5836	1.74093	1.87e-05	-0.192523	7.95761	-1.13416	0.262821	0.588548	-5.81613	0.472715	ENSG00000100504.12_PYGL	Exacerbate
QPCT	25797	1.58465	0.00142302	-0.427076	5.83846	-2.1476	0.0372482	0.222217	-4.3028	0.115116	ENSG00000115828.11_QPCT	Exacerbate
QRICH1	54870	0.821928	0.000271095	0.0227024	5.57913	0.337883	0.737046	0.904235	-6.44322	0.862292	ENSG00000198218.6_QRICH1	Renormalize
RAB20	55647	1.25932	0.00304483	-0.545963	3.31394	-2.63733	0.011479	0.114291	-3.19652	0.0432299	ENSG00000139832.3_RAB20	Exacerbate
RAB24	53917	1.33968	0.00129442	-0.151838	4.19559	-0.7696	0.445617	0.742305	-6.1808	0.654454	ENSG00000169228.9_RAB24	Exacerbate
RAB31	11031	1.37968	0.0200686	-0.333857	7.53307	-2.36317	0.0225662	0.169548	-3.83922	0.0764603	ENSG00000168461.8_RAB31	Exacerbate
RAB32	10981	1.31314	7.48e-05	-0.368175	3.97051	-2.45169	0.018225	0.149943	-3.6677	0.0639809	ENSG00000118508.4_RAB32	Exacerbate
RABAC1	10567	1.27533	3.08e-05	-0.0332111	2.62275	-0.183516	0.85523	0.951271	-6.24003	0.928745	ENSG00000105404.6_RABAC1	Exacerbate
RABEP1	9135	0.814352	0.0209791	0.0857555	5.60895	1.2362	0.22289	0.548138	-5.74705	0.425743	ENSG00000029725.12_RABEP1	Renormalize
RABL2B	11158	0.856943	0.00300147	-0.0282097	2.15716	-0.239674	0.811687	0.933866	-6.22554	0.904659	ENSG00000079974.13_RABL2B	Exacerbate
RAD23A	5886	1.41209	0.0193533	0.981618	6.94377	3.05248	0.00382691	0.0597754	-2.26868	0.0164443	ENSG00000179262.5_RAD23A	Renormalize
RAD23B	5887	1.16604	0.0128553	0.0330054	6.61241	0.320304	0.750242	0.908058	-6.4298	0.869847	ENSG00000119318.8_RAD23B	Renormalize
RALB	5899	1.40989	0.00871514	-0.353584	7.10909	-2.39924	0.0206956	0.161882	-3.77306	0.0711497	ENSG00000144118.9_RALB	Exacerbate
RALGAPA1	253959	0.723465	0.000296041	0.115184	3.87122	1.09547	0.279225	0.604363	-5.88461	0.49149	ENSG00000174373.11_RALGAPA1	Renormalize
RALGAPB	57148	0.873022	0.0183739	-0.0427577	6.2028	-0.503722	0.61695	0.846118	-6.36601	0.784686	ENSG00000170471.10_RALGAPB	Exacerbate
RASGRF2	5924	0.727913	0.00154371	0.0508368	3.44729	0.364543	0.717185	0.895629	-6.38268	0.850084	ENSG00000113319.7_RASGRF2	Renormalize
RASGRP1	10125	0.711236	0.000282657	0.164546	5.59731	1.08584	0.283416	0.608223	-5.91555	0.496225	ENSG00000172575.7_RASGRP1	Renormalize
RBM25	58517	0.828097	0.00432928	0.0966459	6.61867	0.842218	0.404185	0.711556	-6.13228	0.617808	ENSG00000119707.9_RBM25	Renormalize
RBM26	64062	0.79228	0.00125558	0.112911	5.93514	1.40498	0.166993	0.476184	-5.52969	0.350584	ENSG00000139746.11_RBM26	Renormalize
RBM27	54439	0.835931	0.0183727	-0.0476497	5.81036	-0.713291	0.479402	0.764084	-6.24286	0.682412	ENSG00000091009.6_RBM27	Exacerbate
RBM4B	83759	0.883154	0.0413297	-0.113306	2.48762	-1.24511	0.219631	0.544761	-5.57456	0.421731	ENSG00000173914.7_RBM4B	Exacerbate
RBP7	116362	1.32277	0.00536257	-0.0352503	2.23422	-0.207458	0.836602	0.943935	-6.3007	0.918607	ENSG00000162444.11_RBP7	Exacerbate
RCAN3	11123	0.756812	0.000127466	0.207223	5.39338	1.32991	0.190348	0.509036	-5.63404	0.383334	ENSG00000117602.7_RCAN3	Renormalize
RCBTB2	1102	1.25052	0.00828834	-0.230944	5.18741	-1.35079	0.183614	0.499747	-5.60731	0.374199	ENSG00000136161.8_RCBTB2	Exacerbate
RECK	8434	0.867596	0.0128088	-0.0787574	2.13015	-0.652536	0.517424	0.788481	-6.05342	0.712736	ENSG00000122707.7_RECK	Exacerbate
REPS1	85021	0.793855	0.000657702	-0.106183	4.50479	-1.46136	0.150966	0.453613	-5.45281	0.327323	ENSG00000135597.14_REPS1	Exacerbate
REST	5978	0.852852	0.000494042	-0.0281092	6.14442	-0.347858	0.729592	0.901796	-6.42859	0.857924	ENSG00000084093.11_REST	Exacerbate
RFTN1	23180	0.835581	0.00614067	-0.161547	4.40644	-1.49415	0.142218	0.4397	-5.4038	0.313623	ENSG00000131378.9_RFTN1	Exacerbate
RFX7	64864	0.759958	0.000180726	-0.079258	4.83879	-0.546251	0.587631	0.829945	-6.34931	0.76452	ENSG00000181827.10_RFX7	Exacerbate
RGL4	266747	1.18151	0.018647	-0.074113	3.72089	-0.33496	0.739234	0.90504	-6.37854	0.863635	ENSG00000159496.10_RGL4	Exacerbate
RGS14	10636	1.1865	0.0194722	0.0901801	5.47878	0.431429	0.668246	0.871291	-6.40873	0.818822	ENSG00000169220.13_RGS14	Renormalize
RGS19	10287	1.17168	0.000705734	-0.069409	5.67953	-0.546676	0.587341	0.829846	-6.35251	0.764342	ENSG00000171700.9_RGS19	Exacerbate
RIF1	55183	0.720358	0.0364766	0.031329	6.353	0.392979	0.696218	0.886919	-6.40766	0.83704	ENSG00000080345.12_RIF1	Renormalize
RILP	83547	1.33969	0.00517925	0.629886	4.5594	2.6887	0.0100673	0.105921	-3.15186	0.0386156	ENSG00000167705.7_RILP	Renormalize
RNF10	9921	1.41357	0.00693037	0.82442	9.63255	3.31808	0.00181685	0.0398417	-1.51869	0.00836695	ENSG00000022840.11_RNF10	Renormalize
RNGTT	8732	0.801225	0.00162708	0.0302426	4.33502	0.337319	0.737468	0.904311	-6.43783	0.862515	ENSG00000111880.11_RNGTT	Renormalize
ROPN1L	83853	1.84619	1.39e-06	-0.213865	2.37226	-1.19623	0.237963	0.562944	-5.55066	0.443583	ENSG00000145491.7_ROPN1L	Exacerbate
RPIA	22934	1.41127	0.0252392	1.3807	6.18818	4.25191	0.000107578	0.00906348	1.05684	0.000590617	ENSG00000153574.8_RPIA	Renormalize
RPL28	6158	0.814462	0.00119917	0.0119468	6.37509	0.0641021	0.949177	0.98566	-6.49589	0.976361	ENSG00000108107.8_RPL28	Renormalize
RPRD2	23248	0.803501	0.000160863	-0.0529981	5.4707	-0.632127	0.530549	0.795369	-6.30257	0.722313	ENSG00000163125.11_RPRD2	Exacerbate
RPTOR	57521	0.830885	0.00775251	-0.0154503	3.84046	-0.113222	0.910366	0.971158	-6.42908	0.957369	ENSG00000141564.9_RPTOR	Exacerbate
RRN3P1	730092	0.735242	9.64e-05	0.342789	1.59695	2.08768	0.0426027	0.238608	-4.17317	0.127939	ENSG00000248124.3_RRN3P1	Renormalize
RTN4IP1	84816	0.801892	0.0160633	-0.0382825	0.541296	-0.291345	0.772146	0.916943	-5.96007	0.882328	ENSG00000130347.8_RTN4IP1	Exacerbate
RTTN	25914	0.780428	0.00043214	0.149812	3.10428	1.33172	0.189757	0.508083	-5.54779	0.38251	ENSG00000176225.8_RTTN	Renormalize
RXRA	6256	1.23454	0.00524337	0.199258	7.08475	1.30862	0.197404	0.517725	-5.64507	0.392892	ENSG00000186350.8_RXRA	Renormalize
S100A12	6283	2.95731	2.85e-05	-0.589437	7.06557	-2.45844	0.017927	0.149047	-3.64781	0.063112	ENSG00000163221.7_S100A12	Exacerbate
S100A4	6275	1.22664	0.00401961	-0.221928	6.82415	-1.84099	0.0723177	0.316783	-4.84241	0.192551	ENSG00000196154.7_S100A4	Exacerbate
S100A6	6277	1.39398	6.81e-08	-0.314091	7.39786	-2.46664	0.0175713	0.147395	-3.62062	0.0620703	ENSG00000197956.5_S100A6	Exacerbate
S100A8	6279	1.98967	0.000624291	-0.479877	10.5089	-2.33776	0.0239737	0.175373	-3.80367	0.0803509	ENSG00000143546.5_S100A8	Exacerbate
S100A9	6280	1.66475	9.36e-06	-0.443933	11.4146	-2.22791	0.0310048	0.200829	-4.00242	0.099171	ENSG00000163220.10_S100A9	Exacerbate
S1PR1	1901	0.783372	0.016348	0.204479	5.39252	1.51282	0.13742	0.432656	-5.38523	0.306127	ENSG00000170989.8_S1PR1	Renormalize
SATB1	6304	0.786602	0.019973	0.151094	6.49136	1.43368	0.158677	0.463747	-5.48345	0.338603	ENSG00000182568.12_SATB1	Renormalize
SCAF4	57466	0.800859	0.000264929	0.0929212	4.75555	1.01788	0.314255	0.636656	-5.98543	0.529683	ENSG00000156304.10_SCAF4	Renormalize
SCAF8	22828	0.855614	6.18e-05	0.139131	6.08187	1.97604	0.0543903	0.271371	-4.62425	0.154721	ENSG00000213079.5_SCAF8	Renormalize
SCAI	286205	0.749886	0.00727861	0.166102	1.42901	1.36769	0.178298	0.491826	-5.25456	0.366564	ENSG00000173611.12_SCAI	Renormalize
SCARF1	8578	1.22819	0.0290501	-0.609047	5.75555	-2.1751	0.0349956	0.215235	-4.25327	0.109464	ENSG00000074660.11_SCARF1	Exacerbate
SCMH1	22955	0.781387	0.000113757	0.203408	3.81658	1.23165	0.224569	0.548791	-5.71977	0.427689	ENSG00000010803.12_SCMH1	Renormalize
SCPEP1	59342	1.27034	0.0306348	-0.456241	5.4259	-4.13971	0.00015324	0.0109542	0.715833	0.00082683	ENSG00000121064.8_SCPEP1	Exacerbate
SEC23IP	11196	0.851605	0.0256504	-0.241087	4.80142	-3.0174	0.00421275	0.0630094	-2.36852	0.0179249	ENSG00000107651.8_SEC23IP	Exacerbate
SEC63	11231	0.794095	0.000516431	-0.0379012	4.34404	-0.291047	0.772372	0.917027	-6.44005	0.882457	ENSG00000025796.9_SEC63	Exacerbate
SECISBP2	79048	0.845311	0.0213982	0.348221	6.40271	3.15379	0.00289076	0.0509216	-2.01493	0.0127653	ENSG00000187742.10_SECISBP2	Renormalize
SECTM1	6398	1.44428	0.0136745	-0.335832	7.33077	-1.68557	0.0989023	0.368992	-5.10208	0.242375	ENSG00000141574.3_SECTM1	Exacerbate
SEMA4A	64218	1.4641	6.09e-05	-0.352278	6.82519	-2.42208	0.0195852	0.156736	-3.73551	0.0679412	ENSG00000196189.8_SEMA4A	Exacerbate
SENP5	205564	0.82532	0.0294463	-0.0765688	5.43197	-1.27366	0.209419	0.533222	-5.70391	0.40887	ENSG00000119231.6_SENP5	Exacerbate
SEPHS2	22928	1.16533	0.00451875	-0.300896	3.5347	-1.78023	0.0818898	0.337714	-4.8889	0.211288	ENSG00000179918.15_SEPHS2	Exacerbate
2021-09-06	23157	0.780631	0.00256132	-0.111736	6.61123	-1.49956	0.140814	0.437651	-5.38546	0.311472	ENSG00000125354.18_SEPT6	Exacerbate
2021-09-08	23176	0.862432	9.68e-05	0.271215	1.37251	1.88783	0.0656014	0.299962	-4.49147	0.178749	ENSG00000164402.9_SEPT8	Renormalize
SETX	23064	0.813947	0.0283636	-0.13749	8.6418	-1.68349	0.0993068	0.369712	-5.05481	0.243141	ENSG00000107290.9_SETX	Exacerbate
SF1	7536	0.86767	0.000229176	0.0924637	6.64632	1.01917	0.313651	0.636108	-5.97678	0.528998	ENSG00000168066.16_SF1	Renormalize
SF3B1	23451	0.798387	0.0100238	0.0837261	8.52951	0.925958	0.359479	0.676998	-5.99946	0.575982	ENSG00000115524.10_SF3B1	Renormalize
SFMBT1	51460	0.821845	0.00540747	0.100535	2.47355	0.887401	0.37965	0.694033	-5.95023	0.595309	ENSG00000163935.9_SFMBT1	Renormalize
SFPQ	6421	0.825502	0.00488669	0.0830015	6.69559	0.991804	0.326674	0.649726	-5.99185	0.54314	ENSG00000116560.6_SFPQ	Renormalize
SFXN5	94097	1.25058	0.0216942	0.0433056	3.18695	0.3396	0.73576	0.903819	-6.32542	0.861442	ENSG00000144040.8_SFXN5	Renormalize
SH3BP5L	80851	1.20791	0.0143357	0.0930016	4.98519	0.622755	0.536634	0.799242	-6.30682	0.727098	ENSG00000175137.9_SH3BP5L	Renormalize
SH3GL1	6455	1.21787	0.00527848	0.434559	4.51379	1.71982	0.0924377	0.357812	-5.04846	0.230773	ENSG00000141985.5_SH3GL1	Renormalize
SHKBP1	92799	1.40184	0.000226838	-0.152965	7.00101	-0.78052	0.439231	0.738188	-6.18192	0.649194	ENSG00000160410.10_SHKBP1	Exacerbate
SHPRH	257218	0.751242	0.00872127	0.0679967	4.92764	0.552384	0.583459	0.827387	-6.34972	0.761254	ENSG00000146414.11_SHPRH	Renormalize
SIDT1	54847	0.730278	9.15e-05	-0.0846887	3.76641	-0.74187	0.462077	0.753999	-6.18435	0.668318	ENSG00000072858.6_SIDT1	Exacerbate
SIGLEC5	8778	1.69044	1.11e-06	-0.501491	4.19857	-1.89173	0.0650672	0.298477	-4.76452	0.177653	ENSG00000105501.7_SIGLEC5	Exacerbate
SIGLEC9	27180	1.51234	5.91e-05	-0.232594	5.53925	-1.2263	0.226555	0.550413	-5.76212	0.430134	ENSG00000129450.4_SIGLEC9	Exacerbate
SIN3A	25942	0.844055	0.0050008	0.112672	5.91464	1.21526	0.230696	0.55471	-5.77083	0.434985	ENSG00000169375.11_SIN3A	Renormalize
SIRPD	128646	1.39941	0.00259887	-0.265143	2.2658	-1.50435	0.139579	0.435566	-5.13254	0.309491	ENSG00000125900.8_SIRPD	Exacerbate
SIRT1	23411	0.848488	0.00895654	0.0256377	4.40041	0.288791	0.774087	0.917558	-6.4545	0.883412	ENSG00000096717.7_SIRT1	Renormalize
SKAP1	8631	0.72241	0.00534918	0.211761	3.52339	1.41347	0.164499	0.473419	-5.46784	0.347169	ENSG00000141293.11_SKAP1	Renormalize
SLAMF6	114836	0.667301	0.00120801	0.0754736	4.70801	0.476442	0.636098	0.85507	-6.38855	0.797625	ENSG00000162739.9_SLAMF6	Renormalize
SLC12A2	6558	0.781678	0.0421199	0.0685264	3.04829	0.654957	0.515878	0.787219	-6.20654	0.711526	ENSG00000064651.9_SLC12A2	Renormalize
SLC1A5	6510	1.51647	0.0322515	0.801139	6.31685	2.7671	0.00821862	0.0939064	-2.97017	0.032393	ENSG00000105281.8_SLC1A5	Renormalize
SLC20A2	6575	0.877326	0.00156682	0.00294534	2.68585	0.0346604	0.972506	0.991602	-6.34251	0.98738	ENSG00000168575.5_SLC20A2	Renormalize
SLC22A4	6583	1.61335	7.38e-05	0.149683	4.61116	0.734547	0.466481	0.755969	-6.2276	0.671961	ENSG00000197208.5_SLC22A4	Renormalize
SLC24A3	57419	1.34912	0.0012063	-0.0422231	2.65498	-0.165705	0.869142	0.957695	-6.34627	0.936341	ENSG00000185052.7_SLC24A3	Exacerbate
SLC25A32	81034	0.761738	0.00723371	-0.0153148	2.86812	-0.161121	0.87273	0.958717	-6.37963	0.938211	ENSG00000164933.7_SLC25A32	Exacerbate
SLC25A37	51312	1.42419	4.04e-05	1.05313	12.0809	4.05019	0.000202729	0.0129181	0.561967	0.00107976	ENSG00000147454.9_SLC25A37	Renormalize
SLC26A8	116369	2.69602	7.24e-07	-0.846146	3.99802	-2.96589	0.00484579	0.0682111	-2.42112	0.0203074	ENSG00000112053.9_SLC26A8	Exacerbate
SLC2A1	6513	1.31693	0.043579	1.0816	5.48455	4.48523	5.10453e-05	0.00592686	1.75425	0.000289221	ENSG00000117394.15_SLC2A1	Renormalize
SLC2A14	144195	1.44124	1.87e-05	0.291146	-0.0850481	1.2339	0.223738	0.548617	-5.13502	0.426811	ENSG00000173262.7_SLC2A14	Renormalize
SLC2A3	6515	1.61266	2.91e-05	-0.435322	8.50445	-2.36803	0.0223059	0.168955	-3.80219	0.0757363	ENSG00000059804.11_SLC2A3	Exacerbate
SLC30A4	7782	0.838244	0.00238971	-0.0443436	1.90104	-0.262702	0.793996	0.926245	-6.21059	0.895056	ENSG00000104154.5_SLC30A4	Exacerbate
SLC37A3	84255	1.86136	0.00038642	-0.0666733	4.26439	-0.391183	0.697535	0.887114	-6.40085	0.837781	ENSG00000157800.13_SLC37A3	Exacerbate
SLC38A1	81539	0.650722	5.4e-06	0.129391	6.62628	0.922926	0.36104	0.678431	-6.05827	0.577515	ENSG00000111371.11_SLC38A1	Renormalize
SLC40A1	30061	1.44489	0.000123611	-0.351931	7.34974	-2.16357	0.0359248	0.218186	-4.24346	0.111855	ENSG00000138449.6_SLC40A1	Exacerbate
SLC41A1	254428	0.866312	0.000493371	0.0720197	2.90314	0.634848	0.528789	0.79475	-6.17437	0.721001	ENSG00000133065.6_SLC41A1	Renormalize
SLC4A1	6521	1.74946	0.00750068	0.825162	9.99803	2.37758	0.0218014	0.167211	-3.7454	0.0743127	ENSG00000004939.9_SLC4A1	Renormalize
SLC4A7	9497	0.679908	0.00547758	0.102582	4.83401	0.807826	0.423502	0.727196	-6.17833	0.635616	ENSG00000033867.12_SLC4A7	Renormalize
SLC7A11	23657	1.35334	0.0100126	-0.00366045	1.50775	-0.0266076	0.978892	0.99417	-6.17078	0.99057	ENSG00000151012.9_SLC7A11	Exacerbate
SLC9B2	133308	0.819005	0.00281711	0.387947	2.31189	2.29191	0.0267136	0.185547	-3.85682	0.0878485	ENSG00000164038.10_SLC9B2	Renormalize
SMAD3	4088	0.782743	0.000143905	-0.103524	4.6923	-1.01227	0.316901	0.63963	-5.98993	0.532579	ENSG00000166949.11_SMAD3	Exacerbate
SMARCA2	6595	0.864012	0.0434966	-0.0533359	6.52161	-0.851584	0.39902	0.708219	-6.12453	0.613189	ENSG00000080503.15_SMARCA2	Exacerbate
SMARCC1	6599	0.832222	0.000114424	0.0381171	6.09302	0.554348	0.582125	0.826352	-6.3392	0.760184	ENSG00000173473.6_SMARCC1	Renormalize
SMARCD3	6604	1.24475	4.62e-05	-0.811356	4.60327	-3.52635	0.000992577	0.0285136	-1.02141	0.00478535	ENSG00000082014.12_SMARCD3	Exacerbate
SMCO4	56935	1.36303	0.00992511	-0.700808	2.52131	-4.4583	5.56658e-05	0.00628179	1.77135	0.000314337	ENSG00000166002.2_SMCO4	Exacerbate
SMG1	23049	0.814346	5.44e-05	-0.0533569	7.94806	-0.611645	0.543896	0.803976	-6.26348	0.732568	ENSG00000157106.12_SMG1	Exacerbate
SMIM5	643008	1.34436	0.000252117	0.545997	3.99967	2.3723	0.0220789	0.167929	-3.82418	0.0751007	ENSG00000204323.5_SMIM5	Renormalize
SMOX	54498	1.42744	0.0253946	0.11926	4.9018	0.445202	0.658339	0.86681	-6.39797	0.812551	ENSG00000088826.13_SMOX	Renormalize
SNORA71C	677839	1.39744	3.26e-06	0.48007	-2.69488	0.905722	0.369977	0.685142	-4.9626	0.586164	ENSG00000201512.1_SNORA71C	Renormalize
SNRPA1	6627	0.693902	0.000415148	0.171118	2.15934	1.20479	0.234673	0.558913	-5.55931	0.43962	ENSG00000131876.12_SNRPA1	Renormalize
SNX18	112574	1.25416	0.00238738	0.113385	6.23697	1.07325	0.288963	0.614191	-5.92081	0.502459	ENSG00000178996.8_SNX18	Renormalize
SNX20	124460	1.21114	0.00620191	-0.21069	7.01879	-1.78118	0.0817315	0.33737	-4.94698	0.21095	ENSG00000167208.10_SNX20	Exacerbate
SNX3	8724	1.40834	0.000152667	0.727352	8.21889	3.17089	0.00275583	0.0493812	-1.93072	0.0122156	ENSG00000112335.10_SNX3	Renormalize
SOCS3	9021	1.60194	4.59e-07	-0.287903	6.48607	-1.11586	0.27049	0.596741	-5.87938	0.481695	ENSG00000184557.3_SOCS3	Exacerbate
SON	6651	0.850799	0.00165164	-0.158208	8.01943	-1.13278	0.263394	0.589044	-5.82351	0.473407	ENSG00000159140.13_SON	Exacerbate
SP4	6671	0.783001	0.0114363	0.114935	5.18532	0.890504	0.378	0.692488	-6.10867	0.593717	ENSG00000105866.9_SP4	Renormalize
SPINT2	10653	1.13464	0.0325068	-0.191773	3.98777	-1.23524	0.223246	0.548475	-5.71842	0.426186	ENSG00000167642.8_SPINT2	Exacerbate
SPRYD4	283377	0.865491	0.0236747	-0.111016	1.2228	-0.797124	0.429626	0.731161	-5.81095	0.640751	ENSG00000176422.10_SPRYD4	Exacerbate
SPTB	6710	1.6636	6.24e-05	0.569565	8.11298	1.68581	0.0988571	0.36896	-5.08308	0.2423	ENSG00000070182.13_SPTB	Renormalize
SQRDL	58472	1.40798	1.21e-05	-0.445285	5.31524	-3.41671	0.00136739	0.0343334	-1.33291	0.00644244	ENSG00000137767.9_SQRDL	Exacerbate
SRA1	10011	1.23311	0.00808711	-0.102112	4.29917	-1.09067	0.28131	0.605309	-5.90032	0.493724	ENSG00000213523.5_SRA1	Exacerbate
SRPK1	6732	1.67465	2.01e-05	-0.281165	6.71035	-1.77613	0.0825715	0.339185	-4.96262	0.212621	ENSG00000096063.10_SRPK1	Exacerbate
SRRM1	10250	0.840219	0.000608689	0.00962516	5.91845	0.113569	0.910092	0.971098	-6.49132	0.957229	ENSG00000133226.12_SRRM1	Renormalize
SRSF1	6426	0.825312	0.0167481	0.02594	6.3688	0.358993	0.721304	0.897689	-6.42084	0.852715	ENSG00000136450.8_SRSF1	Renormalize
SRSF5	6430	0.777372	1.32e-05	0.121758	6.63774	1.23411	0.223663	0.548617	-5.73403	0.426724	ENSG00000100650.11_SRSF5	Renormalize
SSBP2	23635	0.780106	0.00105802	0.0407081	4.24388	0.373133	0.710827	0.89318	-6.42331	0.846086	ENSG00000145687.11_SSBP2	Renormalize
ST3GAL2	6483	1.30929	1.29e-05	0.045447	5.90838	0.276427	0.783504	0.921868	-6.46265	0.888935	ENSG00000157350.8_ST3GAL2	Renormalize
ST3GAL4	6484	1.58871	2.66e-07	-0.185526	4.07457	-0.908101	0.368733	0.684099	-6.04341	0.584977	ENSG00000110080.14_ST3GAL4	Exacerbate
ST6GAL1	6480	0.737796	2.26e-05	-0.102661	6.43622	-1.03101	0.308126	0.631177	-5.96077	0.523135	ENSG00000073849.10_ST6GAL1	Exacerbate
ST6GALNAC4	27090	1.41253	0.0170436	0.99062	4.77321	2.33696	0.0240194	0.175574	-3.90928	0.0804747	ENSG00000136840.14_ST6GALNAC4	Renormalize
STIM2	57620	0.843113	0.0119355	-0.010461	4.87431	-0.109708	0.913136	0.972182	-6.49575	0.958837	ENSG00000109689.10_STIM2	Exacerbate
STK16	8576	1.21728	0.010927	0.135014	3.20041	1.3585	0.181175	0.496448	-5.51016	0.370831	ENSG00000115661.9_STK16	Renormalize
STOM	2040	1.42297	0.000349119	0.322989	8.49462	1.59598	0.117595	0.400157	-5.19426	0.274449	ENSG00000148175.8_STOM	Renormalize
STX10	8677	1.29418	1.43e-05	-0.170116	5.08405	-1.07205	0.289495	0.614281	-5.93315	0.503069	ENSG00000104915.10_STX10	Exacerbate
STX11	8676	1.36906	0.0147716	-0.346718	6.14594	-2.46455	0.0176613	0.14776	-3.6535	0.0623221	ENSG00000135604.9_STX11	Exacerbate
STXBP2	6813	1.30532	9.22e-05	0.00220307	5.50165	0.0125732	0.990025	0.99708	-6.50031	0.995516	ENSG00000076944.10_STXBP2	Renormalize
STYX	6815	0.72416	0.0471394	-0.0572054	4.90726	-0.650431	0.518769	0.789058	-6.29126	0.713671	ENSG00000198252.7_STYX	Exacerbate
SUPV3L1	6832	0.812762	0.00277162	0.0385502	2.77222	0.365036	0.716819	0.895541	-6.31219	0.849905	ENSG00000156502.9_SUPV3L1	Renormalize
SYNRG	11276	0.822133	0.00576276	0.0151693	6.30264	0.12802	0.898712	0.966922	-6.48497	0.951741	ENSG00000006114.11_SYNRG	Renormalize
SYPL1	6856	0.755563	0.0179642	-0.23701	3.51898	-2.02128	0.0493113	0.25788	-4.4784	0.143462	ENSG00000008282.3_SYPL1	Exacerbate
TADA1	117143	0.813136	0.0030359	-0.121205	2.17591	-0.960261	0.34213	0.662459	-5.86268	0.559002	ENSG00000152382.5_TADA1	Exacerbate
TAF2	6873	0.798039	0.00248163	0.180453	4.97217	2.39784	0.0207658	0.162178	-3.80307	0.0713476	ENSG00000064313.7_TAF2	Renormalize
TAF3	83860	0.883039	0.0239474	-0.0957891	3.28587	-1.07195	0.289541	0.614281	-5.85018	0.503115	ENSG00000165632.7_TAF3	Exacerbate
TALDO1	6888	1.333	7.88e-05	0.189331	7.85444	1.31548	0.19511	0.515004	-5.60687	0.389572	ENSG00000177156.6_TALDO1	Renormalize
TANGO2	128989	1.37329	0.0122465	0.608941	6.30919	2.85665	0.00649373	0.0811696	-2.75652	0.0263333	ENSG00000183597.11_TANGO2	Renormalize
TARBP1	6894	0.761786	0.00834231	0.143792	3.31859	1.12374	0.26717	0.592803	-5.80892	0.477799	ENSG00000059588.5_TARBP1	Renormalize
TAS2R31	259290	0.657059	0.0213263	0.146078	-0.306396	0.636714	0.527584	0.794063	-5.61131	0.720052	ENSG00000256436.1_TAS2R31	Renormalize
TAX1BP3	30851	1.23113	0.0449469	-0.383202	1.85492	-2.55293	0.0141968	0.129465	-3.2444	0.0518059	ENSG00000213977.3_TAX1BP3	Exacerbate
TBC1D19	55296	0.701941	0.00229139	0.282973	0.798577	1.63649	0.108815	0.388193	-4.8145	0.259808	ENSG00000109680.6_TBC1D19	Renormalize
TBCK	93627	0.732158	0.0428928	0.105513	4.38928	1.1737	0.246779	0.571088	-5.81605	0.454133	ENSG00000145348.11_TBCK	Renormalize
TBP	6908	0.835022	0.000203383	0.0569295	2.6092	0.665505	0.509174	0.782902	-6.12562	0.706205	ENSG00000112592.8_TBP	Renormalize
TBRG1	84897	0.837129	0.000771894	-0.10733	4.87782	-1.23706	0.222573	0.547761	-5.74836	0.425347	ENSG00000154144.8_TBRG1	Exacerbate
TC2N	123036	0.554611	0.0355598	0.193765	6.09267	1.35208	0.183205	0.499328	-5.59298	0.373672	ENSG00000165929.8_TC2N	Renormalize
TCEB2	6923	1.36552	0.00466211	0.755675	5.02671	2.28625	0.0270702	0.18683	-4.02475	0.088835	ENSG00000103363.10_TCEB2	Renormalize
TCERG1	10915	0.780784	0.00120417	0.02099	4.68806	0.20481	0.838658	0.944972	-6.47944	0.919799	ENSG00000113649.7_TCERG1	Renormalize
TCF12	6938	0.823248	0.0108828	-0.155322	5.0965	-1.94809	0.0577492	0.278982	-4.68264	0.16209	ENSG00000140262.13_TCF12	Exacerbate
TCTN1	79600	0.826236	0.00127614	0.383159	1.95916	1.82693	0.0744444	0.321377	-4.68752	0.196826	ENSG00000204852.11_TCTN1	Renormalize
TDRKH	11022	0.840048	0.00130398	0.0297898	1.40764	0.221971	0.825355	0.939279	-6.14003	0.912162	ENSG00000182134.11_TDRKH	Renormalize
TECPR2	9895	1.42143	0.0241004	-0.179054	6.78606	-1.19511	0.238397	0.563522	-5.78437	0.444111	ENSG00000196663.11_TECPR2	Exacerbate
TECR	9524	0.845591	0.046262	0.00822143	3.10376	0.0626778	0.950305	0.98566	-6.36762	0.976917	ENSG00000099797.7_TECR	Renormalize
TESPA1	9840	0.65733	0.000389807	0.345485	4.39972	2.05734	0.0455627	0.247356	-4.47792	0.134892	ENSG00000135426.10_TESPA1	Renormalize
TET1	80312	0.836008	0.0490149	0.2554	2.55669	2.01487	0.0500054	0.25955	-4.42006	0.14496	ENSG00000138336.8_TET1	Renormalize
TEX10	54881	0.779894	0.0207257	0.165862	3.2121	1.7033	0.0955103	0.364047	-5.02797	0.236499	ENSG00000136891.9_TEX10	Renormalize
TFDP1	7027	1.53219	0.00427824	0.930886	7.53105	3.65061	0.000686643	0.0235238	-0.66633	0.00339786	ENSG00000198176.8_TFDP1	Renormalize
TFE3	7030	1.27192	0.00164582	0.111733	6.25019	0.915497	0.364882	0.68094	-6.07916	0.581109	ENSG00000068323.11_TFE3	Renormalize
TFPT	29844	1.16132	0.00922668	-0.0343399	1.60757	-0.198096	0.843875	0.946622	-6.09648	0.922659	ENSG00000105619.9_TFPT	Exacerbate
TGFA	7039	1.43476	0.00847949	-0.19706	4.69227	-1.24248	0.220589	0.546022	-5.73815	0.422964	ENSG00000163235.11_TGFA	Exacerbate
TGFBR2	7048	0.851976	0.00346349	-0.00201447	7.735	-0.0253325	0.979903	0.994502	-6.45203	0.991034	ENSG00000163513.13_TGFBR2	Exacerbate
THEM4	117145	0.758436	0.00170191	0.250446	2.61413	1.71029	0.0941991	0.362001	-4.9336	0.234095	ENSG00000159445.8_THEM4	Renormalize
THEMIS	387357	0.651479	0.0339622	0.178393	4.76641	1.02488	0.310978	0.633587	-5.98349	0.526111	ENSG00000172673.6_THEMIS	Renormalize
TIMM17B	10245	1.13083	0.0286913	0.0449125	3.32146	0.327478	0.744847	0.906553	-6.35385	0.866945	ENSG00000126768.7_TIMM17B	Renormalize
TJAP1	93643	0.879609	0.0278407	0.0238774	3.1841	0.187842	0.851858	0.950203	-6.35413	0.926947	ENSG00000137221.10_TJAP1	Renormalize
TK1	7083	1.2176	0.0149915	0.0977098	-0.174227	0.389134	0.699039	0.887693	-5.76235	0.838678	ENSG00000167900.7_TK1	Renormalize
TKT	7086	1.28545	0.00950296	-0.0515384	7.84972	-0.326425	0.745638	0.906662	-6.40632	0.867316	ENSG00000163931.11_TKT	Exacerbate
TLK2	11011	0.850118	0.000374012	0.201881	4.95471	2.54155	0.0146051	0.131856	-3.49204	0.0530701	ENSG00000146872.13_TLK2	Renormalize
TLR5	7100	2.07782	1.78e-05	-0.515365	5.60626	-2.35715	0.0228928	0.170947	-3.88585	0.077364	ENSG00000187554.7_TLR5	Exacerbate
TMCO3	55002	1.31052	0.0193975	-0.0347405	4.00955	-0.360587	0.72012	0.897209	-6.4094	0.851948	ENSG00000150403.13_TMCO3	Exacerbate
TMEM109	79073	0.830774	0.0240761	-0.214831	3.57483	-1.86071	0.0694221	0.309472	-4.78005	0.186758	ENSG00000110108.4_TMEM109	Exacerbate
TMEM116	89894	0.732184	9.9e-05	0.242295	2.17267	1.82963	0.0740323	0.320424	-4.72362	0.196005	ENSG00000198270.8_TMEM116	Renormalize
TMEM120A	83862	1.27263	0.000266844	-0.118438	3.20747	-0.868061	0.390034	0.702089	-6.01209	0.604886	ENSG00000189077.6_TMEM120A	Exacerbate
TMEM138	51524	0.858366	0.027729	0.224843	3.96102	2.51691	0.0155264	0.136954	-3.52612	0.0559104	ENSG00000149483.7_TMEM138	Renormalize
TMEM150B	284417	1.22674	0.00203592	-0.690309	1.27383	-2.91283	0.00559009	0.073867	-2.29705	0.0230837	ENSG00000180061.5_TMEM150B	Exacerbate
TMEM185B	79134	1.27646	0.000979371	-0.264866	3.7825	-2.09394	0.0420134	0.237257	-4.36083	0.126529	ENSG00000226479.3_TMEM185B	Exacerbate
TMEM19	55266	0.803113	0.0163109	-0.155749	3.31959	-1.3576	0.181458	0.496614	-5.53952	0.371221	ENSG00000139291.9_TMEM19	Exacerbate
TMEM194A	23306	0.755589	0.00954856	0.150645	3.30602	1.45712	0.152127	0.454956	-5.3978	0.329003	ENSG00000166881.5_TMEM194A	Renormalize
TMEM209	84928	0.782262	0.0090174	0.00662528	3.68238	0.0705144	0.944101	0.984007	-6.46923	0.97367	ENSG00000146842.12_TMEM209	Renormalize
TMEM41A	90407	0.858836	0.0156544	0.0344575	2.57687	0.359557	0.720885	0.897689	-6.27645	0.852531	ENSG00000163900.6_TMEM41A	Renormalize
TMEM63A	9725	0.79393	0.0222492	0.0863157	5.74839	0.68837	0.494805	0.775064	-6.26594	0.6949	ENSG00000196187.7_TMEM63A	Renormalize
TMOD1	7111	1.74334	0.0120625	0.905595	6.7281	2.81631	0.00722432	0.0872181	-2.84997	0.0289258	ENSG00000136842.8_TMOD1	Renormalize
TNIP1	10318	1.30012	3.18e-07	0.0608003	7.96132	0.375122	0.709358	0.892893	-6.38211	0.845209	ENSG00000145901.10_TNIP1	Renormalize
TNRC6C	57690	0.835774	0.0124625	0.212984	5.16488	1.88488	0.0660088	0.300996	-4.79507	0.17961	ENSG00000078687.12_TNRC6C	Renormalize
TOLLIP	54472	1.18887	0.00113495	0.312392	4.4679	2.01601	0.0498804	0.2595	-4.54288	0.144715	ENSG00000078902.11_TOLLIP	Renormalize
TOM1	10043	1.19855	0.00806849	-0.273147	4.98133	-1.35338	0.182793	0.498745	-5.59586	0.373093	ENSG00000100284.15_TOM1	Exacerbate
TP53I3	9540	1.21068	0.0169448	-0.454905	1.17449	-2.52993	0.0150333	0.13451	-3.17443	0.054402	ENSG00000115129.9_TP53I3	Exacerbate
TPP2	7174	0.71893	0.000768649	-0.0284805	5.58151	-0.32866	0.74396	0.906456	-6.44431	0.866325	ENSG00000134900.7_TPP2	Exacerbate
TRAF1	7185	0.813429	0.0335169	0.366106	4.45921	2.45844	0.0179272	0.149047	-3.66609	0.063112	ENSG00000056558.6_TRAF1	Renormalize
TRAF5	7188	0.70633	2.09e-05	0.141326	4.23189	1.06264	0.293698	0.61822	-5.93183	0.507665	ENSG00000082512.10_TRAF5	Renormalize
TRAPPC5	126003	1.22914	0.00419108	-0.249487	-3.164	-0.479879	0.633671	0.853553	-5.19338	0.796022	ENSG00000181029.7_TRAPPC5	Exacerbate
TRIM25	7706	1.38729	0.0191741	-0.222396	7.8042	-1.32499	0.191962	0.510911	-5.60127	0.385393	ENSG00000121060.10_TRIM25	Exacerbate
TRIM28	10155	0.880092	0.036342	0.0181787	5.13233	0.118543	0.906173	0.969582	-6.49319	0.955461	ENSG00000130726.7_TRIM28	Renormalize
TRMT2B	79979	0.851712	0.00636608	-0.0391509	3.60662	-0.483866	0.630862	0.852247	-6.32939	0.794032	ENSG00000188917.9_TRMT2B	Exacerbate
TSPO	706	1.62525	1.7e-06	-0.103119	4.29992	-0.391324	0.697431	0.887114	-6.35408	0.837737	ENSG00000100300.13_TSPO	Exacerbate
TSPYL1	7259	0.84745	0.00147775	0.43264	5.9505	3.41931	0.00135714	0.0342043	-1.3225	0.00639774	ENSG00000189241.6_TSPYL1	Renormalize
TSTA3	7264	2.33498	0.00395609	0.573203	5.49467	1.67613	0.10075	0.372786	-5.14067	0.245774	ENSG00000104522.11_TSTA3	Renormalize
TTC17	55761	0.785402	1e-05	0.0907447	5.894	1.30369	0.199067	0.519826	-5.66101	0.395189	ENSG00000052841.10_TTC17	Renormalize
TTC19	54902	0.824448	0.0471387	-0.0447187	3.04719	-0.381611	0.704572	0.890403	-6.32276	0.842214	ENSG00000011295.11_TTC19	Exacerbate
TTC39C	125488	0.757822	0.00155363	-0.155486	4.54767	-1.47177	0.148145	0.448729	-5.43928	0.322963	ENSG00000168234.8_TTC39C	Exacerbate
TTC7B	145567	1.2621	0.00667625	-0.241637	3.73173	-1.31916	0.193887	0.513597	-5.60239	0.387994	ENSG00000165914.10_TTC7B	Exacerbate
TTI1	9675	0.865589	0.0473918	-0.0818008	3.85444	-1.23675	0.222688	0.547918	-5.71978	0.425501	ENSG00000101407.8_TTI1	Exacerbate
TUBB4B	10383	1.29727	0.000861305	0.317866	5.45308	1.89321	0.064866	0.297888	-4.78052	0.177259	ENSG00000188229.5_TUBB4B	Renormalize
TUG1	55000	0.746585	0.00137487	-0.0051236	6.74107	-0.0593718	0.952923	0.985889	-6.48018	0.978211	ENSG00000253352.4_TUG1	Exacerbate
TWF2	11344	1.23955	9.81e-05	-0.176443	2.82368	-0.709797	0.481546	0.765471	-6.06314	0.684294	ENSG00000247596.4_TWF2	Exacerbate
TXK	7294	0.702905	0.0365503	0.182806	4.31662	1.17949	0.244492	0.569612	-5.80607	0.451571	ENSG00000074966.6_TXK	Renormalize
TXLNG	55787	0.82208	0.0212068	-0.120531	3.35425	-1.31774	0.194358	0.51437	-5.59197	0.388643	ENSG00000086712.8_TXLNG	Exacerbate
TXN	7295	1.83906	1.77e-07	-0.130943	4.94238	-0.987999	0.328513	0.650739	-6.01847	0.544925	ENSG00000136810.8_TXN	Exacerbate
TXNIP	10628	0.855482	0.00118352	-0.0887055	11.0234	-0.692417	0.492285	0.773753	-6.09195	0.69299	ENSG00000117289.7_TXNIP	Exacerbate
TYMP	1890	1.34868	0.0411129	-0.376572	7.11643	-1.87125	0.0679162	0.305882	-4.80174	0.183537	ENSG00000025708.8_TYMP	Exacerbate
TYROBP	7305	1.28653	0.000126891	-0.297948	7.82708	-2.60395	0.0124912	0.120299	-3.3079	0.0464512	ENSG00000011600.7_TYROBP	Exacerbate
UBAC1	10422	1.2792	0.00535353	0.467884	4.3486	2.79967	0.00754727	0.0894016	-2.88577	0.0300678	ENSG00000130560.4_UBAC1	Renormalize
UBAC2	337867	0.900664	0.0162504	-0.148474	4.79636	-2.18145	0.0344927	0.21312	-4.24195	0.108171	ENSG00000134882.11_UBAC2	Exacerbate
UBALD2	283991	1.27191	6.08e-05	0.224351	5.17113	1.22493	0.227068	0.550726	-5.76165	0.430635	ENSG00000185262.7_UBALD2	Renormalize
UBAP1	51271	1.38177	2.96e-09	0.548378	6.80398	4.39675	6.78224e-05	0.00695075	1.49721	0.000379611	ENSG00000165006.9_UBAP1	Renormalize
UBE2D2	7322	0.837007	0.0171092	0.13324	5.40071	1.6109	0.114297	0.396287	-5.24173	0.26901	ENSG00000131508.11_UBE2D2	Renormalize
UBE2F	140739	1.32881	6.28e-05	0.245056	5.1198	1.47502	0.147271	0.44732	-5.44111	0.321555	ENSG00000184182.14_UBE2F	Renormalize
UBE2MP1	606551	1.35765	1.53e-05	0.0582721	-4.17351	0.124782	0.90126	0.967642	-5.22436	0.952812	ENSG00000261461.1_UBE2MP1	Renormalize
UPP1	7378	1.34564	0.000989276	-0.400456	4.92127	-2.3515	0.0232033	0.172178	-3.89296	0.0782442	ENSG00000183696.9_UPP1	Exacerbate
UPRT	139596	0.833651	0.0288412	-0.155278	2.30674	-1.46931	0.148807	0.449589	-5.28476	0.32395	ENSG00000094841.9_UPRT	Exacerbate
URB2	9816	0.850091	0.0471867	-0.0994104	2.2478	-0.991069	0.327028	0.650094	-5.80629	0.543496	ENSG00000135763.5_URB2	Exacerbate
USB1	79650	1.24639	0.00193667	-0.183353	4.84077	-0.93028	0.357262	0.674974	-6.06194	0.573858	ENSG00000103005.7_USB1	Exacerbate
USP10	9100	0.814646	0.00421975	-0.278816	6.00192	-2.30756	0.0257483	0.181712	-3.98273	0.0852236	ENSG00000103194.11_USP10	Exacerbate
USP24	23358	0.809922	0.00412258	0.0781696	6.89673	0.881434	0.382835	0.695747	-6.08966	0.598079	ENSG00000162402.8_USP24	Renormalize
USP37	57695	0.832937	0.0214921	0.0819561	4.5426	1.00585	0.319943	0.643056	-5.99893	0.535862	ENSG00000135913.6_USP37	Renormalize
UST	10090	0.795248	0.000107309	0.134669	1.53077	0.788818	0.434415	0.734837	-5.88144	0.645084	ENSG00000111962.7_UST	Renormalize
UTP20	27340	0.792725	0.000608992	-0.0841003	3.71353	-0.753948	0.454864	0.749428	-6.18338	0.662556	ENSG00000120800.4_UTP20	Exacerbate
VDR	7421	1.25975	0.0198936	-0.229978	4.67341	-2.18421	0.0342761	0.212764	-4.23385	0.107646	ENSG00000111424.6_VDR	Exacerbate
VPS41	27072	0.817408	0.00335553	-0.0498466	5.62955	-0.67731	0.501727	0.778239	-6.26945	0.700098	ENSG00000006715.11_VPS41	Exacerbate
VPS52	6293	0.848074	0.0168555	0.0402443	4.06561	0.450714	0.654391	0.864844	-6.37506	0.810016	ENSG00000223501.4_VPS52	Renormalize
VPS9D1	9605	1.31642	1.28e-05	-0.311747	4.40493	-1.32062	0.193404	0.513071	-5.59827	0.387374	ENSG00000075399.8_VPS9D1	Exacerbate
VTI1B	10490	1.28803	0.0423764	0.467566	7.07445	2.57143	0.0135553	0.125883	-3.39837	0.0498163	ENSG00000100568.6_VTI1B	Renormalize
VWA8	23078	0.765458	5.04e-05	0.233916	4.06014	2.12843	0.0388931	0.227835	-4.33287	0.119114	ENSG00000102763.11_VWA8	Renormalize
VWA9	81556	0.790035	0.000430336	-0.160533	2.91048	-1.76523	0.0844092	0.343294	-4.89499	0.21608	ENSG00000138614.10_VWA9	Exacerbate
WASF2	10163	1.21135	0.0139485	0.415394	8.35395	1.96829	0.055305	0.273421	-4.59624	0.15672	ENSG00000158195.6_WASF2	Renormalize
WBP11	51729	0.742898	1.5e-06	-0.0408122	5.00364	-0.532632	0.596947	0.834605	-6.36035	0.771093	ENSG00000084463.2_WBP11	Exacerbate
WDR13	64743	1.22148	0.000152451	0.284402	3.81605	1.47061	0.148456	0.44917	-5.37616	0.323432	ENSG00000101940.12_WDR13	Renormalize
WDR19	57728	0.789302	0.000397681	0.221107	2.74518	2.03998	0.0473348	0.25241	-4.38997	0.139026	ENSG00000157796.13_WDR19	Renormalize
WDR33	55339	0.827764	0.0011144	0.0432599	5.75898	0.682331	0.498578	0.776349	-6.26668	0.697787	ENSG00000136709.7_WDR33	Renormalize
WDR7	23335	0.838531	0.0113316	0.0247849	5.13175	0.329149	0.743593	0.906174	-6.44806	0.866078	ENSG00000091157.9_WDR7	Renormalize
WDR77	79084	0.839405	0.0108316	-0.0589348	2.13916	-0.506046	0.61533	0.845253	-6.16704	0.783726	ENSG00000116455.9_WDR77	Exacerbate
WIPI1	55062	1.33204	0.0123096	0.0257644	4.7878	0.177481	0.859939	0.953834	-6.48288	0.931271	ENSG00000070540.8_WIPI1	Renormalize
WSB2	55884	1.3072	0.00198899	-0.436402	5.30536	-3.71938	0.000558646	0.0214151	-0.500111	0.0027988	ENSG00000176871.4_WSB2	Exacerbate
WWP1	11059	0.741217	0.0446689	0.12164	4.61045	0.90439	0.370675	0.685865	-6.09009	0.586834	ENSG00000123124.9_WWP1	Renormalize
XK	7504	1.67837	0.00127315	0.616877	7.17397	2.29966	0.0262318	0.18365	-3.97831	0.0865533	ENSG00000047597.5_XK	Renormalize
XPO1	7514	0.71498	0.0153222	0.0233298	7.03816	0.199742	0.842595	0.946249	-6.44954	0.921903	ENSG00000082898.12_XPO1	Renormalize
YIF1B	90522	1.14572	0.00460136	-0.185913	2.94426	-0.943908	0.35033	0.669243	-5.87868	0.566932	ENSG00000167645.12_YIF1B	Exacerbate
YIPF1	54432	1.26087	0.0174827	-0.194019	4.57443	-1.68811	0.0984105	0.368134	-5.11781	0.241594	ENSG00000058799.9_YIPF1	Exacerbate
YLPM1	56252	0.812146	0.0386142	0.00145634	5.72341	0.0168445	0.986636	0.996008	-6.49928	0.993773	ENSG00000119596.13_YLPM1	Renormalize
YPEL3	83719	1.22608	0.00138602	0.505805	7.73005	2.27338	0.0278981	0.190479	-4.02843	0.091024	ENSG00000090238.7_YPEL3	Renormalize
YTHDC1	91746	0.814001	0.0109276	0.144867	5.86886	2.26674	0.0283335	0.192405	-4.06841	0.0922123	ENSG00000083896.8_YTHDC1	Renormalize
ZBTB20	26137	0.802853	0.0204629	0.235092	3.6006	2.18976	0.0338445	0.211022	-4.16432	0.10656	ENSG00000181722.11_ZBTB20	Renormalize
ZBTB24	9841	0.804844	0.00614392	-0.0214139	4.19998	-0.237842	0.813099	0.934229	-6.46236	0.905412	ENSG00000112365.4_ZBTB24	Exacerbate
ZBTB4	57659	0.853917	0.00176074	0.0340683	5.14635	0.342289	0.73375	0.90264	-6.44339	0.860257	ENSG00000174282.7_ZBTB4	Renormalize
ZBTB7B	51043	1.23657	0.000419012	-0.123128	6.22395	-0.665578	0.509127	0.782902	-6.2785	0.706176	ENSG00000160685.9_ZBTB7B	Exacerbate
ZC3H6	376940	0.78181	0.00417494	0.52938	5.36628	4.76814	2.03551e-05	0.00395226	2.62786	0.000119897	ENSG00000188177.9_ZC3H6	Renormalize
ZCCHC11	23318	0.735408	8.29e-05	0.0778024	5.68273	0.739302	0.463619	0.754552	-6.22716	0.669553	ENSG00000134744.9_ZCCHC11	Renormalize
ZCCHC7	84186	0.775662	0.00656049	0.295036	4.92053	2.88104	0.0060859	0.0779639	-2.70579	0.0248652	ENSG00000147905.13_ZCCHC7	Renormalize
ZDHHC21	340481	0.682141	0.026627	-0.0310007	2.96689	-0.240315	0.811193	0.933571	-6.37061	0.904347	ENSG00000175893.6_ZDHHC21	Exacerbate
ZER1	10444	1.35848	0.0071683	0.762315	7.40998	2.68291	0.010218	0.106956	-3.14781	0.0391219	ENSG00000160445.6_ZER1	Renormalize
ZFR	51663	0.851167	0.0333368	-0.0292067	6.11952	-0.404256	0.687967	0.88287	-6.4074	0.831783	ENSG00000056097.11_ZFR	Exacerbate
ZMAT5	55954	1.17548	8.02e-05	-0.228422	2.2475	-1.34247	0.186274	0.503178	-5.36762	0.377803	ENSG00000100319.11_ZMAT5	Exacerbate
ZNF160	90338	0.82659	9.58e-05	-0.089684	5.20658	-1.07713	0.287247	0.612194	-5.92927	0.500505	ENSG00000170949.13_ZNF160	Exacerbate
ZNF207	7756	0.847215	0.00210394	0.0309791	7.41798	0.333559	0.740285	0.905474	-6.40853	0.864272	ENSG00000010244.12_ZNF207	Renormalize
ZNF208	7757	0.779667	0.0400699	0.465185	-1.01795	1.44232	0.156237	0.460638	-4.74577	0.335248	ENSG00000160321.10_ZNF208	Renormalize
ZNF318	24149	0.827741	0.00656739	-0.0938816	4.89826	-0.803861	0.425765	0.728781	-6.17932	0.637702	ENSG00000171467.11_ZNF318	Exacerbate
ZNF354C	30832	0.870047	0.0176676	-0.0205938	2.20454	-0.159693	0.873848	0.959127	-6.27553	0.938793	ENSG00000177932.6_ZNF354C	Exacerbate
ZNF382	84911	0.730931	0.0258596	0.25197	1.44069	1.51604	0.136605	0.431512	-5.08258	0.304833	ENSG00000161298.12_ZNF382	Renormalize
ZNF398	57541	0.84621	0.000523775	0.203962	4.23398	2.38869	0.0212278	0.16419	-3.8126	0.0726731	ENSG00000197024.4_ZNF398	Renormalize
ZNF438	220929	1.56964	0.00102733	-0.414922	5.56739	-2.57543	0.0134199	0.125438	-3.41414	0.0493963	ENSG00000183621.10_ZNF438	Exacerbate
ZNF467	168544	1.27869	0.0226433	-0.0504519	3.81802	-0.210022	0.834612	0.94333	-6.37417	0.917557	ENSG00000181444.8_ZNF467	Exacerbate
ZNF507	22847	0.731093	0.0169434	0.160516	4.36639	1.26769	0.211524	0.536068	-5.69883	0.411673	ENSG00000168813.11_ZNF507	Renormalize
ZNF512	84450	0.794464	0.00354313	0.0834847	3.78176	0.804997	0.425116	0.728051	-6.15007	0.637052	ENSG00000243943.5_ZNF512	Renormalize
ZNF559	84527	0.789597	0.0244216	0.135137	3.01857	1.07535	0.288035	0.613335	-5.84819	0.501409	ENSG00000188321.9_ZNF559	Renormalize
ZNF573	126231	0.747669	0.0113623	0.174903	2.04073	1.38013	0.174463	0.486288	-5.35175	0.361151	ENSG00000189144.9_ZNF573	Renormalize
ZNF585B	92285	0.791067	0.00948799	0.0514035	3.09029	0.464624	0.644473	0.859655	-6.29999	0.803552	ENSG00000245680.5_ZNF585B	Renormalize
ZNF626	199777	0.713847	0.0354475	0.342698	2.48625	1.7675	0.0840234	0.342418	-4.84957	0.215304	ENSG00000188171.10_ZNF626	Renormalize
ZNF655	79027	0.868373	0.0398666	0.0653004	6.2231	0.739078	0.463753	0.754552	-6.21987	0.669624	ENSG00000197343.5_ZNF655	Renormalize
ZNF765	91661	0.867979	0.0131821	-0.0490367	3.61429	-0.588985	0.55886	0.81317	-6.29213	0.743776	ENSG00000196417.8_ZNF765	Exacerbate
ZNF808	388558	0.734383	0.0162359	0.106838	4.58327	0.906701	0.369465	0.684571	-6.08959	0.585647	ENSG00000198482.6_ZNF808	Renormalize
ZNF827	152485	0.851911	0.0303163	0.143107	2.39289	1.05254	0.298251	0.621989	-5.73929	0.51234	ENSG00000151612.11_ZNF827	Renormalize
ZNF83	55769	0.68174	0.0176289	0.19452	4.00854	1.07229	0.28939	0.614281	-5.90537	0.502957	ENSG00000167766.13_ZNF83	Renormalize
ZNF831	128611	0.820829	0.00997881	0.191694	4.4511	1.1601	0.252215	0.577022	-5.83341	0.460518	ENSG00000124203.5_ZNF831	Renormalize
ZNF841	284371	0.687499	0.00434355	0.0559357	3.84742	0.484188	0.630635	0.852247	-6.34916	0.793999	ENSG00000197608.7_ZNF841	Renormalize
ZNF93	81931	0.779257	0.00100287	0.00546613	2.23907	0.0570529	0.954759	0.986306	-6.28142	0.979053	ENSG00000184635.9_ZNF93	Renormalize
ZNHIT6	54680	0.732703	0.0119036	-0.00691456	2.91289	-0.0558734	0.955694	0.986463	-6.39646	0.979428	ENSG00000117174.6_ZNHIT6	Exacerbate
ZZZ3	26009	0.742374	0.0227435	0.0640687	4.65387	0.668592	0.507221	0.781663	-6.27877	0.704497	ENSG00000036549.8_ZZZ3	Renormalize
