# Supplementary material for: Gastrointestinal microbiota composition predicts peripheral inflammatory state during treatment of human tuberculosis
Source: Nat Commun. 2021 Feb 18;12:1141. doi: 10.1038/s41467-021-21475-y (PMC7892575; doi:10.1038/s41467-021-21475-y)
Supplement: Supplementary file 12 — Supplementary Data 10 [file 41467_2021_21475_MOESM12_ESM.xlsx]

## Sheet: Supplementary Data 10
Gene.Symbol	Entrez.Id	Case.Over.Control.Fold.Change	Adjusted.p.value	logFC	AveExpr	t	P.Value	adj.P.Val	B	global_padj	Gene	renorm
AAK1	22848	0.748455	0.000911645	-0.176076	5.05213	-1.91058	0.0625365	0.504451	-4.46218	0.172399	ENSG00000115977.14_AAK1	Exacerbate
ABHD16A	7920	1.23808	0.044064	0.131007	2.6359	1.25879	0.214693	0.665651	-5.21967	0.415666	ENSG00000204427.7_ABHD16A	Renormalize
ABI2	10152	0.833555	0.00391496	-0.162138	4.07754	-1.37213	0.176923	0.634844	-5.22098	0.364603	ENSG00000138443.10_ABI2	Exacerbate
ABLIM1	3983	0.768303	0.0072273	-0.147352	5.82028	-1.26452	0.212648	0.664301	-5.41146	0.413053	ENSG00000099204.14_ABLIM1	Exacerbate
ABTB1	80325	1.29491	0.0344525	0.141273	6.59899	0.802187	0.426722	0.805578	-5.85276	0.63844	ENSG00000114626.13_ABTB1	Renormalize
ACAA1	30	1.27141	0.000330792	0.0870501	4.76353	0.927344	0.358767	0.769675	-5.75611	0.575312	ENSG00000060971.13_ACAA1	Renormalize
ACSL1	2180	1.56451	0.0197418	0.334142	9.5948	2.24918	0.0295154	0.429346	-3.77099	0.0953483	ENSG00000151726.9_ACSL1	Renormalize
ADAM28	10863	0.728562	0.013177	-0.331069	3.32911	-1.8251	0.0747251	0.526668	-4.50638	0.19735	ENSG00000042980.8_ADAM28	Exacerbate
ADAM9	8754	1.47911	0.00928268	0.07158	4.70831	0.786576	0.435713	0.808611	-5.85886	0.646165	ENSG00000168615.7_ADAM9	Renormalize
ADAT1	23536	0.832095	0.0159722	0.0161147	4.21055	0.261224	0.795129	0.946108	-6.09974	0.89556	ENSG00000065457.6_ADAT1	Renormalize
ADK	132	0.757086	0.00312193	-0.244617	2.46758	-2.31561	0.0252644	0.415172	-3.51547	0.0838904	ENSG00000156110.9_ADK	Exacerbate
ADM	133	1.83652	3.67e-09	0.39374	5.54842	2.46021	0.0178499	0.389454	-3.40959	0.0628772	ENSG00000148926.5_ADM	Renormalize
ADNP	23394	0.810401	0.00126429	-0.0698446	6.08067	-0.799559	0.428228	0.805622	-5.86792	0.639549	ENSG00000101126.11_ADNP	Exacerbate
AGPAT2	10555	1.18928	7.4e-05	0.0606558	2.13698	0.378942	0.706539	0.917227	-5.86485	0.843482	ENSG00000169692.8_AGPAT2	Renormalize
AGPAT9	84803	1.53606	0.000724106	0.261014	5.0341	2.75777	0.00842083	0.349985	-2.74814	0.0330589	ENSG00000138678.6_AGPAT9	Renormalize
AGTRAP	57085	1.30158	1.86e-06	0.190772	5.42693	1.32761	0.191101	0.646413	-5.33524	0.384333	ENSG00000177674.11_AGTRAP	Renormalize
AHNAK	79026	0.786055	0.00152303	-0.232813	10.4146	-2.56325	0.0138358	0.367618	-3.10865	0.0506967	ENSG00000124942.9_AHNAK	Exacerbate
AIM2	9447	1.97229	0.0015095	0.236961	5.4283	1.19474	0.238539	0.682943	-5.4923	0.444277	ENSG00000163568.9_AIM2	Renormalize
AKAP11	11215	0.737689	0.000543065	-0.199325	5.63258	-2.22174	0.0314495	0.432417	-3.89357	0.100321	ENSG00000023516.7_AKAP11	Exacerbate
AKIRIN2	55122	1.25772	0.0175307	0.0688448	4.91621	0.595039	0.554841	0.858612	-6.0041	0.740696	ENSG00000135334.7_AKIRIN2	Renormalize
AKT3	10000	0.718433	0.000160336	-0.124642	4.69103	-1.27309	0.20962	0.661693	-5.37883	0.409165	ENSG00000117020.12_AKT3	Exacerbate
ALAS1	211	1.23137	0.00403959	0.190554	4.56322	2.38087	0.02163	0.4053	-3.55658	0.0738386	ENSG00000023330.10_ALAS1	Renormalize
ALAS2	212	1.77572	0.00134101	0.177667	11.7142	0.668734	0.507131	0.840175	-5.7978	0.704436	ENSG00000158578.14_ALAS2	Renormalize
ALDH3B1	221	1.15881	0.022298	0.122128	4.08108	0.872936	0.3874	0.783261	-5.76475	0.602299	ENSG00000006534.11_ALDH3B1	Renormalize
ALG13	79868	0.79347	0.00946483	-0.0821214	3.87869	-1.02691	0.310031	0.737168	-5.60347	0.525075	ENSG00000101901.6_ALG13	Exacerbate
ALG9	79796	0.817399	0.0132723	-0.254234	0.946947	-2.18219	0.0344351	0.439923	-3.63293	0.108037	ENSG00000086848.10_ALG9	Exacerbate
ALMS1	7840	0.784284	0.00526226	-0.0588465	5.88122	-0.712344	0.479982	0.829939	-5.93388	0.682984	ENSG00000116127.13_ALMS1	Exacerbate
ALPL	249	2.30823	6.88e-05	0.41347	7.60142	2.13588	0.0382466	0.452042	-4.02837	0.117585	ENSG00000162551.9_ALPL	Renormalize
AMFR	267	1.3529	0.00140724	0.147693	6.95097	0.952084	0.346214	0.762493	-5.72778	0.562782	ENSG00000159461.10_AMFR	Renormalize
ANAPC1P1	100286979	0.762025	0.00420695	0.134122	-2.37849	0.456515	0.650248	0.896098	-5.05482	0.80715	ENSG00000233673.2_ANAPC1P1	Renormalize
ANGEL2	90806	0.768652	0.0451036	-0.0519875	4.61851	-0.719004	0.47591	0.827313	-5.90559	0.679509	ENSG00000174606.8_ANGEL2	Exacerbate
ANO9	338440	0.840078	0.00989353	-0.0710939	2.54904	-0.414797	0.68029	0.908516	-5.87884	0.826913	ENSG00000185101.8_ANO9	Exacerbate
ANPEP	290	1.50748	0.0188032	0.0484177	7.57132	0.345608	0.731271	0.927054	-6.09068	0.858874	ENSG00000166825.9_ANPEP	Renormalize
ANXA3	306	3.16187	8.06e-06	0.529438	6.13964	2.39909	0.0207031	0.399911	-3.53433	0.0711706	ENSG00000138772.8_ANXA3	Renormalize
AP2A1	160	1.37852	0.00919501	0.28506	7.50111	1.59666	0.117444	0.573988	-4.93878	0.274211	ENSG00000196961.8_AP2A1	Renormalize
AP2S1	1175	1.24086	0.000272125	0.15484	4.09857	1.14914	0.256658	0.696947	-5.49799	0.465439	ENSG00000042753.7_AP2S1	Renormalize
AP3M1	26985	0.836418	0.000685968	-0.0490477	4.65665	-0.770482	0.445099	0.811537	-5.87084	0.653953	ENSG00000185009.8_AP3M1	Exacerbate
AP5B1	91056	1.43491	0.000100831	0.220169	5.7323	1.77518	0.0827305	0.534888	-4.69106	0.212927	ENSG00000254470.2_AP5B1	Renormalize
APMAP	57136	1.71614	0.000371745	0.315804	6.25242	2.75714	0.0084348	0.349985	-2.75441	0.033106	ENSG00000101474.7_APMAP	Renormalize
ARHGEF9	23229	0.81827	5.98e-05	-0.207481	2.70482	-2.0159	0.0498929	0.481133	-4.09562	0.144743	ENSG00000131089.9_ARHGEF9	Exacerbate
ARPC1B	10095	1.27949	0.000149652	0.0899304	7.14217	0.770705	0.444968	0.811537	-5.87017	0.653886	ENSG00000130429.8_ARPC1B	Renormalize
ARRB2	409	1.31309	3.86e-06	0.224471	8.44761	3.07835	0.00356389	0.321356	-1.96071	0.0154173	ENSG00000141480.13_ARRB2	Renormalize
ARRDC3	57561	0.733409	0.0496923	0.361089	7.53024	3.33177	0.00174697	0.302511	-1.34121	0.00807142	ENSG00000113369.4_ARRDC3	Renormalize
ASGR2	433	1.17722	0.0321879	-0.131918	2.45635	-0.768674	0.446161	0.811853	-5.66475	0.654886	ENSG00000161944.12_ASGR2	Exacerbate
ASNA1	439	1.16506	0.000273993	0.129347	3.8871	0.993861	0.325682	0.74977	-5.63716	0.542099	ENSG00000198356.7_ASNA1	Renormalize
ASPH	444	1.32601	0.0146515	0.114461	5.41849	0.828157	0.412016	0.797604	-5.84563	0.624852	ENSG00000198363.11_ASPH	Renormalize
ASPHD2	57168	1.2666	0.00159455	0.11408	3.15633	0.9097	0.367898	0.773883	-5.64538	0.584132	ENSG00000128203.6_ASPHD2	Renormalize
ATF7IP	55729	0.812249	0.00016371	0.0202754	7.07504	0.370641	0.71267	0.919506	-6.09774	0.847321	ENSG00000171681.8_ATF7IP	Renormalize
ATG2B	55102	0.835823	0.00518956	-0.0269562	5.64644	-0.475587	0.636703	0.89063	-6.0706	0.797985	ENSG00000066739.7_ATG2B	Exacerbate
ATG9A	79065	1.19938	0.00333951	0.188343	5.56892	1.23247	0.224268	0.673142	-5.45001	0.427368	ENSG00000198925.6_ATG9A	Renormalize
ATM	472	0.680185	7.33e-05	-0.0891611	8.32425	-1.10765	0.273985	0.710316	-5.54398	0.485551	ENSG00000149311.13_ATM	Exacerbate
ATP1A1	476	0.824463	0.0202378	-0.202946	6.07095	-2.43994	0.0187541	0.391594	-3.45054	0.065542	ENSG00000163399.11_ATP1A1	Exacerbate
ATP2B1	490	0.763647	0.000349863	0.012716	6.91181	0.130957	0.896401	0.976384	-6.16205	0.950547	ENSG00000070961.10_ATP2B1	Renormalize
ATP5E	514	1.35212	0.00258391	0.26062	6.97961	1.85108	0.0708247	0.517473	-4.55438	0.189539	ENSG00000124172.5_ATP5E	Renormalize
ATP5EP2	432369	1.51596	0.00145212	0.346498	-1.03799	1.69506	0.0970755	0.550391	-4.23801	0.239342	ENSG00000180389.6_ATP5EP2	Renormalize
ATP6V0D1	9114	1.30153	0.0108111	0.142359	6.2063	1.21861	0.229433	0.676805	-5.46211	0.433418	ENSG00000159720.7_ATP6V0D1	Renormalize
ATPAF1	64756	0.87216	0.0411504	0.024566	3.53654	0.33	0.742954	0.930089	-6.00462	0.865715	ENSG00000123472.8_ATPAF1	Renormalize
ATR	545	0.742475	0.00807834	-0.0867159	5.20124	-1.29527	0.201928	0.655101	-5.37025	0.398943	ENSG00000175054.10_ATR	Exacerbate
B3GNT8	374907	1.22682	0.000543857	0.301376	2.7358	1.43348	0.158732	0.618091	-5.05143	0.338699	ENSG00000177191.2_B3GNT8	Renormalize
B4GALT5	9334	1.43712	0.00695188	0.269328	7.22659	1.96628	0.0555443	0.491434	-4.34939	0.157219	ENSG00000158470.5_B4GALT5	Renormalize
BAD	572	1.17802	0.0441126	0.157037	1.17097	0.898647	0.373694	0.77708	-5.39862	0.589661	ENSG00000002330.9_BAD	Renormalize
BASP1	10409	1.54911	0.000325956	0.34163	7.42399	2.26026	0.0287648	0.426145	-3.79484	0.0933802	ENSG00000176788.7_BASP1	Renormalize
BATF	10538	1.19007	0.0301629	0.090892	2.96382	0.650565	0.518683	0.844073	-5.82692	0.713616	ENSG00000156127.6_BATF	Renormalize
BBS9	27241	0.769646	0.00211337	-0.0269725	3.22894	-0.317993	0.751983	0.93307	-5.98252	0.870914	ENSG00000122507.16_BBS9	Exacerbate
BDP1	55814	0.790324	0.028295	-0.0756632	6.27161	-1.10632	0.274552	0.711099	-5.58773	0.486265	ENSG00000145734.14_BDP1	Exacerbate
BEND7	222389	1.21574	0.0454665	-0.00566401	1.93011	-0.0278535	0.977904	0.996002	-5.85084	0.990049	ENSG00000165626.12_BEND7	Exacerbate
BIRC6	57448	0.81388	0.00122606	-0.0493003	7.98728	-0.906238	0.369707	0.775237	-5.74542	0.585891	ENSG00000115760.9_BIRC6	Exacerbate
BLCAP	10904	0.905138	0.000384061	0.0108316	4.49038	0.188938	0.851003	0.964189	-6.13522	0.92664	ENSG00000166619.7_BLCAP	Renormalize
BMPR1A	657	0.717188	3.32e-05	-0.111433	0.406916	-0.71504	0.478331	0.82904	-5.30758	0.681575	ENSG00000107779.6_BMPR1A	Exacerbate
BMS1P5	399761	0.757512	6.54e-07	-0.0727556	-2.0917	-0.276334	0.783575	0.943795	-5.16847	0.888979	ENSG00000204164.6_BMS1P5	Exacerbate
BPGM	669	1.70253	0.0139974	0.266257	8.58285	1.00871	0.318588	0.744083	-5.63919	0.534367	ENSG00000172331.7_BPGM	Renormalize
BRI3	25798	1.22984	4.98e-05	0.182062	4.9246	1.42148	0.162172	0.620108	-5.20851	0.343783	ENSG00000164713.5_BRI3	Renormalize
BSG	682	1.52523	0.00138466	0.452859	8.4479	1.60864	0.114791	0.569183	-4.89617	0.269789	ENSG00000172270.14_BSG	Renormalize
BST1	683	1.43437	9.85e-05	0.236252	5.798	2.2727	0.0279425	0.424303	-3.79352	0.0911466	ENSG00000109743.6_BST1	Renormalize
BTAF1	9044	0.79418	0.00820993	-0.0530585	6.13795	-0.743124	0.461325	0.819575	-5.91064	0.667711	ENSG00000095564.9_BTAF1	Exacerbate
BTBD11	121551	0.829869	0.0102921	-0.0813233	2.70358	-0.536823	0.594073	0.87544	-5.82761	0.769076	ENSG00000151136.10_BTBD11	Exacerbate
C12orf66	144577	0.853912	0.0466332	-0.288601	1.4227	-2.71221	0.00947631	0.353322	-2.6385	0.0366299	ENSG00000174206.8_C12orf66	Exacerbate
C17orf62	79415	1.18336	0.0147177	0.233452	6.7729	1.87803	0.0669608	0.511539	-4.50799	0.181605	ENSG00000178927.12_C17orf62	Renormalize
C1RL	51279	1.37131	0.00111969	0.222807	5.98035	2.6081	0.0123609	0.356303	-3.08963	0.0460502	ENSG00000139178.6_C1RL	Renormalize
C20orf24	55969	1.24	0.000274196	0.256215	3.64385	2.64585	0.0112329	0.355638	-2.93718	0.042422	ENSG00000101084.12_C20orf24	Renormalize
C2orf42	54980	0.850028	0.00715198	-0.0679264	2.67341	-0.955631	0.344439	0.762215	-5.51115	0.561313	ENSG00000115998.3_C2orf42	Exacerbate
C6orf25	80739	1.38521	0.0161439	-0.132756	6.42696	-0.646299	0.521416	0.844622	-5.96969	0.71566	ENSG00000204420.4_C6orf25	Exacerbate
C9orf78	51759	1.6131	0.0309896	0.377373	8.63942	1.56339	0.12507	0.582894	-4.96956	0.286555	ENSG00000136819.10_C9orf78	Renormalize
C9orf89	84270	1.23423	0.0358319	0.142311	3.65769	0.86504	0.391672	0.785575	-5.74788	0.606411	ENSG00000165233.13_C9orf89	Renormalize
CA5B	11238	0.707817	4.94e-05	-0.130675	3.93063	-1.44162	0.156435	0.616395	-5.11708	0.335514	ENSG00000169239.8_CA5B	Exacerbate
CABIN1	23523	0.851134	0.000644354	0.035015	5.10197	0.280574	0.780342	0.942393	-6.14096	0.887151	ENSG00000099991.12_CABIN1	Renormalize
CACNA1E	777	1.84935	1.87e-06	0.313949	4.69664	1.51241	0.137523	0.593458	-5.08263	0.306302	ENSG00000198216.6_CACNA1E	Renormalize
CAPG	822	1.25409	0.0354431	-0.0162991	4.40447	-0.107708	0.914713	0.980909	-6.14868	0.959819	ENSG00000042493.11_CAPG	Exacerbate
CAPN1	823	1.21453	0.0283837	0.0790043	6.17827	0.576805	0.566988	0.864774	-6.01411	0.749844	ENSG00000014216.11_CAPN1	Renormalize
CAPN13	92291	1.15106	0.0324667	-0.289306	-1.08882	-0.795949	0.430302	0.806584	-5.09949	0.641407	ENSG00000162949.12_CAPN13	Exacerbate
CAPN7	23473	0.715128	0.00473718	-0.0630106	4.57799	-0.924007	0.360483	0.770144	-5.74318	0.576918	ENSG00000131375.5_CAPN7	Exacerbate
CAPRIN1	4076	0.871073	0.0118778	-0.0600065	6.82428	-1.01376	0.316197	0.74234	-5.67315	0.531857	ENSG00000135387.15_CAPRIN1	Exacerbate
CARD6	84674	1.4922	0.000758682	0.165173	4.92063	1.79579	0.0793429	0.531461	-4.64844	0.206446	ENSG00000132357.9_CARD6	Renormalize
CASK	8573	0.734124	1.86e-05	-0.138458	2.93541	-1.76751	0.0840222	0.535393	-4.54192	0.215304	ENSG00000147044.15_CASK	Exacerbate
CASP4	837	1.32319	0.0191576	0.293803	8.51924	2.84634	0.00667354	0.34361	-2.5159	0.026971	ENSG00000196954.8_CASP4	Renormalize
CAT	847	1.45631	0.000610069	0.303924	7.43497	2.10565	0.0409307	0.458292	-4.09491	0.123982	ENSG00000121691.4_CAT	Renormalize
CBLB	868	0.702087	0.0171301	-0.122286	5.03874	-1.24742	0.218791	0.66862	-5.42474	0.420702	ENSG00000114423.14_CBLB	Exacerbate
CBS	875	1.18939	0.000852331	0.184796	-0.0179654	0.584068	0.562133	0.863112	-5.43361	0.746086	ENSG00000160200.13_CBS	Renormalize
CCAR1	55749	0.80546	0.00103451	-0.0293923	5.90266	-0.475991	0.636417	0.890416	-6.07036	0.79785	ENSG00000060339.9_CCAR1	Exacerbate
CCDC124	115098	1.16984	0.0103947	0.248538	1.79834	1.04232	0.30291	0.731317	-5.37089	0.517482	ENSG00000007080.6_CCDC124	Renormalize
CCDC176	80127	1.37435	0.0469665	0.29205	5.00274	1.3052	0.198555	0.652134	-5.35093	0.394454	ENSG00000119636.11_CCDC176	Renormalize
CCDC71L	168455	1.18297	0.00367289	0.301285	4.48557	2.52334	0.015281	0.378484	-3.25157	0.055183	ENSG00000253276.1_CCDC71L	Renormalize
CCNDBP1	23582	1.23496	0.0118304	0.332357	7.185	2.06766	0.0445363	0.467784	-4.17106	0.132447	ENSG00000166946.9_CCNDBP1	Renormalize
CCR7	1236	0.700248	0.015416	-0.159127	5.22695	-0.954595	0.344957	0.762215	-5.73742	0.561645	ENSG00000126353.3_CCR7	Exacerbate
CCSER2	54462	0.759404	0.0150356	-0.0674398	5.70003	-0.835896	0.407694	0.795213	-5.84163	0.620979	ENSG00000107771.11_CCSER2	Exacerbate
CD151	977	1.37249	0.00163188	0.087769	3.89205	0.355959	0.723559	0.924386	-6.06675	0.854225	ENSG00000177697.13_CD151	Renormalize
CD2	914	0.6763	0.0337006	-0.023803	5.16396	-0.183087	0.855564	0.965893	-6.15514	0.929017	ENSG00000116824.4_CD2	Exacerbate
CD274	29126	2.32296	0.0214501	0.246528	6.60384	1.16193	0.251478	0.694111	-5.52002	0.459674	ENSG00000120217.9_CD274	Renormalize
CD28	940	0.675289	0.0114166	-0.154392	4.33234	-1.37947	0.174667	0.632167	-5.2261	0.361443	ENSG00000178562.12_CD28	Exacerbate
CD3E	916	0.669641	0.000187148	-0.158467	5.51373	-1.60714	0.11512	0.569183	-4.95218	0.27032	ENSG00000198851.5_CD3E	Exacerbate
CD40LG	959	0.677565	0.0202093	-0.148732	2.59245	-1.33334	0.189229	0.646107	-5.08809	0.3818	ENSG00000102245.3_CD40LG	Exacerbate
CD47	961	0.724835	0.006438	0.0287523	7.01013	0.444475	0.658861	0.899271	-6.07102	0.812822	ENSG00000196776.10_CD47	Renormalize
CD5	921	0.776584	0.00289861	-0.100725	4.53636	-0.801051	0.427373	0.805578	-5.84438	0.638899	ENSG00000110448.6_CD5	Exacerbate
CD59	966	1.50033	0.000143448	0.368122	5.70566	2.5159	0.0155653	0.379203	-3.29112	0.0560252	ENSG00000085063.10_CD59	Renormalize
CD63	967	1.43795	2.42e-08	0.11025	6.01629	0.956029	0.34424	0.762215	-5.7377	0.561193	ENSG00000135404.7_CD63	Renormalize
CD82	3732	1.31575	0.0142753	0.0818827	4.7354	0.51461	0.60938	0.881197	-6.04188	0.779526	ENSG00000085117.7_CD82	Renormalize
CDC25B	994	0.771905	0.0398108	-0.154694	4.94526	-1.59259	0.118355	0.574938	-4.96911	0.275648	ENSG00000101224.13_CDC25B	Exacerbate
CDC34	997	1.6366	0.000692673	0.485881	6.53951	1.94171	0.0585407	0.500877	-4.40292	0.163871	ENSG00000099804.4_CDC34	Renormalize
CDH1	999	1.21774	0.00975931	0.0662186	4.00538	0.336555	0.738039	0.929164	-6.05565	0.862922	ENSG00000039068.14_CDH1	Renormalize
CDIPT	10423	1.282	3.48e-05	0.234113	5.48622	1.56319	0.125116	0.582894	-5.01734	0.286628	ENSG00000103502.9_CDIPT	Renormalize
CDK13	8621	0.876941	0.00889958	0.0363761	6.16175	0.849501	0.400165	0.79045	-5.82871	0.614197	ENSG00000065883.10_CDK13	Renormalize
CDKAL1	54901	0.789955	0.00662245	-0.115378	3.61191	-1.60615	0.115339	0.569241	-4.85877	0.270681	ENSG00000145996.7_CDKAL1	Exacerbate
CDKN2D	1032	1.2986	0.000229951	0.4026	5.85135	2.53953	0.014679	0.373367	-3.23973	0.0532983	ENSG00000129355.6_CDKN2D	Renormalize
CEBPA	1050	1.21961	0.040985	-0.215284	-2.83334	-0.675943	0.502586	0.837744	-4.96278	0.700781	ENSG00000245848.2_CEBPA	Exacerbate
CEBPB	1051	1.2376	0.0307246	0.359395	5.79322	3.13417	0.00305323	0.314059	-1.85354	0.0134114	ENSG00000172216.4_CEBPB	Renormalize
CEBPD	1052	1.26017	0.00130442	0.364512	4.83262	3.09666	0.00338814	0.317489	-1.94078	0.014719	ENSG00000221869.4_CEBPD	Renormalize
CEP120	153241	0.795417	0.0490074	-0.020624	4.84481	-0.314862	0.754343	0.933961	-6.11671	0.872403	ENSG00000168944.11_CEP120	Exacerbate
CEP350	9857	0.870863	0.0287069	0.0173469	7.49067	0.336307	0.738226	0.929164	-6.10119	0.863039	ENSG00000135837.11_CEP350	Renormalize
CEP95	90799	0.767456	0.00354839	-0.168958	3.76859	-1.98795	0.0530112	0.485783	-4.25909	0.151636	ENSG00000258890.2_CEP95	Exacerbate
CERS4	79603	1.15738	0.00610485	-0.137043	2.1573	-1.12754	0.265577	0.703479	-5.28018	0.475959	ENSG00000090661.7_CERS4	Exacerbate
CHD9	80205	0.817255	0.0236393	-0.0237139	6.94374	-0.369267	0.713686	0.919506	-6.10299	0.847954	ENSG00000177200.11_CHD9	Exacerbate
CHMP2A	27243	1.27432	0.0122037	0.104654	5.04691	1.02885	0.309127	0.736225	-5.66512	0.524082	ENSG00000130724.4_CHMP2A	Renormalize
CIRH1A	84916	0.809672	0.00163841	-0.0960951	2.91809	-0.957086	0.343712	0.762215	-5.55816	0.560686	ENSG00000141076.13_CIRH1A	Exacerbate
CLASP2	23122	0.808983	0.00218977	-0.128343	4.9255	-2.38139	0.0216034	0.40518	-3.56452	0.0737743	ENSG00000163539.11_CLASP2	Exacerbate
CLCC1	23155	0.79664	0.0107874	-0.236897	3.70074	-2.96601	0.00484424	0.339122	-2.20741	0.0203035	ENSG00000121940.11_CLCC1	Exacerbate
CLDND1	56650	0.726009	0.0307539	0.00200938	4.30219	0.0300151	0.97619	0.995821	-6.13524	0.989273	ENSG00000080822.12_CLDND1	Renormalize
CLEC2D	29121	0.653108	0.0496731	-0.0765041	4.9596	-0.677	0.501922	0.837454	-5.944	0.700234	ENSG00000069493.9_CLEC2D	Exacerbate
CLIC1	1192	1.3162	2.29e-06	0.180413	7.91579	2.25495	0.0291221	0.426271	-3.80087	0.094284	ENSG00000213719.4_CLIC1	Renormalize
CLYBL	171425	0.862114	0.021105	-0.403372	0.224732	-2.56583	0.0137467	0.366688	-2.90466	0.0504144	ENSG00000125246.11_CLYBL	Exacerbate
CMTM2	146225	1.35506	0.00324569	0.384435	4.88331	2.93245	0.00530325	0.342828	-2.33687	0.0220105	ENSG00000140932.5_CMTM2	Renormalize
CMTM3	123920	1.19107	0.000655642	0.010088	4.74078	0.152149	0.879759	0.971296	-6.15305	0.9418	ENSG00000140931.15_CMTM3	Renormalize
CNIH4	29097	1.34246	0.00340341	0.129021	4.784	1.16888	0.248695	0.692002	-5.509	0.456396	ENSG00000143771.7_CNIH4	Renormalize
CNOT11	55571	0.802737	0.000376954	-0.0178609	4.23649	-0.299509	0.765951	0.938042	-6.08524	0.878963	ENSG00000158435.3_CNOT11	Exacerbate
CNOT6L	246175	0.72841	0.00192812	-0.0304329	6.43555	-0.389103	0.699062	0.914613	-6.10205	0.838692	ENSG00000138767.8_CNOT6L	Exacerbate
COPE	11316	1.18301	0.00710195	0.122304	4.54203	0.660625	0.51227	0.842493	-5.95736	0.708773	ENSG00000105669.8_COPE	Renormalize
COPS7B	64708	0.867232	0.00337401	-0.10649	3.0425	-1.65623	0.104734	0.558216	-4.74083	0.252837	ENSG00000144524.13_COPS7B	Exacerbate
COX18	285521	0.813874	0.00240144	-0.112309	2.61333	-1.47968	0.146027	0.605365	-4.92059	0.319582	ENSG00000163626.12_COX18	Exacerbate
COX5B	1329	1.2944	0.018364	0.0961704	3.84956	1.11869	0.269294	0.706177	-5.50796	0.480298	ENSG00000135940.2_COX5B	Renormalize
COX6B1	1340	1.18073	0.00283957	0.171989	5.73351	1.72198	0.0920415	0.544356	-4.77718	0.230012	ENSG00000126267.4_COX6B1	Renormalize
CPEB3	22849	1.1946	0.0261015	0.0395323	3.23376	0.465284	0.644005	0.894432	-5.93733	0.803259	ENSG00000107864.10_CPEB3	Renormalize
CPSF6	11052	0.816692	0.0151535	0.056057	5.97233	0.889325	0.378627	0.779409	-5.79692	0.594232	ENSG00000111605.12_CPSF6	Renormalize
CR1	1378	1.78078	0.00300797	0.266611	8.09843	1.64667	0.106694	0.560744	-4.85191	0.256146	ENSG00000203710.6_CR1	Renormalize
CR1L	1379	1.6235	0.000197551	0.111844	3.66549	0.48301	0.631464	0.888546	-5.96348	0.79454	ENSG00000197721.12_CR1L	Renormalize
CREB1	1385	0.814668	0.000305215	0.14398	6.83594	2.8141	0.0072665	0.346375	-2.61803	0.029074	ENSG00000118260.10_CREB1	Renormalize
CREG1	8804	1.42225	0.00864673	0.24805	7.01907	1.53057	0.132978	0.590437	-5.05163	0.299225	ENSG00000143162.7_CREG1	Renormalize
CST7	8530	2.10692	7.45e-06	0.267465	6.20242	1.29788	0.20104	0.655101	-5.36821	0.397911	ENSG00000077984.4_CST7	Renormalize
CSTA	1475	1.3215	0.00372535	0.142445	5.11212	1.55298	0.127535	0.584555	-5.02409	0.29038	ENSG00000121552.3_CSTA	Renormalize
CTC1	80169	0.797041	0.000226485	-0.0797734	5.04817	-0.948215	0.348158	0.763453	-5.74057	0.564726	ENSG00000178971.9_CTC1	Exacerbate
CTSA	5476	1.34634	0.0022523	-0.000179215	7.48363	-0.00151142	0.998801	0.999746	-6.15257	0.999378	ENSG00000064601.12_CTSA	Exacerbate
CTSD	1509	1.23268	0.0193944	0.118644	6.46521	0.634924	0.52874	0.847332	-5.97352	0.720981	ENSG00000117984.8_CTSD	Renormalize
CTSZ	1522	1.30605	0.000415415	0.0364154	6.91965	0.495764	0.622509	0.885144	-6.04742	0.788529	ENSG00000101160.9_CTSZ	Renormalize
CYB5B	80777	0.791573	0.00488152	-0.118571	4.06021	-1.94047	0.0586961	0.500877	-4.35874	0.164237	ENSG00000103018.12_CYB5B	Exacerbate
CYB5R1	51706	1.25579	6.41e-05	0.0378614	4.32775	0.452482	0.653127	0.897525	-6.03539	0.809204	ENSG00000159348.8_CYB5R1	Renormalize
CYB5R3	1727	1.24363	0.0296758	0.19467	5.88504	1.17474	0.246366	0.689739	-5.51323	0.45369	ENSG00000100243.16_CYB5R3	Renormalize
CYBA	1535	1.30133	0.00996808	0.143852	6.48326	0.9194	0.36286	0.770645	-5.7586	0.579144	ENSG00000051523.6_CYBA	Renormalize
CYP20A1	57404	0.821736	0.0312421	-0.056631	3.40853	-0.826166	0.413133	0.797964	-5.72129	0.625773	ENSG00000119004.10_CYP20A1	Exacerbate
CYP4F12	66002	1.3804	0.000225299	0.284238	1.30954	1.15477	0.25437	0.696001	-5.17728	0.462778	ENSG00000186204.9_CYP4F12	Renormalize
CYSTM1	84418	1.64964	0.000922361	0.492347	5.16968	3.75952	0.000494906	0.236129	-0.207602	0.00250118	ENSG00000120306.5_CYSTM1	Renormalize
CYTIP	9595	0.85758	0.0282964	0.11482	7.15492	2.07122	0.0441867	0.467392	-4.16655	0.13161	ENSG00000115165.5_CYTIP	Renormalize
DCAF16	54876	0.768813	0.00142398	-0.0953376	4.32906	-1.42873	0.160087	0.618905	-5.16755	0.340675	ENSG00000163257.6_DCAF16	Exacerbate
DDAH2	23564	1.32795	0.000361946	0.30421	3.49462	1.94677	0.0579121	0.499691	-4.33447	0.16246	ENSG00000213722.4_DDAH2	Renormalize
DDHD2	23259	0.778099	0.00334912	-0.168751	3.86805	-2.03541	0.0478119	0.477137	-4.17426	0.140122	ENSG00000085788.9_DDHD2	Exacerbate
DDX10	1662	0.763233	0.00531512	-0.219764	3.10019	-2.26533	0.0284272	0.426145	-3.66754	0.0924694	ENSG00000178105.5_DDX10	Exacerbate
DDX17	10521	0.827213	1.27e-05	0.0731567	9.36517	1.19969	0.23663	0.682057	-5.41085	0.442016	ENSG00000100201.14_DDX17	Renormalize
DDX24	57062	0.817139	0.00207359	-0.0771855	5.89972	-1.17848	0.244888	0.68798	-5.51149	0.451936	ENSG00000089737.11_DDX24	Exacerbate
DENND1C	79958	0.857114	0.00137588	0.0127085	4.91146	0.156167	0.87661	0.970828	-6.1628	0.940315	ENSG00000205744.5_DENND1C	Renormalize
DENND2D	79961	0.728786	2.37e-05	-0.0375824	5.86777	-0.445456	0.658157	0.899271	-6.084	0.812464	ENSG00000162777.12_DENND2D	Exacerbate
DENND4C	55667	0.784314	0.0254573	-0.0679021	6.10881	-0.947651	0.348442	0.763722	-5.74483	0.565022	ENSG00000137145.15_DENND4C	Exacerbate
DET1	55070	0.760879	1.67e-06	-0.186078	1.12321	-1.76521	0.0844128	0.536412	-4.32179	0.216083	ENSG00000140543.9_DET1	Exacerbate
DGAT2	84649	1.3641	0.000776077	0.300779	6.28678	2.71296	0.00945794	0.353322	-2.85421	0.0365683	ENSG00000062282.10_DGAT2	Renormalize
DGCR2	9993	1.21636	0.0416694	0.129471	6.03352	1.19705	0.237647	0.682678	-5.48803	0.443208	ENSG00000070413.13_DGCR2	Renormalize
DGKH	160851	0.821262	0.0377641	-0.186578	2.35735	-1.31674	0.194691	0.648542	-5.08338	0.389115	ENSG00000102780.11_DGKH	Exacerbate
DHRS13	147015	1.46088	3.29e-06	0.362186	4.4046	2.59174	0.0128815	0.362047	-3.11172	0.0477012	ENSG00000167536.9_DHRS13	Renormalize
DHRS7	51635	1.25854	0.00118659	0.196498	5.22978	2.46802	0.0175121	0.388443	-3.38844	0.0618936	ENSG00000100612.9_DHRS7	Renormalize
DIEXF	27042	0.813144	0.000155773	-0.273321	3.72637	-2.84136	0.00676213	0.34361	-2.49959	0.0272906	ENSG00000117597.13_DIEXF	Exacerbate
DLG1	1739	0.755357	0.0370982	-0.0727557	5.0024	-1.20856	0.233238	0.679342	-5.4686	0.437994	ENSG00000075711.16_DLG1	Exacerbate
DMTF1	9988	0.801824	0.00497738	0.0187941	5.91755	0.215221	0.830582	0.957891	-6.15768	0.915099	ENSG00000135164.14_DMTF1	Renormalize
DNAJA4	55466	1.29078	0.0468471	0.271355	5.47478	1.22655	0.226465	0.675605	-5.45631	0.430027	ENSG00000140403.8_DNAJA4	Renormalize
DOCK10	55619	0.710069	0.000189548	-0.186146	6.8022	-2.56215	0.0138738	0.367747	-3.18353	0.0508065	ENSG00000135905.14_DOCK10	Exacerbate
DOCK11	139818	0.83076	0.036109	0.111852	7.82301	1.81209	0.0767462	0.530195	-4.60298	0.20148	ENSG00000147251.10_DOCK11	Renormalize
DOCK9	23348	0.766955	0.0063447	-0.131588	4.31172	-1.37488	0.176074	0.633833	-5.23471	0.363411	ENSG00000088387.13_DOCK9	Exacerbate
DOK3	79930	1.28619	0.0003657	0.196188	6.54947	1.5943	0.117971	0.574429	-4.96135	0.275058	ENSG00000146094.9_DOK3	Renormalize
DOK4	55715	1.22849	0.0069542	0.112194	0.386144	0.522863	0.603672	0.879648	-5.47534	0.775656	ENSG00000125170.6_DOK4	Renormalize
DPF2	5977	0.822141	0.000693113	0.0398104	5.10988	0.662108	0.511328	0.842165	-5.9629	0.707928	ENSG00000133884.5_DPF2	Renormalize
DROSHA	29102	0.7994	0.0114854	-0.14908	4.00303	-2.16155	0.0360904	0.445109	-3.96434	0.112224	ENSG00000113360.12_DROSHA	Exacerbate
DSC2	1824	1.8962	3.49e-05	0.295098	5.31398	1.18727	0.241442	0.686071	-5.50178	0.447898	ENSG00000134755.10_DSC2	Renormalize
DUSP11	8446	0.80512	0.00155935	0.0442327	3.60785	0.777995	0.440702	0.810532	-5.77502	0.650452	ENSG00000144048.6_DUSP11	Renormalize
DUSP16	80824	0.786071	8.94e-06	0.0619277	3.62788	0.916179	0.364528	0.771376	-5.66774	0.580782	ENSG00000111266.4_DUSP16	Renormalize
DUSP23	54935	1.17462	0.0343399	0.0714852	1.64305	0.743114	0.461331	0.819575	-5.5236	0.667711	ENSG00000158716.4_DUSP23	Renormalize
DUSP3	1845	1.33512	0.000119454	0.0764773	5.94438	0.674744	0.503341	0.837816	-5.95842	0.701386	ENSG00000108861.4_DUSP3	Renormalize
DYNC2H1	79659	0.90787	0.0404837	-0.137912	1.76543	-0.941527	0.351535	0.764615	-5.37827	0.568166	ENSG00000187240.9_DYNC2H1	Exacerbate
DYSF	8291	1.97558	4.9e-05	0.242093	8.65116	1.48686	0.144127	0.601764	-5.06339	0.316569	ENSG00000135636.9_DYSF	Renormalize
EDEM2	55741	1.20169	0.0227839	0.18643	4.70708	2.07763	0.043564	0.463908	-4.15285	0.130188	ENSG00000088298.7_EDEM2	Renormalize
EHD1	10938	1.28	2.89e-06	0.233993	7.0311	2.08562	0.0427982	0.462283	-4.135	0.128384	ENSG00000110047.13_EHD1	Renormalize
EIF1B	10289	1.3795	0.00712974	0.1311	5.80874	0.613777	0.542498	0.854478	-5.99639	0.731548	ENSG00000114784.3_EIF1B	Renormalize
EIF4E3	317649	1.28008	0.00409645	0.161818	7.26483	1.34101	0.186743	0.64391	-5.29649	0.378457	ENSG00000163412.7_EIF4E3	Renormalize
ELAVL1	1994	0.839952	0.00342067	-0.139847	4.03196	-2.28609	0.0270809	0.421828	-3.72637	0.0888533	ENSG00000066044.9_ELAVL1	Exacerbate
EMC3	55831	1.26431	0.0379725	0.258333	7.2673	1.3132	0.19587	0.649435	-5.336	0.390694	ENSG00000125037.8_EMC3	Renormalize
EMILIN2	84034	1.43943	2.94e-05	-0.0826356	6.40953	-0.794419	0.431182	0.807231	-5.86831	0.642198	ENSG00000132205.6_EMILIN2	Exacerbate
EML4	27436	0.795996	0.00136316	-0.0628147	6.2616	-0.916168	0.364534	0.771376	-5.77138	0.580783	ENSG00000143924.14_EML4	Exacerbate
ENO2	2026	0.837587	0.00276098	-0.107814	2.69735	-0.820867	0.416113	0.800387	-5.64837	0.628786	ENSG00000111674.4_ENO2	Exacerbate
EPHA4	2043	0.763781	0.000568934	-0.0223874	2.64926	-0.157161	0.875831	0.970828	-5.90118	0.939893	ENSG00000116106.7_EPHA4	Exacerbate
EPRS	2058	0.77876	0.0459259	-0.178455	5.45937	-2.44669	0.0184485	0.389454	-3.43653	0.0646479	ENSG00000136628.12_EPRS	Exacerbate
ERAP1	51752	0.790441	0.00533569	-0.00284726	6.53331	-0.0311381	0.975299	0.995783	-6.17418	0.988857	ENSG00000164307.8_ERAP1	Exacerbate
ESYT2	57488	0.80672	0.000221942	-0.0218515	6.34072	-0.29204	0.771618	0.939212	-6.13561	0.882066	ENSG00000117868.11_ESYT2	Exacerbate
ETS1	2113	0.718262	0.00104582	-0.131476	7.77623	-1.23925	0.22177	0.67109	-5.41152	0.424394	ENSG00000134954.9_ETS1	Exacerbate
ETS2	2114	1.36084	0.000292737	0.209063	5.7567	2.09839	0.041599	0.459471	-4.12899	0.125511	ENSG00000157557.7_ETS2	Renormalize
EXOC2	55770	0.807849	0.00392231	-0.116383	4.58745	-1.73929	0.0889213	0.540009	-4.72469	0.224415	ENSG00000112685.9_EXOC2	Exacerbate
F5	2153	1.9474	0.00315095	0.143515	6.17146	0.855611	0.396812	0.78902	-5.82099	0.611198	ENSG00000198734.6_F5	Renormalize
FADD	8772	1.27288	0.00606636	0.161254	3.29157	2.26285	0.0285914	0.426145	-3.70705	0.0929344	ENSG00000168040.4_FADD	Renormalize
FAIM3	9214	0.673337	3.51e-06	-0.175518	4.95639	-1.37511	0.176003	0.633805	-5.26603	0.363317	ENSG00000162894.7_FAIM3	Exacerbate
FAM102A	399665	0.749907	0.000367248	-0.166939	4.32063	-1.13544	0.262288	0.700353	-5.53427	0.472121	ENSG00000167106.7_FAM102A	Exacerbate
FAM115A	9747	0.84778	0.0244144	-0.00427187	0.928952	-0.0318251	0.974754	0.995605	-5.62218	0.988524	ENSG00000198420.5_FAM115A	Exacerbate
FAM134A	79137	1.19141	0.00336701	0.209907	6.6878	1.8415	0.0722417	0.520008	-4.57481	0.192374	ENSG00000144567.6_FAM134A	Renormalize
FAM159A	348378	0.836044	0.00111859	-0.304014	1.77515	-2.39388	0.0209649	0.401068	-3.3147	0.0719381	ENSG00000182183.10_FAM159A	Exacerbate
FAM208B	54906	0.78697	0.00279607	-0.0379999	5.99865	-0.703753	0.485265	0.83203	-5.93918	0.687469	ENSG00000108021.15_FAM208B	Exacerbate
FAM20A	54757	1.27439	0.00206219	-0.182544	2.52604	-0.56776	0.573061	0.866682	-5.8157	0.754093	ENSG00000108950.7_FAM20A	Exacerbate
FAM210B	116151	1.40154	0.0185016	0.263223	9.36588	1.12509	0.266602	0.704284	-5.49614	0.477184	ENSG00000124098.9_FAM210B	Renormalize
FAM214A	56204	0.744977	0.00390233	-0.144539	5.02428	-1.69388	0.0972999	0.550391	-4.81601	0.239712	ENSG00000047346.8_FAM214A	Exacerbate
FANCF	2188	0.724757	0.0252404	0.0390148	2.53524	0.421043	0.675757	0.906258	-5.83333	0.823901	ENSG00000183161.3_FANCF	Renormalize
FBXO25	26260	0.846123	0.0195922	-0.140647	2.30035	-1.69754	0.0966013	0.55021	-4.55827	0.238452	ENSG00000147364.12_FBXO25	Exacerbate
FCAR	2204	1.7534	0.00452527	0.206352	4.69864	1.40567	0.166789	0.623799	-5.22357	0.350323	ENSG00000186431.14_FCAR	Renormalize
FCER1G	2207	1.41151	0.00212647	0.148086	7.82793	1.04291	0.302642	0.731021	-5.61993	0.517191	ENSG00000158869.6_FCER1G	Renormalize
FCHSD2	9873	0.8417	0.0096996	0.00794578	5.39437	0.115225	0.908787	0.979344	-6.17414	0.956715	ENSG00000137478.10_FCHSD2	Renormalize
FCRL3	115352	0.697146	0.0044227	-0.136296	4.4176	-0.833055	0.409278	0.79597	-5.81962	0.622303	ENSG00000160856.16_FCRL3	Exacerbate
FERMT3	83706	1.34405	0.000431422	0.0562164	6.69507	0.350622	0.727532	0.925887	-6.10613	0.856659	ENSG00000149781.8_FERMT3	Renormalize
FES	2242	1.35245	8.25e-05	0.259508	5.4748	1.57491	0.122384	0.580299	-5.00017	0.282196	ENSG00000182511.7_FES	Renormalize
FGF13	2258	1.24392	0.0303274	0.398001	0.367573	1.24974	0.21795	0.668469	-4.90291	0.419722	ENSG00000129682.9_FGF13	Renormalize
FIS1	51024	1.23892	0.00226979	0.356602	5.17472	1.60123	0.116426	0.571236	-4.95943	0.272423	ENSG00000214253.4_FIS1	Renormalize
FLOT1	10211	1.51987	9.72e-05	0.285038	6.70848	2.59962	0.0126281	0.361051	-3.10189	0.0468996	ENSG00000137312.10_FLOT1	Renormalize
FLOT2	2319	1.58571	2.72e-06	0.330756	7.70316	2.42305	0.0195389	0.394832	-3.45962	0.0678095	ENSG00000132589.11_FLOT2	Renormalize
FMO4	2329	0.820275	0.010029	-0.0419858	0.348794	-0.320386	0.75018	0.93201	-5.4861	0.869847	ENSG00000076258.5_FMO4	Exacerbate
FNBP4	23360	0.816165	0.00306536	-0.109508	5.70209	-1.22056	0.228701	0.676805	-5.46358	0.432547	ENSG00000109920.8_FNBP4	Exacerbate
FOXJ3	22887	0.826819	2.09e-05	0.018123	5.49052	0.419174	0.677113	0.906881	-6.0946	0.824703	ENSG00000198815.4_FOXJ3	Renormalize
FOXN3	1112	0.852493	0.00152898	0.0135548	7.05504	0.229438	0.819583	0.953456	-6.1381	0.908844	ENSG00000053254.11_FOXN3	Renormalize
FRAT2	23401	1.33024	0.0073082	0.372566	7.15872	3.28876	0.0019755	0.303815	-1.45459	0.0090301	ENSG00000181274.5_FRAT2	Renormalize
FRYL	285527	0.846574	0.016178	0.0165509	7.02604	0.325519	0.746319	0.93113	-6.11443	0.867625	ENSG00000075539.9_FRYL	Renormalize
FTH1	2495	1.17311	3.96e-05	-0.0737934	10.1879	-0.488803	0.627389	0.887491	-5.94631	0.791932	ENSG00000167996.11_FTH1	Exacerbate
FTH1P3	2498	1.29956	0.00086216	-0.459036	-1.74913	-2.08667	0.0426987	0.462283	-3.72332	0.12817	ENSG00000213453.3_FTH1P3	Exacerbate
FTL	2512	1.18936	3.9e-07	0.237657	11.3584	1.78785	0.0806334	0.53209	-4.54162	0.208862	ENSG00000087086.9_FTL	Renormalize
FUBP1	8880	0.797168	0.0367594	-0.0479947	5.86885	-0.709802	0.481542	0.830655	-5.93544	0.684294	ENSG00000162613.12_FUBP1	Exacerbate
FURIN	5045	1.5305	1.4e-08	0.301617	7.80569	1.60318	0.115993	0.570785	-4.9193	0.271764	ENSG00000140564.6_FURIN	Renormalize
FUT7	2529	1.34202	0.00021879	0.411688	3.16994	2.22633	0.0311183	0.432417	-3.80102	0.0994674	ENSG00000180549.7_FUT7	Renormalize
FUT8	2530	0.764629	0.0489178	-0.118567	4.0283	-1.13838	0.261073	0.700353	-5.4955	0.470802	ENSG00000033170.12_FUT8	Exacerbate
FYN	2534	0.752998	0.000584191	-0.115255	6.30358	-1.57791	0.121692	0.579839	-4.99332	0.281091	ENSG00000010810.12_FYN	Exacerbate
GABARAPL2	11345	1.60587	1.02e-05	0.253647	7.26555	1.33282	0.189397	0.646193	-5.31078	0.38204	ENSG00000034713.3_GABARAPL2	Renormalize
GADD45A	1647	1.50357	0.000451737	0.400326	3.03306	3.00165	0.0043975	0.333171	-2.08243	0.018634	ENSG00000116717.7_GADD45A	Renormalize
GADD45B	4616	1.27292	4.13e-07	0.29637	5.12963	2.42287	0.0195475	0.394832	-3.48604	0.0678316	ENSG00000099860.4_GADD45B	Renormalize
GALNT14	79623	1.87873	3.06e-09	0.335326	2.69509	1.42619	0.160814	0.619753	-5.03609	0.341791	ENSG00000158089.10_GALNT14	Renormalize
GAPDH	2597	1.21621	0.0223268	0.0514266	8.90822	0.498327	0.620716	0.884695	-5.99136	0.78744	ENSG00000111640.10_GAPDH	Renormalize
GATA3	2625	0.738238	1.54e-05	-0.158099	2.21876	-1.44434	0.155672	0.615805	-4.93385	0.334465	ENSG00000107485.11_GATA3	Exacerbate
GBA	2629	1.38016	0.000569782	0.0990777	4.56499	0.903863	0.370951	0.776145	-5.76625	0.587114	ENSG00000177628.10_GBA	Renormalize
GBGT1	26301	1.27733	1.12e-05	0.266113	3.89771	1.86881	0.0682624	0.512605	-4.49037	0.184278	ENSG00000148288.7_GBGT1	Renormalize
GDE1	51573	1.30851	9.63e-06	0.27362	6.30412	2.37267	0.0220595	0.40747	-3.58984	0.0750423	ENSG00000006007.7_GDE1	Renormalize
GK	2710	1.50024	0.0236955	0.195577	6.51044	1.38334	0.173484	0.630468	-5.25817	0.359796	ENSG00000198814.8_GK	Renormalize
GLIPR2	152007	1.27517	0.00262755	0.121421	6.7812	1.48825	0.143761	0.601192	-5.11315	0.315991	ENSG00000122694.11_GLIPR2	Renormalize
GLRX5	51218	1.34519	0.0368405	0.374975	8.2312	1.55003	0.128242	0.584855	-4.99616	0.291548	ENSG00000182512.4_GLRX5	Renormalize
GLS	2744	0.729434	0.04598	-0.0209253	6.05697	-0.298579	0.766656	0.938042	-6.13636	0.879414	ENSG00000115419.8_GLS	Exacerbate
GMPR	2766	1.9332	0.00471321	0.344465	6.60363	1.37606	0.175711	0.633209	-5.26422	0.362864	ENSG00000137198.5_GMPR	Renormalize
GNA15	2769	1.18863	0.0330486	0.0324326	3.25494	0.273803	0.785507	0.944141	-6.01598	0.889972	ENSG00000060558.3_GNA15	Renormalize
GNB2	2783	1.3267	3.4e-05	0.261938	6.24694	1.60685	0.115185	0.569183	-4.94574	0.270425	ENSG00000172354.5_GNB2	Renormalize
GORASP2	26003	0.841786	0.0430164	-0.135129	3.80932	-2.1956	0.0333954	0.435876	-3.87175	0.105401	ENSG00000115806.8_GORASP2	Exacerbate
GPATCH8	23131	0.83576	3.93e-06	-0.170097	5.47411	-2.63676	0.0114956	0.355638	-3.02714	0.0432856	ENSG00000186566.7_GPATCH8	Exacerbate
GPHN	10243	0.842405	0.00261538	-0.257014	1.17043	-2.12726	0.0389956	0.452042	-3.75002	0.119344	ENSG00000171723.11_GPHN	Exacerbate
GPR141	353345	1.75804	0.0226476	0.223856	3.33817	1.82151	0.0752781	0.528056	-4.51554	0.198508	ENSG00000187037.4_GPR141	Renormalize
GPR146	115330	1.87338	0.000911404	0.37911	5.06186	1.43224	0.159084	0.618091	-5.19709	0.339184	ENSG00000164849.7_GPR146	Renormalize
GPR27	2850	1.15189	0.0330353	0.322042	4.16205	2.43143	0.0191457	0.394832	-3.4327	0.0666772	ENSG00000170837.2_GPR27	Renormalize
GPR97	222487	1.64128	0.0169697	0.392921	6.31869	2.35884	0.0228006	0.40747	-3.6147	0.0770986	ENSG00000182885.12_GPR97	Renormalize
GRAMD1A	57655	1.23122	0.00260532	0.241093	5.47753	1.56816	0.123951	0.581595	-5.0098	0.284745	ENSG00000089351.10_GRAMD1A	Renormalize
GRAMD1C	54762	0.538489	0.00553234	-0.108964	1.24891	-0.496185	0.622214	0.885144	-5.54866	0.788365	ENSG00000178075.15_GRAMD1C	Exacerbate
GRB10	2887	1.58301	0.000358282	0.241845	3.26157	1.42111	0.162279	0.620108	-5.10981	0.343974	ENSG00000106070.13_GRB10	Renormalize
GRINA	2907	1.37429	0.000777963	0.303506	7.85791	1.7841	0.0812494	0.532656	-4.63971	0.210073	ENSG00000178719.12_GRINA	Renormalize
GRK6	2870	1.18641	0.0361775	0.162953	6.57208	1.22341	0.227636	0.676097	-5.44953	0.431314	ENSG00000198055.6_GRK6	Renormalize
GSR	2936	1.18809	0.00183891	0.0775749	5.77451	1.19652	0.237851	0.682789	-5.49146	0.443466	ENSG00000104687.8_GSR	Renormalize
GSTO1	9446	1.20518	0.000519751	0.0829012	4.24449	0.690995	0.493169	0.834118	-5.89725	0.693601	ENSG00000148834.8_GSTO1	Renormalize
GUK1	2987	1.42765	0.0300579	0.402431	7.96841	1.56173	0.125459	0.583717	-4.97616	0.287196	ENSG00000143774.12_GUK1	Renormalize
GUSBP11	91316	0.803068	2.13e-06	0.0986973	4.97262	1.01022	0.317869	0.743657	-5.68315	0.533625	ENSG00000228315.6_GUSBP11	Renormalize
GUSBP2	387036	0.743363	2.24e-07	0.0825464	-1.73588	0.265808	0.791619	0.946108	-5.25005	0.89363	ENSG00000241549.4_GUSBP2	Renormalize
GYG1	2992	2.34125	7.03e-05	0.216759	4.94457	1.17329	0.246943	0.690287	-5.51204	0.454342	ENSG00000163754.13_GYG1	Renormalize
H3F3C	440093	1.39492	0.0376325	-0.0893217	-2.667	-0.31002	0.757998	0.935864	-5.08537	0.874737	ENSG00000188375.3_H3F3C	Exacerbate
HBM	3042	1.67949	0.00613002	0.572036	4.56873	1.69262	0.097543	0.550536	-4.8156	0.2401	ENSG00000206177.2_HBM	Renormalize
HCK	3055	1.38228	0.000866758	0.234482	8.16805	2.72183	0.00924387	0.350587	-2.80509	0.0358417	ENSG00000101336.8_HCK	Renormalize
HDAC4	9759	1.25783	3.93e-05	0.235716	5.85992	1.9916	0.0525947	0.484455	-4.32173	0.15069	ENSG00000068024.12_HDAC4	Renormalize
HDGF	3068	1.46502	4.6e-05	0.184661	8.54189	1.15352	0.254877	0.69611	-5.48711	0.463348	ENSG00000143321.14_HDGF	Renormalize
HDHD3	81932	0.871084	0.00165248	-0.201219	0.983218	-1.70906	0.0944289	0.547415	-4.4099	0.234467	ENSG00000119431.5_HDHD3	Exacerbate
HEATR1	55127	0.746495	0.000963853	-0.225463	4.62165	-2.77771	0.00799407	0.349985	-2.69207	0.0316158	ENSG00000119285.6_HEATR1	Exacerbate
HEATR5B	54497	0.817661	0.000940576	-0.0462892	5.56909	-0.840702	0.405025	0.79373	-5.8372	0.618696	ENSG00000008869.7_HEATR5B	Exacerbate
HEBP1	50865	1.5923	0.0154213	-0.125078	1.87867	-0.691868	0.492626	0.834118	-5.64041	0.693216	ENSG00000013583.4_HEBP1	Exacerbate
HHEX	3087	1.24238	0.0244864	0.152225	4.78153	1.76006	0.0852925	0.538127	-4.70402	0.217715	ENSG00000152804.6_HHEX	Renormalize
HIST1H3C	8352	1.19065	0.0212056	-0.0564327	1.65538	-0.239643	0.811711	0.9511	-5.80665	0.904668	ENSG00000196532.4_HIST1H3C	Exacerbate
HIST1H3F	8968	1.39446	4.81e-05	-0.0469631	0.891352	-0.191342	0.849131	0.963263	-5.67237	0.925364	ENSG00000256316.1_HIST1H3F	Exacerbate
HIVEP2	3097	0.778332	0.000141571	-0.000657644	6.88832	-0.00815469	0.99353	0.998627	-6.16685	0.996985	ENSG00000010818.4_HIVEP2	Exacerbate
HK1	3098	1.33791	0.0128712	0.207234	7.52843	1.36753	0.17835	0.636333	-5.25826	0.366632	ENSG00000156515.16_HK1	Renormalize
HK2	3099	1.42301	0.0275933	0.150158	5.26665	1.15437	0.254532	0.696001	-5.53794	0.462939	ENSG00000159399.5_HK2	Renormalize
HK3	3101	1.87488	6.74e-05	0.28052	6.23543	1.65091	0.105822	0.559599	-4.88027	0.254634	ENSG00000160883.6_HK3	Renormalize
HNRNPA1	3178	0.778331	0.0246531	-0.227721	5.86206	-2.94923	0.00506882	0.342828	-2.3055	0.0211516	ENSG00000135486.13_HNRNPA1	Exacerbate
HNRNPDL	9987	0.78455	0.000525681	-0.0808412	6.24946	-0.915942	0.364651	0.771376	-5.77226	0.580887	ENSG00000152795.13_HNRNPDL	Exacerbate
HNRNPU	3192	0.829421	0.000145467	0.0046874	7.66624	0.0820448	0.93498	0.984997	-6.14711	0.969155	ENSG00000153187.12_HNRNPU	Renormalize
HOMER3	9454	1.26728	0.000208964	0.103736	1.88723	0.607992	0.546294	0.856345	-5.67356	0.734455	ENSG00000051128.14_HOMER3	Renormalize
HP1BP3	50809	0.814453	4.67e-06	0.0589439	7.33411	0.845104	0.402589	0.791892	-5.81426	0.616483	ENSG00000127483.13_HP1BP3	Renormalize
HPCAL1	3241	1.27342	0.000379889	0.351905	4.95006	2.66789	0.0106187	0.355638	-2.95658	0.0404265	ENSG00000115756.8_HPCAL1	Renormalize
HPS4	89781	0.845999	0.0129286	-0.0596819	3.94324	-1.19903	0.236884	0.682192	-5.42856	0.442292	ENSG00000100099.16_HPS4	Exacerbate
HPSE	10855	1.43751	0.00180058	0.0908217	6.00174	0.563755	0.575761	0.867745	-6.02469	0.755853	ENSG00000173083.10_HPSE	Renormalize
HSP90AB1	3326	0.80779	0.0421279	0.143585	7.20833	1.50633	0.139071	0.59576	-5.08211	0.308731	ENSG00000096384.15_HSP90AB1	Renormalize
HSPA6	3310	1.48246	0.000214966	0.379425	6.35551	2.84823	0.00664025	0.34361	-2.54154	0.0268538	ENSG00000173110.6_HSPA6	Renormalize
HVCN1	84329	0.785612	0.00056576	-0.0265736	4.81587	-0.229801	0.819303	0.953417	-6.14087	0.908673	ENSG00000122986.9_HVCN1	Exacerbate
IARS	3376	0.765955	0.000739811	-0.165482	4.91195	-1.83475	0.0732553	0.523631	-4.58243	0.194465	ENSG00000196305.13_IARS	Exacerbate
IFI27L2	83982	1.13953	0.036812	-0.104583	2.04939	-0.877851	0.384755	0.782307	-5.49703	0.599784	ENSG00000119632.3_IFI27L2	Exacerbate
IFI30	10437	1.30069	0.000517393	0.155887	3.265	1.1867	0.241663	0.686088	-5.37475	0.448143	ENSG00000216490.2_IFI30	Renormalize
IFNGR2	3460	1.25415	0.00800846	0.187132	6.98667	1.97605	0.0543897	0.488777	-4.33929	0.154721	ENSG00000159128.10_IFNGR2	Renormalize
IGF2BP2	10644	1.79491	0.000389119	0.232189	7.71896	1.14786	0.257178	0.697347	-5.51477	0.466013	ENSG00000073792.11_IGF2BP2	Renormalize
IKBKAP	8518	0.820237	0.0277566	-0.0458458	4.22861	-0.649263	0.519517	0.844455	-5.92629	0.714178	ENSG00000070061.10_IKBKAP	Exacerbate
IKZF3	22806	0.76208	0.00863173	-0.15844	5.05152	-1.35695	0.181663	0.639992	-5.29121	0.371535	ENSG00000161405.12_IKZF3	Exacerbate
IKZF5	64376	0.756256	0.00840317	0.00630909	3.79448	0.0742	0.941185	0.986803	-6.09816	0.972409	ENSG00000095574.7_IKZF5	Renormalize
IL16	3603	0.895785	0.0101011	0.158208	7.56642	2.58699	0.0130363	0.363671	-3.11738	0.0481944	ENSG00000172349.12_IL16	Renormalize
IL4R	3566	1.61041	5.31e-05	0.236199	7.18916	1.82738	0.0743759	0.526053	-4.58641	0.196688	ENSG00000077238.9_IL4R	Renormalize
IL7R	3575	0.556124	5.61e-05	-0.0920159	7.78346	-0.754712	0.454411	0.816684	-5.87433	0.662285	ENSG00000168685.10_IL7R	Exacerbate
INO80	54617	0.877233	0.0430751	-0.120982	4.95228	-2.2249	0.0312213	0.432417	-3.87991	0.0997301	ENSG00000128908.11_INO80	Exacerbate
INPP4B	8821	0.709013	0.0200704	-0.116948	5.05332	-0.940346	0.352134	0.764906	-5.73877	0.568774	ENSG00000109452.8_INPP4B	Exacerbate
INTS9	55756	0.828504	0.00283488	-0.191156	2.89311	-2.52485	0.0152239	0.377921	-3.1386	0.0550003	ENSG00000104299.10_INTS9	Exacerbate
IPO7	10527	0.767326	0.00554376	-0.139351	5.4872	-2.00278	0.0513361	0.483521	-4.30245	0.147942	ENSG00000205339.5_IPO7	Exacerbate
IPO9	55705	0.831184	0.0322606	-0.177001	4.66116	-2.98867	0.0045556	0.335893	-2.19781	0.0192293	ENSG00000198700.5_IPO9	Exacerbate
ITGA4	3676	0.720313	0.0194699	-0.0354166	7.29395	-0.401311	0.690118	0.912	-6.08254	0.833187	ENSG00000115232.9_ITGA4	Exacerbate
ITGAM	3684	1.64237	0.000316371	0.240457	8.33628	2.36568	0.0224313	0.40747	-3.56684	0.0760907	ENSG00000169896.12_ITGAM	Renormalize
ITGB4	3691	1.16671	0.00651295	0.0892284	0.466378	0.296729	0.768059	0.938214	-5.61744	0.880179	ENSG00000132470.9_ITGB4	Renormalize
ITK	3702	0.68729	0.00659209	-0.157729	6.0401	-1.61866	0.112611	0.567561	-4.93481	0.266288	ENSG00000113263.8_ITK	Exacerbate
JAG1	182	1.19681	0.00182106	0.280368	2.55008	2.56658	0.0137207	0.366688	-3.03271	0.0503336	ENSG00000101384.7_JAG1	Renormalize
JMY	133746	0.782851	0.00405199	-0.113092	4.08545	-1.48349	0.145018	0.603724	-5.07217	0.317901	ENSG00000152409.8_JMY	Exacerbate
JUNB	3726	1.23282	0.0361687	0.3691	5.99941	1.91647	0.0617625	0.50371	-4.44974	0.170744	ENSG00000171223.4_JUNB	Renormalize
KAT6B	23522	0.813292	0.0297077	-0.160764	4.65161	-1.75417	0.0863086	0.539241	-4.71051	0.219622	ENSG00000156650.8_KAT6B	Exacerbate
KCMF1	56888	1.14383	0.000234549	0.13601	5.29218	2.217	0.0317944	0.432699	-3.90141	0.101255	ENSG00000176407.12_KCMF1	Renormalize
KCNA3	3738	0.701643	0.00489133	-0.107362	5.01796	-1.31754	0.194425	0.648415	-5.33871	0.388721	ENSG00000177272.7_KCNA3	Exacerbate
KCNJ15	3772	1.67177	0.00129657	0.36453	8.18401	2.31796	0.0251244	0.415028	-3.6678	0.0835166	ENSG00000157551.12_KCNJ15	Renormalize
KIAA0355	9710	0.830182	2.84e-06	-0.0287692	3.96423	-0.358573	0.721616	0.923255	-6.05149	0.852914	ENSG00000166398.8_KIAA0355	Exacerbate
KIAA0586	9786	0.782197	0.02136	-0.035486	4.75157	-0.517439	0.607421	0.880727	-6.03061	0.778142	ENSG00000100578.10_KIAA0586	Exacerbate
KIAA0753	9851	0.857115	0.0475116	0.0108065	3.68302	0.180754	0.857384	0.965981	-6.06825	0.929868	ENSG00000198920.5_KIAA0753	Renormalize
KIAA0930	23313	1.28712	4.34e-05	0.0134645	5.98188	0.147201	0.883641	0.972252	-6.16842	0.943871	ENSG00000100364.13_KIAA0930	Renormalize
KIAA1147	57189	0.789546	0.0110087	-0.182963	4.91864	-1.77278	0.0831332	0.534888	-4.68364	0.213672	ENSG00000257093.2_KIAA1147	Exacerbate
KIF1B	23095	1.54515	0.0375298	0.0496222	6.64155	0.328005	0.744451	0.930733	-6.11633	0.866716	ENSG00000054523.12_KIF1B	Renormalize
KIF3C	3797	1.24907	0.00211784	0.0548954	2.95914	0.431472	0.668215	0.902923	-5.91618	0.818811	ENSG00000084731.9_KIF3C	Renormalize
KLF12	11278	0.63785	3.84e-05	-0.15423	5.69771	-1.41482	0.164103	0.621302	-5.22272	0.346618	ENSG00000118922.12_KLF12	Exacerbate
KLHL2	11275	1.59339	0.0106833	0.262202	5.51464	2.3871	0.0213093	0.403463	-3.56161	0.0729074	ENSG00000109466.9_KLHL2	Renormalize
KLHL24	54800	0.802433	0.000747777	0.0616072	5.5322	0.988409	0.328314	0.751439	-5.70717	0.544726	ENSG00000114796.10_KLHL24	Renormalize
KMT2A	4297	0.829697	0.0464379	-0.185867	7.32491	-2.21249	0.0321259	0.432699	-3.89291	0.102136	ENSG00000118058.16_KMT2A	Exacerbate
KMT2E	55904	0.843145	0.015467	0.0735238	7.77206	1.41743	0.163343	0.620577	-5.1894	0.345463	ENSG00000005483.15_KMT2E	Renormalize
KRBOX4	55634	0.814435	0.0251457	-0.191627	2.07263	-2.08228	0.0431166	0.463146	-3.90626	0.12912	ENSG00000147121.11_KRBOX4	Exacerbate
KREMEN1	83999	2.28601	4.03e-08	0.180455	6.78137	0.801446	0.427146	0.805578	-5.8546	0.638661	ENSG00000183762.8_KREMEN1	Renormalize
LAMTOR1	55004	1.27918	3.18e-06	0.0197431	5.52052	0.200284	0.842174	0.961314	-6.16139	0.9217	ENSG00000149357.5_LAMTOR1	Renormalize
LAMTOR5	10542	1.21431	0.000550898	0.17833	3.92372	1.98282	0.0536022	0.486857	-4.28208	0.153002	ENSG00000134248.9_LAMTOR5	Renormalize
LARS	51520	0.790624	0.0141945	-0.126487	5.15087	-1.72805	0.0909376	0.543087	-4.76082	0.228042	ENSG00000133706.13_LARS	Exacerbate
LCLAT1	253558	0.766894	0.0149715	-0.0610282	3.20213	-0.68394	0.497571	0.836237	-5.80545	0.696913	ENSG00000172954.9_LCLAT1	Exacerbate
LEF1	51176	0.717289	0.0272323	-0.174004	5.73593	-1.32782	0.191032	0.646413	-5.33408	0.384234	ENSG00000138795.5_LEF1	Exacerbate
LEPROTL1	23484	0.740153	0.00408869	-0.0175235	5.53471	-0.256032	0.79911	0.946825	-6.14825	0.897631	ENSG00000104660.13_LEPROTL1	Exacerbate
LETMD1	25875	0.826076	0.00234893	-0.120861	3.75969	-1.9344	0.0594591	0.500877	-4.3469	0.165894	ENSG00000050426.11_LETMD1	Exacerbate
LGALS12	85329	1.48842	0.0123512	0.177032	2.60175	0.819865	0.416677	0.800848	-5.64285	0.629317	ENSG00000133317.10_LGALS12	Renormalize
LHFPL2	10184	1.38837	0.000350963	0.110124	5.8825	0.879257	0.384001	0.781937	-5.80493	0.599083	ENSG00000145685.9_LHFPL2	Renormalize
LILRA5	353514	2.1247	5.53e-05	0.254492	7.06012	1.62321	0.111632	0.566821	-4.91086	0.26469	ENSG00000187116.9_LILRA5	Renormalize
LILRA6	79168	1.3153	0.0172505	0.252091	5.83297	1.77778	0.0822974	0.534166	-4.68712	0.212105	ENSG00000244482.5_LILRA6	Renormalize
LIMK1	3984	1.34291	1.64e-05	0.0816108	5.09538	0.58969	0.55839	0.860549	-6.01006	0.743342	ENSG00000106683.10_LIMK1	Renormalize
LIMK2	3985	1.62935	2.5e-05	0.239574	8.15276	1.81499	0.0762921	0.529741	-4.58612	0.200607	ENSG00000182541.13_LIMK2	Renormalize
LIN7A	8825	1.39547	0.0236061	0.453971	5.5513	4.67514	2.75842e-05	0.22328	2.44058	0.000160455	ENSG00000111052.3_LIN7A	Renormalize
LINC00266-1	140849	1.62696	0.00140958	0.293858	-3.56843	0.730947	0.468656	0.824333	-4.88011	0.6737	ENSG00000149656.4_LINC00266-1	Renormalize
LINC00910	100130581	0.833481	0.0015128	0.0940819	1.10945	0.75841	0.452217	0.815558	-5.43772	0.660334	ENSG00000188825.9_LINC00910	Renormalize
LMNB1	4001	1.54388	7.15e-07	0.191533	7.03642	1.23275	0.224162	0.673142	-5.43268	0.427258	ENSG00000113368.7_LMNB1	Renormalize
LNPEP	4012	0.753362	0.00151542	-0.0539418	7.71372	-0.687164	0.495557	0.835351	-5.92125	0.695457	ENSG00000113441.11_LNPEP	Exacerbate
LNX2	222484	0.836427	0.0144739	0.0602407	4.35495	0.372216	0.711505	0.919158	-6.07332	0.846501	ENSG00000139517.6_LNX2	Renormalize
LPCAT2	54947	1.44575	0.00136021	0.31727	6.998	2.73986	0.00882215	0.349985	-2.78469	0.0344352	ENSG00000087253.7_LPCAT2	Renormalize
LRBA	987	0.771261	0.00157211	-0.106917	6.78153	-1.47568	0.147093	0.605871	-5.13163	0.321278	ENSG00000198589.6_LRBA	Exacerbate
LRG1	116844	1.3799	0.00187102	0.400272	6.32039	2.29134	0.0267495	0.419963	-3.75089	0.0879466	ENSG00000171236.9_LRG1	Renormalize
LRP10	26020	1.32662	0.00226183	0.298193	8.48781	2.44566	0.0184947	0.389454	-3.39524	0.0647806	ENSG00000197324.4_LRP10	Renormalize
LRPAP1	4043	1.50027	5.94e-06	0.146172	5.41546	1.29594	0.201699	0.655101	-5.37436	0.398709	ENSG00000163956.6_LRPAP1	Renormalize
LSM10	84967	1.27114	0.000442463	0.0707285	2.68993	0.532744	0.59687	0.877434	-5.85893	0.771038	ENSG00000181817.5_LSM10	Renormalize
LTB4R	1241	1.36446	0.00120149	0.287225	5.29995	3.26192	0.00213214	0.308942	-1.53098	0.00967348	ENSG00000213903.4_LTB4R	Renormalize
LTBR	4055	1.15837	0.0462601	0.106395	5.25503	0.99555	0.324869	0.74887	-5.7002	0.541162	ENSG00000111321.6_LTBR	Renormalize
LUZP1	7798	0.882314	0.0146141	-0.195132	4.11214	-2.77065	0.00814293	0.349985	-2.68788	0.0321413	ENSG00000169641.9_LUZP1	Exacerbate
LY6G6F	259215	1.23769	0.00180885	-0.00419822	0.0399348	-0.0177189	0.985943	0.997014	-5.48955	0.993448	ENSG00000204424.8_LY6G6F	Exacerbate
LY9	4063	0.731277	0.000111065	-0.0796543	4.01662	-0.78098	0.438963	0.81036	-5.81777	0.648962	ENSG00000122224.12_LY9	Exacerbate
LYPLA1	10434	1.21341	0.00641669	0.165334	5.22501	1.77224	0.0832234	0.534888	-4.6927	0.213806	ENSG00000120992.13_LYPLA1	Renormalize
MAF1	84232	1.463	0.00370138	0.337512	6.81257	1.84991	0.0709963	0.517473	-4.55644	0.189833	ENSG00000179632.5_MAF1	Renormalize
MAFG	4097	1.22527	6.82e-05	0.0851213	3.85897	0.919754	0.362677	0.770618	-5.70572	0.578981	ENSG00000197063.6_MAFG	Renormalize
MAGED1	9500	0.771309	4.01e-06	-0.256511	2.68455	-2.5838	0.0131411	0.364344	-2.99827	0.0485356	ENSG00000179222.12_MAGED1	Exacerbate
MAGEE1	57692	0.858577	0.00233594	-0.068904	0.338611	-0.386865	0.700706	0.915059	-5.47107	0.839746	ENSG00000198934.3_MAGEE1	Exacerbate
MALAT1	378938	0.842154	0.0397969	-0.0771061	12.4645	-0.441528	0.660976	0.899907	-5.87799	0.814104	ENSG00000251562.3_MALAT1	Exacerbate
MALT1	10892	0.730333	0.000956353	-0.0867488	5.21757	-1.04613	0.301171	0.729484	-5.64595	0.515454	ENSG00000172175.8_MALT1	Exacerbate
MAP1LC3B2	643246	1.24393	7.47e-05	0.0328351	-1.11586	0.130636	0.896654	0.976384	-5.3255	0.950659	ENSG00000171471.5_MAP1LC3B2	Renormalize
MAP2K2	5605	1.27893	0.0195403	0.244683	5.28285	1.97001	0.0551005	0.48952	-4.36176	0.156258	ENSG00000126934.9_MAP2K2	Renormalize
MAP2K5	5607	0.827898	0.0487812	-0.145812	2.3499	-1.63989	0.108103	0.562116	-4.69012	0.258709	ENSG00000137764.15_MAP2K5	Exacerbate
MAP2K6	5608	1.38277	0.0410242	0.149006	3.331	1.31701	0.194599	0.648542	-5.24011	0.389001	ENSG00000108984.9_MAP2K6	Renormalize
MAP4K1	11184	0.803907	0.00442357	-0.128452	4.07866	-1.23765	0.222358	0.671406	-5.39461	0.425093	ENSG00000104814.8_MAP4K1	Exacerbate
MAPK3	5595	1.23385	0.0192717	0.19266	4.89765	1.92095	0.0611805	0.503189	-4.44046	0.169587	ENSG00000102882.7_MAPK3	Renormalize
2021-03-01	64757	1.56412	0.00036753	0.363275	3.97846	2.4249	0.0194517	0.394832	-3.43775	0.0675575	ENSG00000186205.8_MARC1	Renormalize
2021-03-02	51257	1.33337	0.0125042	0.221609	6.3557	1.38176	0.173966	0.630996	-5.2607	0.360484	ENSG00000099785.6_MARCH2	Renormalize
MAT2A	4144	0.821516	0.00271455	-0.194733	5.02914	-2.39411	0.020953	0.401068	-3.54294	0.0719065	ENSG00000168906.8_MAT2A	Exacerbate
MAX	4149	1.18347	0.035998	0.145518	7.36365	1.71553	0.093228	0.544502	-4.76751	0.232255	ENSG00000125952.14_MAX	Renormalize
MBOAT2	129642	1.55217	9.06e-05	0.285628	6.79748	2.23812	0.0302818	0.430787	-3.85328	0.0973202	ENSG00000143797.7_MBOAT2	Renormalize
MCOLN1	57192	1.32345	0.0020764	0.354405	3.96188	1.695	0.0970872	0.550391	-4.77811	0.239347	ENSG00000090674.11_MCOLN1	Renormalize
MCTP1	79772	1.35921	0.000810715	0.197113	6.16567	1.93458	0.0594368	0.500877	-4.42226	0.165853	ENSG00000175471.15_MCTP1	Renormalize
MDM4	4194	0.856805	0.00902135	-0.0721745	6.97981	-0.918869	0.363134	0.770984	-5.75464	0.579435	ENSG00000198625.8_MDM4	Exacerbate
MED14	9282	0.817452	0.00287661	-0.0661893	4.91042	-0.896433	0.374862	0.7772	-5.78182	0.59076	ENSG00000180182.5_MED14	Exacerbate
MED17	9440	0.824923	0.00487501	0.0422294	4.42035	0.716505	0.477436	0.82842	-5.89631	0.680847	ENSG00000042429.6_MED17	Renormalize
MEIS3P2	257468	1.17548	0.000134928	-0.0638118	-0.985357	-0.171412	0.864679	0.96848	-5.3269	0.934008	ENSG00000188013.5_MEIS3P2	Exacerbate
METAP1	23173	0.808328	0.0212414	-0.0860827	3.7255	-1.17173	0.24756	0.690955	-5.42376	0.45506	ENSG00000164024.7_METAP1	Exacerbate
METRNL	284207	1.2556	0.0171325	0.182847	3.21925	1.52086	0.135393	0.591714	-4.97877	0.302916	ENSG00000176845.8_METRNL	Renormalize
METTL10	399818	0.768047	0.0253049	-0.151619	2.0716	-1.56133	0.125554	0.583717	-4.72375	0.287329	ENSG00000203791.9_METTL10	Exacerbate
METTL2B	55798	0.825294	0.00325102	-0.151138	2.93269	-1.88066	0.066594	0.511343	-4.3504	0.180801	ENSG00000165055.10_METTL2B	Exacerbate
METTL9	51108	1.45753	6.69e-06	0.212079	7.2051	1.58864	0.119246	0.5755	-4.96114	0.277034	ENSG00000197006.9_METTL9	Renormalize
MFSD2B	388931	1.33322	0.0172477	0.302023	3.9212	1.38415	0.173238	0.630468	-5.20173	0.359412	ENSG00000205639.5_MFSD2B	Renormalize
MFSD8	256471	0.74379	0.000107582	0.0457169	3.59427	0.662388	0.51115	0.84216	-5.85323	0.707789	ENSG00000164073.5_MFSD8	Renormalize
MGAT4A	11320	0.663943	0.00137513	-0.0734667	6.36514	-0.882705	0.382155	0.78107	-5.79962	0.597549	ENSG00000071073.7_MGAT4A	Exacerbate
MICU1	10367	1.24714	0.00888332	0.0739874	5.65363	1.03819	0.304808	0.733	-5.65973	0.519678	ENSG00000107745.12_MICU1	Renormalize
MID2	11043	0.805304	0.0211137	-0.397933	0.374564	-2.47813	0.0170837	0.387374	-3.0693	0.0606033	ENSG00000080561.9_MID2	Exacerbate
MIIP	60672	1.2478	2.17e-07	0.31904	3.992	1.89095	0.0651738	0.510587	-4.46774	0.177849	ENSG00000116691.6_MIIP	Renormalize
MINA	84864	0.829408	0.0351821	-0.125338	2.74359	-1.57437	0.122508	0.580382	-4.79789	0.282405	ENSG00000170854.12_MINA	Exacerbate
MKRN2	23609	0.8939	0.00805793	-0.013822	3.5073	-0.229353	0.819649	0.953456	-6.0335	0.908876	ENSG00000075975.11_MKRN2	Exacerbate
MMP9	4318	2.79124	0.00215801	0.404276	5.37767	1.67856	0.100272	0.554349	-4.84368	0.244941	ENSG00000100985.7_MMP9	Renormalize
MON2	23041	0.857233	0.0136996	-0.0706149	5.94098	-1.0168	0.314765	0.741056	-5.67975	0.530258	ENSG00000061987.10_MON2	Exacerbate
MPHOSPH8	54737	0.808473	4.12e-05	0.0278566	5.47428	0.448194	0.656195	0.898529	-6.08244	0.811228	ENSG00000196199.9_MPHOSPH8	Renormalize
MPP1	4354	1.47554	0.00110307	0.389922	9.15048	1.96492	0.0557061	0.492071	-4.31092	0.157557	ENSG00000130830.9_MPP1	Renormalize
MPRIP	23164	0.800226	0.00100142	-0.172194	5.64021	-2.06936	0.0443691	0.467586	-4.1824	0.132051	ENSG00000133030.15_MPRIP	Exacerbate
MRPS30	10884	0.784868	0.0295623	-0.115786	4.18663	-1.4136	0.164461	0.621302	-5.17182	0.347125	ENSG00000112996.5_MRPS30	Exacerbate
MSL2	55167	0.870031	0.0343599	0.0509989	6.13085	0.786563	0.435721	0.808611	-5.87816	0.646165	ENSG00000174579.3_MSL2	Renormalize
MSRB1	51734	1.5543	1.26e-06	0.264014	6.60759	1.78104	0.0817559	0.533192	-4.67165	0.210992	ENSG00000198736.7_MSRB1	Renormalize
MTMR2	8898	0.788101	0.0133334	-0.118122	3.29914	-1.07707	0.287273	0.721476	-5.47805	0.500533	ENSG00000087053.14_MTMR2	Exacerbate
MTR	4548	0.798083	0.0013071	-0.135143	5.36042	-2.01526	0.0499621	0.481223	-4.27882	0.144885	ENSG00000116984.8_MTR	Exacerbate
MXD3	83463	1.16322	0.00123181	0.348017	4.69832	2.38162	0.0215915	0.40518	-3.56481	0.0737448	ENSG00000213347.6_MXD3	Renormalize
MXI1	4601	1.49441	0.000562653	0.248602	9.83549	1.20758	0.233608	0.679342	-5.39078	0.43841	ENSG00000119950.16_MXI1	Renormalize
MYC	4609	0.756526	0.00241439	-0.0935084	4.3096	-0.940095	0.352261	0.764906	-5.71858	0.568899	ENSG00000136997.10_MYC	Exacerbate
MYO9A	4649	0.770611	0.000344815	-0.143563	5.04496	-1.72315	0.0918276	0.544037	-4.76738	0.229638	ENSG00000066933.11_MYO9A	Exacerbate
NAA15	80155	0.704172	0.0165805	-0.229235	4.77783	-3.02132	0.00416787	0.328065	-2.12058	0.0177568	ENSG00000164134.8_NAA15	Exacerbate
NAA38	84316	1.11073	0.00956602	0.0125233	4.3483	0.201705	0.84107	0.961065	-6.11977	0.921089	ENSG00000128534.3_NAA38	Renormalize
NAA50	80218	0.826585	0.00379752	0.0176791	5.84296	0.246232	0.806638	0.949985	-6.15153	0.902018	ENSG00000121579.7_NAA50	Renormalize
NANS	54187	1.18324	0.0221518	0.10883	3.80345	1.41322	0.164572	0.621302	-5.14895	0.347233	ENSG00000095380.10_NANS	Renormalize
NARS2	79731	0.807861	0.0318887	-0.152856	1.48206	-1.21392	0.231203	0.677672	-5.0746	0.435569	ENSG00000137513.5_NARS2	Exacerbate
NCBP1	4686	0.764517	0.0043	-0.0245666	4.42924	-0.379079	0.706438	0.917178	-6.07625	0.843421	ENSG00000136937.8_NCBP1	Exacerbate
NCF4	4689	1.60333	5.04e-07	0.38503	7.08013	2.93032	0.00533374	0.342828	-2.33846	0.0221243	ENSG00000100365.10_NCF4	Renormalize
NCR3LG1	374383	0.727517	6.21e-07	-0.135055	0.815221	-0.943577	0.350498	0.76402	-5.24276	0.567092	ENSG00000188211.4_NCR3LG1	Exacerbate
NDUFA2	4695	1.22618	0.0235833	0.137134	2.99148	1.19233	0.239471	0.684051	-5.33075	0.445484	ENSG00000131495.4_NDUFA2	Renormalize
NEDD4L	23327	1.31096	0.0393857	0.252395	4.48452	1.33617	0.188309	0.64483	-5.29972	0.38051	ENSG00000049759.12_NEDD4L	Renormalize
NELL2	4753	0.654577	0.00437218	-0.240355	3.52749	-1.30861	0.197406	0.650902	-5.24302	0.392892	ENSG00000184613.6_NELL2	Exacerbate
NEU1	4758	1.22086	0.0296402	0.0930407	4.29293	0.982986	0.330947	0.753625	-5.6747	0.547598	ENSG00000204386.6_NEU1	Renormalize
NFATC3	4775	0.749846	3.16e-06	0.0131633	6.91391	0.185761	0.853479	0.964709	-6.15168	0.927784	ENSG00000072736.14_NFATC3	Renormalize
NFE2	4778	1.71789	2.28e-09	0.41572	8.20969	3.30031	0.0019115	0.303815	-1.40902	0.0087647	ENSG00000123405.9_NFE2	Renormalize
NFX1	4799	0.782118	8.33e-06	-0.188852	4.69652	-3.02525	0.00412338	0.328065	-2.11085	0.0175904	ENSG00000086102.14_NFX1	Exacerbate
NGFRAP1	27018	1.28359	0.0189984	-0.0879077	4.5034	-0.512516	0.610833	0.881764	-6.02513	0.780599	ENSG00000166681.9_NGFRAP1	Exacerbate
NHLRC2	374354	0.748679	0.0259496	-0.054984	4.56441	-0.781014	0.438943	0.81036	-5.85987	0.648956	ENSG00000196865.4_NHLRC2	Exacerbate
NIPAL3	57185	0.797893	0.00621212	-0.135065	4.29661	-1.63691	0.108727	0.563104	-4.87528	0.259697	ENSG00000001461.12_NIPAL3	Exacerbate
NKTR	4820	0.75031	5.57e-05	-0.0954887	6.93898	-0.992152	0.326505	0.750402	-5.69049	0.542965	ENSG00000114857.13_NKTR	Exacerbate
NLRC4	58484	1.86892	0.000331506	0.182912	5.7695	1.26162	0.21368	0.665352	-5.41568	0.414376	ENSG00000091106.14_NLRC4	Renormalize
NMT2	9397	0.776116	0.00739578	-0.0822275	2.72422	-0.650977	0.51842	0.84405	-5.74029	0.713432	ENSG00000152465.13_NMT2	Exacerbate
NONO	4841	0.851807	0.0177693	-0.0594619	6.54438	-1.30088	0.200019	0.653934	-5.36234	0.396496	ENSG00000147140.10_NONO	Exacerbate
NOP10	55505	1.44544	1.1e-05	0.18896	5.36168	2.06059	0.0452366	0.471623	-4.19754	0.134101	ENSG00000182117.4_NOP10	Renormalize
NPAT	4863	0.702104	8.09e-05	-0.0284246	5.89444	-0.379732	0.705957	0.917021	-6.1106	0.843176	ENSG00000149308.11_NPAT	Exacerbate
NPHP3	27031	0.812979	0.0236495	-0.0389748	4.09452	-0.422417	0.674761	0.90591	-6.0315	0.823447	ENSG00000113971.14_NPHP3	Exacerbate
NQO2	4835	1.71026	0.000538097	0.290305	4.10866	2.01894	0.0495639	0.479803	-4.23187	0.144005	ENSG00000124588.15_NQO2	Renormalize
NR3C2	4306	0.763555	0.00542091	-0.196498	2.83885	-1.46061	0.151172	0.610371	-4.96363	0.327558	ENSG00000151623.10_NR3C2	Exacerbate
NSUN6	221078	0.691341	0.03967	0.0614599	2.78487	0.64335	0.52331	0.845699	-5.76418	0.717024	ENSG00000241058.1_NSUN6	Renormalize
NT5DC1	221294	0.799187	0.0317569	-0.100704	3.24083	-1.01891	0.313772	0.740141	-5.52325	0.529109	ENSG00000178425.9_NT5DC1	Exacerbate
NUCB1	4924	1.43911	3.36e-08	0.254582	7.27696	1.66898	0.102167	0.555636	-4.83577	0.248237	ENSG00000104805.11_NUCB1	Renormalize
NUP155	9631	0.788409	0.00146531	-0.0544537	4.46713	-0.728884	0.469904	0.824956	-5.88914	0.674839	ENSG00000113569.11_NUP155	Exacerbate
NUP160	23279	0.818435	0.00405837	-0.151474	4.44145	-1.72721	0.0910898	0.543087	-4.74297	0.228318	ENSG00000030066.9_NUP160	Exacerbate
NUP205	23165	0.789968	0.00377321	-0.128998	4.88445	-2.0024	0.0513787	0.483521	-4.29211	0.148028	ENSG00000155561.10_NUP205	Exacerbate
NUP43	348995	0.754432	0.0451449	-0.0786833	4.09243	-0.954571	0.344969	0.762215	-5.68107	0.561645	ENSG00000120253.9_NUP43	Exacerbate
OFD1	8481	0.782334	0.0417519	0.0408764	4.70117	0.518457	0.606716	0.880619	-6.02808	0.777697	ENSG00000046651.10_OFD1	Renormalize
OGFOD1	55239	0.806435	0.00426986	-0.0849101	3.52732	-1.17274	0.247162	0.690412	-5.39572	0.454589	ENSG00000087263.12_OGFOD1	Exacerbate
OGT	8473	0.806518	6.8e-05	0.0589306	8.12372	0.651509	0.51808	0.84405	-5.93192	0.713153	ENSG00000147162.9_OGT	Renormalize
OSCAR	126014	1.27919	8.93e-07	0.0875515	4.71626	0.865577	0.39138	0.785575	-5.80567	0.606151	ENSG00000170909.9_OSCAR	Renormalize
OSGEPL1	64172	0.752462	0.00524243	-0.019036	1.11779	-0.128487	0.898344	0.977136	-5.66351	0.951589	ENSG00000128694.7_OSGEPL1	Exacerbate
OSM	5008	1.57687	6.43e-05	0.450367	2.64862	2.54422	0.0145085	0.373367	-3.10695	0.0527728	ENSG00000099985.3_OSM	Renormalize
OXER1	165140	1.24263	0.011249	0.292854	1.67582	1.47476	0.147341	0.606175	-4.86492	0.321651	ENSG00000162881.5_OXER1	Renormalize
PABPC1	26986	0.858307	0.0078633	-0.144623	8.95348	-0.961278	0.341624	0.760439	-5.66087	0.558438	ENSG00000070756.9_PABPC1	Exacerbate
PABPC3	5042	0.824884	0.0346486	-0.0769423	-1.39933	-0.334663	0.739457	0.929419	-5.23485	0.863795	ENSG00000151846.7_PABPC3	Exacerbate
PADI2	11240	1.68033	0.00370181	0.339403	7.60499	2.13292	0.0385022	0.452042	-4.03999	0.11822	ENSG00000117115.8_PADI2	Renormalize
PAQR8	85315	0.820577	0.0282114	-0.131565	3.58335	-1.37336	0.176543	0.634387	-5.17665	0.364111	ENSG00000170915.8_PAQR8	Exacerbate
PARN	5073	0.832027	0.000309724	0.00901393	5.16697	0.107483	0.91489	0.980909	-6.16963	0.959852	ENSG00000140694.12_PARN	Renormalize
PARP15	165631	0.707021	0.00189866	-0.242601	4.40634	-1.70392	0.0953944	0.549403	-4.77908	0.236266	ENSG00000173200.8_PARP15	Exacerbate
PASK	23178	0.816905	0.000584559	-0.115082	2.72924	-0.880053	0.383574	0.781743	-5.61182	0.598691	ENSG00000115687.9_PASK	Exacerbate
PBX1	5087	1.39203	0.000282995	0.236179	5.40652	1.29167	0.203163	0.656162	-5.37884	0.400531	ENSG00000185630.13_PBX1	Renormalize
PCED1B	91523	0.757709	0.00320372	-0.103659	3.34525	-0.911011	0.367214	0.77319	-5.66152	0.583517	ENSG00000179715.8_PCED1B	Exacerbate
PCID2	55795	0.785671	0.000746095	-0.109292	3.47586	-1.22674	0.226394	0.675605	-5.3412	0.429957	ENSG00000126226.16_PCID2	Exacerbate
PCM1	5108	0.778446	0.00304024	0.0853457	7.41567	0.861943	0.393356	0.786715	-5.79841	0.607888	ENSG00000078674.13_PCM1	Renormalize
PCYT1B	9468	1.2759	0.00329378	-0.0479255	3.80925	-0.268966	0.789203	0.945553	-6.06228	0.892196	ENSG00000102230.8_PCYT1B	Exacerbate
PDCD7	10081	0.881599	0.0080308	-0.0764574	2.95161	-0.822836	0.415004	0.799766	-5.65533	0.627677	ENSG00000090470.10_PDCD7	Exacerbate
PDE4DIP	9659	0.808036	0.000547446	-0.126396	4.71696	-1.53467	0.131969	0.589655	-5.04113	0.29763	ENSG00000178104.15_PDE4DIP	Exacerbate
PDE8A	5151	0.838223	0.00356486	-0.164493	3.28593	-1.76271	0.0848386	0.537159	-4.58625	0.21688	ENSG00000073417.10_PDE8A	Exacerbate
PFKFB3	5209	2.22613	0.000138963	0.253717	6.36747	1.45232	0.15345	0.61282	-5.16549	0.33092	ENSG00000170525.14_PFKFB3	Renormalize
PGD	5226	1.63902	3.47e-06	0.198719	7.17363	1.66605	0.102752	0.555668	-4.8454	0.249243	ENSG00000142657.16_PGD	Renormalize
PGLYRP1	8993	1.70977	4.06e-07	0.581641	2.93726	2.59204	0.0128717	0.362047	-3.01915	0.0476702	ENSG00000008438.4_PGLYRP1	Renormalize
PGM1	5236	1.30263	0.000597458	0.0475162	3.41461	0.566486	0.573919	0.86692	-5.89158	0.754738	ENSG00000079739.11_PGM1	Renormalize
PGS1	9489	1.36891	0.00270747	0.264531	6.45496	1.90994	0.0626216	0.504451	-4.45882	0.172544	ENSG00000087157.14_PGS1	Renormalize
PHC1	1911	0.830142	0.00386091	-0.078533	1.57788	-0.748184	0.458299	0.818182	-5.52392	0.665376	ENSG00000111752.6_PHC1	Exacerbate
PHC3	80012	0.821339	0.00618773	0.0773669	7.15388	1.15045	0.256124	0.696523	-5.52601	0.46481	ENSG00000173889.10_PHC3	Renormalize
PHF3	23469	0.795335	0.0284824	0.103489	7.70078	1.95066	0.0574335	0.499151	-4.37194	0.16142	ENSG00000118482.7_PHF3	Renormalize
PHTF1	10745	1.50117	0.00288898	0.217582	4.6046	1.66118	0.103732	0.556387	-4.85371	0.251075	ENSG00000116793.11_PHTF1	Renormalize
PIGU	128869	0.802708	0.00226634	-0.0603384	1.9114	-0.670842	0.5058	0.838941	-5.60032	0.70327	ENSG00000101464.6_PIGU	Exacerbate
PIK3R4	30849	0.805269	7.42e-06	0.00565339	4.65109	0.101216	0.919835	0.981952	-6.15236	0.962079	ENSG00000196455.3_PIK3R4	Renormalize
PIM3	415116	1.23749	5.4e-05	0.29764	4.51316	2.35114	0.0232233	0.40941	-3.61902	0.0783004	ENSG00000198355.4_PIM3	Renormalize
PINK1	65018	1.51275	4.36e-07	0.407943	6.80699	2.23881	0.0302331	0.430704	-3.85008	0.0971917	ENSG00000158828.5_PINK1	Renormalize
PITPNC1	26207	0.80662	0.00187238	-0.0573379	4.54314	-0.702027	0.48633	0.83203	-5.91436	0.688343	ENSG00000154217.10_PITPNC1	Exacerbate
PKM	5315	1.24252	0.0318935	-0.062206	8.38873	-0.597236	0.553387	0.858361	-5.95597	0.739659	ENSG00000067225.13_PKM	Exacerbate
PLBD1	79887	1.40468	0.0164319	0.209922	7.17168	1.68286	0.0994295	0.553003	-4.82229	0.243342	ENSG00000121316.6_PLBD1	Renormalize
PLEK2	26499	1.73417	0.00199961	0.23404	4.21617	0.96668	0.338946	0.759133	-5.67925	0.555897	ENSG00000100558.4_PLEK2	Renormalize
PLIN3	10226	1.4931	7.6e-05	0.15139	4.92691	1.49648	0.141612	0.598856	-5.10714	0.312655	ENSG00000105355.4_PLIN3	Renormalize
PLP2	5355	1.37024	0.000193059	0.0664644	5.77768	0.698455	0.488539	0.832953	-5.94361	0.690211	ENSG00000102007.6_PLP2	Renormalize
PMS2P1	5379	0.797016	0.0182577	-0.0570629	0.330204	-0.48612	0.629275	0.887587	-5.44585	0.793082	ENSG00000078319.7_PMS2P1	Exacerbate
PMS2P4	5382	0.755154	1.09e-05	-0.176851	-0.200737	-1.33162	0.189788	0.646368	-4.72181	0.382548	ENSG00000067601.6_PMS2P4	Exacerbate
PNPLA1	285848	1.28203	0.0295402	0.299762	1.21333	1.8485	0.0712042	0.517619	-4.22154	0.190257	ENSG00000180316.7_PNPLA1	Renormalize
PNPLA2	57104	1.441	6.79e-05	0.175778	6.01631	0.807344	0.423777	0.805106	-5.85859	0.635881	ENSG00000177666.11_PNPLA2	Renormalize
PNPLA6	10908	1.25961	0.0323416	0.228161	5.00945	1.33959	0.187201	0.644042	-5.31926	0.379044	ENSG00000032444.11_PNPLA6	Renormalize
POLR2B	5431	0.811947	0.0124013	0.00433547	6.06388	0.0711088	0.943631	0.987228	-6.17804	0.973565	ENSG00000047315.10_POLR2B	Renormalize
PPAPDC2	403313	0.826133	0.0457089	-0.0835361	2.31911	-0.895557	0.375325	0.777311	-5.51298	0.591185	ENSG00000205808.4_PPAPDC2	Exacerbate
PPM1M	132160	1.24186	0.0364922	0.13599	5.1814	1.94691	0.0578954	0.499691	-4.39946	0.162431	ENSG00000164088.13_PPM1M	Renormalize
PPP1R3B	79660	1.42555	0.00021214	0.340056	7.37374	2.94525	0.00512364	0.342828	-2.30082	0.0213515	ENSG00000173281.4_PPP1R3B	Renormalize
PPP3CC	5533	0.711954	0.00116127	-0.0888818	3.59208	-0.954462	0.345023	0.762215	-5.63066	0.561704	ENSG00000120910.10_PPP3CC	Exacerbate
PPP6R3	55291	0.86753	0.0075224	0.093427	7.0316	1.88666	0.0657635	0.510962	-4.49482	0.179103	ENSG00000110075.10_PPP6R3	Renormalize
PQLC1	80148	1.53783	5.17e-05	0.418072	4.09783	1.84878	0.0711626	0.517619	-4.55366	0.190176	ENSG00000122490.14_PQLC1	Renormalize
PRDM2	7799	0.857713	0.00164771	-0.0296493	6.30194	-0.371521	0.712018	0.91929	-6.10845	0.846872	ENSG00000116731.18_PRDM2	Exacerbate
PRDX5	25824	1.26536	0.00225486	0.346354	5.41697	1.98496	0.0533554	0.486495	-4.33511	0.152419	ENSG00000126432.9_PRDX5	Renormalize
PRELID1	27166	1.17852	0.0486354	0.0571878	5.81553	0.685338	0.496697	0.835814	-5.95216	0.696397	ENSG00000169230.5_PRELID1	Renormalize
PREPL	9581	0.709447	0.000644058	-0.0547151	4.2974	-0.699153	0.488107	0.832846	-5.8993	0.689843	ENSG00000138078.11_PREPL	Exacerbate
PRKCD	5580	1.32514	0.00371101	0.0665387	6.1625	0.494479	0.623408	0.885664	-6.0565	0.789141	ENSG00000163932.9_PRKCD	Renormalize
PRKCQ	5588	0.742952	0.00779728	-0.0639778	4.43372	-0.623979	0.535838	0.850601	-5.95336	0.72646	ENSG00000065675.10_PRKCQ	Exacerbate
PROK2	60675	1.73656	3.73e-05	0.404136	6.2849	2.21932	0.0316254	0.432699	-3.89504	0.10079	ENSG00000163421.4_PROK2	Renormalize
PRPF4B	8899	0.765761	0.00712666	-0.00917187	6.22271	-0.136392	0.892129	0.974893	-6.16928	0.948394	ENSG00000112739.12_PRPF4B	Exacerbate
PRPS1	5631	0.7958	0.0176232	-0.11014	3.24131	-1.17311	0.247015	0.690287	-5.36347	0.454421	ENSG00000147224.6_PRPS1	Exacerbate
PRR3	80742	0.886745	0.0447581	-0.164058	2.15219	-1.95147	0.0573343	0.499151	-4.15569	0.161227	ENSG00000204576.7_PRR3	Exacerbate
PSENEN	55851	1.256	4.71e-05	0.0296756	3.3129	0.263481	0.7934	0.946108	-6.00254	0.894706	ENSG00000205155.3_PSENEN	Renormalize
PSMB10	5699	1.30369	0.0409005	0.0558639	3.82375	0.291254	0.772215	0.939212	-6.0933	0.882359	ENSG00000205220.7_PSMB10	Renormalize
PSTPIP2	9050	2.03128	2.45e-06	0.167021	6.78779	1.13856	0.260999	0.700353	-5.54211	0.470711	ENSG00000152229.14_PSTPIP2	Renormalize
PTCH1	5727	0.767071	0.0156308	-0.227865	3.0018	-1.41317	0.164584	0.621302	-5.06544	0.34724	ENSG00000185920.11_PTCH1	Exacerbate
PTGER4	5734	0.841176	0.00137224	0.164696	5.18017	1.76776	0.0839796	0.535393	-4.69975	0.215229	ENSG00000171522.5_PTGER4	Renormalize
PTK2B	2185	1.20657	0.00825837	0.230332	7.88883	2.53529	0.0148345	0.373367	-3.22018	0.0537793	ENSG00000120899.13_PTK2B	Renormalize
PUM2	23369	0.860237	0.0173874	-0.0277042	6.83675	-0.255799	0.799289	0.946825	-6.13434	0.897687	ENSG00000055917.11_PUM2	Exacerbate
PYCARD	29108	1.36173	7.65e-06	0.16864	4.39725	1.15258	0.255259	0.696146	-5.51829	0.463774	ENSG00000103490.13_PYCARD	Renormalize
PYGL	5836	1.74093	1.87e-05	0.293654	7.95761	2.32012	0.0249962	0.415028	-3.66818	0.0831592	ENSG00000100504.12_PYGL	Renormalize
QPCT	25797	1.58465	0.00142302	0.355463	5.83846	2.38694	0.0213175	0.403463	-3.56233	0.0729329	ENSG00000115828.11_QPCT	Renormalize
QRICH1	54870	0.821928	0.000271095	-0.0671531	5.57913	-1.32517	0.191903	0.646429	-5.3381	0.385326	ENSG00000198218.6_QRICH1	Exacerbate
RAB20	55647	1.25932	0.00304483	0.18555	3.31394	1.1402	0.260325	0.700303	-5.42965	0.46985	ENSG00000139832.3_RAB20	Renormalize
RAB24	53917	1.33968	0.00129442	0.346285	4.19559	2.28862	0.0269205	0.420492	-3.73023	0.0884103	ENSG00000169228.9_RAB24	Renormalize
RAB31	11031	1.37968	0.0200686	0.150689	7.53307	1.43067	0.159534	0.618521	-5.17607	0.339848	ENSG00000168461.8_RAB31	Renormalize
RAB32	10981	1.31314	7.48e-05	0.118308	3.97051	0.986692	0.329146	0.752339	-5.6375	0.545517	ENSG00000118508.4_RAB32	Renormalize
RABAC1	10567	1.27533	3.08e-05	0.106989	2.62275	0.824301	0.41418	0.799119	-5.66731	0.626789	ENSG00000105404.6_RABAC1	Renormalize
RABEP1	9135	0.814352	0.0209791	-0.0322185	5.60895	-0.6171	0.540324	0.853396	-5.99498	0.729882	ENSG00000029725.12_RABEP1	Exacerbate
RABL2B	11158	0.856943	0.00300147	-0.175904	2.15716	-1.84659	0.071486	0.518591	-4.3302	0.190827	ENSG00000079974.13_RABL2B	Exacerbate
RAD23A	5886	1.41209	0.0193533	0.293324	6.94377	1.20559	0.234367	0.679342	-5.46329	0.439244	ENSG00000179262.5_RAD23A	Renormalize
RAD23B	5887	1.16604	0.0128553	0.138274	6.61241	1.80093	0.0785161	0.530849	-4.64379	0.2049	ENSG00000119318.8_RAD23B	Renormalize
RALB	5899	1.40989	0.00871514	0.269671	7.10909	2.45253	0.0181875	0.389454	-3.41239	0.0638717	ENSG00000144118.9_RALB	Renormalize
RALGAPA1	253959	0.723465	0.000296041	-0.124572	3.87122	-1.47555	0.147129	0.605871	-5.06576	0.321306	ENSG00000174373.11_RALGAPA1	Exacerbate
RALGAPB	57148	0.873022	0.0183739	-0.010887	6.2028	-0.170883	0.865093	0.96857	-6.16372	0.93418	ENSG00000170471.10_RALGAPB	Exacerbate
RASGRF2	5924	0.727913	0.00154371	-0.230676	3.44729	-2.00862	0.0506892	0.483446	-4.1857	0.146503	ENSG00000113319.7_RASGRF2	Exacerbate
RASGRP1	10125	0.711236	0.000282657	-0.0804676	5.59731	-0.705614	0.484118	0.831792	-5.93756	0.686523	ENSG00000172575.7_RASGRP1	Exacerbate
RBM25	58517	0.828097	0.00432928	0.0287903	6.61867	0.335293	0.738985	0.929419	-6.11748	0.863476	ENSG00000119707.9_RBM25	Renormalize
RBM26	64062	0.79228	0.00125558	0.00996134	5.93514	0.165252	0.869497	0.969585	-6.16729	0.936462	ENSG00000139746.11_RBM26	Renormalize
RBM27	54439	0.835931	0.0183727	0.000849306	5.81036	0.0169385	0.986562	0.997035	-6.18104	0.993745	ENSG00000091009.6_RBM27	Renormalize
RBM4B	83759	0.883154	0.0413297	-0.0146144	2.48762	-0.191618	0.848916	0.963124	-5.89776	0.925228	ENSG00000173914.7_RBM4B	Exacerbate
RBP7	116362	1.32277	0.00536257	0.00442831	2.23422	0.0293094	0.976749	0.995821	-5.85347	0.989518	ENSG00000162444.11_RBP7	Renormalize
RCAN3	11123	0.756812	0.000127466	-0.217018	5.39338	-1.8401	0.0724516	0.520758	-4.58274	0.192836	ENSG00000117602.7_RCAN3	Exacerbate
RCBTB2	1102	1.25052	0.00828834	0.0989372	5.18741	0.762389	0.449864	0.814028	-5.89289	0.658227	ENSG00000136161.8_RCBTB2	Renormalize
RECK	8434	0.867596	0.0128088	-0.205101	2.13015	-2.05158	0.0461441	0.47399	-3.97649	0.136288	ENSG00000122707.7_RECK	Exacerbate
REPS1	85021	0.793855	0.000657702	-0.108786	4.50479	-1.93724	0.0591012	0.500877	-4.39547	0.165109	ENSG00000135597.14_REPS1	Exacerbate
REST	5978	0.852852	0.000494042	0.0216563	6.14442	0.359027	0.721278	0.923058	-6.1168	0.852711	ENSG00000084093.11_REST	Renormalize
RFTN1	23180	0.835581	0.00614067	-0.150819	4.40644	-1.79937	0.0787653	0.531282	-4.6229	0.205395	ENSG00000131378.9_RFTN1	Exacerbate
RFX7	64864	0.759958	0.000180726	-0.147755	4.83879	-1.33927	0.187306	0.644137	-5.31119	0.379181	ENSG00000181827.10_RFX7	Exacerbate
RGL4	266747	1.18151	0.018647	0.396202	3.72089	2.34564	0.023529	0.409505	-3.59016	0.0791412	ENSG00000159496.10_RGL4	Renormalize
RGS14	10636	1.1865	0.0194722	0.243328	5.47878	1.54153	0.130294	0.587872	-5.04848	0.29497	ENSG00000169220.13_RGS14	Renormalize
RGS19	10287	1.17168	0.000705734	0.216724	5.67953	2.25995	0.0287854	0.426145	-3.8185	0.0934287	ENSG00000171700.9_RGS19	Renormalize
RIF1	55183	0.720358	0.0364766	-0.00982612	6.353	-0.165505	0.869299	0.96955	-6.16447	0.936369	ENSG00000080345.12_RIF1	Exacerbate
RILP	83547	1.33969	0.00517925	0.341488	4.5594	1.90539	0.0632252	0.505796	-4.45716	0.173797	ENSG00000167705.7_RILP	Renormalize
RNF10	9921	1.41357	0.00693037	0.394993	9.63255	2.13638	0.0382036	0.452042	-3.98484	0.117482	ENSG00000022840.11_RNF10	Renormalize
RNGTT	8732	0.801225	0.00162708	-0.015094	4.33502	-0.214442	0.831186	0.958018	-6.11473	0.915372	ENSG00000111880.11_RNGTT	Exacerbate
ROPN1L	83853	1.84619	1.39e-06	0.36961	2.37226	2.7514	0.00856168	0.349985	-2.62526	0.0335502	ENSG00000145491.7_ROPN1L	Renormalize
RPIA	22934	1.41127	0.0252392	0.295282	6.18818	1.22038	0.22877	0.676805	-5.46251	0.432638	ENSG00000153574.8_RPIA	Renormalize
RPL28	6158	0.814462	0.00119917	-0.0632086	6.37509	-0.446087	0.657705	0.899096	-6.07391	0.812145	ENSG00000108107.8_RPL28	Exacerbate
RPRD2	23248	0.803501	0.000160863	-0.0963569	5.4707	-1.52158	0.135211	0.591207	-5.07652	0.302578	ENSG00000163125.11_RPRD2	Exacerbate
RPTOR	57521	0.830885	0.00775251	-0.213861	3.84046	-2.08728	0.0426408	0.462283	-4.10203	0.128023	ENSG00000141564.9_RPTOR	Exacerbate
RRN3P1	730092	0.735242	9.64e-05	-0.0838717	1.59695	-0.576357	0.567288	0.865101	-5.59956	0.750106	ENSG00000248124.3_RRN3P1	Exacerbate
RTN4IP1	84816	0.801892	0.0160633	-0.152844	0.541296	-1.33235	0.189551	0.646326	-4.8094	0.382241	ENSG00000130347.8_RTN4IP1	Exacerbate
RTTN	25914	0.780428	0.00043214	-0.131132	3.10428	-1.40549	0.166842	0.623799	-5.07775	0.350398	ENSG00000176225.8_RTTN	Exacerbate
RXRA	6256	1.23454	0.00524337	0.272546	7.08475	2.3532	0.0231094	0.40941	-3.61337	0.0779852	ENSG00000186350.8_RXRA	Renormalize
S100A12	6283	2.95731	2.85e-05	0.338196	7.06557	1.8893	0.0654006	0.510962	-4.48742	0.178313	ENSG00000163221.7_S100A12	Renormalize
S100A4	6275	1.22664	0.00401961	-0.0313648	6.82415	-0.351792	0.72666	0.925718	-6.11122	0.856105	ENSG00000196154.7_S100A4	Exacerbate
S100A6	6277	1.39398	6.81e-08	0.177467	7.39786	1.87593	0.0672554	0.511539	-4.50489	0.182178	ENSG00000197956.5_S100A6	Renormalize
S100A8	6279	1.98967	0.000624291	0.311643	10.5089	2.05323	0.0459767	0.473764	-4.11513	0.135894	ENSG00000143546.5_S100A8	Renormalize
S100A9	6280	1.66475	9.36e-06	0.284068	11.4146	1.90493	0.0632868	0.505866	-4.34468	0.173919	ENSG00000163220.10_S100A9	Renormalize
S1PR1	1901	0.783372	0.016348	-0.0497615	5.39252	-0.486942	0.628697	0.887587	-6.06288	0.792729	ENSG00000170989.8_S1PR1	Exacerbate
SATB1	6304	0.786602	0.019973	-0.0411281	6.49136	-0.520956	0.604989	0.880317	-6.04193	0.776541	ENSG00000182568.12_SATB1	Exacerbate
SCAF4	57466	0.800859	0.000264929	-0.0984225	4.75555	-1.41532	0.163959	0.621302	-5.21084	0.346402	ENSG00000156304.10_SCAF4	Exacerbate
SCAF8	22828	0.855614	6.18e-05	0.0429312	6.08187	0.813607	0.420216	0.803053	-5.85806	0.632542	ENSG00000213079.5_SCAF8	Renormalize
SCAI	286205	0.749886	0.00727861	-0.297304	1.42901	-2.9022	0.00575151	0.34361	-2.22896	0.0236578	ENSG00000173611.12_SCAI	Exacerbate
SCARF1	8578	1.22819	0.0290501	0.239906	5.75555	1.13615	0.261996	0.700353	-5.55604	0.471824	ENSG00000074660.11_SCARF1	Renormalize
SCMH1	22955	0.781387	0.000113757	0.043725	3.81658	0.335163	0.739082	0.929419	-6.04681	0.863528	ENSG00000010803.12_SCMH1	Renormalize
SCPEP1	59342	1.27034	0.0306348	0.0416896	5.4259	0.501552	0.618463	0.883701	-6.0567	0.785723	ENSG00000121064.8_SCPEP1	Renormalize
SEC23IP	11196	0.851605	0.0256504	-0.120883	4.80142	-1.97542	0.0544635	0.488777	-4.33944	0.15488	ENSG00000107651.8_SEC23IP	Exacerbate
SEC63	11231	0.794095	0.000516431	-0.211696	4.34404	-2.12493	0.0392005	0.453148	-4.05417	0.119851	ENSG00000025796.9_SEC63	Exacerbate
SECISBP2	79048	0.845311	0.0213982	0.0529573	6.40271	0.640556	0.525107	0.846159	-5.97605	0.718399	ENSG00000187742.10_SECISBP2	Renormalize
SECTM1	6398	1.44428	0.0136745	0.211711	7.33077	1.4005	0.168322	0.626121	-5.21515	0.352541	ENSG00000141574.3_SECTM1	Renormalize
SEMA4A	64218	1.4641	6.09e-05	0.117898	6.82519	1.0759	0.287791	0.721614	-5.60733	0.501088	ENSG00000196189.8_SEMA4A	Renormalize
SENP5	205564	0.82532	0.0294463	0.0571851	5.43197	1.25969	0.214368	0.665524	-5.41669	0.415288	ENSG00000119231.6_SENP5	Renormalize
SEPHS2	22928	1.16533	0.00451875	-0.0240008	3.5347	-0.187197	0.85236	0.964309	-6.07139	0.927193	ENSG00000179918.15_SEPHS2	Exacerbate
2021-09-06	23157	0.780631	0.00256132	-0.112255	6.61123	-2.02277	0.0491507	0.47973	-4.26153	0.143086	ENSG00000125354.18_SEPT6	Exacerbate
2021-09-08	23176	0.862432	9.68e-05	-0.173826	1.37251	-1.37067	0.177374	0.635668	-4.87472	0.365263	ENSG00000164402.9_SEPT8	Exacerbate
SETX	23064	0.813947	0.0283636	0.0473241	8.6418	0.783805	0.43732	0.809425	-5.82626	0.647548	ENSG00000107290.9_SETX	Renormalize
SF1	7536	0.86767	0.000229176	0.00795894	6.64632	0.116091	0.908104	0.979344	-6.16225	0.956353	ENSG00000168066.16_SF1	Renormalize
SF3B1	23451	0.798387	0.0100238	0.125017	8.52951	1.87973	0.0667244	0.511356	-4.47443	0.181056	ENSG00000115524.10_SF3B1	Renormalize
SFMBT1	51460	0.821845	0.00540747	-0.0510528	2.47355	-0.529021	0.599429	0.878748	-5.77552	0.772743	ENSG00000163935.9_SFMBT1	Exacerbate
SFPQ	6421	0.825502	0.00488669	-0.0119249	6.69559	-0.191717	0.848839	0.963124	-6.15489	0.925228	ENSG00000116560.6_SFPQ	Exacerbate
SFXN5	94097	1.25058	0.0216942	0.154445	3.18695	1.56881	0.1238	0.581546	-4.88865	0.284534	ENSG00000144040.8_SFXN5	Renormalize
SH3BP5L	80851	1.20791	0.0143357	0.191771	4.98519	1.69373	0.0973293	0.550391	-4.81647	0.239751	ENSG00000175137.9_SH3BP5L	Renormalize
SH3GL1	6455	1.21787	0.00527848	0.32706	4.51379	1.72977	0.0906267	0.542922	-4.75174	0.227495	ENSG00000141985.5_SH3GL1	Renormalize
SHKBP1	92799	1.40184	0.000226838	0.148102	7.00101	0.996468	0.324428	0.748431	-5.68009	0.540697	ENSG00000160410.10_SHKBP1	Renormalize
SHPRH	257218	0.751242	0.00872127	-0.163161	4.92764	-1.73341	0.0899705	0.54197	-4.74871	0.226301	ENSG00000146414.11_SHPRH	Exacerbate
SIDT1	54847	0.730278	9.15e-05	-0.190718	3.76641	-2.11937	0.039692	0.454963	-4.02294	0.121037	ENSG00000072858.6_SIDT1	Exacerbate
SIGLEC5	8778	1.69044	1.11e-06	0.294381	4.19857	1.41875	0.162961	0.620108	-5.16935	0.344887	ENSG00000105501.7_SIGLEC5	Renormalize
SIGLEC9	27180	1.51234	5.91e-05	0.230073	5.53925	1.60689	0.115176	0.569183	-4.95326	0.270419	ENSG00000129450.4_SIGLEC9	Renormalize
SIN3A	25942	0.844055	0.0050008	-0.0594381	5.91464	-0.852538	0.398496	0.790015	-5.82746	0.612749	ENSG00000169375.11_SIN3A	Exacerbate
SIRPD	128646	1.39941	0.00259887	0.224334	2.2658	1.72308	0.0918407	0.544037	-4.56053	0.229659	ENSG00000125900.8_SIRPD	Renormalize
SIRT1	23411	0.848488	0.00895654	-0.06184	4.40041	-0.889977	0.37828	0.779409	-5.75853	0.593969	ENSG00000096717.7_SIRT1	Exacerbate
SKAP1	8631	0.72241	0.00534918	-0.212837	3.52339	-1.77802	0.082257	0.534166	-4.59211	0.212023	ENSG00000141293.11_SKAP1	Exacerbate
SLAMF6	114836	0.667301	0.00120801	-0.0709937	4.70801	-0.578186	0.566063	0.864342	-5.99356	0.749102	ENSG00000162739.9_SLAMF6	Exacerbate
SLC12A2	6558	0.781678	0.0421199	-0.189444	3.04829	-2.12753	0.0389714	0.452042	-3.92634	0.119292	ENSG00000064651.9_SLC12A2	Exacerbate
SLC1A5	6510	1.51647	0.0322515	0.280986	6.31685	1.28741	0.20463	0.657033	-5.37915	0.402397	ENSG00000105281.8_SLC1A5	Renormalize
SLC20A2	6575	0.877326	0.00156682	-0.257541	2.68585	-3.7183	0.000560479	0.242499	-0.263003	0.00280771	ENSG00000168575.5_SLC20A2	Exacerbate
SLC22A4	6583	1.61335	7.38e-05	0.431155	4.61116	2.75966	0.0083796	0.349985	-2.7368	0.0329252	ENSG00000197208.5_SLC22A4	Renormalize
SLC24A3	57419	1.34912	0.0012063	0.17512	2.65498	0.813666	0.420183	0.803053	-5.62472	0.632501	ENSG00000185052.7_SLC24A3	Renormalize
SLC25A32	81034	0.761738	0.00723371	-0.16991	2.86812	-2.10799	0.0407168	0.457939	-3.94632	0.123495	ENSG00000164933.7_SLC25A32	Exacerbate
SLC25A37	51312	1.42419	4.04e-05	0.43693	12.0809	2.26412	0.0285072	0.426145	-3.67598	0.0926935	ENSG00000147454.9_SLC25A37	Renormalize
SLC26A8	116369	2.69602	7.24e-07	0.176812	3.99802	0.876088	0.385702	0.782729	-5.77584	0.600717	ENSG00000112053.9_SLC26A8	Renormalize
SLC2A1	6513	1.31693	0.043579	0.295944	5.48455	1.62577	0.111085	0.566014	-4.92491	0.263743	ENSG00000117394.15_SLC2A1	Renormalize
SLC2A14	144195	1.44124	1.87e-05	0.353743	-0.0850481	1.85923	0.0696363	0.516729	-4.08023	0.187198	ENSG00000173262.7_SLC2A14	Renormalize
SLC2A3	6515	1.61266	2.91e-05	0.288726	8.50445	2.11565	0.0400245	0.455723	-4.0528	0.121818	ENSG00000059804.11_SLC2A3	Renormalize
SLC30A4	7782	0.838244	0.00238971	-0.109562	1.90104	-0.755992	0.453651	0.816385	-5.54777	0.661648	ENSG00000104154.5_SLC30A4	Exacerbate
SLC37A3	84255	1.86136	0.00038642	0.186588	4.26439	1.43388	0.158621	0.618091	-5.16632	0.338519	ENSG00000157800.13_SLC37A3	Renormalize
SLC38A1	81539	0.650722	5.4e-06	-0.163974	6.62628	-1.57203	0.123051	0.580627	-4.99794	0.283236	ENSG00000111371.11_SLC38A1	Exacerbate
SLC40A1	30061	1.44489	0.000123611	0.101716	7.34974	0.843087	0.403704	0.792509	-5.81444	0.617477	ENSG00000138449.6_SLC40A1	Renormalize
SLC41A1	254428	0.866312	0.000493371	-0.139121	2.90314	-1.51016	0.138094	0.59446	-4.92249	0.30714	ENSG00000133065.6_SLC41A1	Exacerbate
SLC4A1	6521	1.74946	0.00750068	0.342681	9.99803	1.31438	0.195474	0.649329	-5.2519	0.39016	ENSG00000004939.9_SLC4A1	Renormalize
SLC4A7	9497	0.679908	0.00547758	-0.124013	4.83401	-1.26332	0.213074	0.664463	-5.39337	0.413555	ENSG00000033867.12_SLC4A7	Exacerbate
SLC7A11	23657	1.35334	0.0100126	0.0349564	1.50775	0.297252	0.767662	0.93814	-5.70657	0.879986	ENSG00000151012.9_SLC7A11	Renormalize
SLC9B2	133308	0.819005	0.00281711	0.069608	2.31189	0.485899	0.629431	0.887587	-5.77458	0.793176	ENSG00000164038.10_SLC9B2	Renormalize
SMAD3	4088	0.782743	0.000143905	-0.0993755	4.6923	-1.27201	0.209998	0.661693	-5.38807	0.4096	ENSG00000166949.11_SMAD3	Exacerbate
SMARCA2	6595	0.864012	0.0434966	-0.026023	6.52161	-0.556606	0.580595	0.869485	-6.02366	0.759172	ENSG00000080503.15_SMARCA2	Exacerbate
SMARCC1	6599	0.832222	0.000114424	-0.00625351	6.09302	-0.121412	0.903913	0.978728	-6.17249	0.954349	ENSG00000173473.6_SMARCC1	Exacerbate
SMARCD3	6604	1.24475	4.62e-05	0.0512544	4.60327	0.29678	0.76802	0.938214	-6.12233	0.880168	ENSG00000082014.12_SMARCD3	Renormalize
SMCO4	56935	1.36303	0.00992511	0.0692987	2.52131	0.575906	0.56759	0.865247	-5.78992	0.750294	ENSG00000166002.2_SMCO4	Renormalize
SMG1	23049	0.814346	5.44e-05	0.000164655	7.94806	0.00252892	0.997994	0.999535	-6.14109	0.998987	ENSG00000157106.12_SMG1	Renormalize
SMIM5	643008	1.34436	0.000252117	0.224709	3.99967	1.26859	0.211205	0.663422	-5.35718	0.411293	ENSG00000204323.5_SMIM5	Renormalize
SMOX	54498	1.42744	0.0253946	0.174033	4.9018	0.857097	0.395999	0.78862	-5.81636	0.610405	ENSG00000088826.13_SMOX	Renormalize
SNORA71C	677839	1.39744	3.26e-06	0.331226	-2.69488	1.01541	0.315419	0.741638	-4.82155	0.531065	ENSG00000201512.1_SNORA71C	Renormalize
SNRPA1	6627	0.693902	0.000415148	-0.175215	2.15934	-1.50314	0.13989	0.597382	-4.83465	0.309991	ENSG00000131876.12_SNRPA1	Exacerbate
SNX18	112574	1.25416	0.00238738	0.207182	6.23697	2.62417	0.0118687	0.355638	-3.05369	0.0444722	ENSG00000178996.8_SNX18	Renormalize
SNX20	124460	1.21114	0.00620191	0.121937	7.01879	1.37632	0.175631	0.633209	-5.2575	0.362811	ENSG00000167208.10_SNX20	Renormalize
SNX3	8724	1.40834	0.000152667	0.222607	8.21889	1.31383	0.195658	0.649435	-5.31128	0.390418	ENSG00000112335.10_SNX3	Renormalize
SOCS3	9021	1.60194	4.59e-07	0.414369	6.48607	2.12311	0.0393604	0.45387	-4.07449	0.120264	ENSG00000184557.3_SOCS3	Renormalize
SON	6651	0.850799	0.00165164	-0.0928019	8.01943	-0.880089	0.383555	0.781743	-5.76068	0.598688	ENSG00000159140.13_SON	Exacerbate
SP4	6671	0.783001	0.0114363	0.011861	5.18532	0.120895	0.90432	0.978849	-6.16765	0.954627	ENSG00000105866.9_SP4	Renormalize
SPINT2	10653	1.13464	0.0325068	0.0557181	3.98777	0.462573	0.645932	0.895487	-6.01745	0.80469	ENSG00000167642.8_SPINT2	Renormalize
SPRYD4	283377	0.865491	0.0236747	-0.207914	1.2228	-1.7435	0.0881753	0.540009	-4.36401	0.223082	ENSG00000176422.10_SPRYD4	Exacerbate
SPTB	6710	1.6636	6.24e-05	0.398051	8.11298	1.54851	0.128605	0.585567	-4.99259	0.292122	ENSG00000070182.13_SPTB	Renormalize
SQRDL	58472	1.40798	1.21e-05	0.21204	5.31524	2.15175	0.0368999	0.44786	-4.02571	0.114251	ENSG00000137767.9_SQRDL	Renormalize
SRA1	10011	1.23311	0.00808711	0.0982097	4.29917	1.35424	0.18252	0.640106	-5.26587	0.372679	ENSG00000213523.5_SRA1	Renormalize
SRPK1	6732	1.67465	2.01e-05	0.207441	6.71035	1.74609	0.0877186	0.540009	-4.7289	0.222256	ENSG00000096063.10_SRPK1	Renormalize
SRRM1	10250	0.840219	0.000608689	-0.0838825	5.91845	-1.31439	0.195471	0.649329	-5.35066	0.39016	ENSG00000133226.12_SRRM1	Exacerbate
SRSF1	6426	0.825312	0.0167481	0.0332837	6.3688	0.617966	0.539758	0.853039	-5.9913	0.72952	ENSG00000136450.8_SRSF1	Renormalize
SRSF5	6430	0.777372	1.32e-05	0.0412101	6.63774	0.559583	0.578579	0.868799	-6.0201	0.757752	ENSG00000100650.11_SRSF5	Renormalize
SSBP2	23635	0.780106	0.00105802	-0.0136829	4.24388	-0.158773	0.874568	0.970808	-6.11721	0.939188	ENSG00000145687.11_SSBP2	Exacerbate
ST3GAL2	6483	1.30929	1.29e-05	0.176221	5.90838	1.41712	0.163435	0.62068	-5.21786	0.345586	ENSG00000157350.8_ST3GAL2	Renormalize
ST3GAL4	6484	1.58871	2.66e-07	0.256089	4.07457	1.67765	0.100449	0.554349	-4.81163	0.245267	ENSG00000110080.14_ST3GAL4	Renormalize
ST6GAL1	6480	0.737796	2.26e-05	-0.203077	6.43622	-2.7307	0.00903407	0.350587	-2.81294	0.0351477	ENSG00000073849.10_ST6GAL1	Exacerbate
ST6GALNAC4	27090	1.41253	0.0170436	0.418743	4.77321	1.33383	0.189068	0.645887	-5.32323	0.381583	ENSG00000136840.14_ST6GALNAC4	Renormalize
STIM2	57620	0.843113	0.0119355	0.0755282	4.87431	1.03232	0.30752	0.734586	-5.65116	0.522584	ENSG00000109689.10_STIM2	Renormalize
STK16	8576	1.21728	0.010927	0.137661	3.20041	1.71864	0.0926546	0.544356	-4.65312	0.231163	ENSG00000115661.9_STK16	Renormalize
STOM	2040	1.42297	0.000349119	0.235526	8.49462	1.57298	0.122831	0.580627	-4.95574	0.282915	ENSG00000148175.8_STOM	Renormalize
STX10	8677	1.29418	1.43e-05	0.157373	5.08405	1.31001	0.196938	0.650806	-5.35359	0.392198	ENSG00000104915.10_STX10	Renormalize
STX11	8676	1.36906	0.0147716	0.23888	6.14594	2.25743	0.0289544	0.426145	-3.82127	0.0938501	ENSG00000135604.9_STX11	Renormalize
STXBP2	6813	1.30532	9.22e-05	0.0947119	5.50165	0.716408	0.477495	0.82842	-5.93088	0.680892	ENSG00000076944.10_STXBP2	Renormalize
STYX	6815	0.72416	0.0471394	-0.0553469	4.90726	-0.821463	0.415777	0.800355	-5.83999	0.628448	ENSG00000198252.7_STYX	Exacerbate
SUPV3L1	6832	0.812762	0.00277162	-0.0891977	2.77222	-0.998063	0.323663	0.747892	-5.4835	0.539914	ENSG00000156502.9_SUPV3L1	Exacerbate
SYNRG	11276	0.822133	0.00576276	-0.118388	6.30264	-1.32712	0.191262	0.646413	-5.33086	0.384534	ENSG00000006114.11_SYNRG	Exacerbate
SYPL1	6856	0.755563	0.0179642	-0.152872	3.51898	-1.68168	0.09966	0.553614	-4.75149	0.2438	ENSG00000008282.3_SYPL1	Exacerbate
TADA1	117143	0.813136	0.0030359	0.0825165	2.17591	0.732419	0.467766	0.823727	-5.59291	0.67297	ENSG00000152382.5_TADA1	Renormalize
TAF2	6873	0.798039	0.00248163	-0.040402	4.97217	-0.701567	0.486614	0.83229	-5.92984	0.688567	ENSG00000064313.7_TAF2	Exacerbate
TAF3	83860	0.883039	0.0239474	-0.0543527	3.28587	-0.760458	0.451005	0.814565	-5.76436	0.659263	ENSG00000165632.7_TAF3	Exacerbate
TALDO1	6888	1.333	7.88e-05	0.254015	7.85444	2.35993	0.0227412	0.40747	-3.5892	0.0769351	ENSG00000177156.6_TALDO1	Renormalize
TANGO2	128989	1.37329	0.0122465	0.348176	6.30919	2.17054	0.0353608	0.443378	-3.98844	0.110403	ENSG00000183597.11_TANGO2	Renormalize
TARBP1	6894	0.761786	0.00834231	-0.29301	3.31859	-2.8091	0.00736268	0.346375	-2.54872	0.0294176	ENSG00000059588.5_TARBP1	Exacerbate
TAS2R31	259290	0.657059	0.0213263	-0.296248	-0.306396	-1.58999	0.11894	0.5755	-4.42478	0.276542	ENSG00000256436.1_TAS2R31	Exacerbate
TAX1BP3	30851	1.23113	0.0449469	0.077743	1.85492	0.613019	0.542995	0.854665	-5.63528	0.731992	ENSG00000213977.3_TAX1BP3	Renormalize
TBC1D19	55296	0.701941	0.00229139	0.043019	0.798577	0.274958	0.784625	0.943906	-5.57216	0.889521	ENSG00000109680.6_TBC1D19	Renormalize
TBCK	93627	0.732158	0.0428928	0.0753942	4.38928	1.07734	0.287156	0.721463	-5.58546	0.500398	ENSG00000145348.11_TBCK	Renormalize
TBP	6908	0.835022	0.000203383	-0.0363898	2.6092	-0.511688	0.611408	0.881934	-5.8129	0.781038	ENSG00000112592.8_TBP	Exacerbate
TBRG1	84897	0.837129	0.000771894	-0.0132797	4.87782	-0.200598	0.84193	0.961302	-6.15023	0.921562	ENSG00000154144.8_TBRG1	Exacerbate
TC2N	123036	0.554611	0.0355598	-0.0626215	6.09267	-0.586563	0.560471	0.862036	-6.01267	0.744914	ENSG00000165929.8_TC2N	Exacerbate
TCEB2	6923	1.36552	0.00466211	0.274852	5.02671	1.11129	0.272432	0.708485	-5.58313	0.483775	ENSG00000103363.10_TCEB2	Renormalize
TCERG1	10915	0.780784	0.00120417	-0.154599	4.68806	-1.95239	0.0572218	0.499151	-4.3738	0.160973	ENSG00000113649.7_TCERG1	Exacerbate
TCF12	6938	0.823248	0.0108828	-0.103636	5.0965	-1.70849	0.0945366	0.547565	-4.79204	0.234672	ENSG00000140262.13_TCF12	Exacerbate
TCTN1	79600	0.826236	0.00127614	-0.0442874	1.95916	-0.23871	0.81243	0.951118	-5.78603	0.905038	ENSG00000204852.11_TCTN1	Exacerbate
TDRKH	11022	0.840048	0.00130398	-0.101756	1.40764	-0.869774	0.389107	0.784478	-5.38	0.604045	ENSG00000182134.11_TDRKH	Exacerbate
TECPR2	9895	1.42143	0.0241004	0.206486	6.78606	1.82454	0.0748104	0.527084	-4.59831	0.197539	ENSG00000196663.11_TECPR2	Renormalize
TECR	9524	0.845591	0.046262	-0.181174	3.10376	-1.79351	0.0797116	0.531461	-4.53833	0.20712	ENSG00000099797.7_TECR	Exacerbate
TESPA1	9840	0.65733	0.000389807	-0.0936722	4.39972	-0.711384	0.480571	0.830182	-5.89475	0.683531	ENSG00000135426.10_TESPA1	Exacerbate
TET1	80312	0.836008	0.0490149	-0.067795	2.55669	-0.635654	0.528268	0.847203	-5.73408	0.720633	ENSG00000138336.8_TET1	Exacerbate
TEX10	54881	0.779894	0.0207257	-0.11123	3.2121	-1.37692	0.175449	0.633174	-5.1259	0.362539	ENSG00000136891.9_TEX10	Exacerbate
TFDP1	7027	1.53219	0.00427824	0.199502	7.53105	1.04699	0.300775	0.72926	-5.62338	0.515052	ENSG00000198176.8_TFDP1	Renormalize
TFE3	7030	1.27192	0.00164582	0.193931	6.25019	2.11037	0.0405008	0.457113	-4.10286	0.122999	ENSG00000068323.11_TFE3	Renormalize
TFPT	29844	1.16132	0.00922668	-0.0664649	1.60757	-0.507042	0.614638	0.882961	-5.68616	0.783271	ENSG00000105619.9_TFPT	Exacerbate
TGFA	7039	1.43476	0.00847949	0.413795	4.69227	3.40887	0.00139885	0.296212	-1.14316	0.00657958	ENSG00000163235.11_TGFA	Renormalize
TGFBR2	7048	0.851976	0.00346349	0.120754	7.735	2.0442	0.0468986	0.474041	-4.20226	0.138005	ENSG00000163513.13_TGFBR2	Renormalize
THEM4	117145	0.758436	0.00170191	-0.23692	2.61413	-1.9752	0.0544894	0.488777	-4.1656	0.154925	ENSG00000159445.8_THEM4	Exacerbate
THEMIS	387357	0.651479	0.0339622	-0.142561	4.76641	-1.05609	0.296645	0.726583	-5.61839	0.510653	ENSG00000172673.6_THEMIS	Exacerbate
TIMM17B	10245	1.13083	0.0286913	0.0659391	3.32146	0.614596	0.541962	0.854053	-5.87343	0.731111	ENSG00000126768.7_TIMM17B	Renormalize
TJAP1	93643	0.879609	0.0278407	-0.10303	3.1841	-1.06777	0.291401	0.725208	-5.50551	0.505193	ENSG00000137221.10_TJAP1	Exacerbate
TK1	7083	1.2176	0.0149915	-0.0498887	-0.174227	-0.240488	0.81106	0.950849	-5.44077	0.904254	ENSG00000167900.7_TK1	Exacerbate
TKT	7086	1.28545	0.00950296	0.158076	7.84972	1.32588	0.191667	0.646413	-5.29934	0.385119	ENSG00000163931.11_TKT	Renormalize
TLK2	11011	0.850118	0.000374012	0.0845658	4.95471	1.39166	0.170965	0.628477	-5.24286	0.356178	ENSG00000146872.13_TLK2	Renormalize
TLR5	7100	2.07782	1.78e-05	0.34541	5.60626	2.09674	0.041752	0.459471	-4.13189	0.125897	ENSG00000187554.7_TLR5	Renormalize
TMCO3	55002	1.31052	0.0193975	0.199954	4.00955	2.64907	0.0111411	0.355638	-2.95798	0.042115	ENSG00000150403.13_TMCO3	Renormalize
TMEM109	79073	0.830774	0.0240761	-0.183192	3.57483	-2.00352	0.0512542	0.483521	-4.21725	0.147795	ENSG00000110108.4_TMEM109	Exacerbate
TMEM116	89894	0.732184	9.9e-05	-0.0311351	2.17267	-0.261398	0.794995	0.946108	-5.80876	0.895548	ENSG00000198270.8_TMEM116	Exacerbate
TMEM120A	83862	1.27263	0.000266844	0.134682	3.20747	1.28057	0.207	0.659336	-5.26882	0.40577	ENSG00000189077.6_TMEM120A	Renormalize
TMEM138	51524	0.858366	0.027729	0.0571133	3.96102	0.804234	0.425552	0.805578	-5.79751	0.63751	ENSG00000149483.7_TMEM138	Renormalize
TMEM150B	284417	1.22674	0.00203592	-0.129728	1.27383	-0.766264	0.447579	0.813073	-5.49046	0.656289	ENSG00000180061.5_TMEM150B	Exacerbate
TMEM185B	79134	1.27646	0.000979371	0.122045	3.7825	1.2577	0.215081	0.666204	-5.35324	0.416097	ENSG00000226479.3_TMEM185B	Renormalize
TMEM19	55266	0.803113	0.0163109	-0.116374	3.31959	-1.21963	0.22905	0.676805	-5.32373	0.432973	ENSG00000139291.9_TMEM19	Exacerbate
TMEM194A	23306	0.755589	0.00954856	-0.141159	3.30602	-1.66807	0.102349	0.555667	-4.73517	0.248552	ENSG00000166881.5_TMEM194A	Exacerbate
TMEM209	84928	0.782262	0.0090174	-0.118752	3.68238	-1.53513	0.131855	0.589655	-4.9587	0.297493	ENSG00000146842.12_TMEM209	Exacerbate
TMEM41A	90407	0.858836	0.0156544	-0.226816	2.57687	-2.83606	0.0068575	0.34361	-2.43402	0.0276244	ENSG00000163900.6_TMEM41A	Exacerbate
TMEM63A	9725	0.79393	0.0222492	-0.106598	5.74839	-1.12474	0.266749	0.704284	-5.56966	0.477323	ENSG00000196187.7_TMEM63A	Exacerbate
TMOD1	7111	1.74334	0.0120625	0.134814	6.7281	0.553834	0.582474	0.869958	-6.01703	0.760538	ENSG00000136842.8_TMOD1	Renormalize
TNIP1	10318	1.30012	3.18e-07	0.262511	7.96132	2.15873	0.036322	0.445149	-3.98183	0.112794	ENSG00000145901.10_TNIP1	Renormalize
TNRC6C	57690	0.835774	0.0124625	-0.0738923	5.16488	-0.862378	0.393119	0.786669	-5.81691	0.607728	ENSG00000078687.12_TNRC6C	Exacerbate
TOLLIP	54472	1.18887	0.00113495	0.2248	4.4679	1.91367	0.0621301	0.504414	-4.44248	0.171514	ENSG00000078902.11_TOLLIP	Renormalize
TOM1	10043	1.19855	0.00806849	0.100247	4.98133	0.662113	0.511325	0.842165	-5.96492	0.707928	ENSG00000100284.15_TOM1	Renormalize
TP53I3	9540	1.21068	0.0169448	-0.0405557	1.17449	-0.286998	0.77545	0.940502	-5.67617	0.884212	ENSG00000115129.9_TP53I3	Exacerbate
TPP2	7174	0.71893	0.000768649	-0.0813657	5.58151	-1.24677	0.219028	0.66875	-5.43266	0.420961	ENSG00000134900.7_TPP2	Exacerbate
TRAF1	7185	0.813429	0.0335169	-0.0269191	4.45921	-0.2338	0.816216	0.952531	-6.12427	0.907212	ENSG00000056558.6_TRAF1	Exacerbate
TRAF5	7188	0.70633	2.09e-05	-0.202207	4.23189	-1.93763	0.0590519	0.500877	-4.37802	0.165003	ENSG00000082512.10_TRAF5	Exacerbate
TRAPPC5	126003	1.22914	0.00419108	0.176113	-3.164	0.474775	0.637277	0.890875	-5.0196	0.798385	ENSG00000181029.7_TRAPPC5	Renormalize
TRIM25	7706	1.38729	0.0191741	0.233443	7.8042	1.84378	0.0719023	0.519651	-4.54552	0.191704	ENSG00000121060.10_TRIM25	Renormalize
TRIM28	10155	0.880092	0.036342	-0.0419165	5.13233	-0.361677	0.719311	0.922329	-6.11506	0.851502	ENSG00000130726.7_TRIM28	Exacerbate
TRMT2B	79979	0.851712	0.00636608	-0.139768	3.60662	-2.17726	0.0348238	0.440328	-3.90103	0.109042	ENSG00000188917.9_TRMT2B	Exacerbate
TSPO	706	1.62525	1.7e-06	0.302495	4.29992	1.60986	0.114524	0.56917	-4.93547	0.26936	ENSG00000100300.13_TSPO	Renormalize
TSPYL1	7259	0.84745	0.00147775	0.147233	5.9505	1.55125	0.127948	0.584855	-5.03416	0.291063	ENSG00000189241.6_TSPYL1	Renormalize
TSTA3	7264	2.33498	0.00395609	0.314128	5.49467	1.21518	0.230727	0.677376	-5.46928	0.435007	ENSG00000104522.11_TSTA3	Renormalize
TTC17	55761	0.785402	1e-05	-0.013535	5.894	-0.25938	0.796543	0.946385	-6.14801	0.896295	ENSG00000052841.10_TTC17	Exacerbate
TTC19	54902	0.824448	0.0471387	-0.273048	3.04719	-2.85493	0.00652342	0.34361	-2.42585	0.0264377	ENSG00000011295.11_TTC19	Exacerbate
TTC39C	125488	0.757822	0.00155363	-0.227129	4.54767	-2.78236	0.00789756	0.349985	-2.68001	0.0312834	ENSG00000168234.8_TTC39C	Exacerbate
TTC7B	145567	1.2621	0.00667625	0.0411209	3.73173	0.284696	0.777202	0.941653	-6.05353	0.885306	ENSG00000165914.10_TTC7B	Renormalize
TTI1	9675	0.865589	0.0473918	-0.0441373	3.85444	-0.838133	0.40645	0.794663	-5.76136	0.619978	ENSG00000101407.8_TTI1	Exacerbate
TUBB4B	10383	1.29727	0.000861305	0.156901	5.45308	1.23643	0.222807	0.671599	-5.44539	0.425614	ENSG00000188229.5_TUBB4B	Renormalize
TUG1	55000	0.746585	0.00137487	-0.0161854	6.74107	-0.250449	0.803397	0.948368	-6.13921	0.90016	ENSG00000253352.4_TUG1	Exacerbate
TWF2	11344	1.23955	9.81e-05	0.114403	2.82368	0.616689	0.540593	0.853567	-5.82423	0.730051	ENSG00000247596.4_TWF2	Renormalize
TXK	7294	0.702905	0.0365503	-0.165759	4.31662	-1.37394	0.176365	0.633974	-5.23976	0.363826	ENSG00000074966.6_TXK	Exacerbate
TXLNG	55787	0.82208	0.0212068	-0.132038	3.35425	-1.7412	0.0885813	0.540009	-4.62083	0.223828	ENSG00000086712.8_TXLNG	Exacerbate
TXN	7295	1.83906	1.77e-07	0.249194	4.94238	2.46499	0.0176426	0.388443	-3.39211	0.0622649	ENSG00000136810.8_TXN	Renormalize
TXNIP	10628	0.855482	0.00118352	0.211574	11.0234	2.26497	0.0284511	0.426145	-3.70686	0.092538	ENSG00000117289.7_TXNIP	Renormalize
TYMP	1890	1.34868	0.0411129	0.104291	7.11643	0.68044	0.499762	0.837306	-5.93061	0.698776	ENSG00000025708.8_TYMP	Renormalize
TYROBP	7305	1.28653	0.000126891	0.159304	7.82708	1.87617	0.0672227	0.511539	-4.49522	0.182099	ENSG00000011600.7_TYROBP	Renormalize
UBAC1	10422	1.2792	0.00535353	0.224921	4.3486	1.75582	0.0860237	0.539241	-4.69656	0.219073	ENSG00000130560.4_UBAC1	Renormalize
UBAC2	337867	0.900664	0.0162504	-0.005472	4.79636	-0.10517	0.916715	0.980909	-6.16163	0.960642	ENSG00000134882.11_UBAC2	Exacerbate
UBALD2	283991	1.27191	6.08e-05	0.243224	5.17113	1.76156	0.0850362	0.537314	-4.71334	0.21723	ENSG00000185262.7_UBALD2	Renormalize
UBAP1	51271	1.38177	2.96e-09	0.259817	6.80398	2.78879	0.00776571	0.349985	-2.67565	0.0308317	ENSG00000165006.9_UBAP1	Renormalize
UBE2D2	7322	0.837007	0.0171092	0.0987636	5.40071	1.57946	0.121338	0.578935	-4.99292	0.280474	ENSG00000131508.11_UBE2D2	Renormalize
UBE2F	140739	1.32881	6.28e-05	0.166992	5.1198	1.32211	0.192911	0.647341	-5.33694	0.386697	ENSG00000184182.14_UBE2F	Renormalize
UBE2MP1	606551	1.35765	1.53e-05	0.259645	-4.17351	0.679638	0.500266	0.837306	-4.84813	0.69915	ENSG00000261461.1_UBE2MP1	Renormalize
UPP1	7378	1.34564	0.000989276	0.219619	4.92127	1.71154	0.0939677	0.545529	-4.7888	0.233651	ENSG00000183696.9_UPP1	Renormalize
UPRT	139596	0.833651	0.0288412	-0.129152	2.30674	-1.38607	0.172655	0.630011	-4.98283	0.358558	ENSG00000094841.9_UPRT	Exacerbate
URB2	9816	0.850091	0.0471867	-0.157651	2.2478	-1.88638	0.0658013	0.510962	-4.26844	0.179182	ENSG00000135763.5_URB2	Exacerbate
USB1	79650	1.24639	0.00193667	0.184788	4.84077	1.24917	0.218154	0.66862	-5.42546	0.419995	ENSG00000103005.7_USB1	Renormalize
USP10	9100	0.814646	0.00421975	0.101053	6.00192	1.11694	0.270034	0.706818	-5.57819	0.481198	ENSG00000103194.11_USP10	Renormalize
USP24	23358	0.809922	0.00412258	-0.0261429	6.89673	-0.396315	0.693773	0.913226	-6.09205	0.835501	ENSG00000162402.8_USP24	Exacerbate
USP37	57695	0.832937	0.0214921	-0.0373872	4.5426	-0.590374	0.557936	0.860275	-5.98137	0.742981	ENSG00000135913.6_USP37	Exacerbate
UST	10090	0.795248	0.000107309	-0.143948	1.53077	-0.972388	0.336131	0.756936	-5.31647	0.553042	ENSG00000111962.7_UST	Exacerbate
UTP20	27340	0.792725	0.000608992	-0.259263	3.71353	-2.87363	0.00620711	0.34361	-2.42395	0.0253018	ENSG00000120800.4_UTP20	Exacerbate
VDR	7421	1.25975	0.0198936	0.0626255	4.67341	0.777087	0.441232	0.810532	-5.86967	0.65097	ENSG00000111424.6_VDR	Renormalize
VPS41	27072	0.817408	0.00335553	0.041773	5.62955	0.754554	0.454505	0.816684	-5.90386	0.662306	ENSG00000006715.11_VPS41	Renormalize
VPS52	6293	0.848074	0.0168555	-0.0742635	4.06561	-1.06604	0.292176	0.725724	-5.57872	0.506047	ENSG00000223501.4_VPS52	Exacerbate
VPS9D1	9605	1.31642	1.28e-05	0.168763	4.40493	0.983083	0.330899	0.753625	-5.70018	0.547546	ENSG00000075399.8_VPS9D1	Renormalize
VTI1B	10490	1.28803	0.0423764	0.157632	7.07445	1.16559	0.250011	0.692695	-5.51082	0.457929	ENSG00000100568.6_VTI1B	Renormalize
VWA8	23078	0.765458	5.04e-05	-0.127732	4.06014	-1.46138	0.150959	0.610371	-5.10157	0.327315	ENSG00000102763.11_VWA8	Exacerbate
VWA9	81556	0.790035	0.000430336	-0.0840918	2.91048	-1.10476	0.275219	0.711405	-5.39969	0.486955	ENSG00000138614.10_VWA9	Exacerbate
WASF2	10163	1.21135	0.0139485	0.161241	8.35395	1.00852	0.318675	0.744083	-5.63438	0.53445	ENSG00000158195.6_WASF2	Renormalize
WBP11	51729	0.742898	1.5e-06	-0.119276	5.00364	-2.04181	0.0471456	0.474593	-4.22576	0.138578	ENSG00000084463.2_WBP11	Exacerbate
WDR13	64743	1.22148	0.000152451	0.255016	3.81605	1.77498	0.0827644	0.534888	-4.64358	0.212981	ENSG00000101940.12_WDR13	Renormalize
WDR19	57728	0.789302	0.000397681	-0.0790686	2.74518	-0.882837	0.382084	0.78107	-5.5907	0.597485	ENSG00000157796.13_WDR19	Exacerbate
WDR33	55339	0.827764	0.0011144	-0.0326156	5.75898	-0.683551	0.497814	0.836366	-5.95341	0.697157	ENSG00000136709.7_WDR33	Exacerbate
WDR7	23335	0.838531	0.0113316	-0.0610048	5.13175	-1.06675	0.291857	0.725561	-5.62638	0.50571	ENSG00000091157.9_WDR7	Exacerbate
WDR77	79084	0.839405	0.0108316	-0.282881	2.13916	-2.78683	0.00780572	0.349985	-2.50966	0.0309697	ENSG00000116455.9_WDR77	Exacerbate
WIPI1	55062	1.33204	0.0123096	0.205009	4.7878	1.8516	0.0707472	0.517473	-4.55548	0.189374	ENSG00000070540.8_WIPI1	Renormalize
WSB2	55884	1.3072	0.00198899	0.0441688	5.30536	0.498361	0.620692	0.884695	-6.05821	0.787439	ENSG00000176871.4_WSB2	Renormalize
WWP1	11059	0.741217	0.0446689	-0.194705	4.61045	-1.89033	0.0652596	0.510693	-4.48383	0.17803	ENSG00000123124.9_WWP1	Exacerbate
XK	7504	1.67837	0.00127315	0.144857	7.17397	0.724738	0.472419	0.825244	-5.90681	0.676554	ENSG00000047597.5_XK	Renormalize
XPO1	7514	0.71498	0.0153222	0.152855	7.03816	1.76346	0.0847108	0.536824	-4.69818	0.216619	ENSG00000082898.12_XPO1	Renormalize
YIF1B	90522	1.14572	0.00460136	-0.0377643	2.94426	-0.262288	0.794314	0.946108	-5.99664	0.895152	ENSG00000167645.12_YIF1B	Exacerbate
YIPF1	54432	1.26087	0.0174827	0.189511	4.57443	2.1304	0.0387213	0.452042	-4.04685	0.118726	ENSG00000058799.9_YIPF1	Renormalize
YLPM1	56252	0.812146	0.0386142	-0.140948	5.72341	-2.16322	0.0359538	0.445109	-4.00653	0.111921	ENSG00000119596.13_YLPM1	Exacerbate
YPEL3	83719	1.22608	0.00138602	0.32955	7.73005	1.95431	0.0569874	0.498455	-4.35719	0.160467	ENSG00000090238.7_YPEL3	Renormalize
YTHDC1	91746	0.814001	0.0109276	0.0862028	5.86886	1.79738	0.079086	0.531461	-4.65587	0.205984	ENSG00000083896.8_YTHDC1	Renormalize
ZBTB20	26137	0.802853	0.0204629	-0.0812661	3.6006	-0.982106	0.331375	0.754002	-5.62834	0.548107	ENSG00000181722.11_ZBTB20	Exacerbate
ZBTB24	9841	0.804844	0.00614392	-0.114158	4.19998	-1.6025	0.116145	0.570974	-4.91085	0.271989	ENSG00000112365.4_ZBTB24	Exacerbate
ZBTB4	57659	0.853917	0.00176074	-0.0926011	5.14635	-1.22709	0.226263	0.675605	-5.45298	0.429814	ENSG00000174282.7_ZBTB4	Exacerbate
ZBTB7B	51043	1.23657	0.000419012	0.149043	6.22395	1.06187	0.294044	0.726583	-5.62914	0.508034	ENSG00000160685.9_ZBTB7B	Renormalize
ZC3H6	376940	0.78181	0.00417494	0.141798	5.36628	1.68827	0.0983807	0.552036	-4.82727	0.241545	ENSG00000188177.9_ZC3H6	Renormalize
ZCCHC11	23318	0.735408	8.29e-05	-0.0563495	5.68273	-0.71105	0.480776	0.830182	-5.93478	0.683676	ENSG00000134744.9_ZCCHC11	Exacerbate
ZCCHC7	84186	0.775662	0.00656049	0.0675607	4.92053	0.860375	0.394209	0.787564	-5.80844	0.608702	ENSG00000147905.13_ZCCHC7	Renormalize
ZDHHC21	340481	0.682141	0.026627	-0.0961144	2.96689	-0.889965	0.378287	0.779409	-5.60764	0.593969	ENSG00000175893.6_ZDHHC21	Exacerbate
ZER1	10444	1.35848	0.0071683	0.404656	7.40998	1.88395	0.0661379	0.511149	-4.4862	0.179874	ENSG00000160445.6_ZER1	Renormalize
ZFR	51663	0.851167	0.0333368	0.0279902	6.11952	0.519188	0.606211	0.880619	-6.04852	0.777365	ENSG00000056097.11_ZFR	Renormalize
ZMAT5	55954	1.17548	8.02e-05	0.141746	2.2475	1.08628	0.283225	0.718778	-5.35668	0.496021	ENSG00000100319.11_ZMAT5	Renormalize
ZNF160	90338	0.82659	9.58e-05	-0.00659532	5.20658	-0.104443	0.917289	0.981023	-6.17179	0.960803	ENSG00000170949.13_ZNF160	Exacerbate
ZNF207	7756	0.847215	0.00210394	0.00897343	7.41798	0.129444	0.897592	0.976816	-6.14725	0.951206	ENSG00000010244.12_ZNF207	Renormalize
ZNF208	7757	0.779667	0.0400699	-0.203577	-1.01795	-0.787159	0.435375	0.808611	-5.09164	0.645913	ENSG00000160321.10_ZNF208	Exacerbate
ZNF318	24149	0.827741	0.00656739	-0.190072	4.89826	-2.13563	0.0382677	0.452042	-4.0508	0.117627	ENSG00000171467.11_ZNF318	Exacerbate
ZNF354C	30832	0.870047	0.0176676	-0.283321	2.20454	-2.59328	0.0128316	0.362047	-2.93382	0.0475496	ENSG00000177932.6_ZNF354C	Exacerbate
ZNF382	84911	0.730931	0.0258596	-0.138126	1.44069	-0.941922	0.351335	0.764353	-5.32404	0.567944	ENSG00000161298.12_ZNF382	Exacerbate
ZNF398	57541	0.84621	0.000523775	-0.0151397	4.23398	-0.225283	0.822794	0.954627	-6.1067	0.910805	ENSG00000197024.4_ZNF398	Exacerbate
ZNF438	220929	1.56964	0.00102733	0.211186	5.56739	1.73946	0.0888897	0.540009	-4.74927	0.224348	ENSG00000183621.10_ZNF438	Renormalize
ZNF467	168544	1.27869	0.0226433	0.228558	3.81802	1.34038	0.186947	0.64391	-5.27847	0.378739	ENSG00000181444.8_ZNF467	Renormalize
ZNF507	22847	0.731093	0.0169434	-0.104228	4.36639	-1.07003	0.290396	0.724207	-5.59756	0.504104	ENSG00000168813.11_ZNF507	Exacerbate
ZNF512	84450	0.794464	0.00354313	-0.120472	3.78176	-1.43818	0.157402	0.616694	-5.10713	0.336859	ENSG00000243943.5_ZNF512	Exacerbate
ZNF559	84527	0.789597	0.0244216	-0.0534063	3.01857	-0.498834	0.620362	0.884695	-5.86493	0.787207	ENSG00000188321.9_ZNF559	Exacerbate
ZNF573	126231	0.747669	0.0113623	-0.163475	2.04073	-1.49876	0.141021	0.598573	-4.81113	0.311812	ENSG00000189144.9_ZNF573	Exacerbate
ZNF585B	92285	0.791067	0.00948799	-0.0962608	3.09029	-1.05642	0.296495	0.726583	-5.47711	0.510552	ENSG00000245680.5_ZNF585B	Exacerbate
ZNF626	199777	0.713847	0.0354475	-0.0400416	2.48625	-0.240115	0.811347	0.950904	-5.8791	0.904444	ENSG00000188171.10_ZNF626	Exacerbate
ZNF655	79027	0.868373	0.0398666	-0.062823	6.2231	-0.948684	0.347922	0.763453	-5.74195	0.564516	ENSG00000197343.5_ZNF655	Exacerbate
ZNF765	91661	0.867979	0.0131821	0.074188	3.61429	1.08468	0.283924	0.719262	-5.5029	0.496723	ENSG00000196417.8_ZNF765	Renormalize
ZNF808	388558	0.734383	0.0162359	-0.11128	4.58327	-1.22648	0.226492	0.675605	-5.43513	0.43007	ENSG00000198482.6_ZNF808	Exacerbate
ZNF827	152485	0.851911	0.0303163	-0.172298	2.39289	-1.60462	0.115675	0.570212	-4.73537	0.271318	ENSG00000151612.11_ZNF827	Exacerbate
ZNF83	55769	0.68174	0.0176289	-0.0499042	4.00854	-0.353037	0.725733	0.925336	-6.06156	0.855565	ENSG00000167766.13_ZNF83	Exacerbate
ZNF831	128611	0.820829	0.00997881	-0.0545479	4.4511	-0.424661	0.673137	0.905101	-6.05995	0.822284	ENSG00000124203.5_ZNF831	Exacerbate
ZNF841	284371	0.687499	0.00434355	-0.0730598	3.84742	-0.800852	0.427486	0.805578	-5.79403	0.638992	ENSG00000197608.7_ZNF841	Exacerbate
ZNF93	81931	0.779257	0.00100287	0.0248202	2.23907	0.312238	0.756323	0.934966	-5.83458	0.873739	ENSG00000184635.9_ZNF93	Renormalize
ZNHIT6	54680	0.732703	0.0119036	-0.116889	2.91289	-1.1161	0.27039	0.707074	-5.38487	0.481576	ENSG00000117174.6_ZNHIT6	Exacerbate
ZZZ3	26009	0.742374	0.0227435	-0.136202	4.65387	-1.82957	0.0740413	0.525374	-4.57933	0.196023	ENSG00000036549.8_ZZZ3	Exacerbate
