# Supplementary material for: Gastrointestinal microbiota composition predicts peripheral inflammatory state during treatment of human tuberculosis
Source: Nat Commun. 2021 Feb 18;12:1141. doi: 10.1038/s41467-021-21475-y (PMC7892575; doi:10.1038/s41467-021-21475-y)
Supplement: Supplementary file 13 — Supplementary Data 11 [file 41467_2021_21475_MOESM13_ESM.xlsx]

## Sheet: Supplementary Data
	Value	Std.Error	DF	t.value	p.value
(Intercept)	4.49117	0.0611873	25	73.4003	1.01e-30
Day14	0.934355	0.070969	25	13.1657	9.6e-13
Day30	1.09856	0.106369	25	10.3278	1.67e-10
Day56	2.15122	0.0838673	25	25.6503	1.78e-19
Contrast 0 - 14	-0.934355	0.070969	25	-13.1657	5.76e-12
Contrast 0 - 30	-1.09856	0.106369	25	-10.3278	9.99e-10
Contrast 0 - 56	-2.15122	0.0838673	25	-25.6503	1.07e-18
Contrast 14 - 30	-0.164203	0.108605	25	-1.51193	0.858545
Contrast 14 - 56	-1.21686	0.0903766	25	-13.4644	3.52e-12
Contrast 30 - 56	-1.05266	0.118131	25	-8.91098	1.87e-08
