# Supplementary material for: Gastrointestinal microbiota composition predicts peripheral inflammatory state during treatment of human tuberculosis
Source: Nat Commun. 2021 Feb 18;12:1141. doi: 10.1038/s41467-021-21475-y (PMC7892575; doi:10.1038/s41467-021-21475-y)
Supplement: Supplementary file 14 — Supplementary Data 12 [file 41467_2021_21475_MOESM14_ESM.xlsx]

## Sheet: Supplementary Data 12
	Value	Std.Error	DF	t.value	p.value
(Intercept)	28.7495	3.13872	60	9.15965	5.32e-13
SexMale	1.43956	3.28998	17	0.437559	0.667214
Day7	-14.614	3.56805	60	-4.09579	0.000127917
Day14	-12.5161	2.92991	60	-4.27183	7.03e-05
Day30	-10.9214	3.25546	60	-3.35479	0.00138135
Day56	-9.92385	3.25547	60	-3.04836	0.00341989
Day180	-13.3605	3.44479	60	-3.87847	0.000263528
Contrast 0 - 7	14.614	3.56805	60	4.09579	0.00191875
Contrast 0 - 14	12.5161	2.92991	60	4.27183	0.0010541
Contrast 0 - 30	10.9214	3.25546	60	3.35479	0.0207203
Contrast 0 - 56	9.92385	3.25547	60	3.04836	0.0512984
Contrast 0 - 180	13.3605	3.44479	60	3.87847	0.00395291
Contrast 7 - 14	-2.09786	3.62067	60	-0.579412	1
Contrast 7 - 30	-3.69257	3.79991	60	-0.971753	1
Contrast 7 - 56	-4.69011	3.79695	60	-1.23523	1
Contrast 7 - 180	-1.25346	3.95331	60	-0.317066	1
Contrast 14 - 30	-1.59471	3.28822	60	-0.484978	1
Contrast 14 - 56	-2.59226	3.30555	60	-0.784212	1
Contrast 14 - 180	0.844402	3.47637	60	0.242898	1
Contrast 30 - 56	-0.997541	3.50665	60	-0.284472	1
Contrast 30 - 180	2.43912	3.68683	60	0.661575	1
Contrast 56 - 180	3.43666	3.68834	60	0.931762	1
