# Supplementary material for: Gastrointestinal microbiota composition predicts peripheral inflammatory state during treatment of human tuberculosis
Source: Nat Commun. 2021 Feb 18;12:1141. doi: 10.1038/s41467-021-21475-y (PMC7892575; doi:10.1038/s41467-021-21475-y)
Supplement: Supplementary file 15 — Supplementary Data 13 [file 41467_2021_21475_MOESM15_ESM.xlsx]

## Sheet: Supplementary Data 13
ASV	Order	Phylum	column_label	logFC	AveExpr	t	P.Value	adj.P.Val	B	global_padj
Acetobacter_orleanensis_(ASV_3589)	Rhodospirillales	Proteobacteria	Day 14 Vs Day 0	-0.246996	4.13698	-0.578735	0.563877	0.879328	-6.4058	0.787568
Acetobacter_orleanensis_(ASV_3589)	Rhodospirillales	Proteobacteria	Day 7 Vs Day 0	1.28969	4.13698	2.19756	0.0299432	0.481634	-3.75298	0.158049
Acetobacter_orleanensis_(ASV_3589)	Rhodospirillales	Proteobacteria	Day 56 Vs Day 0	1.06214	4.13698	2.22328	0.0281108	0.154391	-3.84444	0.15352
Acetobacter_orleanensis_(ASV_3589)	Rhodospirillales	Proteobacteria	Day 180 Vs Day 0	2.16194	4.63858	3.31405	0.00122324	0.00672502	-1.1038	0.0251724
Acetobacter_orleanensis_(ASV_3589)	Rhodospirillales	Proteobacteria	Day 30 Vs Day 0	-0.426948	4.13698	-0.903117	0.368313	0.646718	-6.08181	0.64188
Acholeplasma_morum_(ASV_988)	Acholeplasmatales	Tenericutes	Day 56 Vs Day 0	-0.241082	4.42668	-0.407141	0.684646	0.789244	-6.03881	0.846319
Acholeplasma_morum_(ASV_988)	Acholeplasmatales	Tenericutes	Day 30 Vs Day 0	-1.86924	4.42668	-3.19333	0.00180558	0.0398363	-1.62154	0.0312939
Acholeplasma_morum_(ASV_988)	Acholeplasmatales	Tenericutes	Day 180 Vs Day 0	0.508986	5.02055	0.724136	0.470423	0.542293	-5.81625	0.728288
Acholeplasma_morum_(ASV_988)	Acholeplasmatales	Tenericutes	Day 14 Vs Day 0	-1.65527	4.42668	-3.07984	0.00257965	0.0623727	-1.99892	0.0382759
Acholeplasma_morum_(ASV_988)	Acholeplasmatales	Tenericutes	Day 7 Vs Day 0	-0.0288264	4.42668	-0.0406137	0.967673	0.991171	-5.9502	0.983972
Acidaminococcus_fermentans_(ASV_955)	Acidaminococcales	Firmicutes	Day 180 Vs Day 0	2.52081	4.2959	4.26025	4.14081e-05	0.00322207	1.94979	0.0048331
Acidaminococcus_fermentans_(ASV_955)	Acidaminococcales	Firmicutes	Day 14 Vs Day 0	0.0844239	4.36094	0.181684	0.856144	0.935237	-6.52082	0.924319
Acidaminococcus_fermentans_(ASV_955)	Acidaminococcales	Firmicutes	Day 56 Vs Day 0	1.847	4.36094	3.58731	0.000488306	0.0379963	-0.284654	0.0166905
Acidaminococcus_fermentans_(ASV_955)	Acidaminococcales	Firmicutes	Day 30 Vs Day 0	0.0706732	4.36094	0.132181	0.895068	0.945173	-6.40265	0.944506
Acidaminococcus_fermentans_(ASV_955)	Acidaminococcales	Firmicutes	Day 7 Vs Day 0	0.59508	4.36094	1.01745	0.311032	0.826806	-5.54983	0.600102
Actinomyces_naeslundii_(ASV_3237)	Actinomycetales	Actinobacteria	Day 30 Vs Day 0	0.718512	4.53032	1.29172	0.198992	0.495716	-5.52416	0.476432
Actinomyces_naeslundii_(ASV_3237)	Actinomycetales	Actinobacteria	Day 7 Vs Day 0	0.853565	4.53032	1.48014	0.141513	0.766174	-4.9857	0.396662
Actinomyces_naeslundii_(ASV_3237)	Actinomycetales	Actinobacteria	Day 56 Vs Day 0	1.751	4.53032	3.53789	0.000578689	0.0423073	-0.436804	0.0184735
Actinomyces_naeslundii_(ASV_3237)	Actinomycetales	Actinobacteria	Day 14 Vs Day 0	0.293294	4.53032	0.64283	0.521587	0.879328	-6.312	0.765624
Actinomyces_naeslundii_(ASV_3237)	Actinomycetales	Actinobacteria	Day 180 Vs Day 0	2.34867	4.5048	4.23235	4.61218e-05	0.00337774	1.85606	0.00522015
Actinomyces_odontolyticus_(ASV_1784)	Actinomycetales	Actinobacteria	Day 7 Vs Day 0	0.322955	4.32793	0.584172	0.560225	0.893564	-5.90093	0.786944
Actinomyces_odontolyticus_(ASV_1784)	Actinomycetales	Actinobacteria	Day 14 Vs Day 0	-0.252433	4.32793	-0.580802	0.562487	0.879328	-6.40474	0.787568
Actinomyces_odontolyticus_(ASV_1784)	Actinomycetales	Actinobacteria	Day 180 Vs Day 0	3.09097	4.94595	4.10716	7.43946e-05	0.00401046	1.43209	0.00715803
Actinomyces_odontolyticus_(ASV_1784)	Actinomycetales	Actinobacteria	Day 30 Vs Day 0	0.450084	4.32793	0.827017	0.409905	0.675755	-6.02911	0.673113
Actinomyces_odontolyticus_(ASV_1784)	Actinomycetales	Actinobacteria	Day 56 Vs Day 0	1.63288	4.32793	3.2715	0.00140483	0.0732888	-1.22916	0.0268391
Agathobaculum_butyriciproducens_(ASV_3201)	Clostridiales	Firmicutes	Day 7 Vs Day 0	0.586232	4.30131	1.06703	0.288148	0.826806	-5.50098	0.577089
Agathobaculum_butyriciproducens_(ASV_3201)	Clostridiales	Firmicutes	Day 180 Vs Day 0	1.99875	4.56573	3.73233	0.000293952	0.00425547	0.174129	0.0128747
Agathobaculum_butyriciproducens_(ASV_3201)	Clostridiales	Firmicutes	Day 30 Vs Day 0	0.0104421	4.30131	0.0209942	0.983286	0.988048	-6.42038	0.991649
Agathobaculum_butyriciproducens_(ASV_3201)	Clostridiales	Firmicutes	Day 56 Vs Day 0	1.37001	4.30131	2.86312	0.00496963	0.0773398	-2.35007	0.0554904
Agathobaculum_butyriciproducens_(ASV_3201)	Clostridiales	Firmicutes	Day 14 Vs Day 0	0.0909652	4.30131	0.208106	0.835507	0.931844	-6.51425	0.91568
Agathobaculum_butyriciproducens_(ASV_4175)	Clostridiales	Firmicutes	Day 56 Vs Day 0	1.06244	4.13818	2.304	0.0229811	0.144661	-3.67558	0.13671
Agathobaculum_butyriciproducens_(ASV_4175)	Clostridiales	Firmicutes	Day 14 Vs Day 0	-0.245964	4.13818	-0.597075	0.551607	0.879328	-6.39518	0.783786
Agathobaculum_butyriciproducens_(ASV_4175)	Clostridiales	Firmicutes	Day 7 Vs Day 0	1.16122	4.13818	2.04788	0.042802	0.548856	-4.04123	0.197
Agathobaculum_butyriciproducens_(ASV_4175)	Clostridiales	Firmicutes	Day 30 Vs Day 0	-0.42192	4.13818	-0.924636	0.357052	0.646718	-6.06259	0.635926
Agathobaculum_butyriciproducens_(ASV_4175)	Clostridiales	Firmicutes	Day 180 Vs Day 0	1.71755	4.43155	3.37433	0.00100328	0.00637289	-0.95455	0.0232749
Alistipes_indistinctus_(ASV_697)	Bacteroidales	Bacteroidetes	Day 7 Vs Day 0	-0.16161	4.66	-0.270803	0.787018	0.936324	-5.9864	0.892969
Alistipes_indistinctus_(ASV_697)	Bacteroidales	Bacteroidetes	Day 30 Vs Day 0	-0.224866	4.66	-0.389049	0.697944	0.848575	-6.26129	0.85142
Alistipes_indistinctus_(ASV_697)	Bacteroidales	Bacteroidetes	Day 14 Vs Day 0	-0.319631	4.66	-0.652893	0.515102	0.879328	-6.27609	0.76155
Alistipes_indistinctus_(ASV_697)	Bacteroidales	Bacteroidetes	Day 56 Vs Day 0	0.098243	4.66	0.18979	0.849801	0.904232	-6.13533	0.922408
Alistipes_indistinctus_(ASV_697)	Bacteroidales	Bacteroidetes	Day 180 Vs Day 0	0.272117	7.2776	0.347515	0.728827	0.775547	-5.84733	0.869358
Alloprevotella_rava_(ASV_324)	Bacteroidales	Bacteroidetes	Day 180 Vs Day 0	0.419713	4.38247	0.725372	0.469667	0.541924	-5.87792	0.727283
Alloprevotella_rava_(ASV_324)	Bacteroidales	Bacteroidetes	Day 56 Vs Day 0	0.255119	4.62625	0.411184	0.681687	0.786562	-6.00538	0.844492
Alloprevotella_rava_(ASV_324)	Bacteroidales	Bacteroidetes	Day 7 Vs Day 0	-0.269387	4.62625	-0.37176	0.710741	0.931837	-5.87877	0.858906
Alloprevotella_rava_(ASV_324)	Bacteroidales	Bacteroidetes	Day 14 Vs Day 0	-1.3986	4.62625	-2.47824	0.0146247	0.160293	-3.51192	0.105859
Alloprevotella_rava_(ASV_324)	Bacteroidales	Bacteroidetes	Day 30 Vs Day 0	-1.92425	4.62625	-3.16323	0.00198655	0.0398911	-1.68971	0.0325427
Aminipila_butyrica_(ASV_3175)	Clostridiales	Firmicutes	Day 7 Vs Day 0	0.568957	4.33001	0.904639	0.367509	0.826806	-5.64168	0.64188
Aminipila_butyrica_(ASV_3175)	Clostridiales	Firmicutes	Day 14 Vs Day 0	0.223357	4.33001	0.445013	0.65713	0.896127	-6.42362	0.83233
Aminipila_butyrica_(ASV_3175)	Clostridiales	Firmicutes	Day 56 Vs Day 0	1.47568	4.33001	2.70818	0.00777659	0.0896468	-2.73553	0.0729788
Aminipila_butyrica_(ASV_3175)	Clostridiales	Firmicutes	Day 180 Vs Day 0	1.93794	4.21987	3.62836	0.000423553	0.00488262	-0.144543	0.0155859
Aminipila_butyrica_(ASV_3175)	Clostridiales	Firmicutes	Day 30 Vs Day 0	-0.15286	4.33001	-0.274733	0.784004	0.888512	-6.39467	0.89203
Anaerobacterium_chartisolvens_(ASV_138)	Clostridiales	Firmicutes	Day 56 Vs Day 0	-0.321956	4.31584	-0.554177	0.580511	0.725027	-5.97684	0.792481
Anaerobacterium_chartisolvens_(ASV_138)	Clostridiales	Firmicutes	Day 180 Vs Day 0	-0.791846	5.42997	-1.02454	0.307685	0.384993	-5.52646	0.597144
Anaerobacterium_chartisolvens_(ASV_138)	Clostridiales	Firmicutes	Day 14 Vs Day 0	-1.63103	4.31584	-3.09223	0.00248219	0.0623727	-1.96861	0.0373867
Anaerobacterium_chartisolvens_(ASV_138)	Clostridiales	Firmicutes	Day 7 Vs Day 0	-0.899195	4.31584	-1.37081	0.173048	0.803897	-5.12833	0.438936
Anaerobacterium_chartisolvens_(ASV_138)	Clostridiales	Firmicutes	Day 30 Vs Day 0	-1.78017	4.31584	-3.08557	0.00253416	0.0492974	-1.92861	0.0379363
Anaerobacterium_chartisolvens_(ASV_386)	Clostridiales	Firmicutes	Day 14 Vs Day 0	-1.86354	4.55334	-3.45579	0.00076451	0.0297442	-0.86156	0.0204391
Anaerobacterium_chartisolvens_(ASV_386)	Clostridiales	Firmicutes	Day 7 Vs Day 0	-0.372599	4.55334	-0.535514	0.593307	0.908984	-5.79848	0.801233
Anaerobacterium_chartisolvens_(ASV_386)	Clostridiales	Firmicutes	Day 180 Vs Day 0	1.04017	4.14561	1.79829	0.0747002	0.120782	-4.64221	0.26957
Anaerobacterium_chartisolvens_(ASV_386)	Clostridiales	Firmicutes	Day 30 Vs Day 0	-2.20682	4.55334	-3.81957	0.000215182	0.0111626	0.33972	0.0116655
Anaerobacterium_chartisolvens_(ASV_386)	Clostridiales	Firmicutes	Day 56 Vs Day 0	-0.583678	4.55334	-0.996981	0.320824	0.518062	-5.61785	0.608881
Anaerobacterium_chartisolvens_(ASV_502)	Clostridiales	Firmicutes	Day 7 Vs Day 0	-1.04051	4.37766	-1.61407	0.109196	0.701801	-4.7913	0.339733
Anaerobacterium_chartisolvens_(ASV_502)	Clostridiales	Firmicutes	Day 30 Vs Day 0	-1.69274	4.37766	-2.93035	0.00406963	0.0610445	-2.34028	0.0498363
Anaerobacterium_chartisolvens_(ASV_502)	Clostridiales	Firmicutes	Day 56 Vs Day 0	-0.254906	4.37766	-0.437943	0.662232	0.772707	-6.01488	0.834802
Anaerobacterium_chartisolvens_(ASV_502)	Clostridiales	Firmicutes	Day 180 Vs Day 0	0.859521	6.95382	0.774201	0.440368	0.513831	-5.59325	0.700649
Anaerobacterium_chartisolvens_(ASV_502)	Clostridiales	Firmicutes	Day 14 Vs Day 0	-1.54342	4.37766	-2.90184	0.00443122	0.0862011	-2.47083	0.0521347
Anaerobacterium_chartisolvens_(ASV_558)	Clostridiales	Firmicutes	Day 30 Vs Day 0	-1.75262	4.33747	-3.03196	0.00299042	0.0531867	-2.07029	0.0414442
Anaerobacterium_chartisolvens_(ASV_558)	Clostridiales	Firmicutes	Day 7 Vs Day 0	-1.00017	4.33747	-1.54226	0.125701	0.754703	-4.89866	0.369679
Anaerobacterium_chartisolvens_(ASV_558)	Clostridiales	Firmicutes	Day 14 Vs Day 0	-1.46279	4.33747	-2.7417	0.00706916	0.113187	-2.89135	0.0686692
Anaerobacterium_chartisolvens_(ASV_558)	Clostridiales	Firmicutes	Day 56 Vs Day 0	-0.268124	4.33747	-0.461753	0.645113	0.762325	-6.01497	0.826595
Anaerobacterium_chartisolvens_(ASV_558)	Clostridiales	Firmicutes	Day 180 Vs Day 0	0.527945	4.92303	0.822094	0.41269	0.487938	-5.83631	0.674609
Anaerocella_delicata_(ASV_2292)	Bacteroidales	Bacteroidetes	Day 180 Vs Day 0	1.70225	4.36094	3.21206	0.0017009	0.00837005	-1.42628	0.0301463
Anaerocella_delicata_(ASV_2292)	Bacteroidales	Bacteroidetes	Day 56 Vs Day 0	1.06156	4.16352	2.14686	0.0338612	0.166879	-3.99928	0.169235
Anaerocella_delicata_(ASV_2292)	Bacteroidales	Bacteroidetes	Day 7 Vs Day 0	1.51604	4.16352	2.44554	0.0159476	0.474972	-3.22165	0.112055
Anaerocella_delicata_(ASV_2292)	Bacteroidales	Bacteroidetes	Day 30 Vs Day 0	-0.434648	4.16352	-0.888571	0.37605	0.649377	-6.09495	0.646513
Anaerocella_delicata_(ASV_2292)	Bacteroidales	Bacteroidetes	Day 14 Vs Day 0	-0.253515	4.16352	-0.573993	0.567071	0.879328	-6.40872	0.787568
Anaerococcus_mediterraneensis_(ASV_1615)	Tissierellales	Firmicutes	Day 30 Vs Day 0	-0.437046	4.31416	-0.933005	0.352732	0.646718	-6.05676	0.633807
Anaerococcus_mediterraneensis_(ASV_1615)	Tissierellales	Firmicutes	Day 14 Vs Day 0	-0.252712	4.31416	-0.596992	0.551662	0.879328	-6.39607	0.783786
Anaerococcus_mediterraneensis_(ASV_1615)	Tissierellales	Firmicutes	Day 180 Vs Day 0	2.37604	4.13744	4.60756	1.04218e-05	0.00144857	3.21517	0.00173828
Anaerococcus_mediterraneensis_(ASV_1615)	Tissierellales	Firmicutes	Day 7 Vs Day 0	0.796338	4.31416	1.41931	0.158458	0.789541	-5.07636	0.420758
Anaerococcus_mediterraneensis_(ASV_1615)	Tissierellales	Firmicutes	Day 56 Vs Day 0	1.94107	4.31416	3.93751	0.000140073	0.0217988	0.847086	0.00977892
Anaerococcus_provencensis_(ASV_2924)	Tissierellales	Firmicutes	Day 30 Vs Day 0	-0.413484	4.15334	-0.901089	0.369386	0.646718	-6.08335	0.64188
Anaerococcus_provencensis_(ASV_2924)	Tissierellales	Firmicutes	Day 180 Vs Day 0	2.02592	4.31416	3.95609	0.000130805	0.00402734	0.896806	0.00939531
Anaerococcus_provencensis_(ASV_2924)	Tissierellales	Firmicutes	Day 7 Vs Day 0	0.321129	4.15334	0.611103	0.542313	0.893094	-5.88778	0.779624
Anaerococcus_provencensis_(ASV_2924)	Tissierellales	Firmicutes	Day 56 Vs Day 0	1.46178	4.15334	3.0922	0.00248244	0.0732888	-1.73689	0.0373867
Anaerococcus_provencensis_(ASV_2924)	Tissierellales	Firmicutes	Day 14 Vs Day 0	-0.235436	4.15334	-0.568425	0.570832	0.879328	-6.41153	0.789212
Anaeromassilibacillus_senegalensis_(ASV_2360)	Clostridiales	Firmicutes	Day 7 Vs Day 0	1.53426	4.39365	2.3889	0.0184924	0.474972	-3.34201	0.120962
Anaeromassilibacillus_senegalensis_(ASV_2360)	Clostridiales	Firmicutes	Day 14 Vs Day 0	0.196141	4.39365	0.415358	0.678638	0.897924	-6.45146	0.844147
Anaeromassilibacillus_senegalensis_(ASV_2360)	Clostridiales	Firmicutes	Day 56 Vs Day 0	1.28188	4.39365	2.50163	0.0137398	0.117841	-3.23618	0.102936
Anaeromassilibacillus_senegalensis_(ASV_2360)	Clostridiales	Firmicutes	Day 30 Vs Day 0	0.290537	4.39365	0.535242	0.593495	0.803846	-6.2712	0.801233
Anaeromassilibacillus_senegalensis_(ASV_2360)	Clostridiales	Firmicutes	Day 180 Vs Day 0	1.78852	4.22112	3.49739	0.000664276	0.0057172	-0.582485	0.0195825
Anaerosporobacter_mobilis_(ASV_1347)	Clostridiales	Firmicutes	Day 56 Vs Day 0	1.47633	4.28926	2.92859	0.00409118	0.0743012	-2.17599	0.0498894
Anaerosporobacter_mobilis_(ASV_1347)	Clostridiales	Firmicutes	Day 7 Vs Day 0	0.196977	4.28926	0.354585	0.723537	0.934522	-6.01324	0.866574
Anaerosporobacter_mobilis_(ASV_1347)	Clostridiales	Firmicutes	Day 14 Vs Day 0	-0.241376	4.28926	-0.546927	0.585467	0.879328	-6.42333	0.795589
Anaerosporobacter_mobilis_(ASV_1347)	Clostridiales	Firmicutes	Day 30 Vs Day 0	0.285148	4.28926	0.520368	0.603787	0.80571	-6.23842	0.806565
Anaerosporobacter_mobilis_(ASV_1347)	Clostridiales	Firmicutes	Day 180 Vs Day 0	1.86424	4.13945	3.80527	0.000226549	0.00425547	0.391467	0.0117759
Anaerostipes_caccae_(ASV_2197)	Clostridiales	Firmicutes	Day 14 Vs Day 0	0.419762	4.39038	0.905787	0.366904	0.785779	-6.09554	0.641455
Anaerostipes_caccae_(ASV_2197)	Clostridiales	Firmicutes	Day 30 Vs Day 0	0.230138	4.39038	0.439168	0.661347	0.825854	-6.2954	0.834081
Anaerostipes_caccae_(ASV_2197)	Clostridiales	Firmicutes	Day 180 Vs Day 0	1.86778	4.15814	3.78095	0.000247198	0.00425547	0.312189	0.0122289
Anaerostipes_caccae_(ASV_2197)	Clostridiales	Firmicutes	Day 7 Vs Day 0	0.694196	4.39038	1.22673	0.222379	0.826806	-5.32087	0.50549
Anaerostipes_caccae_(ASV_2197)	Clostridiales	Firmicutes	Day 56 Vs Day 0	1.41963	4.39038	2.90449	0.00439642	0.0743012	-2.24251	0.0521347
Anaerostipes_hadrus_(ASV_1061)	Clostridiales	Firmicutes	Day 56 Vs Day 0	1.80859	4.77427	3.04729	0.00285277	0.0739936	-1.84255	0.0404367
Anaerostipes_hadrus_(ASV_1061)	Clostridiales	Firmicutes	Day 7 Vs Day 0	0.459443	4.77427	0.663889	0.508063	0.887908	-5.78366	0.758502
Anaerostipes_hadrus_(ASV_1061)	Clostridiales	Firmicutes	Day 30 Vs Day 0	0.111127	4.77427	0.17469	0.861624	0.927961	-6.34069	0.926733
Anaerostipes_hadrus_(ASV_1061)	Clostridiales	Firmicutes	Day 14 Vs Day 0	0.235801	4.77427	0.417996	0.676714	0.897924	-6.37554	0.843633
Anaerostipes_hadrus_(ASV_1061)	Clostridiales	Firmicutes	Day 180 Vs Day 0	2.77132	4.49916	3.9041	0.000158326	0.00410658	0.757039	0.0101085
Anaerostipes_hadrus_(ASV_1706)	Clostridiales	Firmicutes	Day 14 Vs Day 0	-0.266003	4.51283	-0.604401	0.546743	0.879328	-6.39247	0.78235
Anaerostipes_hadrus_(ASV_1706)	Clostridiales	Firmicutes	Day 180 Vs Day 0	2.62365	4.23558	4.44282	2.02218e-05	0.00193663	2.61005	0.00290494
Anaerostipes_hadrus_(ASV_1706)	Clostridiales	Firmicutes	Day 7 Vs Day 0	1.58385	4.51283	2.54216	0.012319	0.414519	-3.00246	0.0965616
Anaerostipes_hadrus_(ASV_1706)	Clostridiales	Firmicutes	Day 56 Vs Day 0	1.91341	4.51283	3.7141	0.000313545	0.0292753	0.120902	0.0135386
Anaerostipes_hadrus_(ASV_1706)	Clostridiales	Firmicutes	Day 30 Vs Day 0	0.163526	4.51283	0.310489	0.756739	0.879384	-6.36122	0.881484
Anaerostipes_hadrus_(ASV_1987)	Clostridiales	Firmicutes	Day 56 Vs Day 0	1.44994	4.23218	2.9669	0.00364579	0.0743012	-2.07838	0.0465896
Anaerostipes_hadrus_(ASV_1987)	Clostridiales	Firmicutes	Day 7 Vs Day 0	1.30912	4.23218	2.2021	0.029612	0.481634	-3.74088	0.157327
Anaerostipes_hadrus_(ASV_1987)	Clostridiales	Firmicutes	Day 14 Vs Day 0	-0.256033	4.23218	-0.595351	0.552755	0.879328	-6.39681	0.78425
Anaerostipes_hadrus_(ASV_1987)	Clostridiales	Firmicutes	Day 180 Vs Day 0	2.0628	4.32041	3.8179	0.000216481	0.00425547	0.449077	0.0116655
Anaerostipes_hadrus_(ASV_1987)	Clostridiales	Firmicutes	Day 30 Vs Day 0	-0.439974	4.23218	-0.923964	0.3574	0.646718	-6.06418	0.635964
Anaerostipes_hadrus_(ASV_2356)	Clostridiales	Firmicutes	Day 30 Vs Day 0	0.223973	4.24078	0.439235	0.661299	0.825854	-6.30883	0.834081
Anaerostipes_hadrus_(ASV_2356)	Clostridiales	Firmicutes	Day 56 Vs Day 0	1.47848	4.24078	3.05432	0.00279158	0.0739936	-1.84116	0.039796
Anaerostipes_hadrus_(ASV_2356)	Clostridiales	Firmicutes	Day 14 Vs Day 0	-0.233219	4.24078	-0.549323	0.583827	0.879328	-6.42225	0.794348
Anaerostipes_hadrus_(ASV_2356)	Clostridiales	Firmicutes	Day 7 Vs Day 0	0.621706	4.24078	1.12517	0.262813	0.826806	-5.4423	0.54919
Anaerostipes_hadrus_(ASV_2356)	Clostridiales	Firmicutes	Day 180 Vs Day 0	2.01067	4.16166	3.91518	0.000152036	0.00402734	0.758384	0.00987512
Anaerostipes_hadrus_(ASV_3051)	Clostridiales	Firmicutes	Day 180 Vs Day 0	1.47719	4.21083	2.75541	0.00679715	0.0216431	-2.63677	0.0668968
Anaerostipes_hadrus_(ASV_3051)	Clostridiales	Firmicutes	Day 30 Vs Day 0	-0.547177	4.30525	-1.09032	0.277804	0.58921	-5.84765	0.566988
Anaerostipes_hadrus_(ASV_3051)	Clostridiales	Firmicutes	Day 7 Vs Day 0	0.289201	4.30525	0.506967	0.613129	0.914265	-5.89939	0.810845
Anaerostipes_hadrus_(ASV_3051)	Clostridiales	Firmicutes	Day 56 Vs Day 0	0.874155	4.30525	1.77861	0.0778915	0.248018	-4.65499	0.276663
Anaerostipes_hadrus_(ASV_3051)	Clostridiales	Firmicutes	Day 14 Vs Day 0	-0.141842	4.30525	-0.311576	0.755916	0.913205	-6.46497	0.881388
Anaerotignum_aminivorans_(ASV_3100)	Clostridiales	Firmicutes	Day 14 Vs Day 0	-0.100936	4.38541	-0.226056	0.821551	0.927168	-6.50424	0.909857
Anaerotignum_aminivorans_(ASV_3100)	Clostridiales	Firmicutes	Day 56 Vs Day 0	1.03325	4.38541	2.10543	0.0373851	0.174324	-4.06223	0.178723
Anaerotignum_aminivorans_(ASV_3100)	Clostridiales	Firmicutes	Day 30 Vs Day 0	-0.392844	4.38541	-0.783647	0.434825	0.696163	-6.1266	0.695236
Anaerotignum_aminivorans_(ASV_3100)	Clostridiales	Firmicutes	Day 180 Vs Day 0	1.85172	4.22009	3.16539	0.00197301	0.00919998	-1.55704	0.032392
Anaerotignum_aminivorans_(ASV_3100)	Clostridiales	Firmicutes	Day 7 Vs Day 0	0.369183	4.38541	0.652513	0.515346	0.887908	-5.82481	0.76155
Anaerotignum_aminivorans_(ASV_676)	Clostridiales	Firmicutes	Day 30 Vs Day 0	-2.15784	5.68656	-3.29566	0.00129885	0.0336889	-1.21053	0.0256226
Anaerotignum_aminivorans_(ASV_676)	Clostridiales	Firmicutes	Day 7 Vs Day 0	-0.265961	5.68656	-0.350539	0.726563	0.934522	-5.77377	0.868732
Anaerotignum_aminivorans_(ASV_676)	Clostridiales	Firmicutes	Day 180 Vs Day 0	1.73241	4.75381	2.95694	0.00375706	0.0146173	-2.09196	0.0474877
Anaerotignum_aminivorans_(ASV_676)	Clostridiales	Firmicutes	Day 14 Vs Day 0	-1.33995	5.68656	-2.13673	0.0346951	0.239113	-4.09971	0.17193
Anaerotignum_aminivorans_(ASV_676)	Clostridiales	Firmicutes	Day 56 Vs Day 0	-1.21962	5.68656	-1.95787	0.0526179	0.20379	-4.22201	0.219953
Anaerotruncus_rubiinfantis_(ASV_583)	Clostridiales	Firmicutes	Day 180 Vs Day 0	-2.84803	9.68278	-2.77105	0.00649831	0.0211238	-2.37818	0.065333
Anaerotruncus_rubiinfantis_(ASV_583)	Clostridiales	Firmicutes	Day 56 Vs Day 0	1.03072	4.74838	1.79955	0.0744991	0.24154	-4.59425	0.269195
Anaerotruncus_rubiinfantis_(ASV_583)	Clostridiales	Firmicutes	Day 14 Vs Day 0	-0.363312	4.74838	-0.682514	0.496258	0.879328	-6.24982	0.749808
Anaerotruncus_rubiinfantis_(ASV_583)	Clostridiales	Firmicutes	Day 7 Vs Day 0	0.529108	4.74838	0.777692	0.438315	0.868952	-5.68542	0.698573
Anaerotruncus_rubiinfantis_(ASV_583)	Clostridiales	Firmicutes	Day 30 Vs Day 0	-0.305619	4.74838	-0.507776	0.612563	0.807375	-6.24414	0.810807
Asteroleplasma_anaerobium_(ASV_1421)	Anaeroplasmatales	Tenericutes	Day 30 Vs Day 0	-1.43195	4.57884	-2.34364	0.0207781	0.157736	-3.69702	0.129344
Asteroleplasma_anaerobium_(ASV_1421)	Anaeroplasmatales	Tenericutes	Day 14 Vs Day 0	-1.6619	4.57884	-3.08288	0.00255538	0.0623727	-1.9403	0.0381011
Asteroleplasma_anaerobium_(ASV_1421)	Anaeroplasmatales	Tenericutes	Day 180 Vs Day 0	0.933959	5.85852	1.33971	0.182927	0.249993	-5.17572	0.453522
Asteroleplasma_anaerobium_(ASV_1421)	Anaeroplasmatales	Tenericutes	Day 7 Vs Day 0	-1.21621	4.57884	-1.8701	0.0639606	0.611274	-4.34737	0.246846
Asteroleplasma_anaerobium_(ASV_1421)	Anaeroplasmatales	Tenericutes	Day 56 Vs Day 0	-0.413275	4.57884	-0.7131	0.477199	0.652154	-5.83561	0.733623
Bacteroides_cellulosilyticus_(ASV_862)	Bacteroidales	Bacteroidetes	Day 180 Vs Day 0	1.60594	4.20817	2.98846	0.00341521	0.013628	-2.03189	0.0448359
Bacteroides_cellulosilyticus_(ASV_862)	Bacteroidales	Bacteroidetes	Day 30 Vs Day 0	-0.446937	4.25225	-0.886217	0.377312	0.649377	-6.05744	0.647639
Bacteroides_cellulosilyticus_(ASV_862)	Bacteroidales	Bacteroidetes	Day 14 Vs Day 0	0.0910061	4.25225	0.196406	0.844632	0.933896	-6.4949	0.919738
Bacteroides_cellulosilyticus_(ASV_862)	Bacteroidales	Bacteroidetes	Day 7 Vs Day 0	0.37847	4.25225	0.657847	0.511924	0.887908	-5.82561	0.760522
Bacteroides_cellulosilyticus_(ASV_862)	Bacteroidales	Bacteroidetes	Day 56 Vs Day 0	0.981403	4.25225	1.97398	0.0507326	0.202443	-4.31803	0.216062
Bacteroides_fragilis_(ASV_26)	Bacteroidales	Bacteroidetes	Day 14 Vs Day 0	-2.45215	6.39104	-3.07667	0.00260512	0.0623727	-1.82355	0.0383076
Bacteroides_fragilis_(ASV_26)	Bacteroidales	Bacteroidetes	Day 7 Vs Day 0	-0.405834	6.39104	-0.401156	0.689035	0.927229	-5.67219	0.847077
Bacteroides_fragilis_(ASV_26)	Bacteroidales	Bacteroidetes	Day 180 Vs Day 0	0.897487	4.61067	1.43581	0.153715	0.217967	-5.18821	0.413783
Bacteroides_fragilis_(ASV_26)	Bacteroidales	Bacteroidetes	Day 30 Vs Day 0	-2.33928	6.39104	-2.67688	0.00849445	0.0903896	-2.80853	0.0769134
Bacteroides_fragilis_(ASV_26)	Bacteroidales	Bacteroidetes	Day 56 Vs Day 0	-0.680452	6.39104	-0.804095	0.422967	0.599765	-5.60349	0.683592
Bacteroides_gallinaceum_(ASV_825)	Bacteroidales	Bacteroidetes	Day 30 Vs Day 0	-0.251155	4.52772	-0.417257	0.677252	0.838984	-6.33745	0.843839
Bacteroides_gallinaceum_(ASV_825)	Bacteroidales	Bacteroidetes	Day 56 Vs Day 0	1.23666	4.52772	2.10029	0.0378441	0.175152	-4.06922	0.180141
Bacteroides_gallinaceum_(ASV_825)	Bacteroidales	Bacteroidetes	Day 14 Vs Day 0	0.655854	4.52772	1.19001	0.236444	0.622352	-5.80388	0.521475
Bacteroides_gallinaceum_(ASV_825)	Bacteroidales	Bacteroidetes	Day 7 Vs Day 0	0.568156	4.52772	0.834574	0.405652	0.842579	-5.69054	0.669096
Bacteroides_gallinaceum_(ASV_825)	Bacteroidales	Bacteroidetes	Day 180 Vs Day 0	1.74827	4.36158	3.14613	0.00209671	0.00970409	-1.57916	0.0339748
Bacteroides_helcogenes_(ASV_961)	Bacteroidales	Bacteroidetes	Day 7 Vs Day 0	0.338038	4.39321	0.576944	0.565082	0.894072	-5.85527	0.787568
Bacteroides_helcogenes_(ASV_961)	Bacteroidales	Bacteroidetes	Day 56 Vs Day 0	0.854872	4.39321	1.70301	0.0912122	0.270759	-4.77587	0.304857
Bacteroides_helcogenes_(ASV_961)	Bacteroidales	Bacteroidetes	Day 180 Vs Day 0	1.38289	4.19192	2.6661	0.00875527	0.0260151	-2.85305	0.0783021
Bacteroides_helcogenes_(ASV_961)	Bacteroidales	Bacteroidetes	Day 14 Vs Day 0	0.0252798	4.39321	0.0537814	0.957201	0.980102	-6.49761	0.978626
Bacteroides_helcogenes_(ASV_961)	Bacteroidales	Bacteroidetes	Day 30 Vs Day 0	-0.559231	4.39321	-1.08448	0.280375	0.59164	-5.84507	0.569132
Bacteroides_intestinalis_(ASV_1385)	Bacteroidales	Bacteroidetes	Day 14 Vs Day 0	-0.114763	4.60972	-0.233116	0.816077	0.925333	-6.44372	0.906752
Bacteroides_intestinalis_(ASV_1385)	Bacteroidales	Bacteroidetes	Day 7 Vs Day 0	0.268174	4.60972	0.445323	0.656906	0.923955	-5.90933	0.83233
Bacteroides_intestinalis_(ASV_1385)	Bacteroidales	Bacteroidetes	Day 180 Vs Day 0	1.6628	4.70414	2.45137	0.0157043	0.0387167	-3.35096	0.111301
Bacteroides_intestinalis_(ASV_1385)	Bacteroidales	Bacteroidetes	Day 30 Vs Day 0	-0.374293	4.60972	-0.680107	0.497775	0.750608	-6.14689	0.751285
Bacteroides_intestinalis_(ASV_1385)	Bacteroidales	Bacteroidetes	Day 56 Vs Day 0	0.779788	4.60972	1.51055	0.133589	0.329209	-5.05788	0.383074
Bacteroides_ovatus_(ASV_213)	Bacteroidales	Bacteroidetes	Day 14 Vs Day 0	0.0125622	4.63858	0.0224687	0.982112	0.989807	-6.50559	0.991135
Bacteroides_ovatus_(ASV_213)	Bacteroidales	Bacteroidetes	Day 56 Vs Day 0	2.30509	4.63858	3.76513	0.000261574	0.0292753	0.284729	0.0126062
Bacteroides_ovatus_(ASV_213)	Bacteroidales	Bacteroidetes	Day 180 Vs Day 0	2.56965	4.21591	4.57144	1.20674e-05	0.0015024	3.08041	0.00191795
Bacteroides_ovatus_(ASV_213)	Bacteroidales	Bacteroidetes	Day 7 Vs Day 0	0.42514	4.63858	0.617994	0.537776	0.889868	-5.85043	0.776568
Bacteroides_ovatus_(ASV_213)	Bacteroidales	Bacteroidetes	Day 30 Vs Day 0	0.166007	4.63858	0.252909	0.80078	0.894145	-6.3293	0.899794
Bacteroides_salyersiae_(ASV_2190)	Bacteroidales	Bacteroidetes	Day 180 Vs Day 0	1.26604	4.40431	2.52909	0.0127621	0.0332838	-3.18152	0.0994354
Bacteroides_salyersiae_(ASV_2190)	Bacteroidales	Bacteroidetes	Day 30 Vs Day 0	-0.697577	4.17844	-1.42929	0.155577	0.431232	-5.45057	0.417143
Bacteroides_salyersiae_(ASV_2190)	Bacteroidales	Bacteroidetes	Day 7 Vs Day 0	0.138468	4.17844	0.248031	0.804543	0.944645	-6.00327	0.901562
Bacteroides_salyersiae_(ASV_2190)	Bacteroidales	Bacteroidetes	Day 14 Vs Day 0	-0.684012	4.17844	-1.57243	0.118542	0.49195	-5.33907	0.357493
Bacteroides_salyersiae_(ASV_2190)	Bacteroidales	Bacteroidetes	Day 56 Vs Day 0	0.754692	4.17844	1.55372	0.122943	0.316867	-5.00931	0.3656
Bacteroides_stercoris_(ASV_1094)	Bacteroidales	Bacteroidetes	Day 14 Vs Day 0	-0.128692	4.47987	-0.279181	0.780597	0.915024	-6.47653	0.890374
Bacteroides_stercoris_(ASV_1094)	Bacteroidales	Bacteroidetes	Day 56 Vs Day 0	0.425185	4.47987	0.858329	0.39246	0.570986	-5.81148	0.660611
Bacteroides_stercoris_(ASV_1094)	Bacteroidales	Bacteroidetes	Day 30 Vs Day 0	-0.342246	4.47987	-0.649919	0.517014	0.757655	-6.1894	0.76256
Bacteroides_stercoris_(ASV_1094)	Bacteroidales	Bacteroidetes	Day 7 Vs Day 0	0.55426	4.47987	0.934815	0.351802	0.826806	-5.58641	0.633244
Bacteroides_stercoris_(ASV_1094)	Bacteroidales	Bacteroidetes	Day 180 Vs Day 0	0.951037	4.93253	1.52796	0.129211	0.188149	-5.02317	0.375257
Bacteroides_vulgatus_(ASV_1054)	Bacteroidales	Bacteroidetes	Day 56 Vs Day 0	0.651427	5.01234	1.19023	0.236357	0.444878	-5.46205	0.521438
Bacteroides_vulgatus_(ASV_1054)	Bacteroidales	Bacteroidetes	Day 7 Vs Day 0	0.497015	5.01234	0.747656	0.456162	0.872366	-5.69664	0.714367
Bacteroides_vulgatus_(ASV_1054)	Bacteroidales	Bacteroidetes	Day 180 Vs Day 0	1.14814	4.55804	2.06394	0.0412267	0.0777685	-4.1696	0.192357
Bacteroides_vulgatus_(ASV_1054)	Bacteroidales	Bacteroidetes	Day 14 Vs Day 0	-0.116408	5.01234	-0.219593	0.82657	0.928959	-6.42539	0.912245
Bacteroides_vulgatus_(ASV_1054)	Bacteroidales	Bacteroidetes	Day 30 Vs Day 0	-0.170282	5.01234	-0.280287	0.779751	0.888512	-6.28929	0.889975
Bacteroides_vulgatus_(ASV_3459)	Bacteroidales	Bacteroidetes	Day 14 Vs Day 0	-0.281863	4.27025	-0.65437	0.514153	0.879328	-6.31763	0.76155
Bacteroides_vulgatus_(ASV_3459)	Bacteroidales	Bacteroidetes	Day 30 Vs Day 0	-0.542503	4.27025	-1.13048	0.260578	0.571161	-5.80955	0.548314
Bacteroides_vulgatus_(ASV_3459)	Bacteroidales	Bacteroidetes	Day 180 Vs Day 0	1.66445	4.60244	2.89094	0.00457708	0.0164221	-2.27083	0.0528451
Bacteroides_vulgatus_(ASV_3459)	Bacteroidales	Bacteroidetes	Day 7 Vs Day 0	0.298778	4.27025	0.546633	0.585668	0.904155	-5.88289	0.795589
Bacteroides_vulgatus_(ASV_3459)	Bacteroidales	Bacteroidetes	Day 56 Vs Day 0	0.886907	4.27025	1.88066	0.0624956	0.224228	-4.48186	0.243782
Bacteroides_vulgatus_(ASV_512)	Bacteroidales	Bacteroidetes	Day 7 Vs Day 0	1.30976	4.14352	2.28287	0.0242376	0.481634	-3.57665	0.140789
Bacteroides_vulgatus_(ASV_512)	Bacteroidales	Bacteroidetes	Day 56 Vs Day 0	1.05339	4.14352	2.26732	0.0252003	0.14829	-3.75301	0.143809
Bacteroides_vulgatus_(ASV_512)	Bacteroidales	Bacteroidetes	Day 14 Vs Day 0	-0.237287	4.14352	-0.571729	0.568598	0.879328	-6.40983	0.788808
Bacteroides_vulgatus_(ASV_512)	Bacteroidales	Bacteroidetes	Day 180 Vs Day 0	1.80286	4.37134	3.34692	0.00109823	0.0065041	-1.01009	0.0239178
Bacteroides_vulgatus_(ASV_512)	Bacteroidales	Bacteroidetes	Day 30 Vs Day 0	-0.421511	4.14352	-0.916901	0.361074	0.646718	-6.06964	0.63885
Bacteroides_xylanolyticus_(ASV_725)	Bacteroidales	Bacteroidetes	Day 7 Vs Day 0	-1.12371	5.96644	-1.50793	0.134259	0.766174	-4.78401	0.384554
Bacteroides_xylanolyticus_(ASV_725)	Bacteroidales	Bacteroidetes	Day 180 Vs Day 0	1.96731	4.47595	3.45686	0.000761754	0.00585431	-0.682173	0.0204391
Bacteroides_xylanolyticus_(ASV_725)	Bacteroidales	Bacteroidetes	Day 56 Vs Day 0	-1.52711	5.96644	-2.44802	0.0158438	0.123868	-3.22311	0.111865
Bacteroides_xylanolyticus_(ASV_725)	Bacteroidales	Bacteroidetes	Day 30 Vs Day 0	-0.743063	5.96644	-1.02759	0.306257	0.614983	-5.62086	0.595893
Bacteroides_xylanolyticus_(ASV_725)	Bacteroidales	Bacteroidetes	Day 14 Vs Day 0	-1.91189	5.96644	-3.10692	0.00237107	0.0623727	-1.76266	0.0372099
Barnesiella_intestinihominis_(ASV_2561)	Bacteroidales	Bacteroidetes	Day 30 Vs Day 0	-0.18829	4.51518	-0.373829	0.709206	0.856413	-6.34272	0.858355
Barnesiella_intestinihominis_(ASV_2561)	Bacteroidales	Bacteroidetes	Day 14 Vs Day 0	-0.135409	4.51518	-0.305275	0.760697	0.913205	-6.47826	0.881484
Barnesiella_intestinihominis_(ASV_2561)	Bacteroidales	Bacteroidetes	Day 7 Vs Day 0	0.627571	4.51518	1.10351	0.272063	0.826806	-5.43606	0.558979
Barnesiella_intestinihominis_(ASV_2561)	Bacteroidales	Bacteroidetes	Day 56 Vs Day 0	1.20355	4.51518	2.47126	0.0148986	0.119669	-3.28818	0.107321
Barnesiella_intestinihominis_(ASV_2561)	Bacteroidales	Bacteroidetes	Day 180 Vs Day 0	1.8004	4.21442	3.4699	0.000729012	0.00584609	-0.665963	0.0201693
Barnesiella_intestinihominis_(ASV_2592)	Bacteroidales	Bacteroidetes	Day 30 Vs Day 0	-0.241558	4.37134	-0.458818	0.647213	0.824918	-6.29034	0.82814
Barnesiella_intestinihominis_(ASV_2592)	Bacteroidales	Bacteroidetes	Day 56 Vs Day 0	0.555244	4.37134	1.1247	0.263008	0.469792	-5.55922	0.54919
Barnesiella_intestinihominis_(ASV_2592)	Bacteroidales	Bacteroidetes	Day 180 Vs Day 0	1.09704	4.17859	1.98134	0.0498897	0.0891143	-4.3195	0.214059
Barnesiella_intestinihominis_(ASV_2592)	Bacteroidales	Bacteroidetes	Day 14 Vs Day 0	-0.216447	4.37134	-0.472029	0.637782	0.891111	-6.40732	0.823337
Barnesiella_intestinihominis_(ASV_2592)	Bacteroidales	Bacteroidetes	Day 7 Vs Day 0	-0.317323	4.37134	-0.580986	0.562364	0.893564	-5.91237	0.787568
Beduini_massiliensis_(ASV_2505)	Clostridiales	Firmicutes	Day 14 Vs Day 0	0.154445	4.27814	0.346509	0.72958	0.913205	-6.46936	0.869378
Beduini_massiliensis_(ASV_2505)	Clostridiales	Firmicutes	Day 7 Vs Day 0	0.556799	4.27814	1.00403	0.317431	0.826806	-5.56518	0.606412
Beduini_massiliensis_(ASV_2505)	Clostridiales	Firmicutes	Day 30 Vs Day 0	-0.000309558	4.27814	-0.000615973	0.99951	0.99951	-6.42252	0.999643
Beduini_massiliensis_(ASV_2505)	Clostridiales	Firmicutes	Day 56 Vs Day 0	1.22344	4.27814	2.54739	0.0121455	0.115625	-3.12978	0.0957032
Beduini_massiliensis_(ASV_2505)	Clostridiales	Firmicutes	Day 180 Vs Day 0	1.85208	4.15981	3.54813	0.000558747	0.00535108	-0.425285	0.0180686
Bifidobacterium_angulatum_(ASV_378)	Bifidobacteriales	Actinobacteria	Day 180 Vs Day 0	1.88123	4.3787	3.42508	0.000847456	0.00600217	-0.765013	0.0216058
Bifidobacterium_angulatum_(ASV_378)	Bifidobacteriales	Actinobacteria	Day 56 Vs Day 0	1.57051	4.59877	2.36258	0.0197924	0.140214	-3.54429	0.126475
Bifidobacterium_angulatum_(ASV_378)	Bifidobacteriales	Actinobacteria	Day 7 Vs Day 0	0.311041	4.59877	0.418332	0.676468	0.926726	-5.98804	0.843503
Bifidobacterium_angulatum_(ASV_378)	Bifidobacteriales	Actinobacteria	Day 30 Vs Day 0	1.30949	4.59877	1.72852	0.0865233	0.318087	-4.89611	0.295927
Bifidobacterium_angulatum_(ASV_378)	Bifidobacteriales	Actinobacteria	Day 14 Vs Day 0	1.16759	4.59877	1.81087	0.072718	0.36359	-4.89051	0.265956
Blautia_caecimuris_(ASV_1041)	Clostridiales	Firmicutes	Day 56 Vs Day 0	1.22932	4.63145	2.25579	0.0259355	0.150184	-3.74849	0.145997
Blautia_caecimuris_(ASV_1041)	Clostridiales	Firmicutes	Day 7 Vs Day 0	0.531957	4.63145	0.836796	0.404407	0.842579	-5.67159	0.668306
Blautia_caecimuris_(ASV_1041)	Clostridiales	Firmicutes	Day 14 Vs Day 0	0.129398	4.63145	0.247997	0.80457	0.923575	-6.4355	0.901562
Blautia_caecimuris_(ASV_1041)	Clostridiales	Firmicutes	Day 180 Vs Day 0	1.87246	4.23861	3.33593	0.00113865	0.00659359	-1.02568	0.0242413
Blautia_caecimuris_(ASV_1041)	Clostridiales	Firmicutes	Day 30 Vs Day 0	0.00993958	4.63145	0.0168052	0.986621	0.990599	-6.35469	0.993537
Blautia_caecimuris_(ASV_1721)	Clostridiales	Firmicutes	Day 56 Vs Day 0	1.51675	4.44167	3.01976	0.00310436	0.0743012	-1.93383	0.0423189
Blautia_caecimuris_(ASV_1721)	Clostridiales	Firmicutes	Day 14 Vs Day 0	0.488141	4.44167	1.02146	0.309137	0.735973	-5.97814	0.598157
Blautia_caecimuris_(ASV_1721)	Clostridiales	Firmicutes	Day 180 Vs Day 0	2.72888	4.43744	3.8765	0.000175098	0.00425547	0.640478	0.010634
Blautia_caecimuris_(ASV_1721)	Clostridiales	Firmicutes	Day 7 Vs Day 0	0.730612	4.44167	1.25863	0.210662	0.826806	-5.28067	0.490481
Blautia_caecimuris_(ASV_1721)	Clostridiales	Firmicutes	Day 30 Vs Day 0	0.269144	4.44167	0.499606	0.618287	0.810282	-6.26216	0.813669
Blautia_coccoides_(ASV_1222)	Clostridiales	Firmicutes	Day 56 Vs Day 0	-1.05098	4.75257	-1.61673	0.108621	0.295915	-4.84582	0.338789
Blautia_coccoides_(ASV_1222)	Clostridiales	Firmicutes	Day 180 Vs Day 0	1.52064	4.46235	2.55949	0.0117526	0.0319599	-3.10262	0.0947142
Blautia_coccoides_(ASV_1222)	Clostridiales	Firmicutes	Day 7 Vs Day 0	-1.95152	4.75257	-2.80142	0.00595228	0.308775	-2.41792	0.0616692
Blautia_coccoides_(ASV_1222)	Clostridiales	Firmicutes	Day 14 Vs Day 0	-0.830892	4.75257	-1.30866	0.193204	0.572712	-5.54897	0.466915
Blautia_coccoides_(ASV_1222)	Clostridiales	Firmicutes	Day 30 Vs Day 0	-2.21991	4.75257	-3.4056	0.000904371	0.0304308	-0.958915	0.0220773
Blautia_coccoides_(ASV_1224)	Clostridiales	Firmicutes	Day 14 Vs Day 0	-0.232992	4.16695	-0.557126	0.578502	0.879328	-6.41806	0.791604
Blautia_coccoides_(ASV_1224)	Clostridiales	Firmicutes	Day 30 Vs Day 0	-0.417751	4.16695	-0.901818	0.369	0.646718	-6.08313	0.64188
Blautia_coccoides_(ASV_1224)	Clostridiales	Firmicutes	Day 180 Vs Day 0	2.06658	4.1487	4.00348	0.000109748	0.00402734	1.05545	0.00880858
Blautia_coccoides_(ASV_1224)	Clostridiales	Firmicutes	Day 7 Vs Day 0	0.51431	4.16695	0.951227	0.343443	0.826806	-5.61868	0.627113
Blautia_coccoides_(ASV_1224)	Clostridiales	Firmicutes	Day 56 Vs Day 0	1.50758	4.16695	3.14923	0.00207633	0.0732888	-1.57748	0.0337811
Blautia_coccoides_(ASV_936)	Clostridiales	Firmicutes	Day 56 Vs Day 0	1.54144	4.17624	3.18485	0.00185498	0.0732888	-1.47668	0.0317088
Blautia_coccoides_(ASV_936)	Clostridiales	Firmicutes	Day 30 Vs Day 0	-0.419114	4.17624	-0.896594	0.37177	0.646718	-6.08784	0.643572
Blautia_coccoides_(ASV_936)	Clostridiales	Firmicutes	Day 180 Vs Day 0	2.05489	4.14037	4.02585	0.000100976	0.00402734	1.13097	0.00857152
Blautia_coccoides_(ASV_936)	Clostridiales	Firmicutes	Day 14 Vs Day 0	-0.2338	4.17624	-0.553986	0.580642	0.879328	-6.41985	0.792481
Blautia_coccoides_(ASV_936)	Clostridiales	Firmicutes	Day 7 Vs Day 0	0.522632	4.17624	0.95688	0.340594	0.826806	-5.61273	0.625002
Blautia_faecis_(ASV_1757)	Clostridiales	Firmicutes	Day 14 Vs Day 0	-0.315074	4.3453	-0.672947	0.502303	0.879328	-6.30367	0.754394
Blautia_faecis_(ASV_1757)	Clostridiales	Firmicutes	Day 7 Vs Day 0	-0.218446	4.3453	-0.386864	0.699558	0.930957	-5.99954	0.851923
Blautia_faecis_(ASV_1757)	Clostridiales	Firmicutes	Day 56 Vs Day 0	0.580992	4.3453	1.14173	0.255891	0.466449	-5.54115	0.54356
Blautia_faecis_(ASV_1757)	Clostridiales	Firmicutes	Day 30 Vs Day 0	-0.091472	4.3453	-0.169293	0.865858	0.928504	-6.38402	0.928389
Blautia_faecis_(ASV_1757)	Clostridiales	Firmicutes	Day 180 Vs Day 0	1.13032	4.53618	2.00151	0.0476435	0.0866407	-4.27957	0.208908
Blautia_faecis_(ASV_2038)	Clostridiales	Firmicutes	Day 180 Vs Day 0	2.02511	4.61153	3.24631	0.00152385	0.00780738	-1.29343	0.0284358
Blautia_faecis_(ASV_2038)	Clostridiales	Firmicutes	Day 56 Vs Day 0	1.11389	4.39862	2.16245	0.0326119	0.165563	-3.95277	0.165834
Blautia_faecis_(ASV_2038)	Clostridiales	Firmicutes	Day 14 Vs Day 0	-0.203792	4.39862	-0.430092	0.667917	0.896127	-6.43172	0.837102
Blautia_faecis_(ASV_2038)	Clostridiales	Firmicutes	Day 7 Vs Day 0	-0.207683	4.39862	-0.366805	0.714425	0.931983	-6.01176	0.861286
Blautia_faecis_(ASV_2038)	Clostridiales	Firmicutes	Day 30 Vs Day 0	-0.0677671	4.39862	-0.125034	0.900711	0.945351	-6.39522	0.947783
Blautia_faecis_(ASV_373)	Clostridiales	Firmicutes	Day 56 Vs Day 0	-0.692042	5.52925	-0.919812	0.359557	0.545913	-5.59102	0.637743
Blautia_faecis_(ASV_373)	Clostridiales	Firmicutes	Day 30 Vs Day 0	-1.6314	5.52925	-1.98164	0.0498557	0.238732	-4.32295	0.214036
Blautia_faecis_(ASV_373)	Clostridiales	Firmicutes	Day 180 Vs Day 0	0.992394	4.939	1.64239	0.103185	0.156665	-4.88522	0.328168
Blautia_faecis_(ASV_373)	Clostridiales	Firmicutes	Day 7 Vs Day 0	-3.19464	5.52925	-4.09923	7.66589e-05	0.0318135	1.4092	0.00715803
Blautia_faecis_(ASV_373)	Clostridiales	Firmicutes	Day 14 Vs Day 0	-2.61662	5.52925	-3.68205	0.000351048	0.016767	-0.0668338	0.0142876
Blautia_faecis_(ASV_521)	Clostridiales	Firmicutes	Day 180 Vs Day 0	1.35886	4.42779	2.39314	0.0182897	0.042049	-3.48858	0.120056
Blautia_faecis_(ASV_521)	Clostridiales	Firmicutes	Day 56 Vs Day 0	-1.06938	5.42997	-1.4369	0.153407	0.353035	-5.01737	0.413417
Blautia_faecis_(ASV_521)	Clostridiales	Firmicutes	Day 14 Vs Day 0	-2.58033	5.42997	-3.68005	0.000353522	0.016767	-0.0716937	0.0142876
Blautia_faecis_(ASV_521)	Clostridiales	Firmicutes	Day 30 Vs Day 0	-2.34252	5.42997	-3.02453	0.00305932	0.0536458	-1.96448	0.0420868
Blautia_faecis_(ASV_521)	Clostridiales	Firmicutes	Day 7 Vs Day 0	-2.10551	5.42997	-2.56982	0.0114265	0.406458	-2.90399	0.0931836
Blautia_glucerasea_(ASV_2550)	Clostridiales	Firmicutes	Day 30 Vs Day 0	0.0853254	4.3297	0.166071	0.868387	0.929614	-6.39491	0.929427
Blautia_glucerasea_(ASV_2550)	Clostridiales	Firmicutes	Day 7 Vs Day 0	0.602891	4.3297	1.07363	0.28519	0.826806	-5.49267	0.573451
Blautia_glucerasea_(ASV_2550)	Clostridiales	Firmicutes	Day 56 Vs Day 0	1.37534	4.3297	2.81689	0.00569049	0.0796029	-2.46818	0.0598829
Blautia_glucerasea_(ASV_2550)	Clostridiales	Firmicutes	Day 14 Vs Day 0	0.139656	4.3297	0.311428	0.756027	0.913205	-6.48228	0.881388
Blautia_glucerasea_(ASV_2550)	Clostridiales	Firmicutes	Day 180 Vs Day 0	2.22475	4.50146	3.70592	0.000322747	0.00453195	0.100218	0.0137504
Blautia_luti_(ASV_2525)	Clostridiales	Firmicutes	Day 180 Vs Day 0	3.05317	6.93964	2.8199	0.00564083	0.0189295	-2.28277	0.0595998
Blautia_luti_(ASV_2525)	Clostridiales	Firmicutes	Day 14 Vs Day 0	-0.102545	4.24959	-0.225085	0.822305	0.927168	-6.48117	0.910557
Blautia_luti_(ASV_2525)	Clostridiales	Firmicutes	Day 30 Vs Day 0	-0.522278	4.24959	-1.04571	0.297843	0.608794	-5.89279	0.586966
Blautia_luti_(ASV_2525)	Clostridiales	Firmicutes	Day 56 Vs Day 0	0.899523	4.24959	1.8389	0.0684561	0.229242	-4.55169	0.256324
Blautia_luti_(ASV_2525)	Clostridiales	Firmicutes	Day 7 Vs Day 0	0.31214	4.24959	0.55002	0.583351	0.903323	-5.87698	0.794029
Blautia_luti_(ASV_3265)	Clostridiales	Firmicutes	Day 56 Vs Day 0	1.62411	4.34695	3.2019	0.00175697	0.0732888	-1.42917	0.0308087
Blautia_luti_(ASV_3265)	Clostridiales	Firmicutes	Day 7 Vs Day 0	0.866127	4.34695	1.47372	0.143234	0.766174	-5.00129	0.398495
Blautia_luti_(ASV_3265)	Clostridiales	Firmicutes	Day 30 Vs Day 0	0.0565927	4.34695	0.109123	0.913292	0.949915	-6.42224	0.952434
Blautia_luti_(ASV_3265)	Clostridiales	Firmicutes	Day 14 Vs Day 0	0.0159155	4.34695	0.0353491	0.971861	0.985316	-6.55453	0.985851
Blautia_luti_(ASV_3265)	Clostridiales	Firmicutes	Day 180 Vs Day 0	2.45324	4.83485	4.07137	8.5145e-05	0.00401046	1.30196	0.00773445
Blautia_luti_(ASV_3890)	Clostridiales	Firmicutes	Day 180 Vs Day 0	1.37648	4.25706	2.67865	0.00845239	0.0253572	-2.82325	0.0767185
Blautia_luti_(ASV_3890)	Clostridiales	Firmicutes	Day 30 Vs Day 0	-0.811126	4.20477	-1.68313	0.0950065	0.328564	-5.09595	0.313194
Blautia_luti_(ASV_3890)	Clostridiales	Firmicutes	Day 7 Vs Day 0	-0.0945264	4.20477	-0.173445	0.8626	0.948885	-6.05584	0.926874
Blautia_luti_(ASV_3890)	Clostridiales	Firmicutes	Day 14 Vs Day 0	-0.141977	4.20477	-0.311045	0.756318	0.913205	-6.46841	0.881388
Blautia_luti_(ASV_3890)	Clostridiales	Firmicutes	Day 56 Vs Day 0	0.844746	4.20477	1.72056	0.0879642	0.263893	-4.7562	0.298001
Blautia_luti_(ASV_573)	Clostridiales	Firmicutes	Day 180 Vs Day 0	0.713269	4.71323	1.16304	0.247173	0.322349	-5.50511	0.533137
Blautia_luti_(ASV_573)	Clostridiales	Firmicutes	Day 56 Vs Day 0	-0.38916	4.71854	-0.616774	0.538578	0.701882	-5.89995	0.776896
Blautia_luti_(ASV_573)	Clostridiales	Firmicutes	Day 30 Vs Day 0	-1.86828	4.71854	-2.93295	0.00403814	0.0610445	-2.30128	0.0496133
Blautia_luti_(ASV_573)	Clostridiales	Firmicutes	Day 14 Vs Day 0	-1.27744	4.71854	-2.1395	0.0344651	0.239113	-4.20896	0.17118
Blautia_luti_(ASV_573)	Clostridiales	Firmicutes	Day 7 Vs Day 0	-0.960062	4.71854	-1.3389	0.18319	0.813733	-5.12596	0.453981
Blautia_luti_(ASV_99)	Clostridiales	Firmicutes	Day 30 Vs Day 0	-2.25547	6.13054	-2.4886	0.0142267	0.127426	-3.24043	0.104189
Blautia_luti_(ASV_99)	Clostridiales	Firmicutes	Day 7 Vs Day 0	-2.7189	6.13054	-2.95213	0.00381195	0.215722	-1.96687	0.0478576
Blautia_luti_(ASV_99)	Clostridiales	Firmicutes	Day 56 Vs Day 0	-1.56978	6.13054	-1.85571	0.0660031	0.228135	-4.33469	0.251373
Blautia_luti_(ASV_99)	Clostridiales	Firmicutes	Day 180 Vs Day 0	1.62922	4.45858	2.85454	0.00509667	0.0177244	-2.37854	0.0564031
Blautia_luti_(ASV_99)	Clostridiales	Firmicutes	Day 14 Vs Day 0	-1.97377	6.13054	-2.35658	0.0201004	0.185222	-3.58235	0.12703
Blautia_obeum_(ASV_3020)	Clostridiales	Firmicutes	Day 30 Vs Day 0	-0.581176	4.21146	-1.21815	0.225609	0.53097	-5.71757	0.509154
Blautia_obeum_(ASV_3020)	Clostridiales	Firmicutes	Day 180 Vs Day 0	1.77445	4.8935	2.80814	0.00583714	0.0194311	-2.44587	0.0608987
Blautia_obeum_(ASV_3020)	Clostridiales	Firmicutes	Day 56 Vs Day 0	0.86229	4.21146	1.82759	0.0701503	0.232915	-4.57578	0.259692
Blautia_obeum_(ASV_3020)	Clostridiales	Firmicutes	Day 7 Vs Day 0	0.26551	4.21146	0.487129	0.627075	0.919908	-5.91719	0.817924
Blautia_obeum_(ASV_3020)	Clostridiales	Firmicutes	Day 14 Vs Day 0	-0.608898	4.21146	-1.44358	0.15152	0.542261	-5.53122	0.41039
Blautia_obeum_(ASV_58)	Clostridiales	Firmicutes	Day 14 Vs Day 0	-2.19269	9.2323	-2.27078	0.0249829	0.213039	-3.58786	0.142949
Blautia_obeum_(ASV_58)	Clostridiales	Firmicutes	Day 30 Vs Day 0	-2.01118	9.2323	-1.86756	0.0643175	0.265386	-4.27702	0.247656
Blautia_obeum_(ASV_58)	Clostridiales	Firmicutes	Day 180 Vs Day 0	2.38616	4.13945	4.6151	1.01068e-05	0.00144857	3.24328	0.00173828
Blautia_obeum_(ASV_58)	Clostridiales	Firmicutes	Day 7 Vs Day 0	-1.06927	9.2323	-0.888887	0.375881	0.826806	-5.18006	0.646395
Blautia_obeum_(ASV_58)	Clostridiales	Firmicutes	Day 56 Vs Day 0	-3.65022	9.2323	-3.85296	0.000190724	0.0263835	0.543973	0.0111821
Blautia_schinkii_(ASV_3320)	Clostridiales	Firmicutes	Day 56 Vs Day 0	1.32593	4.29131	2.77842	0.00636182	0.0820949	-2.56698	0.0646327
Blautia_schinkii_(ASV_3320)	Clostridiales	Firmicutes	Day 180 Vs Day 0	1.8626	4.13634	3.67632	0.000358182	0.00462075	-0.0236101	0.0143081
Blautia_schinkii_(ASV_3320)	Clostridiales	Firmicutes	Day 7 Vs Day 0	0.57329	4.29131	1.04505	0.298147	0.826806	-5.52405	0.587137
Blautia_schinkii_(ASV_3320)	Clostridiales	Firmicutes	Day 30 Vs Day 0	-0.0352584	4.29131	-0.0713866	0.943211	0.966189	-6.42474	0.971079
Blautia_schinkii_(ASV_3320)	Clostridiales	Firmicutes	Day 14 Vs Day 0	0.124745	4.29131	0.284326	0.776661	0.915024	-6.49191	0.888735
Blautia_schinkii_(ASV_369)	Clostridiales	Firmicutes	Day 14 Vs Day 0	-2.70975	6.71326	-3.93493	0.000141407	0.00880259	0.822545	0.00978066
Blautia_schinkii_(ASV_369)	Clostridiales	Firmicutes	Day 56 Vs Day 0	-2.4281	6.71326	-3.50576	0.000645654	0.0423073	-0.461515	0.0195078
Blautia_schinkii_(ASV_369)	Clostridiales	Firmicutes	Day 30 Vs Day 0	-1.93439	6.71326	-2.49141	0.0141204	0.127391	-3.19648	0.104023
Blautia_schinkii_(ASV_369)	Clostridiales	Firmicutes	Day 180 Vs Day 0	2.21059	4.41885	4.17	5.85906e-05	0.00383923	1.62936	0.00634307
Blautia_schinkii_(ASV_369)	Clostridiales	Firmicutes	Day 7 Vs Day 0	-0.782678	6.71326	-0.889827	0.375378	0.826806	-5.34623	0.646101
Blautia_wexlerae_(ASV_113)	Clostridiales	Firmicutes	Day 14 Vs Day 0	-2.0094	7.79754	-2.35401	0.0202331	0.185222	-3.48608	0.12733
Blautia_wexlerae_(ASV_113)	Clostridiales	Firmicutes	Day 56 Vs Day 0	-1.67264	7.79754	-1.87233	0.0636485	0.226015	-4.19041	0.246477
Blautia_wexlerae_(ASV_113)	Clostridiales	Firmicutes	Day 30 Vs Day 0	-1.95465	7.79754	-2.04103	0.04349	0.2275	-4.04199	0.197971
Blautia_wexlerae_(ASV_113)	Clostridiales	Firmicutes	Day 180 Vs Day 0	1.4979	4.21006	2.88144	0.00470786	0.0167465	-2.31433	0.0537732
Blautia_wexlerae_(ASV_113)	Clostridiales	Firmicutes	Day 7 Vs Day 0	-3.42834	7.79754	-3.73792	0.000288176	0.0717559	0.207666	0.0128747
Blautia_wexlerae_(ASV_1783)	Clostridiales	Firmicutes	Day 7 Vs Day 0	0.643134	4.26163	1.1419	0.25582	0.826806	-5.42278	0.54356
Blautia_wexlerae_(ASV_1783)	Clostridiales	Firmicutes	Day 56 Vs Day 0	1.51914	4.26163	3.07853	0.00259012	0.0732888	-1.77396	0.0383076
Blautia_wexlerae_(ASV_1783)	Clostridiales	Firmicutes	Day 14 Vs Day 0	-0.234203	4.26163	-0.542265	0.588664	0.879328	-6.42614	0.798049
Blautia_wexlerae_(ASV_1783)	Clostridiales	Firmicutes	Day 30 Vs Day 0	0.296013	4.26163	0.564975	0.573169	0.794748	-6.23746	0.790104
Blautia_wexlerae_(ASV_1783)	Clostridiales	Firmicutes	Day 180 Vs Day 0	1.98842	4.20983	3.92543	0.000146427	0.00402734	0.791118	0.00987512
Brachyspira_pilosicoli_(ASV_3217)	Brachyspirales	Spirochaetes	Day 14 Vs Day 0	0.116477	4.21677	0.246105	0.806031	0.923575	-6.4838	0.9023
Brachyspira_pilosicoli_(ASV_3217)	Brachyspirales	Spirochaetes	Day 180 Vs Day 0	1.82291	4.4529	2.87735	0.00476518	0.0168541	-2.33956	0.0540971
Brachyspira_pilosicoli_(ASV_3217)	Brachyspirales	Spirochaetes	Day 30 Vs Day 0	-0.470821	4.21677	-0.909104	0.365158	0.646718	-6.032	0.640865
Brachyspira_pilosicoli_(ASV_3217)	Brachyspirales	Spirochaetes	Day 7 Vs Day 0	0.357336	4.21677	0.605608	0.545944	0.893564	-5.85287	0.781714
Brachyspira_pilosicoli_(ASV_3217)	Brachyspirales	Spirochaetes	Day 56 Vs Day 0	0.953321	4.21677	1.87052	0.0639016	0.226015	-4.50068	0.246817
Brevibacterium_paucivorans_(ASV_2410)	Micrococcales	Actinobacteria	Day 7 Vs Day 0	0.558782	4.45828	0.919712	0.359609	0.826806	-5.61839	0.637743
Brevibacterium_paucivorans_(ASV_2410)	Micrococcales	Actinobacteria	Day 30 Vs Day 0	0.045183	4.45828	0.0814821	0.935197	0.962248	-6.38694	0.966108
Brevibacterium_paucivorans_(ASV_2410)	Micrococcales	Actinobacteria	Day 180 Vs Day 0	1.98724	4.40524	3.39634	0.000932656	0.00611135	-0.860928	0.0223299
Brevibacterium_paucivorans_(ASV_2410)	Micrococcales	Actinobacteria	Day 14 Vs Day 0	-0.13599	4.45828	-0.287412	0.774303	0.915024	-6.49316	0.888204
Brevibacterium_paucivorans_(ASV_2410)	Micrococcales	Actinobacteria	Day 56 Vs Day 0	1.214	4.45828	2.31336	0.022443	0.144661	-3.63446	0.134878
Breznakia_blatticola_(ASV_2787)	Erysipelotrichales	Firmicutes	Day 56 Vs Day 0	1.34761	4.57117	2.77655	0.00639615	0.0820949	-2.55294	0.0647415
Breznakia_blatticola_(ASV_2787)	Erysipelotrichales	Firmicutes	Day 30 Vs Day 0	-0.3131	4.57117	-0.632174	0.528502	0.76421	-6.21618	0.771227
Breznakia_blatticola_(ASV_2787)	Erysipelotrichales	Firmicutes	Day 14 Vs Day 0	0.0939031	4.57117	0.207564	0.835929	0.931844	-6.46801	0.915712
Breznakia_blatticola_(ASV_2787)	Erysipelotrichales	Firmicutes	Day 7 Vs Day 0	0.895424	4.57117	1.53571	0.127299	0.754703	-4.87047	0.372727
Breznakia_blatticola_(ASV_2787)	Erysipelotrichales	Firmicutes	Day 180 Vs Day 0	1.85545	4.14308	3.6634	0.000374785	0.00462075	-0.0646714	0.0145091
Breznakia_pachnodae_(ASV_536)	Erysipelotrichales	Firmicutes	Day 30 Vs Day 0	0.0420836	4.49083	0.0619862	0.950679	0.96699	-6.351	0.974821
Breznakia_pachnodae_(ASV_536)	Erysipelotrichales	Firmicutes	Day 56 Vs Day 0	1.34624	4.49083	2.12596	0.0356009	0.170381	-4.00041	0.173929
Breznakia_pachnodae_(ASV_536)	Erysipelotrichales	Firmicutes	Day 14 Vs Day 0	-0.831297	4.49083	-1.5042	0.135216	0.520539	-5.43557	0.386701
Breznakia_pachnodae_(ASV_536)	Erysipelotrichales	Firmicutes	Day 180 Vs Day 0	1.703	4.26427	3.1874	0.00184	0.00881076	-1.4864	0.0315247
Breznakia_pachnodae_(ASV_536)	Erysipelotrichales	Firmicutes	Day 7 Vs Day 0	-0.129578	4.49083	-0.185443	0.853201	0.948385	-6.02507	0.924085
Butyricicoccus_pullicaecorum_(ASV_2534)	Clostridiales	Firmicutes	Day 14 Vs Day 0	-0.142868	4.48917	-0.305291	0.760685	0.913205	-6.48581	0.881484
Butyricicoccus_pullicaecorum_(ASV_2534)	Clostridiales	Firmicutes	Day 30 Vs Day 0	0.171567	4.48917	0.309506	0.757485	0.879384	-6.33079	0.881484
Butyricicoccus_pullicaecorum_(ASV_2534)	Clostridiales	Firmicutes	Day 7 Vs Day 0	1.02323	4.48917	1.62331	0.107204	0.701801	-4.74223	0.336194
Butyricicoccus_pullicaecorum_(ASV_2534)	Clostridiales	Firmicutes	Day 56 Vs Day 0	0.97952	4.48917	1.9123	0.0582745	0.217221	-4.4286	0.233787
Butyricicoccus_pullicaecorum_(ASV_2534)	Clostridiales	Firmicutes	Day 180 Vs Day 0	1.75636	4.71597	2.91139	0.00430693	0.0160543	-2.21218	0.0514764
Butyricicoccus_pullicaecorum_(ASV_2795)	Clostridiales	Firmicutes	Day 56 Vs Day 0	0.879572	4.19489	1.84532	0.0675108	0.229242	-4.54762	0.254914
Butyricicoccus_pullicaecorum_(ASV_2795)	Clostridiales	Firmicutes	Day 7 Vs Day 0	0.276802	4.19489	0.502293	0.616402	0.917968	-5.91198	0.813233
Butyricicoccus_pullicaecorum_(ASV_2795)	Clostridiales	Firmicutes	Day 14 Vs Day 0	-0.215689	4.19489	-0.487934	0.626506	0.887835	-6.40135	0.817856
Butyricicoccus_pullicaecorum_(ASV_2795)	Clostridiales	Firmicutes	Day 30 Vs Day 0	-0.554845	4.19489	-1.14919	0.252815	0.55989	-5.79795	0.539888
Butyricicoccus_pullicaecorum_(ASV_2795)	Clostridiales	Firmicutes	Day 180 Vs Day 0	1.56417	4.34299	2.8436	0.00526303	0.0179721	-2.41305	0.0572911
Butyricicoccus_pullicaecorum_(ASV_2922)	Clostridiales	Firmicutes	Day 180 Vs Day 0	1.40504	4.22496	2.64038	0.00940728	0.0274287	-2.91636	0.082134
Butyricicoccus_pullicaecorum_(ASV_2922)	Clostridiales	Firmicutes	Day 7 Vs Day 0	0.224756	4.21529	0.398423	0.691042	0.927229	-5.95244	0.847829
Butyricicoccus_pullicaecorum_(ASV_2922)	Clostridiales	Firmicutes	Day 14 Vs Day 0	-0.269983	4.21529	-0.595752	0.552487	0.879328	-6.33826	0.784211
Butyricicoccus_pullicaecorum_(ASV_2922)	Clostridiales	Firmicutes	Day 30 Vs Day 0	-0.609775	4.21529	-1.2318	0.220484	0.527077	-5.69692	0.503213
Butyricicoccus_pullicaecorum_(ASV_2922)	Clostridiales	Firmicutes	Day 56 Vs Day 0	0.820486	4.21529	1.68404	0.0948314	0.276499	-4.8125	0.313032
Butyricimonas_virosa_(ASV_2460)	Bacteroidales	Bacteroidetes	Day 180 Vs Day 0	1.99759	4.43051	3.54368	0.000567339	0.00539188	-0.417881	0.0182673
Butyricimonas_virosa_(ASV_2460)	Bacteroidales	Bacteroidetes	Day 56 Vs Day 0	1.37748	4.42066	2.53895	0.0124265	0.115625	-3.15043	0.0973015
Butyricimonas_virosa_(ASV_2460)	Bacteroidales	Bacteroidetes	Day 14 Vs Day 0	0.623776	4.42066	1.20429	0.230898	0.620378	-5.79164	0.51641
Butyricimonas_virosa_(ASV_2460)	Bacteroidales	Bacteroidetes	Day 30 Vs Day 0	-0.518446	4.42066	-0.977656	0.330254	0.646718	-6.02136	0.617677
Butyricimonas_virosa_(ASV_2460)	Bacteroidales	Bacteroidetes	Day 7 Vs Day 0	1.85137	4.42066	2.67399	0.00856375	0.352685	-2.68982	0.0772039
Butyricimonas_virosa_(ASV_987)	Bacteroidales	Bacteroidetes	Day 56 Vs Day 0	0.856523	4.56464	1.70233	0.0913404	0.270759	-4.77501	0.305149
Butyricimonas_virosa_(ASV_987)	Bacteroidales	Bacteroidetes	Day 14 Vs Day 0	0.196795	4.56464	0.411229	0.681654	0.897924	-6.39824	0.844492
Butyricimonas_virosa_(ASV_987)	Bacteroidales	Bacteroidetes	Day 180 Vs Day 0	1.65248	4.5338	2.65533	0.00902313	0.0267368	-2.86823	0.080146
Butyricimonas_virosa_(ASV_987)	Bacteroidales	Bacteroidetes	Day 30 Vs Day 0	-0.317816	4.56464	-0.591684	0.5552	0.789068	-6.20876	0.785481
Butyricimonas_virosa_(ASV_987)	Bacteroidales	Bacteroidetes	Day 7 Vs Day 0	0.434942	4.56464	0.73118	0.466126	0.880618	-5.74608	0.724202
Butyrivibrio_crossotus_(ASV_121)	Clostridiales	Firmicutes	Day 7 Vs Day 0	-4.09927	5.28452	-4.55454	1.29211e-05	0.0160867	2.92821	0.00201084
Butyrivibrio_crossotus_(ASV_121)	Clostridiales	Firmicutes	Day 14 Vs Day 0	-4.87237	5.28452	-6.23841	7.22506e-09	2.98768e-06	9.98162	4.90647e-06
Butyrivibrio_crossotus_(ASV_121)	Clostridiales	Firmicutes	Day 180 Vs Day 0	2.50531	4.49885	4.44716	1.98754e-05	0.00193663	2.62128	0.00290494
Butyrivibrio_crossotus_(ASV_121)	Clostridiales	Firmicutes	Day 56 Vs Day 0	-3.10173	5.28452	-3.72694	0.000299616	0.0292753	0.20706	0.0130124
Butyrivibrio_crossotus_(ASV_121)	Clostridiales	Firmicutes	Day 30 Vs Day 0	-3.83159	5.28452	-4.36471	2.75426e-05	0.00285754	2.32721	0.00354729
Casaltella_massiliensis_(ASV_3168)	Clostridiales	Firmicutes	Day 7 Vs Day 0	0.652651	4.21689	1.19101	0.236053	0.826806	-5.36539	0.521228
Casaltella_massiliensis_(ASV_3168)	Clostridiales	Firmicutes	Day 14 Vs Day 0	0.0144536	4.21689	0.0339512	0.972974	0.985641	-6.55414	0.986431
Casaltella_massiliensis_(ASV_3168)	Clostridiales	Firmicutes	Day 180 Vs Day 0	2.17591	4.34756	3.77263	0.000254663	0.00425547	0.309625	0.0124336
Casaltella_massiliensis_(ASV_3168)	Clostridiales	Firmicutes	Day 30 Vs Day 0	-0.447927	4.21689	-0.968201	0.334934	0.646718	-6.02444	0.621824
Casaltella_massiliensis_(ASV_3168)	Clostridiales	Firmicutes	Day 56 Vs Day 0	1.38277	4.21689	2.90534	0.00438531	0.0743012	-2.23969	0.0521347
Catenibacterium_mitsuokai_(ASV_1066)	Erysipelotrichales	Firmicutes	Day 56 Vs Day 0	1.03827	4.2328	2.04546	0.043044	0.186723	-4.19699	0.197231
Catenibacterium_mitsuokai_(ASV_1066)	Erysipelotrichales	Firmicutes	Day 30 Vs Day 0	0.350581	4.2328	0.646283	0.519357	0.757655	-6.20272	0.764197
Catenibacterium_mitsuokai_(ASV_1066)	Erysipelotrichales	Firmicutes	Day 180 Vs Day 0	1.51118	4.28053	3.09353	0.0024722	0.0107281	-1.74791	0.0373867
Catenibacterium_mitsuokai_(ASV_1066)	Erysipelotrichales	Firmicutes	Day 14 Vs Day 0	-0.214064	4.2328	-0.472017	0.637791	0.891111	-6.46115	0.823337
Catenibacterium_mitsuokai_(ASV_1066)	Erysipelotrichales	Firmicutes	Day 7 Vs Day 0	1.27435	4.2328	2.03777	0.0438197	0.548856	-4.05882	0.198384
Catenibacterium_mitsuokai_(ASV_1953)	Erysipelotrichales	Firmicutes	Day 180 Vs Day 0	1.40749	4.21973	2.5962	0.0106298	0.0299873	-3.02129	0.0887572
Catenibacterium_mitsuokai_(ASV_1953)	Erysipelotrichales	Firmicutes	Day 14 Vs Day 0	0.143645	4.26846	0.285444	0.775807	0.915024	-6.46034	0.888615
Catenibacterium_mitsuokai_(ASV_1953)	Erysipelotrichales	Firmicutes	Day 7 Vs Day 0	0.311465	4.26846	0.498337	0.619178	0.918805	-5.90005	0.813734
Catenibacterium_mitsuokai_(ASV_1953)	Erysipelotrichales	Firmicutes	Day 56 Vs Day 0	0.89154	4.26846	1.65726	0.100137	0.283343	-4.84857	0.322148
Catenibacterium_mitsuokai_(ASV_1953)	Erysipelotrichales	Firmicutes	Day 30 Vs Day 0	-0.518038	4.26846	-0.940481	0.348902	0.646718	-5.9906	0.631676
Catenibacterium_mitsuokai_(ASV_3115)	Erysipelotrichales	Firmicutes	Day 56 Vs Day 0	1.194	4.2313	2.47839	0.014619	0.118959	-3.28981	0.105859
Catenibacterium_mitsuokai_(ASV_3115)	Erysipelotrichales	Firmicutes	Day 7 Vs Day 0	1.05229	4.2313	1.80989	0.07287	0.624899	-4.47309	0.266181
Catenibacterium_mitsuokai_(ASV_3115)	Erysipelotrichales	Firmicutes	Day 30 Vs Day 0	-0.489609	4.2313	-1.03582	0.302416	0.612208	-5.96109	0.591373
Catenibacterium_mitsuokai_(ASV_3115)	Erysipelotrichales	Firmicutes	Day 180 Vs Day 0	-3.52683	5.98646	-3.47122	0.000725773	0.00584609	-0.557879	0.0201577
Catenibacterium_mitsuokai_(ASV_3115)	Erysipelotrichales	Firmicutes	Day 14 Vs Day 0	0.179217	4.2313	0.400586	0.689453	0.897924	-6.45084	0.847077
Catenibacterium_mitsuokai_(ASV_3709)	Erysipelotrichales	Firmicutes	Day 30 Vs Day 0	0.25947	4.21667	0.497101	0.620047	0.810881	-6.29373	0.814021
Catenibacterium_mitsuokai_(ASV_3709)	Erysipelotrichales	Firmicutes	Day 180 Vs Day 0	2.06636	4.76242	3.49669	0.000665858	0.0057172	-0.556364	0.0195825
Catenibacterium_mitsuokai_(ASV_3709)	Erysipelotrichales	Firmicutes	Day 14 Vs Day 0	-0.219617	4.21667	-0.499422	0.618417	0.887835	-6.44812	0.813669
Catenibacterium_mitsuokai_(ASV_3709)	Erysipelotrichales	Firmicutes	Day 56 Vs Day 0	1.23827	4.21667	2.50554	0.0135964	0.117552	-3.22747	0.102178
Catenibacterium_mitsuokai_(ASV_3709)	Erysipelotrichales	Firmicutes	Day 7 Vs Day 0	1.13107	4.21667	1.88329	0.0621347	0.611274	-4.34287	0.242752
Catenibacterium_mitsuokai_(ASV_688)	Erysipelotrichales	Firmicutes	Day 180 Vs Day 0	1.74529	4.26846	2.99359	0.00336235	0.0134602	-1.99922	0.0444692
Catenibacterium_mitsuokai_(ASV_688)	Erysipelotrichales	Firmicutes	Day 30 Vs Day 0	0.0151684	4.61153	0.0245808	0.980431	0.986772	-6.36572	0.989973
Catenibacterium_mitsuokai_(ASV_688)	Erysipelotrichales	Firmicutes	Day 56 Vs Day 0	1.13491	4.61153	1.97707	0.0503774	0.201672	-4.29623	0.215286
Catenibacterium_mitsuokai_(ASV_688)	Erysipelotrichales	Firmicutes	Day 7 Vs Day 0	-0.555562	4.61153	-0.906764	0.366389	0.826806	-5.69606	0.641455
Catenibacterium_mitsuokai_(ASV_688)	Erysipelotrichales	Firmicutes	Day 14 Vs Day 0	-0.0274926	4.61153	-0.0517112	0.958847	0.980102	-6.49881	0.979363
Cellulosilyticum_lentocellum_(ASV_2010)	Clostridiales	Firmicutes	Day 180 Vs Day 0	1.86275	4.13601	3.67804	0.000356026	0.00462075	-0.0181458	0.0142985
Cellulosilyticum_lentocellum_(ASV_2010)	Clostridiales	Firmicutes	Day 7 Vs Day 0	0.226699	4.24816	0.417707	0.676925	0.926726	-5.98785	0.843668
Cellulosilyticum_lentocellum_(ASV_2010)	Clostridiales	Firmicutes	Day 14 Vs Day 0	-0.237222	4.24816	-0.551317	0.582464	0.879328	-6.42076	0.793544
Cellulosilyticum_lentocellum_(ASV_2010)	Clostridiales	Firmicutes	Day 30 Vs Day 0	0.237544	4.24816	0.447904	0.655048	0.824918	-6.27962	0.831754
Cellulosilyticum_lentocellum_(ASV_2010)	Clostridiales	Firmicutes	Day 56 Vs Day 0	1.35698	4.24816	2.77987	0.00633532	0.0820949	-2.56193	0.0644752
Cerasicoccus_frondis_(ASV_1153)	Puniceicoccales	Verrucomicrobia	Day 30 Vs Day 0	-1.56193	4.30359	-3.03706	0.00294398	0.0531196	-2.06614	0.0410289
Cerasicoccus_frondis_(ASV_1153)	Puniceicoccales	Verrucomicrobia	Day 14 Vs Day 0	-1.40372	4.30359	-2.9899	0.00340037	0.069401	-2.2566	0.0447985
Cerasicoccus_frondis_(ASV_1153)	Puniceicoccales	Verrucomicrobia	Day 7 Vs Day 0	-0.828985	4.30359	-1.43149	0.154946	0.78738	-5.0601	0.416498
Cerasicoccus_frondis_(ASV_1153)	Puniceicoccales	Verrucomicrobia	Day 56 Vs Day 0	-0.102507	4.30359	-0.197979	0.843403	0.899768	-6.1091	0.919
Cerasicoccus_frondis_(ASV_1153)	Puniceicoccales	Verrucomicrobia	Day 180 Vs Day 0	0.225621	4.41375	0.358818	0.720375	0.768524	-6.05691	0.864867
Clostridioides_difficile_(ASV_1513)	Clostridiales	Firmicutes	Day 7 Vs Day 0	1.16142	4.34426	1.95255	0.0532524	0.590244	-4.21921	0.220997
Clostridioides_difficile_(ASV_1513)	Clostridiales	Firmicutes	Day 180 Vs Day 0	1.84006	4.17245	3.66058	0.00037851	0.00462075	-0.0737945	0.0145091
Clostridioides_difficile_(ASV_1513)	Clostridiales	Firmicutes	Day 30 Vs Day 0	-0.0332601	4.34426	-0.0664777	0.947111	0.966573	-6.44211	0.973434
Clostridioides_difficile_(ASV_1513)	Clostridiales	Firmicutes	Day 14 Vs Day 0	0.00433428	4.34426	0.00974306	0.992243	0.995441	-6.54796	0.995976
Clostridioides_difficile_(ASV_1513)	Clostridiales	Firmicutes	Day 56 Vs Day 0	1.36061	4.34426	2.74983	0.00690665	0.0843017	-2.63468	0.0675297
Clostridium_amygdalinum_(ASV_1228)	Clostridiales	Firmicutes	Day 180 Vs Day 0	1.36423	5.07411	2.1707	0.0319664	0.0629717	-3.91387	0.164533
Clostridium_amygdalinum_(ASV_1228)	Clostridiales	Firmicutes	Day 14 Vs Day 0	0.115336	4.56551	0.217917	0.827872	0.928959	-6.49723	0.912245
Clostridium_amygdalinum_(ASV_1228)	Clostridiales	Firmicutes	Day 56 Vs Day 0	0.715287	4.56551	1.25773	0.210985	0.415628	-5.41314	0.490679
Clostridium_amygdalinum_(ASV_1228)	Clostridiales	Firmicutes	Day 30 Vs Day 0	0.789246	4.56551	1.20269	0.231516	0.541703	-5.62046	0.516783
Clostridium_amygdalinum_(ASV_1228)	Clostridiales	Firmicutes	Day 7 Vs Day 0	0.696606	4.56551	1.01483	0.312275	0.826806	-5.51095	0.60152
Clostridium_amygdalinum_(ASV_1332)	Clostridiales	Firmicutes	Day 7 Vs Day 0	0.192841	4.22396	0.33748	0.736357	0.935276	-5.97192	0.872694
Clostridium_amygdalinum_(ASV_1332)	Clostridiales	Firmicutes	Day 56 Vs Day 0	0.785444	4.22396	1.5924	0.113984	0.303877	-4.95277	0.34896
Clostridium_amygdalinum_(ASV_1332)	Clostridiales	Firmicutes	Day 180 Vs Day 0	1.56072	4.37282	2.55097	0.0120279	0.0319801	-3.08235	0.0955928
Clostridium_amygdalinum_(ASV_1332)	Clostridiales	Firmicutes	Day 30 Vs Day 0	-0.643117	4.22396	-1.28166	0.202487	0.502184	-5.63368	0.480794
Clostridium_amygdalinum_(ASV_1332)	Clostridiales	Firmicutes	Day 14 Vs Day 0	-0.309412	4.22396	-0.673953	0.501666	0.879328	-6.28744	0.754259
Clostridium_butyricum_(ASV_3764)	Clostridiales	Firmicutes	Day 14 Vs Day 0	0.350594	4.14286	0.741172	0.460069	0.863931	-6.25912	0.717969
Clostridium_butyricum_(ASV_3764)	Clostridiales	Firmicutes	Day 7 Vs Day 0	0.522899	4.14286	0.895021	0.372607	0.826806	-5.67067	0.644104
Clostridium_butyricum_(ASV_3764)	Clostridiales	Firmicutes	Day 30 Vs Day 0	-0.28335	4.14286	-0.557288	0.578392	0.796568	-6.31753	0.791604
Clostridium_butyricum_(ASV_3764)	Clostridiales	Firmicutes	Day 56 Vs Day 0	1.16074	4.14286	2.28236	0.0242685	0.147217	-3.71987	0.14084
Clostridium_butyricum_(ASV_3764)	Clostridiales	Firmicutes	Day 180 Vs Day 0	1.70315	4.3297	3.35316	0.00107592	0.00649998	-1.01689	0.0238333
Clostridium_butyricum_(ASV_3914)	Clostridiales	Firmicutes	Day 30 Vs Day 0	-0.285177	4.14112	-0.562698	0.574713	0.79502	-6.31475	0.79076
Clostridium_butyricum_(ASV_3914)	Clostridiales	Firmicutes	Day 180 Vs Day 0	1.85273	4.3155	3.35769	0.00105999	0.00649998	-1.00322	0.0237574
Clostridium_butyricum_(ASV_3914)	Clostridiales	Firmicutes	Day 7 Vs Day 0	0.52107	4.14112	0.894745	0.372754	0.826806	-5.67105	0.644104
Clostridium_butyricum_(ASV_3914)	Clostridiales	Firmicutes	Day 56 Vs Day 0	1.15923	4.14112	2.28636	0.0240259	0.146628	-3.71146	0.140104
Clostridium_butyricum_(ASV_3914)	Clostridiales	Firmicutes	Day 14 Vs Day 0	0.342064	4.14112	0.725866	0.469365	0.877417	-6.27088	0.727117
Clostridium_butyricum_(ASV_3961)	Clostridiales	Firmicutes	Day 14 Vs Day 0	0.338997	4.14049	0.720328	0.472755	0.879328	-6.27507	0.729899
Clostridium_butyricum_(ASV_3961)	Clostridiales	Firmicutes	Day 180 Vs Day 0	1.80023	4.31668	3.36337	0.00104028	0.00644353	-0.986077	0.0235482
Clostridium_butyricum_(ASV_3961)	Clostridiales	Firmicutes	Day 7 Vs Day 0	0.520414	4.14049	0.894639	0.37281	0.826806	-5.6712	0.644104
Clostridium_butyricum_(ASV_3961)	Clostridiales	Firmicutes	Day 56 Vs Day 0	1.15869	4.14049	2.28778	0.02394	0.146628	-3.70846	0.139961
Clostridium_butyricum_(ASV_3961)	Clostridiales	Firmicutes	Day 30 Vs Day 0	-0.285833	4.14049	-0.564642	0.573394	0.794748	-6.31375	0.790239
Clostridium_chartatabidum_(ASV_2417)	Clostridiales	Firmicutes	Day 30 Vs Day 0	-0.693215	4.20918	-1.3994	0.16433	0.44476	-5.51604	0.429212
Clostridium_chartatabidum_(ASV_2417)	Clostridiales	Firmicutes	Day 56 Vs Day 0	0.76564	4.20918	1.52678	0.129505	0.323115	-5.05661	0.375257
Clostridium_chartatabidum_(ASV_2417)	Clostridiales	Firmicutes	Day 14 Vs Day 0	-0.444614	4.20918	-0.987427	0.325464	0.754566	-6.07464	0.613014
Clostridium_chartatabidum_(ASV_2417)	Clostridiales	Firmicutes	Day 7 Vs Day 0	0.0545039	4.20918	0.0966751	0.923149	0.966313	-6.05784	0.957501
Clostridium_chartatabidum_(ASV_2417)	Clostridiales	Firmicutes	Day 180 Vs Day 0	1.37437	4.45298	2.4727	0.0148417	0.03703	-3.31327	0.107015
Clostridium_cocleatum_(ASV_819)	Erysipelotrichales	Firmicutes	Day 7 Vs Day 0	1.11037	4.22112	1.87607	0.063129	0.611274	-4.35267	0.245228
Clostridium_cocleatum_(ASV_819)	Erysipelotrichales	Firmicutes	Day 14 Vs Day 0	0.104879	4.22112	0.233332	0.81591	0.925333	-6.5051	0.906752
Clostridium_cocleatum_(ASV_819)	Erysipelotrichales	Firmicutes	Day 30 Vs Day 0	-0.45587	4.22112	-0.95727	0.340398	0.646718	-6.03683	0.625002
Clostridium_cocleatum_(ASV_819)	Erysipelotrichales	Firmicutes	Day 56 Vs Day 0	1.03568	4.22112	2.14499	0.034014	0.166879	-4.00386	0.169503
Clostridium_cocleatum_(ASV_819)	Erysipelotrichales	Firmicutes	Day 180 Vs Day 0	1.64045	4.14148	3.21212	0.00170054	0.00837005	-1.40608	0.0301463
Clostridium_disporicum_(ASV_24)	Clostridiales	Firmicutes	Day 180 Vs Day 0	2.63065	4.14757	4.72081	6.5509e-06	0.00144857	3.63997	0.00148289
Clostridium_disporicum_(ASV_24)	Clostridiales	Firmicutes	Day 7 Vs Day 0	-3.61264	5.98646	-3.30589	0.00125626	0.152251	-1.02888	0.0252265
Clostridium_disporicum_(ASV_24)	Clostridiales	Firmicutes	Day 56 Vs Day 0	-4.95812	5.98646	-5.22831	7.54048e-07	0.00093879	5.42502	0.000256034
Clostridium_disporicum_(ASV_24)	Clostridiales	Firmicutes	Day 30 Vs Day 0	-6.19805	5.98646	-6.48524	2.18737e-09	1.57133e-06	11.0089	2.86926e-06
Clostridium_disporicum_(ASV_24)	Clostridiales	Firmicutes	Day 14 Vs Day 0	-5.82715	5.98646	-6.41545	3.07284e-09	1.91284e-06	10.7277	2.86926e-06
Clostridium_disporicum_(ASV_29)	Clostridiales	Firmicutes	Day 14 Vs Day 0	-4.02736	6.71341	-4.50584	1.57209e-05	0.00130483	2.8324	0.00239663
Clostridium_disporicum_(ASV_29)	Clostridiales	Firmicutes	Day 7 Vs Day 0	-2.07969	6.71341	-1.92281	0.0569253	0.590601	-4.09871	0.22998
Clostridium_disporicum_(ASV_29)	Clostridiales	Firmicutes	Day 180 Vs Day 0	1.17832	4.13568	2.06145	0.0414682	0.0781057	-4.16839	0.193065
Clostridium_disporicum_(ASV_29)	Clostridiales	Firmicutes	Day 56 Vs Day 0	-1.21377	6.71341	-1.18882	0.236911	0.444878	-5.15381	0.52171
Clostridium_disporicum_(ASV_29)	Clostridiales	Firmicutes	Day 30 Vs Day 0	-4.09353	6.71341	-4.27263	3.94675e-05	0.00332949	1.9992	0.0047552
Clostridium_disporicum_(ASV_3021)	Clostridiales	Firmicutes	Day 7 Vs Day 0	0.500838	4.15216	0.939988	0.349153	0.826806	-5.63011	0.631742
Clostridium_disporicum_(ASV_3021)	Clostridiales	Firmicutes	Day 56 Vs Day 0	1.45274	4.15216	3.08394	0.00254698	0.0732888	-1.75973	0.0380518
Clostridium_disporicum_(ASV_3021)	Clostridiales	Firmicutes	Day 30 Vs Day 0	-0.415594	4.15216	-0.908843	0.365295	0.646718	-6.07673	0.640865
Clostridium_disporicum_(ASV_3021)	Clostridiales	Firmicutes	Day 180 Vs Day 0	2.49042	4.57488	3.93997	0.000138809	0.00402734	0.856335	0.00977892
Clostridium_disporicum_(ASV_3021)	Clostridiales	Firmicutes	Day 14 Vs Day 0	-0.231695	4.15216	-0.561278	0.575678	0.879328	-6.41565	0.790789
Clostridium_disporicum_(ASV_493)	Clostridiales	Firmicutes	Day 30 Vs Day 0	-2.10697	4.57636	-3.59096	0.000482202	0.0207014	-0.413998	0.0166905
Clostridium_disporicum_(ASV_493)	Clostridiales	Firmicutes	Day 56 Vs Day 0	-0.507858	4.57636	-0.850927	0.396542	0.576073	-5.76037	0.663283
Clostridium_disporicum_(ASV_493)	Clostridiales	Firmicutes	Day 180 Vs Day 0	1.07163	5.34688	1.51143	0.133366	0.193746	-4.9937	0.382726
Clostridium_disporicum_(ASV_493)	Clostridiales	Firmicutes	Day 14 Vs Day 0	-1.77038	4.57636	-3.24142	0.00154806	0.0458888	-1.52069	0.0284358
Clostridium_disporicum_(ASV_493)	Clostridiales	Firmicutes	Day 7 Vs Day 0	0.33147	4.57636	0.447046	0.655666	0.923955	-5.81281	0.831973
Clostridium_fimetarium_(ASV_1544)	Clostridiales	Firmicutes	Day 7 Vs Day 0	0.128259	4.36158	0.220114	0.826165	0.947708	-6.0091	0.912245
Clostridium_fimetarium_(ASV_1544)	Clostridiales	Firmicutes	Day 30 Vs Day 0	-0.653686	4.36158	-1.27455	0.204986	0.50737	-5.64638	0.483953
Clostridium_fimetarium_(ASV_1544)	Clostridiales	Firmicutes	Day 56 Vs Day 0	0.847445	4.36158	1.66907	0.0977681	0.278542	-4.83249	0.3174
Clostridium_fimetarium_(ASV_1544)	Clostridiales	Firmicutes	Day 14 Vs Day 0	0.149453	4.36158	0.309183	0.757731	0.913205	-6.43904	0.881484
Clostridium_fimetarium_(ASV_1544)	Clostridiales	Firmicutes	Day 180 Vs Day 0	1.63887	4.70982	2.60567	0.0103562	0.0296403	-2.94818	0.0876118
Clostridium_fimetarium_(ASV_394)	Clostridiales	Firmicutes	Day 30 Vs Day 0	-2.37769	6.23738	-3.16553	0.00197216	0.0398911	-1.54088	0.032392
Clostridium_fimetarium_(ASV_394)	Clostridiales	Firmicutes	Day 180 Vs Day 0	1.55257	4.4824	2.75701	0.00676598	0.0215991	-2.59409	0.0667845
Clostridium_fimetarium_(ASV_394)	Clostridiales	Firmicutes	Day 7 Vs Day 0	-0.980824	6.23738	-1.1789	0.240821	0.826806	-5.1689	0.526939
Clostridium_fimetarium_(ASV_394)	Clostridiales	Firmicutes	Day 14 Vs Day 0	-0.804991	6.23738	-1.11145	0.268646	0.667592	-5.60567	0.555822
Clostridium_fimetarium_(ASV_394)	Clostridiales	Firmicutes	Day 56 Vs Day 0	-1.26421	6.23738	-1.78119	0.0774667	0.247298	-4.47472	0.275954
Clostridium_glycyrrhizinilyticum_(ASV_2771)	Clostridiales	Firmicutes	Day 7 Vs Day 0	0.897975	4.2048	1.53704	0.126975	0.754703	-4.87154	0.372254
Clostridium_glycyrrhizinilyticum_(ASV_2771)	Clostridiales	Firmicutes	Day 14 Vs Day 0	-0.603614	4.2048	-1.41548	0.159574	0.5467	-5.57101	0.422702
Clostridium_glycyrrhizinilyticum_(ASV_2771)	Clostridiales	Firmicutes	Day 180 Vs Day 0	1.56468	4.64033	2.6868	0.0082607	0.0249193	-2.77803	0.0755814
Clostridium_glycyrrhizinilyticum_(ASV_2771)	Clostridiales	Firmicutes	Day 56 Vs Day 0	0.820469	4.2048	1.72218	0.0876702	0.263893	-4.75308	0.297686
Clostridium_glycyrrhizinilyticum_(ASV_2771)	Clostridiales	Firmicutes	Day 30 Vs Day 0	-0.659468	4.2048	-1.38632	0.168275	0.447106	-5.51902	0.433305
Clostridium_glycyrrhizinilyticum_(ASV_3756)	Clostridiales	Firmicutes	Day 56 Vs Day 0	1.06177	4.2157	2.21738	0.028522	0.154391	-3.85663	0.154317
Clostridium_glycyrrhizinilyticum_(ASV_3756)	Clostridiales	Firmicutes	Day 180 Vs Day 0	1.69398	4.34356	3.31275	0.00122842	0.00672502	-1.13577	0.0251746
Clostridium_glycyrrhizinilyticum_(ASV_3756)	Clostridiales	Firmicutes	Day 14 Vs Day 0	-0.255722	4.2157	-0.597711	0.551184	0.879328	-6.39474	0.783786
Clostridium_glycyrrhizinilyticum_(ASV_3756)	Clostridiales	Firmicutes	Day 7 Vs Day 0	1.09736	4.2157	1.87454	0.0633405	0.611274	-4.35646	0.245794
Clostridium_glycyrrhizinilyticum_(ASV_3756)	Clostridiales	Firmicutes	Day 30 Vs Day 0	0.139643	4.2157	0.274791	0.78396	0.888512	-6.37702	0.89203
Clostridium_indolis_(ASV_1280)	Clostridiales	Firmicutes	Day 30 Vs Day 0	0.532167	4.63224	0.829978	0.408235	0.674971	-6.04426	0.671848
Clostridium_indolis_(ASV_1280)	Clostridiales	Firmicutes	Day 180 Vs Day 0	2.33956	4.3317	4.50027	1.60757e-05	0.00181947	2.81742	0.00240171
Clostridium_indolis_(ASV_1280)	Clostridiales	Firmicutes	Day 14 Vs Day 0	1.09635	4.63224	1.85263	0.0664472	0.344695	-4.78444	0.252216
Clostridium_indolis_(ASV_1280)	Clostridiales	Firmicutes	Day 56 Vs Day 0	2.23592	4.63224	3.74957	0.000276486	0.0292753	0.226357	0.0128283
Clostridium_indolis_(ASV_1280)	Clostridiales	Firmicutes	Day 7 Vs Day 0	1.94419	4.63224	2.65367	0.009065	0.352685	-2.74817	0.0803269
Clostridium_lavalense_(ASV_2593)	Clostridiales	Firmicutes	Day 14 Vs Day 0	0.18144	4.30443	0.40083	0.689274	0.897924	-6.46366	0.847077
Clostridium_lavalense_(ASV_2593)	Clostridiales	Firmicutes	Day 7 Vs Day 0	0.546674	4.30443	0.961078	0.338488	0.826806	-5.60932	0.6231
Clostridium_lavalense_(ASV_2593)	Clostridiales	Firmicutes	Day 30 Vs Day 0	0.67602	4.30443	1.23008	0.221125	0.527077	-5.62886	0.504279
Clostridium_lavalense_(ASV_2593)	Clostridiales	Firmicutes	Day 180 Vs Day 0	1.72358	4.30131	3.459	0.000756287	0.00585431	-0.700059	0.0204391
Clostridium_lavalense_(ASV_2593)	Clostridiales	Firmicutes	Day 56 Vs Day 0	1.20723	4.30443	2.44386	0.0160183	0.123868	-3.36764	0.112055
Clostridium_lavalense_(ASV_979)	Clostridiales	Firmicutes	Day 30 Vs Day 0	-1.79981	4.4421	-3.17402	0.00191982	0.0398363	-1.66439	0.0321549
Clostridium_lavalense_(ASV_979)	Clostridiales	Firmicutes	Day 7 Vs Day 0	-0.52522	4.4421	-0.795806	0.427751	0.862001	-5.67449	0.687838
Clostridium_lavalense_(ASV_979)	Clostridiales	Firmicutes	Day 14 Vs Day 0	-1.57179	4.4421	-2.99349	0.00336347	0.069401	-2.2179	0.0444692
Clostridium_lavalense_(ASV_979)	Clostridiales	Firmicutes	Day 56 Vs Day 0	-0.237863	4.4421	-0.414517	0.679252	0.785208	-6.0188	0.844147
Clostridium_lavalense_(ASV_979)	Clostridiales	Firmicutes	Day 180 Vs Day 0	0.446693	4.31584	0.728516	0.467748	0.540863	-5.89247	0.725615
Clostridium_leptum_(ASV_235)	Clostridiales	Firmicutes	Day 14 Vs Day 0	-3.66574	4.81246	-5.57548	1.60109e-07	3.32227e-05	7.08994	7.03539e-05
Clostridium_leptum_(ASV_235)	Clostridiales	Firmicutes	Day 30 Vs Day 0	-3.57241	4.81246	-5.01493	1.90095e-06	0.000394446	4.77662	0.000507145
Clostridium_leptum_(ASV_235)	Clostridiales	Firmicutes	Day 56 Vs Day 0	-2.06498	4.81246	-2.91674	0.00423874	0.0743012	-2.11515	0.05107
Clostridium_leptum_(ASV_235)	Clostridiales	Firmicutes	Day 7 Vs Day 0	-2.51868	4.81246	-3.17271	0.00192785	0.177622	-1.40081	0.0321895
Clostridium_leptum_(ASV_235)	Clostridiales	Firmicutes	Day 180 Vs Day 0	1.86924	4.15334	3.80022	0.000230694	0.00425547	0.374913	0.0117893
Clostridium_leptum_(ASV_3008)	Clostridiales	Firmicutes	Day 7 Vs Day 0	1.46782	4.37044	2.37979	0.0189334	0.474972	-3.37799	0.123092
Clostridium_leptum_(ASV_3008)	Clostridiales	Firmicutes	Day 30 Vs Day 0	0.201673	4.37044	0.376522	0.707208	0.855298	-6.34238	0.857365
Clostridium_leptum_(ASV_3008)	Clostridiales	Firmicutes	Day 14 Vs Day 0	-0.280645	4.37044	-0.624098	0.533774	0.879328	-6.37941	0.773909
Clostridium_leptum_(ASV_3008)	Clostridiales	Firmicutes	Day 180 Vs Day 0	2.14564	4.38079	3.75193	0.000274173	0.00425547	0.23288	0.0128005
Clostridium_leptum_(ASV_3008)	Clostridiales	Firmicutes	Day 56 Vs Day 0	1.47241	4.37044	2.88426	0.00466868	0.0745194	-2.29573	0.0534894
Clostridium_saccharogumia_(ASV_2089)	Erysipelotrichales	Firmicutes	Day 14 Vs Day 0	-0.238685	4.25256	-0.557979	0.577921	0.879328	-6.41721	0.791604
Clostridium_saccharogumia_(ASV_2089)	Erysipelotrichales	Firmicutes	Day 7 Vs Day 0	0.225674	4.25256	0.418294	0.676497	0.926726	-5.98778	0.843503
Clostridium_saccharogumia_(ASV_2089)	Erysipelotrichales	Firmicutes	Day 56 Vs Day 0	1.41334	4.25256	2.90291	0.00441713	0.0743012	-2.24523	0.0521347
Clostridium_saccharogumia_(ASV_2089)	Erysipelotrichales	Firmicutes	Day 30 Vs Day 0	0.176676	4.25256	0.338022	0.73595	0.869315	-6.3304	0.872411
Clostridium_saccharogumia_(ASV_2089)	Erysipelotrichales	Firmicutes	Day 180 Vs Day 0	2.22058	4.35648	3.77413	0.000253301	0.00425547	0.302752	0.0124336
Clostridium_saccharogumia_(ASV_210)	Erysipelotrichales	Firmicutes	Day 14 Vs Day 0	-1.23125	4.94383	-2.09302	0.0385009	0.249654	-4.27234	0.182373
Clostridium_saccharogumia_(ASV_210)	Erysipelotrichales	Firmicutes	Day 180 Vs Day 0	0.498469	7.66856	0.50108	0.617253	0.675883	-5.71634	0.813493
Clostridium_saccharogumia_(ASV_210)	Erysipelotrichales	Firmicutes	Day 56 Vs Day 0	-0.165988	4.94383	-0.272338	0.785841	0.860314	-6.03219	0.892946
Clostridium_saccharogumia_(ASV_210)	Erysipelotrichales	Firmicutes	Day 7 Vs Day 0	-0.141659	4.94383	-0.192106	0.847991	0.948385	-5.87545	0.921793
Clostridium_saccharogumia_(ASV_210)	Erysipelotrichales	Firmicutes	Day 30 Vs Day 0	-2.42513	4.94383	-4.00081	0.000110844	0.00811771	0.970103	0.00880858
Clostridium_saccharogumia_(ASV_453)	Erysipelotrichales	Firmicutes	Day 180 Vs Day 0	1.85623	4.18576	3.84572	0.000195791	0.00425547	0.523678	0.0111821
Clostridium_saccharogumia_(ASV_453)	Erysipelotrichales	Firmicutes	Day 30 Vs Day 0	1.1003	5.78773	1.44855	0.150129	0.422875	-5.25744	0.407954
Clostridium_saccharogumia_(ASV_453)	Erysipelotrichales	Firmicutes	Day 7 Vs Day 0	3.05971	5.78773	3.24215	0.00154442	0.160233	-1.19717	0.0284358
Clostridium_saccharogumia_(ASV_453)	Erysipelotrichales	Firmicutes	Day 56 Vs Day 0	1.9672	5.78773	2.9889	0.0034107	0.0743012	-1.9907	0.0448359
Clostridium_saccharogumia_(ASV_453)	Erysipelotrichales	Firmicutes	Day 14 Vs Day 0	0.945727	5.78773	1.41827	0.15876	0.5467	-5.40671	0.421291
Clostridium_saccharogumia_(ASV_689)	Erysipelotrichales	Firmicutes	Day 30 Vs Day 0	0.888856	4.76217	1.47537	0.14279	0.409617	-5.27601	0.397814
Clostridium_saccharogumia_(ASV_689)	Erysipelotrichales	Firmicutes	Day 56 Vs Day 0	2.70957	4.76217	4.69301	7.34636e-06	0.00457311	3.53179	0.00156792
Clostridium_saccharogumia_(ASV_689)	Erysipelotrichales	Firmicutes	Day 7 Vs Day 0	1.54147	4.76217	2.31598	0.0222943	0.474972	-3.48634	0.134722
Clostridium_saccharogumia_(ASV_689)	Erysipelotrichales	Firmicutes	Day 14 Vs Day 0	0.408005	4.76217	0.82019	0.41377	0.817688	-6.17397	0.675303
Clostridium_saccharogumia_(ASV_689)	Erysipelotrichales	Firmicutes	Day 180 Vs Day 0	2.37449	4.13713	4.60639	1.04716e-05	0.00144857	3.2108	0.00173828
Clostridium_tepidum_(ASV_477)	Clostridiales	Firmicutes	Day 56 Vs Day 0	-0.0523309	4.33418	-0.0938759	0.925368	0.960069	-6.13754	0.959003
Clostridium_tepidum_(ASV_477)	Clostridiales	Firmicutes	Day 180 Vs Day 0	-0.174093	5.76716	-0.20789	0.835675	0.866787	-5.9721	0.915712
Clostridium_tepidum_(ASV_477)	Clostridiales	Firmicutes	Day 7 Vs Day 0	0.0119792	4.33418	0.018143	0.985556	0.996702	-5.98496	0.993055
Clostridium_tepidum_(ASV_477)	Clostridiales	Firmicutes	Day 30 Vs Day 0	-1.62771	4.33418	-2.97106	0.00360021	0.0589772	-2.26568	0.0462885
Clostridium_tepidum_(ASV_477)	Clostridiales	Firmicutes	Day 14 Vs Day 0	-1.32914	4.33418	-2.6397	0.00942502	0.128947	-3.18099	0.082134
Clostridium_tertium_(ASV_2584)	Clostridiales	Firmicutes	Day 14 Vs Day 0	-0.238137	4.24565	-0.579033	0.563676	0.879328	-6.40533	0.787568
Clostridium_tertium_(ASV_2584)	Clostridiales	Firmicutes	Day 7 Vs Day 0	0.239168	4.24565	0.460967	0.645675	0.919908	-5.96956	0.826735
Clostridium_tertium_(ASV_2584)	Clostridiales	Firmicutes	Day 30 Vs Day 0	0.237792	4.24565	0.47138	0.638244	0.82008	-6.27376	0.823337
Clostridium_tertium_(ASV_2584)	Clostridiales	Firmicutes	Day 56 Vs Day 0	1.36077	4.24565	2.9144	0.00426846	0.0743012	-2.21672	0.0511804
Clostridium_tertium_(ASV_2584)	Clostridiales	Firmicutes	Day 180 Vs Day 0	1.96175	4.36558	3.78549	0.000243214	0.00425547	0.329637	0.012112
Clostridium_thermopalmarium_(ASV_2211)	Clostridiales	Firmicutes	Day 180 Vs Day 0	1.30392	4.24346	2.28321	0.0242166	0.0508427	-3.72275	0.140777
Clostridium_thermopalmarium_(ASV_2211)	Clostridiales	Firmicutes	Day 30 Vs Day 0	-0.873997	4.26565	-1.78132	0.077446	0.298199	-4.89884	0.275954
Clostridium_thermopalmarium_(ASV_2211)	Clostridiales	Firmicutes	Day 56 Vs Day 0	0.644845	4.26565	1.3211	0.189037	0.396881	-5.31822	0.46253
Clostridium_thermopalmarium_(ASV_2211)	Clostridiales	Firmicutes	Day 7 Vs Day 0	-0.0472912	4.26565	-0.0846279	0.932701	0.970103	-6.02455	0.964463
Clostridium_thermopalmarium_(ASV_2211)	Clostridiales	Firmicutes	Day 14 Vs Day 0	-0.852266	4.26565	-1.94892	0.0536908	0.302466	-4.69311	0.221341
Clostridium_tunisiense_(ASV_496)	Clostridiales	Firmicutes	Day 30 Vs Day 0	-2.95014	5.7343	-3.68671	0.00034534	0.0165365	0.00531045	0.0142876
Clostridium_tunisiense_(ASV_496)	Clostridiales	Firmicutes	Day 14 Vs Day 0	-1.98527	5.7343	-2.64745	0.00922389	0.128947	-2.95375	0.0813289
Clostridium_tunisiense_(ASV_496)	Clostridiales	Firmicutes	Day 7 Vs Day 0	-1.76263	5.7343	-1.96641	0.0516114	0.590244	-4.07213	0.21769
Clostridium_tunisiense_(ASV_496)	Clostridiales	Firmicutes	Day 180 Vs Day 0	1.84923	4.13818	3.50321	0.000651276	0.0057172	-0.563178	0.0195078
Clostridium_tunisiense_(ASV_496)	Clostridiales	Firmicutes	Day 56 Vs Day 0	-1.9128	5.7343	-2.5069	0.0135472	0.117552	-3.08477	0.101911
Clostridium_ventriculi_(ASV_177)	Clostridiales	Firmicutes	Day 56 Vs Day 0	-0.538848	4.62843	-0.825828	0.410577	0.587549	-5.78673	0.673383
Clostridium_ventriculi_(ASV_177)	Clostridiales	Firmicutes	Day 7 Vs Day 0	0.296585	4.62843	0.367007	0.714274	0.931983	-5.85236	0.86128
Clostridium_ventriculi_(ASV_177)	Clostridiales	Firmicutes	Day 14 Vs Day 0	-1.68794	4.62843	-2.82514	0.00555521	0.0985455	-2.67633	0.0591229
Clostridium_ventriculi_(ASV_177)	Clostridiales	Firmicutes	Day 180 Vs Day 0	0.904752	4.59392	1.46303	0.146131	0.209119	-5.15022	0.403188
Clostridium_ventriculi_(ASV_177)	Clostridiales	Firmicutes	Day 30 Vs Day 0	-2.04018	4.62843	-3.17507	0.00191343	0.0398363	-1.67279	0.0321549
Clostridium_ventriculi_(ASV_2202)	Clostridiales	Firmicutes	Day 30 Vs Day 0	-0.426568	4.13568	-0.903703	0.368003	0.646718	-6.08128	0.64188
Clostridium_ventriculi_(ASV_2202)	Clostridiales	Firmicutes	Day 7 Vs Day 0	1.2784	4.13568	2.18403	0.0309484	0.481634	-3.78058	0.161442
Clostridium_ventriculi_(ASV_2202)	Clostridiales	Firmicutes	Day 14 Vs Day 0	-0.246672	4.13568	-0.57887	0.563786	0.879328	-6.40571	0.787568
Clostridium_ventriculi_(ASV_2202)	Clostridiales	Firmicutes	Day 180 Vs Day 0	1.7402	4.23977	3.32214	0.00119129	0.00668939	-1.08301	0.0247755
Clostridium_ventriculi_(ASV_2202)	Clostridiales	Firmicutes	Day 56 Vs Day 0	1.06216	4.13568	2.22678	0.027869	0.154391	-3.83723	0.152738
Colidextribacter_massiliensis_(ASV_1091)	Clostridiales	Firmicutes	Day 14 Vs Day 0	-0.247474	4.1389	-0.578519	0.564022	0.879328	-6.40594	0.787568
Colidextribacter_massiliensis_(ASV_1091)	Clostridiales	Firmicutes	Day 56 Vs Day 0	1.06211	4.1389	2.21806	0.0284742	0.154391	-3.85517	0.154317
Colidextribacter_massiliensis_(ASV_1091)	Clostridiales	Firmicutes	Day 30 Vs Day 0	-0.427508	4.1389	-0.90223	0.368782	0.646718	-6.08263	0.64188
Colidextribacter_massiliensis_(ASV_1091)	Clostridiales	Firmicutes	Day 7 Vs Day 0	1.30633	4.1389	2.21728	0.028529	0.481634	-3.71249	0.154317
Colidextribacter_massiliensis_(ASV_1091)	Clostridiales	Firmicutes	Day 180 Vs Day 0	1.95531	4.62722	3.31111	0.00123505	0.00672502	-1.08439	0.0251746
Colidextribacter_massiliensis_(ASV_1957)	Clostridiales	Firmicutes	Day 14 Vs Day 0	-0.628188	4.23491	-1.4045	0.162808	0.549313	-5.57839	0.42754
Colidextribacter_massiliensis_(ASV_1957)	Clostridiales	Firmicutes	Day 56 Vs Day 0	0.721257	4.23491	1.44757	0.150403	0.348877	-5.1592	0.408548
Colidextribacter_massiliensis_(ASV_1957)	Clostridiales	Firmicutes	Day 30 Vs Day 0	-0.753832	4.23491	-1.52031	0.131123	0.388685	-5.32908	0.378618
Colidextribacter_massiliensis_(ASV_1957)	Clostridiales	Firmicutes	Day 180 Vs Day 0	1.25176	4.37667	2.39965	0.0179834	0.0417712	-3.47473	0.118987
Colidextribacter_massiliensis_(ASV_1957)	Clostridiales	Firmicutes	Day 7 Vs Day 0	0.176392	4.23491	0.306977	0.759405	0.935634	-5.98374	0.881484
Colidextribacter_massiliensis_(ASV_2905)	Clostridiales	Firmicutes	Day 7 Vs Day 0	0.100999	4.15369	0.178679	0.858498	0.948385	-6.01515	0.924593
Colidextribacter_massiliensis_(ASV_2905)	Clostridiales	Firmicutes	Day 30 Vs Day 0	-0.735598	4.15369	-1.48752	0.139557	0.402195	-5.36575	0.392883
Colidextribacter_massiliensis_(ASV_2905)	Clostridiales	Firmicutes	Day 56 Vs Day 0	0.717124	4.15369	1.45773	0.147586	0.348661	-5.1437	0.404872
Colidextribacter_massiliensis_(ASV_2905)	Clostridiales	Firmicutes	Day 14 Vs Day 0	-0.735048	4.15369	-1.66751	0.0980771	0.440816	-5.18733	0.318261
Colidextribacter_massiliensis_(ASV_2905)	Clostridiales	Firmicutes	Day 180 Vs Day 0	1.38069	4.78071	2.41939	0.0170811	0.0405415	-3.38526	0.115747
Colidextribacter_massiliensis_(ASV_4199)	Clostridiales	Firmicutes	Day 7 Vs Day 0	0.341379	4.13789	0.60104	0.548972	0.893564	-5.895	0.782463
Colidextribacter_massiliensis_(ASV_4199)	Clostridiales	Firmicutes	Day 14 Vs Day 0	-0.211464	4.13789	-0.471336	0.638276	0.891111	-6.46072	0.823337
Colidextribacter_massiliensis_(ASV_4199)	Clostridiales	Firmicutes	Day 30 Vs Day 0	0.369784	4.13789	0.685529	0.494361	0.748695	-6.17149	0.748911
Colidextribacter_massiliensis_(ASV_4199)	Clostridiales	Firmicutes	Day 56 Vs Day 0	1.16576	4.13789	2.31752	0.0222073	0.144661	-3.64501	0.134717
Colidextribacter_massiliensis_(ASV_4199)	Clostridiales	Firmicutes	Day 180 Vs Day 0	1.7993	4.38541	3.4	0.000921374	0.00608996	-0.855104	0.0222058
Colidextribacter_massiliensis_(ASV_748)	Clostridiales	Firmicutes	Day 7 Vs Day 0	-0.563	4.55408	-0.849406	0.397384	0.842579	-5.63568	0.663879
Colidextribacter_massiliensis_(ASV_748)	Clostridiales	Firmicutes	Day 56 Vs Day 0	-0.323079	4.55408	-0.564517	0.573479	0.724854	-5.95774	0.790239
Colidextribacter_massiliensis_(ASV_748)	Clostridiales	Firmicutes	Day 14 Vs Day 0	-0.98739	4.55408	-1.83018	0.069759	0.351619	-4.82201	0.258622
Colidextribacter_massiliensis_(ASV_748)	Clostridiales	Firmicutes	Day 30 Vs Day 0	-1.8946	4.55408	-3.34064	0.00112118	0.0329795	-1.18193	0.0240667
Colidextribacter_massiliensis_(ASV_748)	Clostridiales	Firmicutes	Day 180 Vs Day 0	-0.686926	4.81321	-1.06092	0.290903	0.367689	-5.5366	0.580127
Colidextribacter_massiliensis_(ASV_846)	Clostridiales	Firmicutes	Day 30 Vs Day 0	-1.28446	4.80542	-1.99882	0.0479376	0.235898	-4.39201	0.209195
Colidextribacter_massiliensis_(ASV_846)	Clostridiales	Firmicutes	Day 180 Vs Day 0	-1.17767	8.43151	-1.26653	0.207829	0.280941	-5.08101	0.487588
Colidextribacter_massiliensis_(ASV_846)	Clostridiales	Firmicutes	Day 56 Vs Day 0	0.419414	4.80542	0.688995	0.492186	0.665333	-5.84571	0.746827
Colidextribacter_massiliensis_(ASV_846)	Clostridiales	Firmicutes	Day 7 Vs Day 0	-1.54057	4.80542	-2.34566	0.0206707	0.474972	-3.45806	0.129344
Colidextribacter_massiliensis_(ASV_846)	Clostridiales	Firmicutes	Day 14 Vs Day 0	-1.86465	4.80542	-3.37509	0.00100076	0.0355984	-1.1034	0.0232749
Collinsella_bouchesdurhonensis_(ASV_3216)	Coriobacteriales	Actinobacteria	Day 7 Vs Day 0	1.29589	4.22528	2.19707	0.0299793	0.481634	-3.75171	0.158049
Collinsella_bouchesdurhonensis_(ASV_3216)	Coriobacteriales	Actinobacteria	Day 180 Vs Day 0	1.86478	4.13818	3.81035	0.000222446	0.00425547	0.408067	0.0117625
Collinsella_bouchesdurhonensis_(ASV_3216)	Coriobacteriales	Actinobacteria	Day 14 Vs Day 0	-0.254751	4.22528	-0.596307	0.552118	0.879328	-6.3962	0.783943
Collinsella_bouchesdurhonensis_(ASV_3216)	Coriobacteriales	Actinobacteria	Day 56 Vs Day 0	1.42707	4.22528	2.94279	0.00392062	0.0743012	-2.14283	0.04872
Collinsella_bouchesdurhonensis_(ASV_3216)	Coriobacteriales	Actinobacteria	Day 30 Vs Day 0	-0.438573	4.22528	-0.927115	0.355769	0.646718	-6.06125	0.63518
Collinsella_bouchesdurhonensis_(ASV_3266)	Coriobacteriales	Actinobacteria	Day 7 Vs Day 0	1.21675	4.25026	2.02955	0.0446632	0.550552	-4.05905	0.200381
Collinsella_bouchesdurhonensis_(ASV_3266)	Coriobacteriales	Actinobacteria	Day 30 Vs Day 0	-0.520447	4.25026	-1.07235	0.285763	0.596556	-5.89055	0.574139
Collinsella_bouchesdurhonensis_(ASV_3266)	Coriobacteriales	Actinobacteria	Day 56 Vs Day 0	0.941485	4.25026	1.94792	0.053811	0.204877	-4.36676	0.221592
Collinsella_bouchesdurhonensis_(ASV_3266)	Coriobacteriales	Actinobacteria	Day 180 Vs Day 0	1.55052	4.15562	2.93191	0.00405063	0.0154221	-2.17015	0.0496851
Collinsella_bouchesdurhonensis_(ASV_3266)	Coriobacteriales	Actinobacteria	Day 14 Vs Day 0	-0.152944	4.25026	-0.347024	0.729195	0.913205	-6.47715	0.869358
Collinsella_bouchesdurhonensis_(ASV_3354)	Coriobacteriales	Actinobacteria	Day 180 Vs Day 0	1.87182	4.14352	3.79643	0.000233857	0.00425547	0.362629	0.0118035
Collinsella_bouchesdurhonensis_(ASV_3354)	Coriobacteriales	Actinobacteria	Day 56 Vs Day 0	1.45267	4.38155	2.91511	0.00425939	0.0743012	-2.21583	0.0511537
Collinsella_bouchesdurhonensis_(ASV_3354)	Coriobacteriales	Actinobacteria	Day 7 Vs Day 0	1.42735	4.38155	2.31572	0.0223094	0.474972	-3.49951	0.134722
Collinsella_bouchesdurhonensis_(ASV_3354)	Coriobacteriales	Actinobacteria	Day 14 Vs Day 0	0.0695765	4.38155	0.154911	0.877158	0.940762	-6.53809	0.933652
Collinsella_bouchesdurhonensis_(ASV_3354)	Coriobacteriales	Actinobacteria	Day 30 Vs Day 0	0.103382	4.38155	0.199881	0.84192	0.918368	-6.40355	0.918659
Coprococcus_catus_(ASV_1917)	Clostridiales	Firmicutes	Day 30 Vs Day 0	-0.228718	4.56573	-0.445406	0.656847	0.824918	-6.31067	0.83233
Coprococcus_catus_(ASV_1917)	Clostridiales	Firmicutes	Day 180 Vs Day 0	1.8324	4.23966	3.43171	0.000828868	0.00599965	-0.760974	0.0212771
Coprococcus_catus_(ASV_1917)	Clostridiales	Firmicutes	Day 7 Vs Day 0	0.5193	4.56573	0.900569	0.369661	0.826806	-5.62915	0.64188
Coprococcus_catus_(ASV_1917)	Clostridiales	Firmicutes	Day 14 Vs Day 0	-0.119718	4.56573	-0.263371	0.792726	0.919799	-6.48163	0.896271
Coprococcus_catus_(ASV_1917)	Clostridiales	Firmicutes	Day 56 Vs Day 0	1.18055	4.56573	2.37755	0.0190437	0.138651	-3.49381	0.123165
Coprococcus_catus_(ASV_2184)	Clostridiales	Firmicutes	Day 56 Vs Day 0	0.645675	4.57559	1.27843	0.203621	0.410871	-5.3837	0.482718
Coprococcus_catus_(ASV_2184)	Clostridiales	Firmicutes	Day 30 Vs Day 0	0.192691	4.57559	0.348209	0.728307	0.866816	-6.30834	0.869342
Coprococcus_catus_(ASV_2184)	Clostridiales	Firmicutes	Day 14 Vs Day 0	0.105179	4.57559	0.217458	0.828229	0.928959	-6.46445	0.912245
Coprococcus_catus_(ASV_2184)	Clostridiales	Firmicutes	Day 7 Vs Day 0	0.745392	4.57559	1.22394	0.223425	0.826806	-5.28823	0.50627
Coprococcus_catus_(ASV_2184)	Clostridiales	Firmicutes	Day 180 Vs Day 0	1.22244	4.55567	2.21198	0.0289035	0.0583224	-3.84648	0.155554
Coprococcus_catus_(ASV_3053)	Clostridiales	Firmicutes	Day 180 Vs Day 0	1.6723	4.88122	2.52077	0.0130514	0.0337117	-3.13812	0.0997052
Coprococcus_catus_(ASV_3053)	Clostridiales	Firmicutes	Day 14 Vs Day 0	0.0955012	4.37083	0.198151	0.843269	0.933431	-6.4678	0.919
Coprococcus_catus_(ASV_3053)	Clostridiales	Firmicutes	Day 30 Vs Day 0	-0.876458	4.37083	-1.7779	0.0780091	0.298199	-4.94038	0.276828
Coprococcus_catus_(ASV_3053)	Clostridiales	Firmicutes	Day 7 Vs Day 0	0.651554	4.37083	1.08271	0.281157	0.826806	-5.4474	0.570017
Coprococcus_catus_(ASV_3053)	Clostridiales	Firmicutes	Day 56 Vs Day 0	0.782535	4.37083	1.55286	0.123148	0.316867	-5.01376	0.365777
Coprococcus_catus_(ASV_4058)	Clostridiales	Firmicutes	Day 180 Vs Day 0	1.92656	4.41562	3.36833	0.00102337	0.00640251	-0.93544	0.023378
Coprococcus_catus_(ASV_4058)	Clostridiales	Firmicutes	Day 30 Vs Day 0	-0.422222	4.13945	-0.924334	0.357208	0.646718	-6.06288	0.635926
Coprococcus_catus_(ASV_4058)	Clostridiales	Firmicutes	Day 7 Vs Day 0	1.17112	4.13945	2.06104	0.0415077	0.548856	-4.01589	0.193065
Coprococcus_catus_(ASV_4058)	Clostridiales	Firmicutes	Day 56 Vs Day 0	1.06244	4.13945	2.30157	0.0231225	0.144661	-3.68075	0.137012
Coprococcus_catus_(ASV_4058)	Clostridiales	Firmicutes	Day 14 Vs Day 0	-0.246274	4.13945	-0.597199	0.551524	0.879328	-6.39511	0.783786
Coprococcus_catus_(ASV_4298)	Clostridiales	Firmicutes	Day 180 Vs Day 0	1.9575	4.52798	3.38474	0.000969279	0.0062526	-0.918584	0.0228407
Coprococcus_catus_(ASV_4298)	Clostridiales	Firmicutes	Day 30 Vs Day 0	-0.421631	4.13698	-0.92491	0.35691	0.646718	-6.06233	0.635926
Coprococcus_catus_(ASV_4298)	Clostridiales	Firmicutes	Day 7 Vs Day 0	1.15173	4.13698	2.03518	0.0440848	0.548856	-4.06557	0.198861
Coprococcus_catus_(ASV_4298)	Clostridiales	Firmicutes	Day 14 Vs Day 0	-0.245667	4.13698	-0.596945	0.551693	0.879328	-6.39524	0.783786
Coprococcus_catus_(ASV_4298)	Clostridiales	Firmicutes	Day 56 Vs Day 0	1.06244	4.13698	2.30629	0.0228486	0.144661	-3.67071	0.136325
Coprococcus_comes_(ASV_1482)	Clostridiales	Firmicutes	Day 7 Vs Day 0	-0.187577	4.41505	-0.283596	0.777219	0.936324	-6.01888	0.888767
Coprococcus_comes_(ASV_1482)	Clostridiales	Firmicutes	Day 56 Vs Day 0	0.591572	4.41505	1.00478	0.317069	0.517261	-5.67953	0.606376
Coprococcus_comes_(ASV_1482)	Clostridiales	Firmicutes	Day 14 Vs Day 0	-0.134521	4.41505	-0.245305	0.806648	0.923575	-6.48296	0.902378
Coprococcus_comes_(ASV_1482)	Clostridiales	Firmicutes	Day 180 Vs Day 0	1.25105	5.10303	1.81646	0.071851	0.117394	-4.55548	0.263878
Coprococcus_comes_(ASV_1482)	Clostridiales	Firmicutes	Day 30 Vs Day 0	-0.0717036	4.41505	-0.113291	0.909993	0.947971	-6.37764	0.951519
Coprococcus_comes_(ASV_2399)	Clostridiales	Firmicutes	Day 7 Vs Day 0	0.0379663	4.23861	0.0668059	0.94685	0.979343	-6.03922	0.973413
Coprococcus_comes_(ASV_2399)	Clostridiales	Firmicutes	Day 30 Vs Day 0	-0.760132	4.23861	-1.52706	0.129435	0.385181	-5.31791	0.375257
Coprococcus_comes_(ASV_2399)	Clostridiales	Firmicutes	Day 180 Vs Day 0	1.47514	5.28629	2.38289	0.0187821	0.0428273	-3.50314	0.122428
Coprococcus_comes_(ASV_2399)	Clostridiales	Firmicutes	Day 56 Vs Day 0	0.709782	4.23861	1.42239	0.157565	0.359282	-5.19432	0.419543
Coprococcus_comes_(ASV_2399)	Clostridiales	Firmicutes	Day 14 Vs Day 0	-0.656419	4.23861	-1.46647	0.145193	0.536395	-5.49369	0.401849
Coprococcus_comes_(ASV_565)	Clostridiales	Firmicutes	Day 180 Vs Day 0	-0.271924	5.03254	-0.431634	0.666799	0.720004	-6.02422	0.836719
Coprococcus_comes_(ASV_565)	Clostridiales	Firmicutes	Day 14 Vs Day 0	-1.60333	4.51825	-3.09304	0.00247599	0.0623727	-1.94372	0.0373867
Coprococcus_comes_(ASV_565)	Clostridiales	Firmicutes	Day 56 Vs Day 0	-0.133961	4.51825	-0.235638	0.814124	0.879084	-6.0734	0.90566
Coprococcus_comes_(ASV_565)	Clostridiales	Firmicutes	Day 30 Vs Day 0	-1.68797	4.51825	-2.97838	0.00352126	0.0584529	-2.20235	0.0456311
Coprococcus_comes_(ASV_565)	Clostridiales	Firmicutes	Day 7 Vs Day 0	0.229327	4.51825	0.331698	0.740708	0.935276	-5.868	0.874715
Coprococcus_eutactus_(ASV_2466)	Clostridiales	Firmicutes	Day 180 Vs Day 0	1.08599	4.66668	1.77331	0.0787702	0.125088	-4.69398	0.278737
Coprococcus_eutactus_(ASV_2466)	Clostridiales	Firmicutes	Day 7 Vs Day 0	-0.287956	4.32393	-0.498533	0.619041	0.918805	-5.9511	0.813696
Coprococcus_eutactus_(ASV_2466)	Clostridiales	Firmicutes	Day 30 Vs Day 0	-0.950478	4.32393	-1.85162	0.0665921	0.273621	-4.80547	0.25243
Coprococcus_eutactus_(ASV_2466)	Clostridiales	Firmicutes	Day 14 Vs Day 0	-0.283397	4.32393	-0.583761	0.560501	0.879328	-6.34433	0.786944
Coprococcus_eutactus_(ASV_2466)	Clostridiales	Firmicutes	Day 56 Vs Day 0	0.50141	4.32393	0.961823	0.338115	0.535095	-5.71934	0.623019
Coprococcus_eutactus_(ASV_3373)	Clostridiales	Firmicutes	Day 56 Vs Day 0	0.78433	4.14773	1.6322	0.105316	0.289472	-4.89008	0.331976
Coprococcus_eutactus_(ASV_3373)	Clostridiales	Firmicutes	Day 30 Vs Day 0	-0.66833	4.14773	-1.38488	0.168715	0.447106	-5.51002	0.433482
Coprococcus_eutactus_(ASV_3373)	Clostridiales	Firmicutes	Day 14 Vs Day 0	-0.633591	4.14773	-1.4716	0.143804	0.536036	-5.48584	0.399189
Coprococcus_eutactus_(ASV_3373)	Clostridiales	Firmicutes	Day 7 Vs Day 0	0.165491	4.14773	0.299857	0.764816	0.935634	-5.98899	0.882744
Coprococcus_eutactus_(ASV_3373)	Clostridiales	Firmicutes	Day 180 Vs Day 0	1.36641	4.16087	2.56881	0.0114581	0.0314908	-3.08303	0.093339
Coprococcus_eutactus_(ASV_403)	Clostridiales	Firmicutes	Day 30 Vs Day 0	-1.70744	4.47895	-2.93803	0.00397698	0.0610445	-2.31544	0.0489807
Coprococcus_eutactus_(ASV_403)	Clostridiales	Firmicutes	Day 180 Vs Day 0	-0.589402	4.90597	-0.798371	0.426267	0.500663	-5.76384	0.687246
Coprococcus_eutactus_(ASV_403)	Clostridiales	Firmicutes	Day 7 Vs Day 0	-1.07573	4.47895	-1.66681	0.0982181	0.693905	-4.71044	0.318303
Coprococcus_eutactus_(ASV_403)	Clostridiales	Firmicutes	Day 56 Vs Day 0	-0.26343	4.47895	-0.450171	0.653417	0.767601	-6.00491	0.830922
Coprococcus_eutactus_(ASV_403)	Clostridiales	Firmicutes	Day 14 Vs Day 0	-1.15944	4.47895	-2.11201	0.0368049	0.242445	-4.29008	0.177371
Coprococcus_eutactus_(ASV_737)	Clostridiales	Firmicutes	Day 180 Vs Day 0	1.25479	4.36294	2.3196	0.0220908	0.0478313	-3.64713	0.13423
Coprococcus_eutactus_(ASV_737)	Clostridiales	Firmicutes	Day 14 Vs Day 0	-0.459165	4.3844	-1.02206	0.308854	0.735973	-5.99945	0.598014
Coprococcus_eutactus_(ASV_737)	Clostridiales	Firmicutes	Day 30 Vs Day 0	-0.750276	4.3844	-1.5024	0.135678	0.397703	-5.32249	0.387428
Coprococcus_eutactus_(ASV_737)	Clostridiales	Firmicutes	Day 7 Vs Day 0	0.0656509	4.3844	0.116006	0.907846	0.965217	-6.00968	0.950374
Coprococcus_eutactus_(ASV_737)	Clostridiales	Firmicutes	Day 56 Vs Day 0	0.662582	4.3844	1.35547	0.177869	0.384233	-5.27335	0.44649
Corynebacterium_jeikeium_(ASV_1754)	Corynebacteriales	Actinobacteria	Day 14 Vs Day 0	-0.134998	4.28574	-0.293094	0.769967	0.914704	-6.51749	0.885279
Corynebacterium_jeikeium_(ASV_1754)	Corynebacteriales	Actinobacteria	Day 7 Vs Day 0	0.199262	4.28574	0.348104	0.728385	0.934522	-6.01672	0.869342
Corynebacterium_jeikeium_(ASV_1754)	Corynebacteriales	Actinobacteria	Day 30 Vs Day 0	0.219265	4.28574	0.403685	0.687179	0.844364	-6.33003	0.847077
Corynebacterium_jeikeium_(ASV_1754)	Corynebacteriales	Actinobacteria	Day 56 Vs Day 0	1.52085	4.28574	2.91719	0.00423305	0.0743012	-2.20451	0.05107
Corynebacterium_jeikeium_(ASV_1754)	Corynebacteriales	Actinobacteria	Day 180 Vs Day 0	1.84892	4.1423	3.80024	0.000230682	0.00425547	0.37493	0.0117893
Corynebacterium_mucifaciens_(ASV_3068)	Corynebacteriales	Actinobacteria	Day 30 Vs Day 0	-0.413207	4.15111	-0.902225	0.368784	0.646718	-6.08233	0.64188
Corynebacterium_mucifaciens_(ASV_3068)	Corynebacteriales	Actinobacteria	Day 14 Vs Day 0	-0.235169	4.15111	-0.568883	0.570522	0.879328	-6.41126	0.788998
Corynebacterium_mucifaciens_(ASV_3068)	Corynebacteriales	Actinobacteria	Day 7 Vs Day 0	0.322666	4.15111	0.615161	0.539639	0.889868	-5.8853	0.777155
Corynebacterium_mucifaciens_(ASV_3068)	Corynebacteriales	Actinobacteria	Day 180 Vs Day 0	2.21958	4.26062	3.92731	0.000145421	0.00402734	0.816699	0.00987512
Corynebacterium_mucifaciens_(ASV_3068)	Corynebacteriales	Actinobacteria	Day 56 Vs Day 0	1.45337	4.15111	3.08185	0.00256363	0.0732888	-1.76557	0.038148
Dehalobacter_restrictus_(ASV_1165)	Clostridiales	Firmicutes	Day 56 Vs Day 0	-0.963167	5.01635	-1.55058	0.123693	0.316867	-4.91021	0.366224
Dehalobacter_restrictus_(ASV_1165)	Clostridiales	Firmicutes	Day 14 Vs Day 0	-2.19305	5.01635	-3.78707	0.000241839	0.0125454	0.235356	0.012112
Dehalobacter_restrictus_(ASV_1165)	Clostridiales	Firmicutes	Day 180 Vs Day 0	1.31129	4.20045	2.51213	0.0133583	0.0342293	-3.20619	0.101127
Dehalobacter_restrictus_(ASV_1165)	Clostridiales	Firmicutes	Day 30 Vs Day 0	-2.45092	5.01635	-3.88907	0.000167263	0.0104121	0.614105	0.0104896
Dehalobacter_restrictus_(ASV_1165)	Clostridiales	Firmicutes	Day 7 Vs Day 0	-0.520906	5.01635	-0.70232	0.48387	0.887908	-5.65203	0.740343
Dehalobacter_restrictus_(ASV_445)	Clostridiales	Firmicutes	Day 14 Vs Day 0	-1.60238	4.34778	-3.04015	0.00291614	0.0660108	-2.13099	0.0408697
Dehalobacter_restrictus_(ASV_445)	Clostridiales	Firmicutes	Day 56 Vs Day 0	-0.279061	4.34778	-0.478082	0.633481	0.759811	-6.02977	0.821973
Dehalobacter_restrictus_(ASV_445)	Clostridiales	Firmicutes	Day 30 Vs Day 0	-1.78132	4.34778	-3.07676	0.00260443	0.0498848	-1.96605	0.0383076
Dehalobacter_restrictus_(ASV_445)	Clostridiales	Firmicutes	Day 180 Vs Day 0	-0.813153	10.0128	-0.859518	0.391806	0.4696	-5.35633	0.66037
Dehalobacter_restrictus_(ASV_445)	Clostridiales	Firmicutes	Day 7 Vs Day 0	-0.00952953	4.34778	-0.0135052	0.989248	0.996702	-5.96385	0.994573
Dehalobacter_restrictus_(ASV_568)	Clostridiales	Firmicutes	Day 56 Vs Day 0	-0.859393	5.39203	-1.17812	0.241131	0.450087	-5.36545	0.527133
Dehalobacter_restrictus_(ASV_568)	Clostridiales	Firmicutes	Day 7 Vs Day 0	-1.23338	5.39203	-1.46096	0.146696	0.766174	-4.90235	0.40388
Dehalobacter_restrictus_(ASV_568)	Clostridiales	Firmicutes	Day 14 Vs Day 0	-2.32564	5.39203	-3.40225	0.000914492	0.0345013	-0.963612	0.0222058
Dehalobacter_restrictus_(ASV_568)	Clostridiales	Firmicutes	Day 30 Vs Day 0	-2.12513	5.39203	-2.76391	0.0066333	0.0809653	-2.66334	0.0659797
Dehalobacter_restrictus_(ASV_568)	Clostridiales	Firmicutes	Day 180 Vs Day 0	1.16604	4.18468	2.05017	0.0425747	0.0795879	-4.18501	0.196094
Desulfotomaculum_guttoideum_(ASV_2738)	Clostridiales	Firmicutes	Day 14 Vs Day 0	0.196329	4.38079	0.405853	0.68559	0.897924	-6.44893	0.847077
Desulfotomaculum_guttoideum_(ASV_2738)	Clostridiales	Firmicutes	Day 56 Vs Day 0	1.02145	4.38079	1.96557	0.0517094	0.202447	-4.34579	0.217739
Desulfotomaculum_guttoideum_(ASV_2738)	Clostridiales	Firmicutes	Day 180 Vs Day 0	1.7986	4.51265	2.96562	0.0036599	0.0143289	-2.07605	0.0466544
Desulfotomaculum_guttoideum_(ASV_2738)	Clostridiales	Firmicutes	Day 30 Vs Day 0	0.180874	4.38079	0.32258	0.747587	0.875744	-6.34618	0.877794
Desulfotomaculum_guttoideum_(ASV_2738)	Clostridiales	Firmicutes	Day 7 Vs Day 0	1.47389	4.38079	2.34505	0.020703	0.474972	-3.45936	0.129344
Desulfovibrio_piger_(ASV_2560)	Desulfovibrionales	Proteobacteria	Day 180 Vs Day 0	1.91911	4.49398	3.4541	0.000768859	0.00585431	-0.688065	0.0204391
Desulfovibrio_piger_(ASV_2560)	Desulfovibrionales	Proteobacteria	Day 14 Vs Day 0	0.652495	4.24459	1.2437	0.216088	0.597844	-5.76733	0.497589
Desulfovibrio_piger_(ASV_2560)	Desulfovibrionales	Proteobacteria	Day 30 Vs Day 0	-0.452283	4.24459	-0.819296	0.414278	0.676871	-6.15734	0.675836
Desulfovibrio_piger_(ASV_2560)	Desulfovibrionales	Proteobacteria	Day 7 Vs Day 0	0.593158	4.24459	0.914218	0.362476	0.826806	-5.64947	0.639059
Desulfovibrio_piger_(ASV_2560)	Desulfovibrionales	Proteobacteria	Day 56 Vs Day 0	1.39274	4.24459	2.44967	0.015775	0.123868	-3.34713	0.11159
Desulfovibrio_piger_(ASV_3347)	Desulfovibrionales	Proteobacteria	Day 30 Vs Day 0	-0.130043	4.29206	-0.245537	0.806469	0.898157	-6.38191	0.902378
Desulfovibrio_piger_(ASV_3347)	Desulfovibrionales	Proteobacteria	Day 14 Vs Day 0	-0.160015	4.29206	-0.339876	0.734557	0.913205	-6.45833	0.872095
Desulfovibrio_piger_(ASV_3347)	Desulfovibrionales	Proteobacteria	Day 180 Vs Day 0	1.73322	4.30757	2.80081	0.00596279	0.0196915	-2.49602	0.0616926
Desulfovibrio_piger_(ASV_3347)	Desulfovibrionales	Proteobacteria	Day 56 Vs Day 0	0.917409	4.29206	1.80815	0.0731432	0.241458	-4.60884	0.266793
Desulfovibrio_piger_(ASV_3347)	Desulfovibrionales	Proteobacteria	Day 7 Vs Day 0	-0.186893	4.29206	-0.334972	0.738244	0.935276	-6.02286	0.873702
Desulfovibrio_piger_(ASV_3348)	Desulfovibrionales	Proteobacteria	Day 30 Vs Day 0	0.141919	4.28422	0.271233	0.786688	0.890388	-6.38297	0.892969
Desulfovibrio_piger_(ASV_3348)	Desulfovibrionales	Proteobacteria	Day 14 Vs Day 0	-0.270213	4.28422	-0.610541	0.542684	0.879328	-6.38754	0.779624
Desulfovibrio_piger_(ASV_3348)	Desulfovibrionales	Proteobacteria	Day 56 Vs Day 0	1.44904	4.28422	2.88699	0.00463109	0.0745194	-2.28921	0.0532218
Desulfovibrio_piger_(ASV_3348)	Desulfovibrionales	Proteobacteria	Day 180 Vs Day 0	1.9635	4.51518	3.7571	0.000269173	0.00425547	0.250505	0.012755
Desulfovibrio_piger_(ASV_3348)	Desulfovibrionales	Proteobacteria	Day 7 Vs Day 0	1.15422	4.28422	1.91793	0.0575482	0.592128	-4.28588	0.231869
Dielma_fastidiosa_(ASV_4057)	Erysipelotrichales	Firmicutes	Day 14 Vs Day 0	0.116333	4.34483	0.251308	0.802015	0.923575	-6.5068	0.900369
Dielma_fastidiosa_(ASV_4057)	Erysipelotrichales	Firmicutes	Day 180 Vs Day 0	2.23375	4.58579	3.44277	0.000798684	0.00585699	-0.731684	0.0206717
Dielma_fastidiosa_(ASV_4057)	Erysipelotrichales	Firmicutes	Day 56 Vs Day 0	1.20892	4.34483	2.3957	0.0181689	0.133848	-3.47175	0.119684
Dielma_fastidiosa_(ASV_4057)	Erysipelotrichales	Firmicutes	Day 30 Vs Day 0	-0.160498	4.34483	-0.309923	0.757169	0.879384	-6.39229	0.881484
Dielma_fastidiosa_(ASV_4057)	Erysipelotrichales	Firmicutes	Day 7 Vs Day 0	1.49117	4.34483	2.43849	0.0162463	0.474972	-3.25266	0.112921
Dorea_longicatena_(ASV_2008)	Clostridiales	Firmicutes	Day 30 Vs Day 0	0.228311	4.3317	0.456853	0.648621	0.824918	-6.30171	0.828819
Dorea_longicatena_(ASV_2008)	Clostridiales	Firmicutes	Day 14 Vs Day 0	-0.23375	4.3317	-0.561512	0.575519	0.879328	-6.41574	0.790789
Dorea_longicatena_(ASV_2008)	Clostridiales	Firmicutes	Day 56 Vs Day 0	1.54356	4.3317	3.24431	0.00153373	0.0732888	-1.3097	0.0284358
Dorea_longicatena_(ASV_2008)	Clostridiales	Firmicutes	Day 180 Vs Day 0	3.07454	4.59877	4.10132	7.60564e-05	0.00401046	1.40333	0.00715803
Dorea_longicatena_(ASV_2008)	Clostridiales	Firmicutes	Day 7 Vs Day 0	0.719891	4.3317	1.31814	0.190022	0.818089	-5.21401	0.463726
Dorea_longicatena_(ASV_2792)	Clostridiales	Firmicutes	Day 14 Vs Day 0	-0.592028	4.20976	-1.28345	0.201863	0.581759	-5.74093	0.480358
Dorea_longicatena_(ASV_2792)	Clostridiales	Firmicutes	Day 7 Vs Day 0	-0.133322	4.20976	-0.232451	0.816593	0.947708	-6.03791	0.907179
Dorea_longicatena_(ASV_2792)	Clostridiales	Firmicutes	Day 56 Vs Day 0	0.826605	4.20976	1.60454	0.111281	0.299234	-4.93455	0.343075
Dorea_longicatena_(ASV_2792)	Clostridiales	Firmicutes	Day 180 Vs Day 0	-1.90446	5.02298	-2.55498	0.0118979	0.0319801	-3.00707	0.0952161
Dorea_longicatena_(ASV_2792)	Clostridiales	Firmicutes	Day 30 Vs Day 0	-0.154057	4.20976	-0.285392	0.775847	0.888275	-6.36672	0.888615
Dorea_longicatena_(ASV_4045)	Clostridiales	Firmicutes	Day 56 Vs Day 0	1.01637	4.20851	2.00525	0.0472365	0.194862	-4.27363	0.208298
Dorea_longicatena_(ASV_4045)	Clostridiales	Firmicutes	Day 7 Vs Day 0	1.05538	4.20851	1.72784	0.0866457	0.67914	-4.61137	0.29595
Dorea_longicatena_(ASV_4045)	Clostridiales	Firmicutes	Day 180 Vs Day 0	1.93421	4.93823	3.03922	0.00292452	0.0120965	-1.85355	0.0409105
Dorea_longicatena_(ASV_4045)	Clostridiales	Firmicutes	Day 30 Vs Day 0	-0.477861	4.20851	-0.955532	0.341272	0.646718	-6.03795	0.625437
Dorea_longicatena_(ASV_4045)	Clostridiales	Firmicutes	Day 14 Vs Day 0	0.257265	4.20851	0.546782	0.585566	0.879328	-6.38717	0.795589
Dorea_longicatena_(ASV_983)	Clostridiales	Firmicutes	Day 180 Vs Day 0	1.81508	4.23491	3.27421	0.00139252	0.00731516	-1.20896	0.0266722
Dorea_longicatena_(ASV_983)	Clostridiales	Firmicutes	Day 30 Vs Day 0	0.629487	4.52612	1.02814	0.305997	0.614983	-5.84167	0.595893
Dorea_longicatena_(ASV_983)	Clostridiales	Firmicutes	Day 14 Vs Day 0	0.868251	4.52612	1.61742	0.108471	0.467938	-5.19966	0.338591
Dorea_longicatena_(ASV_983)	Clostridiales	Firmicutes	Day 7 Vs Day 0	0.899953	4.52612	1.38464	0.168788	0.790003	-5.11327	0.433482
Dorea_longicatena_(ASV_983)	Clostridiales	Firmicutes	Day 56 Vs Day 0	1.18873	4.52612	2.17744	0.0314478	0.164698	-3.93493	0.163147
Duodenibacillus_massiliensis_(ASV_1940)	Burkholderiales	Proteobacteria	Day 180 Vs Day 0	1.48037	4.22479	2.8071	0.00585485	0.0194381	-2.50485	0.0609443
Duodenibacillus_massiliensis_(ASV_1940)	Burkholderiales	Proteobacteria	Day 30 Vs Day 0	-0.539509	4.3787	-1.07256	0.285666	0.596556	-5.8647	0.5741
Duodenibacillus_massiliensis_(ASV_1940)	Burkholderiales	Proteobacteria	Day 7 Vs Day 0	0.878108	4.3787	1.46898	0.144513	0.766174	-4.96815	0.400711
Duodenibacillus_massiliensis_(ASV_1940)	Burkholderiales	Proteobacteria	Day 14 Vs Day 0	-0.197318	4.3787	-0.435269	0.664166	0.896127	-6.42412	0.836084
Duodenibacillus_massiliensis_(ASV_1940)	Burkholderiales	Proteobacteria	Day 56 Vs Day 0	0.898645	4.3787	1.82756	0.0701551	0.232915	-4.57235	0.259692
Duodenibacillus_massiliensis_(ASV_3526)	Burkholderiales	Proteobacteria	Day 7 Vs Day 0	-0.133117	4.28053	-0.25879	0.79625	0.943325	-6.0355	0.897768
Duodenibacillus_massiliensis_(ASV_3526)	Burkholderiales	Proteobacteria	Day 180 Vs Day 0	1.71548	4.34426	3.33973	0.00112451	0.00654211	-1.05591	0.024069
Duodenibacillus_massiliensis_(ASV_3526)	Burkholderiales	Proteobacteria	Day 56 Vs Day 0	1.05915	4.28053	2.26275	0.0254892	0.14829	-3.74076	0.144684
Duodenibacillus_massiliensis_(ASV_3526)	Burkholderiales	Proteobacteria	Day 14 Vs Day 0	-0.258832	4.28053	-0.608304	0.544161	0.879328	-6.3431	0.780552
Duodenibacillus_massiliensis_(ASV_3526)	Burkholderiales	Proteobacteria	Day 30 Vs Day 0	-0.736744	4.28053	-1.61795	0.108357	0.348592	-5.19581	0.338532
Emergencia_timonensis_(ASV_912)	Clostridiales	Firmicutes	Day 7 Vs Day 0	-0.69899	4.70898	-1.00527	0.316835	0.826806	-5.46128	0.606084
Emergencia_timonensis_(ASV_912)	Clostridiales	Firmicutes	Day 14 Vs Day 0	-1.71724	4.70898	-3.07709	0.00260173	0.0623727	-1.94908	0.0383076
Emergencia_timonensis_(ASV_912)	Clostridiales	Firmicutes	Day 56 Vs Day 0	-0.694174	4.70898	-1.16735	0.245433	0.454151	-5.42938	0.532187
Emergencia_timonensis_(ASV_912)	Clostridiales	Firmicutes	Day 180 Vs Day 0	1.10816	4.45648	2.03681	0.0439179	0.0813657	-4.21757	0.198588
Emergencia_timonensis_(ASV_912)	Clostridiales	Firmicutes	Day 30 Vs Day 0	-2.28355	4.70898	-3.85101	0.000192077	0.0108698	0.459064	0.0111821
Escherichia_coli_(ASV_15)	Enterobacterales	Proteobacteria	Day 180 Vs Day 0	2.30926	4.45971	4.15215	6.27184e-05	0.00390422	1.57463	0.00659869
Escherichia_coli_(ASV_15)	Enterobacterales	Proteobacteria	Day 30 Vs Day 0	-2.71514	8.36423	-2.68461	0.00831193	0.0892099	-2.66566	0.0759048
Escherichia_coli_(ASV_15)	Enterobacterales	Proteobacteria	Day 14 Vs Day 0	-2.36805	8.36423	-2.52657	0.012849	0.155239	-3.06724	0.0997052
Escherichia_coli_(ASV_15)	Enterobacterales	Proteobacteria	Day 7 Vs Day 0	-1.16028	8.36423	-1.02796	0.306083	0.826806	-5.12943	0.595893
Escherichia_coli_(ASV_15)	Enterobacterales	Proteobacteria	Day 56 Vs Day 0	-3.12548	8.36423	-3.36088	0.00104887	0.0652922	-0.874054	0.0236709
Ethanoligenens_harbinense_(ASV_401)	Clostridiales	Firmicutes	Day 180 Vs Day 0	-1.29823	6.71326	-1.6909	0.0935081	0.144081	-4.57493	0.309896
Ethanoligenens_harbinense_(ASV_401)	Clostridiales	Firmicutes	Day 56 Vs Day 0	-0.579018	5.11436	-0.938485	0.349921	0.539174	-5.647	0.631742
Ethanoligenens_harbinense_(ASV_401)	Clostridiales	Firmicutes	Day 7 Vs Day 0	-1.06755	5.11436	-1.49823	0.136757	0.766174	-4.89075	0.388135
Ethanoligenens_harbinense_(ASV_401)	Clostridiales	Firmicutes	Day 14 Vs Day 0	-0.905695	5.11436	-1.47695	0.142365	0.532266	-5.29179	0.397637
Ethanoligenens_harbinense_(ASV_401)	Clostridiales	Firmicutes	Day 30 Vs Day 0	-2.09042	5.11436	-3.30811	0.00124718	0.0336889	-1.22577	0.0251796
Eubacterium_coprostanoligenes_(ASV_1230)	Clostridiales	Firmicutes	Day 30 Vs Day 0	-0.898331	4.58305	-1.60721	0.110693	0.351135	-5.22283	0.34211
Eubacterium_coprostanoligenes_(ASV_1230)	Clostridiales	Firmicutes	Day 7 Vs Day 0	0.933704	4.58305	1.33875	0.183239	0.813733	-5.14353	0.453981
Eubacterium_coprostanoligenes_(ASV_1230)	Clostridiales	Firmicutes	Day 180 Vs Day 0	2.22192	4.51283	4.07377	8.43793e-05	0.00401046	1.30245	0.00773445
Eubacterium_coprostanoligenes_(ASV_1230)	Clostridiales	Firmicutes	Day 14 Vs Day 0	0.128421	4.58305	0.239456	0.811169	0.924822	-6.48232	0.903854
Eubacterium_coprostanoligenes_(ASV_1230)	Clostridiales	Firmicutes	Day 56 Vs Day 0	1.91228	4.58305	3.2404	0.00155312	0.0732888	-1.30861	0.0284358
Eubacterium_coprostanoligenes_(ASV_288)	Clostridiales	Firmicutes	Day 180 Vs Day 0	1.21829	4.48805	2.27341	0.0248193	0.0516723	-3.7229	0.142458
Eubacterium_coprostanoligenes_(ASV_288)	Clostridiales	Firmicutes	Day 30 Vs Day 0	-2.33834	4.75416	-3.64421	0.00040079	0.0184809	-0.230188	0.0150447
Eubacterium_coprostanoligenes_(ASV_288)	Clostridiales	Firmicutes	Day 7 Vs Day 0	0.288217	4.75416	0.354127	0.723879	0.934522	-5.82337	0.866643
Eubacterium_coprostanoligenes_(ASV_288)	Clostridiales	Firmicutes	Day 56 Vs Day 0	-0.847882	4.75416	-1.31132	0.192309	0.400303	-5.27642	0.465996
Eubacterium_coprostanoligenes_(ASV_288)	Clostridiales	Firmicutes	Day 14 Vs Day 0	-1.41018	4.75416	-2.2821	0.024284	0.209571	-3.91472	0.14084
Eubacterium_coprostanoligenes_(ASV_887)	Clostridiales	Firmicutes	Day 56 Vs Day 0	1.23461	4.76242	2.26664	0.025243	0.14829	-3.7272	0.143943
Eubacterium_coprostanoligenes_(ASV_887)	Clostridiales	Firmicutes	Day 30 Vs Day 0	-0.274821	4.76242	-0.489553	0.625364	0.814947	-6.28931	0.817405
Eubacterium_coprostanoligenes_(ASV_887)	Clostridiales	Firmicutes	Day 7 Vs Day 0	1.47828	4.76242	2.15377	0.0333021	0.499531	-3.79902	0.167859
Eubacterium_coprostanoligenes_(ASV_887)	Clostridiales	Firmicutes	Day 180 Vs Day 0	1.73868	4.2307	3.34567	0.00110278	0.0065041	-1.01484	0.0239471
Eubacterium_coprostanoligenes_(ASV_887)	Clostridiales	Firmicutes	Day 14 Vs Day 0	-0.0958591	4.76242	-0.192095	0.848	0.935237	-6.49238	0.921793
Eubacterium_eligens_(ASV_603)	Clostridiales	Firmicutes	Day 7 Vs Day 0	-0.466381	4.40524	-0.792676	0.429565	0.862595	-5.77506	0.689769
Eubacterium_eligens_(ASV_603)	Clostridiales	Firmicutes	Day 30 Vs Day 0	-0.312646	4.40524	-0.546575	0.585708	0.802362	-6.24008	0.795589
Eubacterium_eligens_(ASV_603)	Clostridiales	Firmicutes	Day 56 Vs Day 0	0.399763	4.40524	0.749458	0.45508	0.635173	-5.89413	0.713886
Eubacterium_eligens_(ASV_603)	Clostridiales	Firmicutes	Day 14 Vs Day 0	-0.147038	4.40524	-0.296206	0.767596	0.914704	-6.47024	0.884186
Eubacterium_eligens_(ASV_603)	Clostridiales	Firmicutes	Day 180 Vs Day 0	0.966582	4.80542	1.40065	0.163957	0.22909	-5.10283	0.428804
Eubacterium_hallii_(ASV_1732)	Clostridiales	Firmicutes	Day 56 Vs Day 0	0.933326	4.37654	1.94055	0.0547096	0.207032	-4.37367	0.224152
Eubacterium_hallii_(ASV_1732)	Clostridiales	Firmicutes	Day 7 Vs Day 0	0.474528	4.37654	0.838997	0.403176	0.842579	-5.67661	0.667344
Eubacterium_hallii_(ASV_1732)	Clostridiales	Firmicutes	Day 14 Vs Day 0	-0.235234	4.37654	-0.528494	0.598154	0.884375	-6.37656	0.803346
Eubacterium_hallii_(ASV_1732)	Clostridiales	Firmicutes	Day 180 Vs Day 0	1.49985	4.13617	2.92831	0.00409466	0.0154708	-2.19049	0.0498894
Eubacterium_hallii_(ASV_1732)	Clostridiales	Firmicutes	Day 30 Vs Day 0	-0.285944	4.37654	-0.575913	0.565776	0.793212	-6.25598	0.787568
Eubacterium_hallii_(ASV_3233)	Clostridiales	Firmicutes	Day 30 Vs Day 0	0.241864	4.22941	0.445126	0.657048	0.824918	-6.30839	0.83233
Eubacterium_hallii_(ASV_3233)	Clostridiales	Firmicutes	Day 14 Vs Day 0	-0.25091	4.22941	-0.553231	0.581157	0.879328	-6.41982	0.792632
Eubacterium_hallii_(ASV_3233)	Clostridiales	Firmicutes	Day 7 Vs Day 0	0.277329	4.22941	0.484171	0.629167	0.919908	-5.95815	0.818936
Eubacterium_hallii_(ASV_3233)	Clostridiales	Firmicutes	Day 180 Vs Day 0	2.04065	4.24195	3.81652	0.00021756	0.00425547	0.443574	0.0116655
Eubacterium_hallii_(ASV_3233)	Clostridiales	Firmicutes	Day 56 Vs Day 0	1.52144	4.22941	2.94802	0.00385943	0.0743012	-2.12706	0.0482106
Eubacterium_hallii_(ASV_3349)	Clostridiales	Firmicutes	Day 7 Vs Day 0	0.369457	4.14049	0.690469	0.491262	0.887908	-5.83803	0.746031
Eubacterium_hallii_(ASV_3349)	Clostridiales	Firmicutes	Day 14 Vs Day 0	-0.242604	4.14049	-0.575557	0.566016	0.879328	-6.40743	0.787568
Eubacterium_hallii_(ASV_3349)	Clostridiales	Firmicutes	Day 30 Vs Day 0	-0.419132	4.14049	-0.897484	0.371297	0.646718	-6.0864	0.643226
Eubacterium_hallii_(ASV_3349)	Clostridiales	Firmicutes	Day 56 Vs Day 0	1.50161	4.14049	3.13001	0.00220575	0.0732888	-1.63392	0.0353582
Eubacterium_hallii_(ASV_3349)	Clostridiales	Firmicutes	Day 180 Vs Day 0	2.25398	4.54362	3.96119	0.000128369	0.00402734	0.924682	0.00939138
Eubacterium_hallii_(ASV_3987)	Clostridiales	Firmicutes	Day 180 Vs Day 0	1.62034	4.45828	2.92848	0.00409247	0.0154708	-2.18649	0.0498894
Eubacterium_hallii_(ASV_3987)	Clostridiales	Firmicutes	Day 56 Vs Day 0	0.919491	4.21133	1.9335	0.0555817	0.209136	-4.38763	0.226223
Eubacterium_hallii_(ASV_3987)	Clostridiales	Firmicutes	Day 14 Vs Day 0	-0.143589	4.21133	-0.326965	0.744276	0.913205	-6.46506	0.876655
Eubacterium_hallii_(ASV_3987)	Clostridiales	Firmicutes	Day 7 Vs Day 0	0.320762	4.21133	0.583097	0.560946	0.893564	-5.86508	0.7872
Eubacterium_hallii_(ASV_3987)	Clostridiales	Firmicutes	Day 30 Vs Day 0	-0.511888	4.21133	-1.06035	0.291163	0.604163	-5.88647	0.580127
Eubacterium_oxidoreducens_(ASV_1256)	Clostridiales	Firmicutes	Day 180 Vs Day 0	0.360053	5.34697	0.566052	0.572439	0.633499	-5.95476	0.7899
Eubacterium_oxidoreducens_(ASV_1256)	Clostridiales	Firmicutes	Day 56 Vs Day 0	-0.16255	4.31771	-0.307839	0.75875	0.838193	-6.07963	0.881484
Eubacterium_oxidoreducens_(ASV_1256)	Clostridiales	Firmicutes	Day 30 Vs Day 0	-1.68132	4.31771	-3.23596	0.00157547	0.0377203	-1.50648	0.0286987
Eubacterium_oxidoreducens_(ASV_1256)	Clostridiales	Firmicutes	Day 7 Vs Day 0	-1.04835	4.31771	-1.81526	0.0720365	0.624899	-4.49662	0.264169
Eubacterium_oxidoreducens_(ASV_1256)	Clostridiales	Firmicutes	Day 14 Vs Day 0	-1.36187	4.31771	-2.83515	0.00539495	0.0984726	-2.66553	0.0583974
Eubacterium_oxidoreducens_(ASV_548)	Clostridiales	Firmicutes	Day 56 Vs Day 0	-0.245468	4.32537	-0.415139	0.678798	0.785208	-6.05983	0.844147
Eubacterium_oxidoreducens_(ASV_548)	Clostridiales	Firmicutes	Day 180 Vs Day 0	0.577855	5.84672	0.729931	0.466886	0.54072	-5.76219	0.724931
Eubacterium_oxidoreducens_(ASV_548)	Clostridiales	Firmicutes	Day 30 Vs Day 0	-1.72255	4.32537	-2.95707	0.00375567	0.0607188	-2.30251	0.0474877
Eubacterium_oxidoreducens_(ASV_548)	Clostridiales	Firmicutes	Day 14 Vs Day 0	-1.44043	4.32537	-2.69074	0.0081695	0.120727	-3.05345	0.0752481
Eubacterium_oxidoreducens_(ASV_548)	Clostridiales	Firmicutes	Day 7 Vs Day 0	-0.318742	4.32537	-0.460878	0.645739	0.919908	-5.89734	0.826735
Eubacterium_rectale_(ASV_2146)	Clostridiales	Firmicutes	Day 180 Vs Day 0	1.7385	4.64566	3.01506	0.00314931	0.0127127	-1.94358	0.0427587
Eubacterium_rectale_(ASV_2146)	Clostridiales	Firmicutes	Day 56 Vs Day 0	0.977843	4.23966	1.9805	0.0499857	0.200749	-4.30262	0.214348
Eubacterium_rectale_(ASV_2146)	Clostridiales	Firmicutes	Day 7 Vs Day 0	0.386738	4.23966	0.675112	0.500932	0.887908	-5.80836	0.753795
Eubacterium_rectale_(ASV_2146)	Clostridiales	Firmicutes	Day 14 Vs Day 0	0.057536	4.23966	0.124384	0.901224	0.949794	-6.49702	0.947922
Eubacterium_rectale_(ASV_2146)	Clostridiales	Firmicutes	Day 30 Vs Day 0	-0.443425	4.23966	-0.88056	0.380355	0.651364	-6.05304	0.649902
Eubacterium_rectale_(ASV_716)	Clostridiales	Firmicutes	Day 14 Vs Day 0	-0.0325991	4.49398	-0.0682769	0.945681	0.976263	-6.49799	0.972902
Eubacterium_rectale_(ASV_716)	Clostridiales	Firmicutes	Day 180 Vs Day 0	1.62479	4.14773	3.15645	0.00202956	0.00942837	-1.56207	0.0331746
Eubacterium_rectale_(ASV_716)	Clostridiales	Firmicutes	Day 30 Vs Day 0	0.057902	4.49398	0.106395	0.91545	0.951365	-6.37824	0.95402
Eubacterium_rectale_(ASV_716)	Clostridiales	Firmicutes	Day 56 Vs Day 0	1.07209	4.49398	2.10313	0.0375894	0.174622	-4.06611	0.179535
Eubacterium_rectale_(ASV_716)	Clostridiales	Firmicutes	Day 7 Vs Day 0	0.793727	4.49398	1.29185	0.198948	0.826806	-5.20096	0.476432
Eubacterium_ruminantium_(ASV_141)	Clostridiales	Firmicutes	Day 7 Vs Day 0	-1.83755	4.90227	-2.26193	0.0255414	0.481634	-3.56932	0.14476
Eubacterium_ruminantium_(ASV_141)	Clostridiales	Firmicutes	Day 14 Vs Day 0	-2.36582	4.90227	-3.45634	0.000763091	0.0297442	-0.787975	0.0204391
Eubacterium_ruminantium_(ASV_141)	Clostridiales	Firmicutes	Day 30 Vs Day 0	-3.15209	4.90227	-4.41344	2.27233e-05	0.00257187	2.45958	0.00308624
Eubacterium_ruminantium_(ASV_141)	Clostridiales	Firmicutes	Day 180 Vs Day 0	2.34562	4.49083	3.25996	0.00145822	0.0075645	-1.22618	0.0275073
Eubacterium_ruminantium_(ASV_141)	Clostridiales	Firmicutes	Day 56 Vs Day 0	-1.56075	4.90227	-2.17309	0.0317822	0.164698	-3.82297	0.164144
Eubacterium_xylanophilum_(ASV_1116)	Clostridiales	Firmicutes	Day 56 Vs Day 0	-0.328306	4.45924	-0.571415	0.568811	0.7239	-5.94702	0.788808
Eubacterium_xylanophilum_(ASV_1116)	Clostridiales	Firmicutes	Day 180 Vs Day 0	0.689036	5.02115	1.08526	0.280031	0.356761	-5.52801	0.569132
Eubacterium_xylanophilum_(ASV_1116)	Clostridiales	Firmicutes	Day 30 Vs Day 0	-1.90228	4.45924	-3.36632	0.00103021	0.03195	-1.10501	0.0233912
Eubacterium_xylanophilum_(ASV_1116)	Clostridiales	Firmicutes	Day 14 Vs Day 0	-1.57859	4.45924	-2.99878	0.0033097	0.069401	-2.20424	0.0439919
Eubacterium_xylanophilum_(ASV_1116)	Clostridiales	Firmicutes	Day 7 Vs Day 0	-0.493579	4.45924	-0.745404	0.457517	0.872366	-5.71126	0.715647
Eubacterium_xylanophilum_(ASV_415)	Clostridiales	Firmicutes	Day 7 Vs Day 0	-0.648433	6.33619	-0.702243	0.483917	0.887908	-5.56349	0.740343
Eubacterium_xylanophilum_(ASV_415)	Clostridiales	Firmicutes	Day 14 Vs Day 0	-1.61357	6.33619	-2.06147	0.0414655	0.261951	-4.19024	0.193065
Eubacterium_xylanophilum_(ASV_415)	Clostridiales	Firmicutes	Day 30 Vs Day 0	-2.19746	6.33619	-2.64711	0.00923251	0.0965923	-2.88593	0.0813289
Eubacterium_xylanophilum_(ASV_415)	Clostridiales	Firmicutes	Day 180 Vs Day 0	1.37815	4.16573	2.5744	0.0112843	0.0312198	-3.06952	0.0926159
Eubacterium_xylanophilum_(ASV_415)	Clostridiales	Firmicutes	Day 56 Vs Day 0	-1.24217	6.33619	-1.63402	0.104933	0.289472	-4.72034	0.331333
Eubacterium_xylanophilum_(ASV_611)	Clostridiales	Firmicutes	Day 7 Vs Day 0	-1.53298	4.90597	-1.93988	0.0547927	0.590244	-4.19607	0.224152
Eubacterium_xylanophilum_(ASV_611)	Clostridiales	Firmicutes	Day 30 Vs Day 0	-2.01622	4.90597	-2.75645	0.0067768	0.0811261	-2.70538	0.0667845
Eubacterium_xylanophilum_(ASV_611)	Clostridiales	Firmicutes	Day 180 Vs Day 0	-0.0247782	12.7243	-0.0263895	0.978991	0.982939	-5.58491	0.989759
Eubacterium_xylanophilum_(ASV_611)	Clostridiales	Firmicutes	Day 14 Vs Day 0	-2.67388	4.90597	-4.14805	6.3704e-05	0.00495697	1.46243	0.00660929
Eubacterium_xylanophilum_(ASV_611)	Clostridiales	Firmicutes	Day 56 Vs Day 0	-0.00759105	4.90597	-0.0107028	0.991479	0.995477	-6.03126	0.99561
Eubacterium_xylanophilum_(ASV_845)	Clostridiales	Firmicutes	Day 180 Vs Day 0	1.24213	4.55964	2.124	0.0357683	0.0687215	-4.05321	0.174178
Eubacterium_xylanophilum_(ASV_845)	Clostridiales	Firmicutes	Day 56 Vs Day 0	0.630509	4.35574	1.22519	0.222954	0.428362	-5.44901	0.505802
Eubacterium_xylanophilum_(ASV_845)	Clostridiales	Firmicutes	Day 30 Vs Day 0	-0.785438	4.35574	-1.54992	0.123852	0.377006	-5.30287	0.36626
Eubacterium_xylanophilum_(ASV_845)	Clostridiales	Firmicutes	Day 7 Vs Day 0	1.2684	4.35574	2.04601	0.0429886	0.548856	-4.04955	0.197231
Eubacterium_xylanophilum_(ASV_845)	Clostridiales	Firmicutes	Day 14 Vs Day 0	-0.150887	4.35574	-0.315098	0.753247	0.913205	-6.46898	0.880694
Faecalibacterium_prausnitzii_(ASV_1138)	Clostridiales	Firmicutes	Day 7 Vs Day 0	0.806888	4.62738	1.2526	0.21284	0.826806	-5.2494	0.493302
Faecalibacterium_prausnitzii_(ASV_1138)	Clostridiales	Firmicutes	Day 30 Vs Day 0	-0.100507	4.62738	-0.175086	0.861314	0.927961	-6.36505	0.926733
Faecalibacterium_prausnitzii_(ASV_1138)	Clostridiales	Firmicutes	Day 56 Vs Day 0	1.15889	4.62738	2.17051	0.0319816	0.164698	-3.93516	0.164533
Faecalibacterium_prausnitzii_(ASV_1138)	Clostridiales	Firmicutes	Day 180 Vs Day 0	1.80592	4.60972	3.25697	0.00147237	0.00760621	-1.26821	0.0277042
Faecalibacterium_prausnitzii_(ASV_1138)	Clostridiales	Firmicutes	Day 14 Vs Day 0	0.171211	4.62738	0.342671	0.732459	0.913205	-6.44645	0.871253
Faecalibacterium_prausnitzii_(ASV_1180)	Clostridiales	Firmicutes	Day 7 Vs Day 0	0.64467	4.18553	1.0994	0.273842	0.826806	-5.46928	0.561053
Faecalibacterium_prausnitzii_(ASV_1180)	Clostridiales	Firmicutes	Day 180 Vs Day 0	1.81711	4.28926	3.47517	0.00071615	0.00584609	-0.649826	0.0201114
Faecalibacterium_prausnitzii_(ASV_1180)	Clostridiales	Firmicutes	Day 14 Vs Day 0	0.471394	4.18553	0.982856	0.327699	0.755612	-6.0355	0.615518
Faecalibacterium_prausnitzii_(ASV_1180)	Clostridiales	Firmicutes	Day 30 Vs Day 0	-0.171465	4.18553	-0.334548	0.738563	0.871574	-6.4013	0.873702
Faecalibacterium_prausnitzii_(ASV_1180)	Clostridiales	Firmicutes	Day 56 Vs Day 0	1.25602	4.18553	2.48089	0.0145222	0.118959	-3.28381	0.105732
Faecalibacterium_prausnitzii_(ASV_1882)	Clostridiales	Firmicutes	Day 56 Vs Day 0	1.51864	4.21591	2.97964	0.00350793	0.0743012	-2.04338	0.0456311
Faecalibacterium_prausnitzii_(ASV_1882)	Clostridiales	Firmicutes	Day 30 Vs Day 0	-0.440255	4.21591	-0.887908	0.376406	0.649377	-6.0958	0.646974
Faecalibacterium_prausnitzii_(ASV_1882)	Clostridiales	Firmicutes	Day 180 Vs Day 0	2.02372	4.14465	3.8431	0.000197661	0.00425547	0.520402	0.0111849
Faecalibacterium_prausnitzii_(ASV_1882)	Clostridiales	Firmicutes	Day 14 Vs Day 0	-0.246691	4.21591	-0.550603	0.582952	0.879328	-6.42125	0.793775
Faecalibacterium_prausnitzii_(ASV_1882)	Clostridiales	Firmicutes	Day 7 Vs Day 0	0.302314	4.21591	0.533702	0.594556	0.908984	-5.93312	0.801659
Faecalibacterium_prausnitzii_(ASV_1954)	Clostridiales	Firmicutes	Day 7 Vs Day 0	0.5831	4.54362	0.955371	0.341353	0.826806	-5.58088	0.625437
Faecalibacterium_prausnitzii_(ASV_1954)	Clostridiales	Firmicutes	Day 30 Vs Day 0	-0.0670934	4.54362	-0.120351	0.904411	0.946211	-6.37579	0.94901
Faecalibacterium_prausnitzii_(ASV_1954)	Clostridiales	Firmicutes	Day 180 Vs Day 0	1.73188	4.27814	3.43252	0.000826598	0.00599965	-0.779866	0.0212771
Faecalibacterium_prausnitzii_(ASV_1954)	Clostridiales	Firmicutes	Day 56 Vs Day 0	1.23354	4.54362	2.37395	0.0192211	0.139129	-3.50951	0.123777
Faecalibacterium_prausnitzii_(ASV_1954)	Clostridiales	Firmicutes	Day 14 Vs Day 0	-0.00681794	4.54362	-0.0142529	0.988652	0.992639	-6.52101	0.994116
Faecalibacterium_prausnitzii_(ASV_2093)	Clostridiales	Firmicutes	Day 14 Vs Day 0	-0.236478	4.24718	-0.494629	0.621786	0.887835	-6.45051	0.814867
Faecalibacterium_prausnitzii_(ASV_2093)	Clostridiales	Firmicutes	Day 30 Vs Day 0	0.630183	4.24718	1.09946	0.273818	0.585745	-5.81515	0.561053
Faecalibacterium_prausnitzii_(ASV_2093)	Clostridiales	Firmicutes	Day 7 Vs Day 0	0.788386	4.24718	1.26194	0.209472	0.826806	-5.28535	0.488987
Faecalibacterium_prausnitzii_(ASV_2093)	Clostridiales	Firmicutes	Day 56 Vs Day 0	1.92208	4.24718	3.52118	0.00061266	0.0423073	-0.490503	0.0189251
Faecalibacterium_prausnitzii_(ASV_2093)	Clostridiales	Firmicutes	Day 180 Vs Day 0	2.27133	4.28071	4.20042	5.21499e-05	0.00360704	1.73733	0.00581433
Faecalibacterium_prausnitzii_(ASV_2129)	Clostridiales	Firmicutes	Day 30 Vs Day 0	-0.571681	4.24589	-1.15303	0.251241	0.558563	-5.77711	0.537757
Faecalibacterium_prausnitzii_(ASV_2129)	Clostridiales	Firmicutes	Day 56 Vs Day 0	0.853222	4.24589	1.75559	0.0817664	0.254498	-4.69051	0.285152
Faecalibacterium_prausnitzii_(ASV_2129)	Clostridiales	Firmicutes	Day 14 Vs Day 0	-0.221408	4.24589	-0.492235	0.623472	0.887835	-6.39109	0.816075
Faecalibacterium_prausnitzii_(ASV_2129)	Clostridiales	Firmicutes	Day 7 Vs Day 0	0.265297	4.24589	0.470879	0.638601	0.919908	-5.91427	0.82361
Faecalibacterium_prausnitzii_(ASV_2129)	Clostridiales	Firmicutes	Day 180 Vs Day 0	1.56383	4.24124	2.72384	0.00743838	0.023152	-2.72038	0.0710546
Faecalibacterium_prausnitzii_(ASV_2472)	Clostridiales	Firmicutes	Day 56 Vs Day 0	0.663051	4.13617	1.37249	0.172528	0.376838	-5.26368	0.438161
Faecalibacterium_prausnitzii_(ASV_2472)	Clostridiales	Firmicutes	Day 30 Vs Day 0	-0.785573	4.13617	-1.646	0.102439	0.337499	-5.14844	0.327296
Faecalibacterium_prausnitzii_(ASV_2472)	Clostridiales	Firmicutes	Day 180 Vs Day 0	1.22998	4.49813	2.32553	0.0217604	0.0475293	-3.63566	0.133238
Faecalibacterium_prausnitzii_(ASV_2472)	Clostridiales	Firmicutes	Day 7 Vs Day 0	-0.0648734	4.13617	-0.119322	0.905225	0.965217	-6.04929	0.949503
Faecalibacterium_prausnitzii_(ASV_2472)	Clostridiales	Firmicutes	Day 14 Vs Day 0	-0.571179	4.13617	-1.31499	0.191077	0.572099	-5.69971	0.464899
Faecalibacterium_prausnitzii_(ASV_3260)	Clostridiales	Firmicutes	Day 56 Vs Day 0	1.15714	4.14917	2.52399	0.0129387	0.115625	-3.18572	0.0997052
Faecalibacterium_prausnitzii_(ASV_3260)	Clostridiales	Firmicutes	Day 30 Vs Day 0	-0.288402	4.14917	-0.62589	0.532602	0.766578	-6.27169	0.773909
Faecalibacterium_prausnitzii_(ASV_3260)	Clostridiales	Firmicutes	Day 180 Vs Day 0	1.94467	4.33117	3.52356	0.000607695	0.00564492	-0.469806	0.0189251
Faecalibacterium_prausnitzii_(ASV_3260)	Clostridiales	Firmicutes	Day 14 Vs Day 0	-0.234391	4.14917	-0.573675	0.567285	0.879328	-6.40819	0.787568
Faecalibacterium_prausnitzii_(ASV_3260)	Clostridiales	Firmicutes	Day 7 Vs Day 0	0.549912	4.14917	1.03888	0.300993	0.826806	-5.53384	0.589826
Faecalibacterium_prausnitzii_(ASV_3877)	Clostridiales	Firmicutes	Day 56 Vs Day 0	0.799894	4.14148	1.67679	0.0962449	0.277624	-4.82159	0.315234
Faecalibacterium_prausnitzii_(ASV_3877)	Clostridiales	Firmicutes	Day 7 Vs Day 0	0.178896	4.14148	0.326669	0.744499	0.935634	-5.9825	0.876779
Faecalibacterium_prausnitzii_(ASV_3877)	Clostridiales	Firmicutes	Day 30 Vs Day 0	-0.653519	4.14148	-1.36545	0.174723	0.455084	-5.53786	0.441777
Faecalibacterium_prausnitzii_(ASV_3877)	Clostridiales	Firmicutes	Day 14 Vs Day 0	-0.610151	4.14148	-1.42765	0.156046	0.542857	-5.54881	0.417256
Faecalibacterium_prausnitzii_(ASV_3877)	Clostridiales	Firmicutes	Day 180 Vs Day 0	1.32767	4.47521	2.62626	0.00978352	0.028261	-2.95163	0.0843913
Faecalibacterium_prausnitzii_(ASV_4304)	Clostridiales	Firmicutes	Day 56 Vs Day 0	1.68066	4.20167	3.2405	0.00155262	0.0732888	-1.32542	0.0284358
Faecalibacterium_prausnitzii_(ASV_4304)	Clostridiales	Firmicutes	Day 180 Vs Day 0	2.15774	4.44763	4.06571	8.69738e-05	0.00401046	1.27092	0.00773445
Faecalibacterium_prausnitzii_(ASV_4304)	Clostridiales	Firmicutes	Day 14 Vs Day 0	-0.231746	4.20167	-0.50576	0.613974	0.887835	-6.4447	0.811545
Faecalibacterium_prausnitzii_(ASV_4304)	Clostridiales	Firmicutes	Day 30 Vs Day 0	0.568849	4.20167	1.04079	0.300112	0.611522	-5.88066	0.58913
Faecalibacterium_prausnitzii_(ASV_4304)	Clostridiales	Firmicutes	Day 7 Vs Day 0	0.713842	4.20167	1.19847	0.233149	0.826806	-5.36298	0.518224
Faecalibacterium_prausnitzii_(ASV_798)	Clostridiales	Firmicutes	Day 56 Vs Day 0	1.21032	4.1487	2.51601	0.0132196	0.115904	-3.2041	0.100458
Faecalibacterium_prausnitzii_(ASV_798)	Clostridiales	Firmicutes	Day 7 Vs Day 0	0.588278	4.1487	1.06003	0.291306	0.826806	-5.51361	0.580127
Faecalibacterium_prausnitzii_(ASV_798)	Clostridiales	Firmicutes	Day 180 Vs Day 0	1.84923	4.13818	3.50321	0.000651276	0.0057172	-0.563178	0.0195078
Faecalibacterium_prausnitzii_(ASV_798)	Clostridiales	Firmicutes	Day 30 Vs Day 0	-0.227339	4.1487	-0.469862	0.639325	0.820577	-6.35493	0.82369
Faecalibacterium_prausnitzii_(ASV_798)	Clostridiales	Firmicutes	Day 14 Vs Day 0	0.302517	4.1487	0.675129	0.500921	0.879328	-6.30283	0.753795
Faecalibacterium_prausnitzii_(ASV_922)	Clostridiales	Firmicutes	Day 14 Vs Day 0	0.195303	4.31668	0.41468	0.679133	0.897924	-6.44744	0.844147
Faecalibacterium_prausnitzii_(ASV_922)	Clostridiales	Firmicutes	Day 180 Vs Day 0	1.70444	4.51769	2.95263	0.00380621	0.014671	-2.1128	0.0478576
Faecalibacterium_prausnitzii_(ASV_922)	Clostridiales	Firmicutes	Day 7 Vs Day 0	1.20899	4.31668	1.94819	0.0537782	0.590244	-4.22601	0.221579
Faecalibacterium_prausnitzii_(ASV_922)	Clostridiales	Firmicutes	Day 56 Vs Day 0	0.989356	4.31668	1.95517	0.0529387	0.20379	-4.36644	0.220676
Faecalibacterium_prausnitzii_(ASV_922)	Clostridiales	Firmicutes	Day 30 Vs Day 0	0.230788	4.31668	0.433622	0.665359	0.829127	-6.33168	0.83619
Faecalibacterium_prausnitzii_(ASV_969)	Clostridiales	Firmicutes	Day 14 Vs Day 0	-0.168164	4.29351	-0.356279	0.722271	0.913205	-6.43423	0.86589
Faecalibacterium_prausnitzii_(ASV_969)	Clostridiales	Firmicutes	Day 7 Vs Day 0	0.256053	4.29351	0.436043	0.663606	0.923955	-5.9225	0.835573
Faecalibacterium_prausnitzii_(ASV_969)	Clostridiales	Firmicutes	Day 30 Vs Day 0	-0.582087	4.29351	-1.12246	0.263958	0.57352	-5.80076	0.54985
Faecalibacterium_prausnitzii_(ASV_969)	Clostridiales	Firmicutes	Day 180 Vs Day 0	1.29297	4.40117	2.59377	0.0107011	0.0300741	-3.0308	0.0890167
Faecalibacterium_prausnitzii_(ASV_969)	Clostridiales	Firmicutes	Day 56 Vs Day 0	0.832377	4.29351	1.64811	0.102003	0.286667	-4.8588	0.326182
Faecalibacterium_prausnitzii_(ASV_991)	Clostridiales	Firmicutes	Day 7 Vs Day 0	-0.0365281	4.5048	-0.0671676	0.946562	0.979343	-6.09063	0.973272
Faecalibacterium_prausnitzii_(ASV_991)	Clostridiales	Firmicutes	Day 180 Vs Day 0	1.86689	4.16102	3.76901	0.00025797	0.00425547	0.273484	0.0125132
Faecalibacterium_prausnitzii_(ASV_991)	Clostridiales	Firmicutes	Day 14 Vs Day 0	0.221392	4.5048	0.477526	0.633875	0.891111	-6.40965	0.822334
Faecalibacterium_prausnitzii_(ASV_991)	Clostridiales	Firmicutes	Day 56 Vs Day 0	1.45906	4.5048	2.89846	0.00447598	0.0743012	-2.25513	0.052243
Faecalibacterium_prausnitzii_(ASV_991)	Clostridiales	Firmicutes	Day 30 Vs Day 0	0.187951	4.5048	0.347697	0.72869	0.866816	-6.3242	0.869358
Faecalicatena_orotica_(ASV_1447)	Clostridiales	Firmicutes	Day 180 Vs Day 0	1.77394	4.28422	3.38081	0.000981993	0.00629335	-0.93326	0.0230548
Faecalicatena_orotica_(ASV_1447)	Clostridiales	Firmicutes	Day 56 Vs Day 0	1.23714	4.50146	2.30378	0.022994	0.144661	-3.6574	0.13671
Faecalicatena_orotica_(ASV_1447)	Clostridiales	Firmicutes	Day 7 Vs Day 0	-0.0180755	4.50146	-0.0304318	0.975774	0.99577	-6.06469	0.988118
Faecalicatena_orotica_(ASV_1447)	Clostridiales	Firmicutes	Day 30 Vs Day 0	-0.152981	4.50146	-0.277173	0.782135	0.888512	-6.38287	0.89104
Faecalicatena_orotica_(ASV_1447)	Clostridiales	Firmicutes	Day 14 Vs Day 0	0.429178	4.50146	0.838549	0.403426	0.804971	-6.13771	0.667406
Faecalicoccus_acidiformans_(ASV_2378)	Erysipelotrichales	Firmicutes	Day 56 Vs Day 0	0.958536	4.23031	1.88846	0.0614318	0.222981	-4.48641	0.241524
Faecalicoccus_acidiformans_(ASV_2378)	Erysipelotrichales	Firmicutes	Day 30 Vs Day 0	-0.0378507	4.23031	-0.0713263	0.943259	0.966189	-6.42734	0.971079
Faecalicoccus_acidiformans_(ASV_2378)	Erysipelotrichales	Firmicutes	Day 14 Vs Day 0	0.294715	4.23031	0.617069	0.538384	0.879328	-6.33399	0.776896
Faecalicoccus_acidiformans_(ASV_2378)	Erysipelotrichales	Firmicutes	Day 180 Vs Day 0	1.64819	4.38664	2.89414	0.00453385	0.016402	-2.27159	0.0525898
Faecalicoccus_acidiformans_(ASV_2378)	Erysipelotrichales	Firmicutes	Day 7 Vs Day 0	0.163078	4.23031	0.286494	0.775004	0.936324	-6.03799	0.888571
Faecalimonas_umbilicata_(ASV_515)	Clostridiales	Firmicutes	Day 7 Vs Day 0	0.371132	4.2494	0.65753	0.512127	0.887908	-5.85341	0.760522
Faecalimonas_umbilicata_(ASV_515)	Clostridiales	Firmicutes	Day 56 Vs Day 0	1.37655	4.2494	2.74328	0.00703742	0.0843043	-2.65273	0.0684972
Faecalimonas_umbilicata_(ASV_515)	Clostridiales	Firmicutes	Day 30 Vs Day 0	-0.453896	4.2494	-0.932107	0.353194	0.646718	-6.06055	0.634068
Faecalimonas_umbilicata_(ASV_515)	Clostridiales	Firmicutes	Day 180 Vs Day 0	1.97331	4.23271	3.65775	0.000382279	0.00462075	-0.0784091	0.0145695
Faecalimonas_umbilicata_(ASV_515)	Clostridiales	Firmicutes	Day 14 Vs Day 0	0.182578	4.2494	0.394192	0.694154	0.901132	-6.44828	0.849583
Finegoldia_magna_(ASV_1450)	Tissierellales	Firmicutes	Day 7 Vs Day 0	0.0534492	4.24611	0.0950957	0.924401	0.966313	-6.06062	0.9584
Finegoldia_magna_(ASV_1450)	Tissierellales	Firmicutes	Day 56 Vs Day 0	1.62859	4.24611	3.16841	0.00195423	0.0732888	-1.51603	0.0323134
Finegoldia_magna_(ASV_1450)	Tissierellales	Firmicutes	Day 180 Vs Day 0	2.21293	4.35862	4.00914	0.000107463	0.00402734	1.07989	0.00872552
Finegoldia_magna_(ASV_1450)	Tissierellales	Firmicutes	Day 14 Vs Day 0	-0.44072	4.24611	-0.982299	0.327972	0.755612	-6.08277	0.615574
Finegoldia_magna_(ASV_1450)	Tissierellales	Firmicutes	Day 30 Vs Day 0	-0.650675	4.24611	-1.31598	0.190743	0.482672	-5.6273	0.464707
Flavonifractor_plautii_(ASV_2233)	Clostridiales	Firmicutes	Day 14 Vs Day 0	0.158676	4.34356	0.35058	0.726531	0.913205	-6.4674	0.868732
Flavonifractor_plautii_(ASV_2233)	Clostridiales	Firmicutes	Day 7 Vs Day 0	0.611978	4.34356	1.08103	0.281898	0.826806	-5.48429	0.570546
Flavonifractor_plautii_(ASV_2233)	Clostridiales	Firmicutes	Day 30 Vs Day 0	0.0948557	4.34356	0.183018	0.855099	0.923329	-6.39045	0.924095
Flavonifractor_plautii_(ASV_2233)	Clostridiales	Firmicutes	Day 56 Vs Day 0	1.39818	4.34356	2.83988	0.00532076	0.0796029	-2.40882	0.0577704
Flavonifractor_plautii_(ASV_2233)	Clostridiales	Firmicutes	Day 180 Vs Day 0	1.82632	4.24565	3.74607	0.00027995	0.00425547	0.198746	0.0128747
Flintibacter_butyricus_(ASV_2035)	Clostridiales	Firmicutes	Day 14 Vs Day 0	0.624678	4.45971	1.312	0.192078	0.572099	-5.66316	0.465852
Flintibacter_butyricus_(ASV_2035)	Clostridiales	Firmicutes	Day 56 Vs Day 0	1.45084	4.45971	2.86846	0.00489193	0.0770944	-2.33606	0.0550045
Flintibacter_butyricus_(ASV_2035)	Clostridiales	Firmicutes	Day 30 Vs Day 0	0.0670319	4.45971	0.128847	0.897699	0.945351	-6.42231	0.946369
Flintibacter_butyricus_(ASV_2035)	Clostridiales	Firmicutes	Day 180 Vs Day 0	1.97579	4.21146	3.73288	0.00029338	0.00425547	0.185065	0.0128747
Flintibacter_butyricus_(ASV_2035)	Clostridiales	Firmicutes	Day 7 Vs Day 0	0.784081	4.45971	1.33677	0.183884	0.813733	-5.18742	0.454687
Flintibacter_butyricus_(ASV_2175)	Clostridiales	Firmicutes	Day 56 Vs Day 0	1.49395	4.3155	2.80693	0.00585783	0.0810333	-2.49092	0.0609443
Flintibacter_butyricus_(ASV_2175)	Clostridiales	Firmicutes	Day 14 Vs Day 0	0.430149	4.3155	0.88886	0.375895	0.787862	-6.14726	0.646395
Flintibacter_butyricus_(ASV_2175)	Clostridiales	Firmicutes	Day 30 Vs Day 0	0.0953143	4.3155	0.173736	0.862372	0.927963	-6.40987	0.926874
Flintibacter_butyricus_(ASV_2175)	Clostridiales	Firmicutes	Day 180 Vs Day 0	1.83577	4.16695	3.69738	0.000332611	0.00460112	0.0430591	0.0140373
Flintibacter_butyricus_(ASV_2175)	Clostridiales	Firmicutes	Day 7 Vs Day 0	0.685833	4.3155	1.12546	0.262691	0.826806	-5.43944	0.54919
Flintibacter_butyricus_(ASV_2916)	Clostridiales	Firmicutes	Day 7 Vs Day 0	0.559219	4.21152	0.883779	0.378622	0.828305	-5.67802	0.648461
Flintibacter_butyricus_(ASV_2916)	Clostridiales	Firmicutes	Day 56 Vs Day 0	1.29284	4.21152	2.33802	0.0210786	0.142624	-3.5967	0.130313
Flintibacter_butyricus_(ASV_2916)	Clostridiales	Firmicutes	Day 30 Vs Day 0	-0.446971	4.21152	-0.827295	0.409748	0.675755	-6.15032	0.673113
Flintibacter_butyricus_(ASV_2916)	Clostridiales	Firmicutes	Day 180 Vs Day 0	1.77906	4.38155	3.40949	0.000892708	0.00604033	-0.846834	0.021936
Flintibacter_butyricus_(ASV_2916)	Clostridiales	Firmicutes	Day 14 Vs Day 0	0.588743	4.21152	1.15065	0.252215	0.643459	-5.87874	0.539371
Flintibacter_butyricus_(ASV_3091)	Clostridiales	Firmicutes	Day 30 Vs Day 0	-0.479107	4.21032	-1.03139	0.304479	0.613393	-5.96478	0.594009
Flintibacter_butyricus_(ASV_3091)	Clostridiales	Firmicutes	Day 56 Vs Day 0	1.18186	4.21032	2.49898	0.0138376	0.117841	-3.2431	0.103058
Flintibacter_butyricus_(ASV_3091)	Clostridiales	Firmicutes	Day 180 Vs Day 0	1.7634	4.23481	3.48486	0.000693074	0.005785	-0.621079	0.0197966
Flintibacter_butyricus_(ASV_3091)	Clostridiales	Firmicutes	Day 14 Vs Day 0	0.110453	4.21032	0.25328	0.800495	0.923575	-6.50554	0.899608
Flintibacter_butyricus_(ASV_3091)	Clostridiales	Firmicutes	Day 7 Vs Day 0	1.03552	4.21032	1.817	0.0717676	0.624899	-4.46255	0.263831
Flintibacter_butyricus_(ASV_3763)	Clostridiales	Firmicutes	Day 180 Vs Day 0	1.7657	4.22216	3.23014	0.00160517	0.00803412	-1.35038	0.0289927
Flintibacter_butyricus_(ASV_3763)	Clostridiales	Firmicutes	Day 56 Vs Day 0	1.03363	4.14286	2.15481	0.0332187	0.166763	-3.98412	0.167551
Flintibacter_butyricus_(ASV_3763)	Clostridiales	Firmicutes	Day 7 Vs Day 0	0.441147	4.14286	0.801916	0.424222	0.862001	-5.74982	0.685027
Flintibacter_butyricus_(ASV_3763)	Clostridiales	Firmicutes	Day 30 Vs Day 0	-0.436975	4.14286	-0.923011	0.357894	0.646718	-6.06753	0.636541
Flintibacter_butyricus_(ASV_3763)	Clostridiales	Firmicutes	Day 14 Vs Day 0	0.147539	4.14286	0.329611	0.742281	0.913205	-6.47586	0.875685
Fournierella_massiliensis_(ASV_1099)	Clostridiales	Firmicutes	Day 14 Vs Day 0	0.38934	4.51265	0.743041	0.458941	0.863931	-6.23197	0.717215
Fournierella_massiliensis_(ASV_1099)	Clostridiales	Firmicutes	Day 30 Vs Day 0	-0.371265	4.51265	-0.644759	0.520341	0.757689	-6.2188	0.764448
Fournierella_massiliensis_(ASV_1099)	Clostridiales	Firmicutes	Day 7 Vs Day 0	0.456651	4.51265	0.70066	0.484902	0.887908	-5.78675	0.741194
Fournierella_massiliensis_(ASV_1099)	Clostridiales	Firmicutes	Day 56 Vs Day 0	1.1558	4.51265	2.0448	0.0431107	0.186723	-4.17307	0.197231
Fournierella_massiliensis_(ASV_1099)	Clostridiales	Firmicutes	Day 180 Vs Day 0	1.69318	4.42536	3.0947	0.00246319	0.0107281	-1.73086	0.0373867
Fournierella_massiliensis_(ASV_446)	Clostridiales	Firmicutes	Day 56 Vs Day 0	-2.12354	5.2443	-2.89892	0.00446994	0.0743012	-2.16484	0.052243
Fournierella_massiliensis_(ASV_446)	Clostridiales	Firmicutes	Day 180 Vs Day 0	1.84363	4.15216	3.76123	0.000265232	0.00425547	0.248255	0.0127005
Fournierella_massiliensis_(ASV_446)	Clostridiales	Firmicutes	Day 7 Vs Day 0	-1.31065	5.2443	-1.4872	0.139641	0.766174	-4.82579	0.392889
Fournierella_massiliensis_(ASV_446)	Clostridiales	Firmicutes	Day 30 Vs Day 0	-3.5722	5.2443	-4.84665	3.87942e-06	0.000603735	4.11043	0.000934815
Fournierella_massiliensis_(ASV_446)	Clostridiales	Firmicutes	Day 14 Vs Day 0	-1.9176	5.2443	-2.65562	0.00901586	0.127554	-2.96033	0.080146
Fusicatenibacter_saccharivorans_(ASV_55)	Clostridiales	Firmicutes	Day 56 Vs Day 0	-2.34735	8.66737	-2.1701	0.0320135	0.164698	-3.63373	0.16458
Fusicatenibacter_saccharivorans_(ASV_55)	Clostridiales	Firmicutes	Day 7 Vs Day 0	-3.54169	8.66737	-3.09515	0.00245976	0.177622	-1.58796	0.0373867
Fusicatenibacter_saccharivorans_(ASV_55)	Clostridiales	Firmicutes	Day 180 Vs Day 0	1.68248	4.27949	3.25179	0.00149717	0.0077024	-1.28969	0.0280298
Fusicatenibacter_saccharivorans_(ASV_55)	Clostridiales	Firmicutes	Day 30 Vs Day 0	-1.68729	8.66737	-1.40443	0.162832	0.443036	-4.97082	0.42754
Fusicatenibacter_saccharivorans_(ASV_55)	Clostridiales	Firmicutes	Day 14 Vs Day 0	-3.46848	8.66737	-3.38568	0.000966249	0.0353818	-0.838063	0.0228407
Fusobacterium_varium_(ASV_2081)	Fusobacteriales	Fusobacteria	Day 14 Vs Day 0	0.0323776	4.45646	0.0740518	0.941095	0.973142	-6.50052	0.969452
Fusobacterium_varium_(ASV_2081)	Fusobacteriales	Fusobacteria	Day 7 Vs Day 0	-0.0987713	4.45646	-0.190896	0.848936	0.948385	-6.04875	0.922012
Fusobacterium_varium_(ASV_2081)	Fusobacteriales	Fusobacteria	Day 30 Vs Day 0	-0.0518797	4.45646	-0.103165	0.918008	0.952433	-6.37273	0.955128
Fusobacterium_varium_(ASV_2081)	Fusobacteriales	Fusobacteria	Day 180 Vs Day 0	2.11597	4.31022	3.61303	0.000446728	0.0050106	-0.214095	0.0161211
Fusobacterium_varium_(ASV_2081)	Fusobacteriales	Fusobacteria	Day 56 Vs Day 0	1.2592	4.45646	2.66601	0.00875765	0.0980046	-2.82942	0.0783021
Gallicola_barnesae_(ASV_2610)	Tissierellales	Firmicutes	Day 56 Vs Day 0	1.47981	4.15814	3.11361	0.00232206	0.0732888	-1.67733	0.0365944
Gallicola_barnesae_(ASV_2610)	Tissierellales	Firmicutes	Day 30 Vs Day 0	-0.414083	4.15814	-0.898502	0.370757	0.646718	-6.08568	0.642737
Gallicola_barnesae_(ASV_2610)	Tissierellales	Firmicutes	Day 7 Vs Day 0	0.317825	4.15814	0.602323	0.548121	0.893564	-5.89308	0.78235
Gallicola_barnesae_(ASV_2610)	Tissierellales	Firmicutes	Day 180 Vs Day 0	2.05042	4.2313	3.95883	0.000129493	0.00402734	0.905618	0.00939138
Gallicola_barnesae_(ASV_2610)	Tissierellales	Firmicutes	Day 14 Vs Day 0	-0.23601	4.15814	-0.567341	0.571566	0.879328	-6.41217	0.78935
Gracilibacter_thermotolerans_(ASV_1204)	Clostridiales	Firmicutes	Day 30 Vs Day 0	-0.933414	4.90547	-1.38025	0.170131	0.44971	-5.37199	0.43568
Gracilibacter_thermotolerans_(ASV_1204)	Clostridiales	Firmicutes	Day 56 Vs Day 0	1.05162	4.90547	1.64231	0.103202	0.287442	-4.78618	0.328168
Gracilibacter_thermotolerans_(ASV_1204)	Clostridiales	Firmicutes	Day 180 Vs Day 0	1.36055	4.14207	2.58636	0.010921	0.0304832	-3.04331	0.0904436
Gracilibacter_thermotolerans_(ASV_1204)	Clostridiales	Firmicutes	Day 7 Vs Day 0	-0.0677203	4.90547	-0.0910421	0.927614	0.967614	-5.91707	0.960665
Gracilibacter_thermotolerans_(ASV_1204)	Clostridiales	Firmicutes	Day 14 Vs Day 0	-1.84791	4.90547	-3.26666	0.00142697	0.043331	-1.43501	0.0269859
Gracilibacter_thermotolerans_(ASV_2084)	Clostridiales	Firmicutes	Day 14 Vs Day 0	-0.258955	4.26427	-0.565493	0.572818	0.879328	-6.38442	0.789982
Gracilibacter_thermotolerans_(ASV_2084)	Clostridiales	Firmicutes	Day 180 Vs Day 0	1.46454	4.13833	2.84832	0.00519071	0.0179015	-2.39816	0.0569312
Gracilibacter_thermotolerans_(ASV_2084)	Clostridiales	Firmicutes	Day 7 Vs Day 0	0.992546	4.26427	1.63066	0.105642	0.701801	-4.74984	0.332551
Gracilibacter_thermotolerans_(ASV_2084)	Clostridiales	Firmicutes	Day 56 Vs Day 0	0.933258	4.26427	1.85557	0.0660233	0.228135	-4.53438	0.251373
Gracilibacter_thermotolerans_(ASV_2084)	Clostridiales	Firmicutes	Day 30 Vs Day 0	-0.291684	4.26427	-0.570763	0.569251	0.793415	-6.28604	0.788808
Gracilibacter_thermotolerans_(ASV_2416)	Clostridiales	Firmicutes	Day 14 Vs Day 0	0.213515	4.24195	0.47019	0.639091	0.891111	-6.41277	0.823628
Gracilibacter_thermotolerans_(ASV_2416)	Clostridiales	Firmicutes	Day 30 Vs Day 0	-0.316816	4.24195	-0.639516	0.523733	0.760849	-6.24706	0.767117
Gracilibacter_thermotolerans_(ASV_2416)	Clostridiales	Firmicutes	Day 56 Vs Day 0	1.10996	4.24195	2.27324	0.02483	0.14829	-3.73294	0.142458
Gracilibacter_thermotolerans_(ASV_2416)	Clostridiales	Firmicutes	Day 180 Vs Day 0	1.80696	4.26418	3.34925	0.00108985	0.00649998	-1.02721	0.0238333
Gracilibacter_thermotolerans_(ASV_2416)	Clostridiales	Firmicutes	Day 7 Vs Day 0	0.509812	4.24195	0.900961	0.369454	0.826806	-5.65031	0.64188
Gracilibacter_thermotolerans_(ASV_3204)	Clostridiales	Firmicutes	Day 14 Vs Day 0	0.108185	4.41503	0.230066	0.818441	0.925485	-6.48933	0.908363
Gracilibacter_thermotolerans_(ASV_3204)	Clostridiales	Firmicutes	Day 7 Vs Day 0	0.797797	4.41503	1.32012	0.189363	0.818089	-5.18064	0.462873
Gracilibacter_thermotolerans_(ASV_3204)	Clostridiales	Firmicutes	Day 30 Vs Day 0	-0.283707	4.41503	-0.551125	0.582595	0.800586	-6.28906	0.793578
Gracilibacter_thermotolerans_(ASV_3204)	Clostridiales	Firmicutes	Day 56 Vs Day 0	1.29767	4.41503	2.55043	0.0120457	0.115625	-3.11061	0.0955928
Gracilibacter_thermotolerans_(ASV_3204)	Clostridiales	Firmicutes	Day 180 Vs Day 0	1.84591	4.15041	3.56254	0.000531805	0.00517264	-0.381519	0.0173475
Gracilibacter_thermotolerans_(ASV_366)	Clostridiales	Firmicutes	Day 7 Vs Day 0	-2.07556	5.05883	-2.70641	0.00781574	0.352685	-2.56762	0.0731623
Gracilibacter_thermotolerans_(ASV_366)	Clostridiales	Firmicutes	Day 180 Vs Day 0	2.48451	4.39365	4.37746	2.61941e-05	0.00232941	2.3705	0.00343281
Gracilibacter_thermotolerans_(ASV_366)	Clostridiales	Firmicutes	Day 14 Vs Day 0	-3.29014	5.05883	-5.27	6.27829e-07	0.000111664	5.80792	0.000223328
Gracilibacter_thermotolerans_(ASV_366)	Clostridiales	Firmicutes	Day 56 Vs Day 0	-2.43291	5.05883	-3.68555	0.000346752	0.0292753	0.0723915	0.0142876
Gracilibacter_thermotolerans_(ASV_366)	Clostridiales	Firmicutes	Day 30 Vs Day 0	-4.00375	5.05883	-6.12525	1.2407e-08	3.86167e-06	9.49104	7.12923e-06
Gracilibacter_thermotolerans_(ASV_966)	Clostridiales	Firmicutes	Day 7 Vs Day 0	-0.0493956	4.64599	-0.072816	0.942076	0.97659	-5.93452	0.970262
Gracilibacter_thermotolerans_(ASV_966)	Clostridiales	Firmicutes	Day 56 Vs Day 0	-0.062053	4.64599	-0.110017	0.912584	0.952361	-6.10151	0.952194
Gracilibacter_thermotolerans_(ASV_966)	Clostridiales	Firmicutes	Day 30 Vs Day 0	-1.92031	4.64599	-3.45572	0.000764683	0.027686	-0.834981	0.0204391
Gracilibacter_thermotolerans_(ASV_966)	Clostridiales	Firmicutes	Day 14 Vs Day 0	-0.992029	4.64599	-1.86066	0.0652937	0.341786	-4.76289	0.250253
Gracilibacter_thermotolerans_(ASV_966)	Clostridiales	Firmicutes	Day 180 Vs Day 0	0.229936	8.00717	0.251661	0.801743	0.836689	-5.80802	0.900199
Haemophilus_parainfluenzae_(ASV_467)	Pasteurellales	Proteobacteria	Day 14 Vs Day 0	-1.35036	5.04078	-2.13551	0.0347964	0.239113	-4.15258	0.17193
Haemophilus_parainfluenzae_(ASV_467)	Pasteurellales	Proteobacteria	Day 56 Vs Day 0	-0.536956	5.04078	-0.836722	0.404449	0.582799	-5.71504	0.668306
Haemophilus_parainfluenzae_(ASV_467)	Pasteurellales	Proteobacteria	Day 7 Vs Day 0	-1.58649	5.04078	-2.20217	0.0296075	0.481634	-3.71132	0.157327
Haemophilus_parainfluenzae_(ASV_467)	Pasteurellales	Proteobacteria	Day 30 Vs Day 0	-2.39625	5.04078	-3.73159	0.000294723	0.0146772	0.0848952	0.0128747
Haemophilus_parainfluenzae_(ASV_467)	Pasteurellales	Proteobacteria	Day 180 Vs Day 0	-1.43867	7.75385	-1.49325	0.138055	0.198933	-4.85198	0.390042
Haemophilus_parainfluenzae_(ASV_633)	Pasteurellales	Proteobacteria	Day 14 Vs Day 0	-0.233389	4.13634	-0.571159	0.568984	0.879328	-6.40989	0.788808
Haemophilus_parainfluenzae_(ASV_633)	Pasteurellales	Proteobacteria	Day 7 Vs Day 0	0.33295	4.13634	0.641749	0.522287	0.887908	-5.86871	0.766198
Haemophilus_parainfluenzae_(ASV_633)	Pasteurellales	Proteobacteria	Day 30 Vs Day 0	-0.411375	4.13634	-0.908642	0.3654	0.646718	-6.07649	0.640865
Haemophilus_parainfluenzae_(ASV_633)	Pasteurellales	Proteobacteria	Day 56 Vs Day 0	1.39704	4.13634	3.0067	0.00323075	0.0743012	-1.97125	0.0434841
Haemophilus_parainfluenzae_(ASV_633)	Pasteurellales	Proteobacteria	Day 180 Vs Day 0	1.87449	4.13634	3.86221	0.000184435	0.00425547	0.578279	0.0109758
Haemophilus_parainfluenzae_(ASV_660)	Pasteurellales	Proteobacteria	Day 180 Vs Day 0	0.429651	8.64981	0.485405	0.628293	0.685561	-5.60634	0.81837
Haemophilus_parainfluenzae_(ASV_660)	Pasteurellales	Proteobacteria	Day 56 Vs Day 0	-0.14572	4.5093	-0.261853	0.793894	0.866256	-6.06501	0.896941
Haemophilus_parainfluenzae_(ASV_660)	Pasteurellales	Proteobacteria	Day 7 Vs Day 0	-0.536378	4.5093	-0.835731	0.405003	0.842579	-5.63839	0.668739
Haemophilus_parainfluenzae_(ASV_660)	Pasteurellales	Proteobacteria	Day 14 Vs Day 0	-1.25435	4.5093	-2.4324	0.0165083	0.167768	-3.61183	0.113851
Haemophilus_parainfluenzae_(ASV_660)	Pasteurellales	Proteobacteria	Day 30 Vs Day 0	-1.80947	4.5093	-3.28747	0.00133389	0.0338917	-1.3319	0.0259839
Helcococcus_ovis_(ASV_2438)	Tissierellales	Firmicutes	Day 56 Vs Day 0	1.49059	4.16102	3.1259	0.00223436	0.0732888	-1.64297	0.0356638
Helcococcus_ovis_(ASV_2438)	Tissierellales	Firmicutes	Day 180 Vs Day 0	1.89721	4.13774	3.96891	0.000124758	0.00402734	0.933948	0.00939138
Helcococcus_ovis_(ASV_2438)	Tissierellales	Firmicutes	Day 14 Vs Day 0	-0.236354	4.16102	-0.566628	0.572049	0.879328	-6.41259	0.789871
Helcococcus_ovis_(ASV_2438)	Tissierellales	Firmicutes	Day 30 Vs Day 0	-0.414445	4.16102	-0.896859	0.371629	0.646718	-6.08715	0.643572
Helcococcus_ovis_(ASV_2438)	Tissierellales	Firmicutes	Day 7 Vs Day 0	0.315844	4.16102	0.597022	0.551642	0.893564	-5.89624	0.783786
Herbinix_luporum_(ASV_2839)	Clostridiales	Firmicutes	Day 7 Vs Day 0	1.59018	4.36558	2.57883	0.0111486	0.406458	-2.91535	0.0917829
Herbinix_luporum_(ASV_2839)	Clostridiales	Firmicutes	Day 14 Vs Day 0	0.448322	4.36558	0.962149	0.337952	0.763612	-6.04566	0.623019
Herbinix_luporum_(ASV_2839)	Clostridiales	Firmicutes	Day 180 Vs Day 0	1.76646	4.57117	3.39034	0.000951427	0.00617013	-0.877957	0.0226369
Herbinix_luporum_(ASV_2839)	Clostridiales	Firmicutes	Day 30 Vs Day 0	-0.526824	4.36558	-1.1069	0.270598	0.580853	-5.89002	0.55792
Herbinix_luporum_(ASV_2839)	Clostridiales	Firmicutes	Day 56 Vs Day 0	1.12237	4.36558	2.30889	0.0226987	0.144661	-3.66372	0.135539
Hespellia_porcina_(ASV_642)	Clostridiales	Firmicutes	Day 56 Vs Day 0	-0.292254	4.38247	-0.532411	0.595447	0.736682	-5.97011	0.801729
Hespellia_porcina_(ASV_642)	Clostridiales	Firmicutes	Day 180 Vs Day 0	-0.754053	5.39203	-0.978633	0.329773	0.408119	-5.58876	0.617395
Hespellia_porcina_(ASV_642)	Clostridiales	Firmicutes	Day 7 Vs Day 0	-1.16048	4.38247	-1.93504	0.0553901	0.590244	-4.27494	0.226142
Hespellia_porcina_(ASV_642)	Clostridiales	Firmicutes	Day 14 Vs Day 0	-1.54017	4.38247	-3.06779	0.00267784	0.0629039	-2.01684	0.0389382
Hespellia_porcina_(ASV_642)	Clostridiales	Firmicutes	Day 30 Vs Day 0	-1.83452	4.38247	-3.38672	0.000962941	0.031549	-1.04311	0.0228355
Holdemanella_biformis_(ASV_1639)	Erysipelotrichales	Firmicutes	Day 30 Vs Day 0	-0.203305	4.6274	-0.382941	0.702456	0.851565	-6.32167	0.854199
Holdemanella_biformis_(ASV_1639)	Erysipelotrichales	Firmicutes	Day 56 Vs Day 0	1.0863	4.6274	2.1446	0.034046	0.166879	-3.97812	0.169549
Holdemanella_biformis_(ASV_1639)	Erysipelotrichales	Firmicutes	Day 14 Vs Day 0	-0.126285	4.6274	-0.270406	0.787323	0.917368	-6.47144	0.892969
Holdemanella_biformis_(ASV_1639)	Erysipelotrichales	Firmicutes	Day 180 Vs Day 0	1.76656	4.34002	3.20702	0.00172849	0.00847232	-1.40164	0.0304524
Holdemanella_biformis_(ASV_1639)	Erysipelotrichales	Firmicutes	Day 7 Vs Day 0	0.568405	4.6274	0.956436	0.340817	0.826806	-5.56992	0.625063
Holdemanella_biformis_(ASV_2018)	Erysipelotrichales	Firmicutes	Day 7 Vs Day 0	0.519403	4.15346	0.805317	0.422264	0.861835	-5.74477	0.683305
Holdemanella_biformis_(ASV_2018)	Erysipelotrichales	Firmicutes	Day 14 Vs Day 0	0.662624	4.15346	1.26049	0.209992	0.591493	-5.74623	0.489654
Holdemanella_biformis_(ASV_2018)	Erysipelotrichales	Firmicutes	Day 30 Vs Day 0	-0.472034	4.15346	-0.853351	0.395202	0.662602	-6.12879	0.662811
Holdemanella_biformis_(ASV_2018)	Erysipelotrichales	Firmicutes	Day 180 Vs Day 0	1.52731	4.48936	2.70859	0.00776749	0.0239963	-2.7487	0.0729788
Holdemanella_biformis_(ASV_2018)	Erysipelotrichales	Firmicutes	Day 56 Vs Day 0	0.977655	4.15346	1.74348	0.0838679	0.258921	-4.73353	0.290312
Holdemanella_biformis_(ASV_2382)	Erysipelotrichales	Firmicutes	Day 7 Vs Day 0	0.58292	4.15639	1.0706	0.286546	0.826806	-5.50208	0.574784
Holdemanella_biformis_(ASV_2382)	Erysipelotrichales	Firmicutes	Day 56 Vs Day 0	1.20271	4.15639	2.55048	0.0120442	0.115625	-3.12419	0.0955928
Holdemanella_biformis_(ASV_2382)	Erysipelotrichales	Firmicutes	Day 14 Vs Day 0	0.247921	4.15639	0.562743	0.574683	0.879328	-6.36822	0.79076
Holdemanella_biformis_(ASV_2382)	Erysipelotrichales	Firmicutes	Day 30 Vs Day 0	-0.234237	4.15639	-0.493183	0.622804	0.813632	-6.3424	0.815772
Holdemanella_biformis_(ASV_2382)	Erysipelotrichales	Firmicutes	Day 180 Vs Day 0	2.01329	4.37138	3.54858	0.000557898	0.00535108	-0.39894	0.0180686
Holdemanella_biformis_(ASV_4176)	Erysipelotrichales	Firmicutes	Day 180 Vs Day 0	1.76124	4.3844	3.18105	0.0018775	0.00892171	-1.46012	0.0318899
Holdemanella_biformis_(ASV_4176)	Erysipelotrichales	Firmicutes	Day 56 Vs Day 0	1.05614	4.13818	2.12298	0.0358552	0.170381	-4.04647	0.174374
Holdemanella_biformis_(ASV_4176)	Erysipelotrichales	Firmicutes	Day 7 Vs Day 0	0.331179	4.13818	0.587193	0.558202	0.893564	-5.90114	0.786592
Holdemanella_biformis_(ASV_4176)	Erysipelotrichales	Firmicutes	Day 14 Vs Day 0	-0.232035	4.13818	-0.521732	0.60284	0.884375	-6.43593	0.806017
Holdemanella_biformis_(ASV_4176)	Erysipelotrichales	Firmicutes	Day 30 Vs Day 0	0.28915	4.13818	0.540349	0.58998	0.80356	-6.2577	0.798561
Holdemanella_biformis_(ASV_937)	Erysipelotrichales	Firmicutes	Day 7 Vs Day 0	1.28415	4.13634	2.19094	0.0304313	0.481634	-3.7665	0.159861
Holdemanella_biformis_(ASV_937)	Erysipelotrichales	Firmicutes	Day 180 Vs Day 0	2.08387	4.63224	3.32407	0.0011838	0.00668939	-1.09331	0.0247755
Holdemanella_biformis_(ASV_937)	Erysipelotrichales	Firmicutes	Day 14 Vs Day 0	-0.246837	4.13634	-0.578802	0.563831	0.879328	-6.40576	0.787568
Holdemanella_biformis_(ASV_937)	Erysipelotrichales	Firmicutes	Day 30 Vs Day 0	-0.426761	4.13634	-0.903406	0.36816	0.646718	-6.08155	0.64188
Holdemanella_biformis_(ASV_937)	Erysipelotrichales	Firmicutes	Day 56 Vs Day 0	1.06215	4.13634	2.225	0.0279918	0.154391	-3.8409	0.153186
Holdemania_filiformis_(ASV_3093)	Erysipelotrichales	Firmicutes	Day 30 Vs Day 0	-0.427531	4.15145	-0.88951	0.375548	0.649377	-6.09348	0.646243
Holdemania_filiformis_(ASV_3093)	Erysipelotrichales	Firmicutes	Day 180 Vs Day 0	2.13713	4.29938	4.01117	0.000106655	0.00402734	1.08425	0.00872552
Holdemania_filiformis_(ASV_3093)	Erysipelotrichales	Firmicutes	Day 56 Vs Day 0	1.56856	4.15145	3.16912	0.00194989	0.0732888	-1.52348	0.0323134
Holdemania_filiformis_(ASV_3093)	Erysipelotrichales	Firmicutes	Day 14 Vs Day 0	-0.243298	4.15145	-0.560811	0.575995	0.879328	-6.41576	0.790789
Holdemania_filiformis_(ASV_3093)	Erysipelotrichales	Firmicutes	Day 7 Vs Day 0	0.341542	4.15145	0.62047	0.536151	0.889868	-5.8822	0.77564
Hungateiclostridium_thermocellum_(ASV_1119)	Clostridiales	Firmicutes	Day 30 Vs Day 0	-0.443437	4.34756	-0.845431	0.39959	0.665092	-6.09196	0.66503
Hungateiclostridium_thermocellum_(ASV_1119)	Clostridiales	Firmicutes	Day 180 Vs Day 0	1.69132	4.18289	3.34889	0.00109116	0.00649998	-1.00828	0.0238333
Hungateiclostridium_thermocellum_(ASV_1119)	Clostridiales	Firmicutes	Day 14 Vs Day 0	0.143664	4.34756	0.297288	0.766772	0.914704	-6.46765	0.883645
Hungateiclostridium_thermocellum_(ASV_1119)	Clostridiales	Firmicutes	Day 7 Vs Day 0	0.81409	4.34756	1.31917	0.189679	0.818089	-5.18354	0.46305
Hungateiclostridium_thermocellum_(ASV_1119)	Clostridiales	Firmicutes	Day 56 Vs Day 0	1.17845	4.34756	2.26937	0.0250715	0.14829	-3.73352	0.143293
Hungatella_effluvii_(ASV_2539)	Clostridiales	Firmicutes	Day 14 Vs Day 0	-0.645245	4.21987	-1.51425	0.13265	0.517369	-5.42819	0.381259
Hungatella_effluvii_(ASV_2539)	Clostridiales	Firmicutes	Day 7 Vs Day 0	0.240372	4.21987	0.436515	0.663264	0.923955	-5.93768	0.835573
Hungatella_effluvii_(ASV_2539)	Clostridiales	Firmicutes	Day 30 Vs Day 0	-0.607491	4.21987	-1.25958	0.210318	0.513423	-5.66549	0.490158
Hungatella_effluvii_(ASV_2539)	Clostridiales	Firmicutes	Day 56 Vs Day 0	0.835375	4.21987	1.75298	0.0822156	0.255258	-4.69978	0.286317
Hungatella_effluvii_(ASV_2539)	Clostridiales	Firmicutes	Day 180 Vs Day 0	1.7646	4.71196	2.71952	0.00753036	0.0233798	-2.64811	0.0714762
Hungatella_effluvii_(ASV_2876)	Clostridiales	Firmicutes	Day 14 Vs Day 0	-0.233022	4.13713	-0.574562	0.566687	0.879328	-6.40765	0.787568
Hungatella_effluvii_(ASV_2876)	Clostridiales	Firmicutes	Day 30 Vs Day 0	-0.301138	4.13713	-0.659966	0.510568	0.757655	-6.25248	0.759599
Hungatella_effluvii_(ASV_2876)	Clostridiales	Firmicutes	Day 7 Vs Day 0	0.533672	4.13713	1.01748	0.311018	0.826806	-5.55615	0.600102
Hungatella_effluvii_(ASV_2876)	Clostridiales	Firmicutes	Day 180 Vs Day 0	2.12269	4.20622	3.53019	0.000594105	0.0056035	-0.473845	0.0187871
Hungatella_effluvii_(ASV_2876)	Clostridiales	Firmicutes	Day 56 Vs Day 0	1.14645	4.13713	2.52009	0.0130755	0.115625	-3.19492	0.0997052
Hungatella_effluvii_(ASV_325)	Clostridiales	Firmicutes	Day 7 Vs Day 0	-2.26766	5.05745	-3.00095	0.00328787	0.194924	-1.88552	0.0439185
Hungatella_effluvii_(ASV_325)	Clostridiales	Firmicutes	Day 56 Vs Day 0	-1.39055	5.05745	-2.00711	0.0470351	0.194862	-4.16424	0.207778
Hungatella_effluvii_(ASV_325)	Clostridiales	Firmicutes	Day 180 Vs Day 0	1.8935	4.77689	3.0409	0.00290941	0.0120752	-1.86551	0.0408697
Hungatella_effluvii_(ASV_325)	Clostridiales	Firmicutes	Day 30 Vs Day 0	-1.54394	5.05745	-2.03537	0.0440652	0.228457	-4.27418	0.198861
Hungatella_effluvii_(ASV_325)	Clostridiales	Firmicutes	Day 14 Vs Day 0	-1.67684	5.05745	-2.49945	0.0138202	0.159315	-3.38205	0.103058
Hungatella_effluvii_(ASV_3905)	Clostridiales	Firmicutes	Day 14 Vs Day 0	-0.233491	4.14124	-0.574351	0.566829	0.879328	-6.40779	0.787568
Hungatella_effluvii_(ASV_3905)	Clostridiales	Firmicutes	Day 180 Vs Day 0	1.85043	4.16352	3.52717	0.000600269	0.00561906	-0.489897	0.0188404
Hungatella_effluvii_(ASV_3905)	Clostridiales	Firmicutes	Day 30 Vs Day 0	-0.296776	4.14124	-0.648329	0.518038	0.757655	-6.25917	0.763263
Hungatella_effluvii_(ASV_3905)	Clostridiales	Firmicutes	Day 7 Vs Day 0	0.539236	4.14124	1.02503	0.307457	0.826806	-5.54834	0.596914
Hungatella_effluvii_(ASV_3905)	Clostridiales	Firmicutes	Day 56 Vs Day 0	1.15012	4.14124	2.52187	0.0130129	0.115625	-3.19074	0.0997052
Hungatella_effluvii_(ASV_4056)	Clostridiales	Firmicutes	Day 30 Vs Day 0	-0.29868	4.13945	-0.653413	0.514768	0.757655	-6.25626	0.76155
Hungatella_effluvii_(ASV_4056)	Clostridiales	Firmicutes	Day 180 Vs Day 0	1.78873	4.39038	3.50245	0.00065297	0.0057172	-0.565962	0.0195078
Hungatella_effluvii_(ASV_4056)	Clostridiales	Firmicutes	Day 14 Vs Day 0	-0.233286	4.13945	-0.574455	0.566759	0.879328	-6.40772	0.787568
Hungatella_effluvii_(ASV_4056)	Clostridiales	Firmicutes	Day 56 Vs Day 0	1.14852	4.13945	2.52115	0.013038	0.115625	-3.19243	0.0997052
Hungatella_effluvii_(ASV_4056)	Clostridiales	Firmicutes	Day 7 Vs Day 0	0.53681	4.13945	1.02177	0.308993	0.826806	-5.55172	0.598128
Hungatella_effluvii_(ASV_4249)	Clostridiales	Firmicutes	Day 180 Vs Day 0	1.93495	4.60444	3.04225	0.00289737	0.0120752	-1.89403	0.0408697
Hungatella_effluvii_(ASV_4249)	Clostridiales	Firmicutes	Day 7 Vs Day 0	1.02395	4.26341	1.74744	0.0831762	0.665955	-4.57942	0.288452
Hungatella_effluvii_(ASV_4249)	Clostridiales	Firmicutes	Day 56 Vs Day 0	0.976336	4.26341	2.00892	0.0468394	0.194862	-4.26663	0.207281
Hungatella_effluvii_(ASV_4249)	Clostridiales	Firmicutes	Day 30 Vs Day 0	0.13269	4.26341	0.260157	0.795198	0.891251	-6.3925	0.897768
Hungatella_effluvii_(ASV_4249)	Clostridiales	Firmicutes	Day 14 Vs Day 0	0.0467843	4.26341	0.104672	0.916815	0.956776	-6.53819	0.954509
Hungatella_hathewayi_(ASV_230)	Clostridiales	Firmicutes	Day 7 Vs Day 0	-2.23528	5.63874	-2.61114	0.0102012	0.384864	-2.79687	0.0866984
Hungatella_hathewayi_(ASV_230)	Clostridiales	Firmicutes	Day 56 Vs Day 0	-1.5667	5.63874	-2.05696	0.0419057	0.185667	-4.01541	0.19407
Hungatella_hathewayi_(ASV_230)	Clostridiales	Firmicutes	Day 30 Vs Day 0	-2.56671	5.63874	-3.1809	0.00187839	0.0398363	-1.51554	0.0318899
Hungatella_hathewayi_(ASV_230)	Clostridiales	Firmicutes	Day 14 Vs Day 0	-1.92558	5.63874	-2.51721	0.0131772	0.156244	-3.25263	0.100238
Hungatella_hathewayi_(ASV_230)	Clostridiales	Firmicutes	Day 180 Vs Day 0	1.68458	4.56464	3.09553	0.0024568	0.0107281	-1.72244	0.0373867
Hungatella_hathewayi_(ASV_265)	Clostridiales	Firmicutes	Day 180 Vs Day 0	2.06171	4.13584	3.73586	0.000290293	0.00425547	0.171639	0.0128747
Hungatella_hathewayi_(ASV_265)	Clostridiales	Firmicutes	Day 7 Vs Day 0	-2.44142	6.08327	-3.09686	0.00244665	0.177622	-1.58454	0.0373867
Hungatella_hathewayi_(ASV_265)	Clostridiales	Firmicutes	Day 14 Vs Day 0	-3.09283	6.08327	-4.6218	9.83426e-06	0.00094182	3.25932	0.00173828
Hungatella_hathewayi_(ASV_265)	Clostridiales	Firmicutes	Day 30 Vs Day 0	-2.62248	6.08327	-3.52096	0.000613104	0.0238536	-0.477792	0.0189251
Hungatella_hathewayi_(ASV_265)	Clostridiales	Firmicutes	Day 56 Vs Day 0	-1.96252	6.08327	-2.82607	0.00554013	0.0796029	-2.30598	0.0591211
Hungatella_hathewayi_(ASV_3510)	Clostridiales	Firmicutes	Day 14 Vs Day 0	0.270745	4.20946	0.562751	0.574677	0.879328	-6.38681	0.79076
Hungatella_hathewayi_(ASV_3510)	Clostridiales	Firmicutes	Day 7 Vs Day 0	0.266783	4.20946	0.453244	0.65121	0.923955	-5.97505	0.830518
Hungatella_hathewayi_(ASV_3510)	Clostridiales	Firmicutes	Day 56 Vs Day 0	1.02312	4.20946	1.95652	0.0527785	0.20379	-4.36351	0.220254
Hungatella_hathewayi_(ASV_3510)	Clostridiales	Firmicutes	Day 30 Vs Day 0	0.24321	4.20946	0.431865	0.666632	0.829127	-6.30898	0.836719
Hungatella_hathewayi_(ASV_3510)	Clostridiales	Firmicutes	Day 180 Vs Day 0	1.55469	4.13601	2.95401	0.00379042	0.0146555	-2.11868	0.0477477
Hungatella_hathewayi_(ASV_3748)	Clostridiales	Firmicutes	Day 56 Vs Day 0	1.03883	4.14308	2.1762	0.0315433	0.164698	-3.94031	0.163404
Hungatella_hathewayi_(ASV_3748)	Clostridiales	Firmicutes	Day 14 Vs Day 0	-0.228154	4.14308	-0.534622	0.593922	0.883433	-6.42921	0.801264
Hungatella_hathewayi_(ASV_3748)	Clostridiales	Firmicutes	Day 7 Vs Day 0	0.335407	4.14308	0.619922	0.536511	0.889868	-5.88259	0.77564
Hungatella_hathewayi_(ASV_3748)	Clostridiales	Firmicutes	Day 180 Vs Day 0	1.75854	4.30525	3.26859	0.00141811	0.00738723	-1.23248	0.0268894
Hungatella_hathewayi_(ASV_3748)	Clostridiales	Firmicutes	Day 30 Vs Day 0	0.204299	4.14308	0.396085	0.692761	0.846643	-6.31949	0.849044
Hungatella_hathewayi_(ASV_424)	Clostridiales	Firmicutes	Day 30 Vs Day 0	-1.96896	4.7659	-3.1753	0.00191204	0.0398363	-1.63725	0.0321549
Hungatella_hathewayi_(ASV_424)	Clostridiales	Firmicutes	Day 56 Vs Day 0	-0.506335	4.7659	-0.817845	0.415102	0.591984	-5.76285	0.676295
Hungatella_hathewayi_(ASV_424)	Clostridiales	Firmicutes	Day 7 Vs Day 0	-0.734801	4.7659	-1.01905	0.310273	0.826806	-5.4561	0.599984
Hungatella_hathewayi_(ASV_424)	Clostridiales	Firmicutes	Day 14 Vs Day 0	-1.22277	4.7659	-2.06125	0.0414871	0.261951	-4.35384	0.193065
Hungatella_hathewayi_(ASV_424)	Clostridiales	Firmicutes	Day 180 Vs Day 0	0.840171	4.52573	1.45901	0.147233	0.209972	-5.16267	0.404202
Hungatella_hathewayi_(ASV_571)	Clostridiales	Firmicutes	Day 14 Vs Day 0	-1.70905	6.41183	-2.67963	0.00842922	0.122028	-2.85652	0.0766013
Hungatella_hathewayi_(ASV_571)	Clostridiales	Firmicutes	Day 7 Vs Day 0	0.345846	6.41183	0.404513	0.686572	0.927229	-5.62302	0.847077
Hungatella_hathewayi_(ASV_571)	Clostridiales	Firmicutes	Day 30 Vs Day 0	-0.666485	6.41183	-0.881332	0.379939	0.651364	-5.71236	0.649609
Hungatella_hathewayi_(ASV_571)	Clostridiales	Firmicutes	Day 56 Vs Day 0	-2.01325	6.41183	-3.21889	0.00166414	0.0732888	-1.29929	0.0298108
Hungatella_hathewayi_(ASV_571)	Clostridiales	Firmicutes	Day 180 Vs Day 0	2.05959	4.15639	4.06686	8.65996e-05	0.00401046	1.27161	0.00773445
Hungatella_hathewayi_(ASV_87)	Clostridiales	Firmicutes	Day 180 Vs Day 0	2.05588	4.23396	3.97433	0.000122283	0.00402734	0.957958	0.00939138
Hungatella_hathewayi_(ASV_87)	Clostridiales	Firmicutes	Day 14 Vs Day 0	-3.40546	6.722	-3.48401	0.000695074	0.0288456	-0.58427	0.0197966
Hungatella_hathewayi_(ASV_87)	Clostridiales	Firmicutes	Day 7 Vs Day 0	-1.99035	6.722	-1.6795	0.0957133	0.693905	-4.43574	0.314691
Hungatella_hathewayi_(ASV_87)	Clostridiales	Firmicutes	Day 30 Vs Day 0	-4.0658	6.722	-3.91416	0.000152606	0.00999971	0.787933	0.00987512
Hungatella_hathewayi_(ASV_87)	Clostridiales	Firmicutes	Day 56 Vs Day 0	-3.04193	6.722	-3.10884	0.00235692	0.0732888	-1.56107	0.0370657
Hyphococcus_flavus_(ASV_1267)	Parvularculales	Proteobacteria	Day 30 Vs Day 0	-0.46067	4.28071	-0.939096	0.34961	0.646718	-6.05094	0.631742
Hyphococcus_flavus_(ASV_1267)	Parvularculales	Proteobacteria	Day 180 Vs Day 0	2.21439	4.30443	4.03147	9.88794e-05	0.00402734	1.1608	0.00856528
Hyphococcus_flavus_(ASV_1267)	Parvularculales	Proteobacteria	Day 7 Vs Day 0	1.11465	4.28071	1.85857	0.0655926	0.611274	-4.39274	0.250884
Hyphococcus_flavus_(ASV_1267)	Parvularculales	Proteobacteria	Day 14 Vs Day 0	-0.270082	4.28071	-0.60925	0.543536	0.879328	-6.38851	0.780181
Hyphococcus_flavus_(ASV_1267)	Parvularculales	Proteobacteria	Day 56 Vs Day 0	1.61543	4.28071	3.18854	0.00183333	0.0732888	-1.4683	0.0314827
Hyphococcus_flavus_(ASV_2509)	Parvularculales	Proteobacteria	Day 7 Vs Day 0	1.2813	4.13601	2.18752	0.030686	0.481634	-3.77347	0.160658
Hyphococcus_flavus_(ASV_2509)	Parvularculales	Proteobacteria	Day 14 Vs Day 0	-0.246755	4.13601	-0.578836	0.563809	0.879328	-6.40573	0.787568
Hyphococcus_flavus_(ASV_2509)	Parvularculales	Proteobacteria	Day 180 Vs Day 0	1.79151	4.28574	3.32175	0.00119281	0.00668939	-1.10772	0.0247755
Hyphococcus_flavus_(ASV_2509)	Parvularculales	Proteobacteria	Day 30 Vs Day 0	-0.426666	4.13601	-0.903554	0.368082	0.646718	-6.08141	0.64188
Hyphococcus_flavus_(ASV_2509)	Parvularculales	Proteobacteria	Day 56 Vs Day 0	1.06215	4.13601	2.22588	0.0279309	0.154391	-3.83908	0.152965
Intestinibacillus_massiliensis_(ASV_719)	Clostridiales	Firmicutes	Day 56 Vs Day 0	-0.348217	4.52421	-0.6162	0.538955	0.701882	-5.95797	0.776919
Intestinibacillus_massiliensis_(ASV_719)	Clostridiales	Firmicutes	Day 14 Vs Day 0	-1.14761	4.52421	-2.19985	0.0297762	0.225734	-4.1599	0.157862
Intestinibacillus_massiliensis_(ASV_719)	Clostridiales	Firmicutes	Day 180 Vs Day 0	-0.827178	6.9606	-1.16202	0.247583	0.322427	-5.37149	0.533596
Intestinibacillus_massiliensis_(ASV_719)	Clostridiales	Firmicutes	Day 30 Vs Day 0	-1.83761	4.52421	-3.2966	0.00129485	0.0336889	-1.33799	0.0256226
Intestinibacillus_massiliensis_(ASV_719)	Clostridiales	Firmicutes	Day 7 Vs Day 0	0.266669	4.52421	0.381101	0.703817	0.931837	-5.874	0.855107
Intestinimonas_butyriciproducens_(ASV_2283)	Clostridiales	Firmicutes	Day 56 Vs Day 0	1.10197	4.47595	2.08876	0.03889	0.176708	-4.09025	0.183835
Intestinimonas_butyriciproducens_(ASV_2283)	Clostridiales	Firmicutes	Day 7 Vs Day 0	-0.373207	4.47595	-0.652873	0.515115	0.887908	-5.8766	0.76155
Intestinimonas_butyriciproducens_(ASV_2283)	Clostridiales	Firmicutes	Day 30 Vs Day 0	-0.168094	4.47595	-0.304856	0.761016	0.881362	-6.35407	0.881484
Intestinimonas_butyriciproducens_(ASV_2283)	Clostridiales	Firmicutes	Day 180 Vs Day 0	1.92681	4.58305	3.12049	0.00227256	0.0103261	-1.66316	0.0361193
Intestinimonas_butyriciproducens_(ASV_2283)	Clostridiales	Firmicutes	Day 14 Vs Day 0	-0.108179	4.47595	-0.223348	0.823653	0.927168	-6.49041	0.911239
Intestinimonas_butyriciproducens_(ASV_3022)	Clostridiales	Firmicutes	Day 180 Vs Day 0	2.00718	4.13789	3.7328	0.000293454	0.00425547	0.160761	0.0128747
Intestinimonas_butyriciproducens_(ASV_3022)	Clostridiales	Firmicutes	Day 14 Vs Day 0	0.444289	4.35862	0.950937	0.34359	0.771938	-6.09041	0.627227
Intestinimonas_butyriciproducens_(ASV_3022)	Clostridiales	Firmicutes	Day 7 Vs Day 0	0.734358	4.35862	1.24494	0.215634	0.826806	-5.30323	0.497003
Intestinimonas_butyriciproducens_(ASV_3022)	Clostridiales	Firmicutes	Day 30 Vs Day 0	0.0649394	4.35862	0.123313	0.90207	0.945351	-6.42196	0.948057
Intestinimonas_butyriciproducens_(ASV_3022)	Clostridiales	Firmicutes	Day 56 Vs Day 0	1.44858	4.35862	2.83142	0.00545423	0.0796029	-2.43088	0.0586585
Kineothrix_alysoides_(ASV_348)	Clostridiales	Firmicutes	Day 7 Vs Day 0	-3.14263	4.94745	-4.14026	6.562e-05	0.0318135	1.54356	0.00671482
Kineothrix_alysoides_(ASV_348)	Clostridiales	Firmicutes	Day 30 Vs Day 0	-2.82712	4.94745	-3.83276	0.00020519	0.011107	0.462501	0.0114386
Kineothrix_alysoides_(ASV_348)	Clostridiales	Firmicutes	Day 14 Vs Day 0	-3.41241	4.94745	-5.12474	1.18441e-06	0.000134053	5.21059	0.000340289
Kineothrix_alysoides_(ASV_348)	Clostridiales	Firmicutes	Day 56 Vs Day 0	-1.96215	4.94745	-2.74986	0.00690606	0.0843017	-2.52839	0.0675297
Kineothrix_alysoides_(ASV_348)	Clostridiales	Firmicutes	Day 180 Vs Day 0	1.8615	4.13876	3.66359	0.000374538	0.00462075	-0.0640106	0.0145091
Kineothrix_alysoides_(ASV_436)	Clostridiales	Firmicutes	Day 14 Vs Day 0	-3.09349	4.82681	-5.15676	1.03067e-06	0.000134053	5.33642	0.000322297
Kineothrix_alysoides_(ASV_436)	Clostridiales	Firmicutes	Day 180 Vs Day 0	1.86597	4.27568	3.57895	0.000502604	0.00504978	-0.331502	0.0167725
Kineothrix_alysoides_(ASV_436)	Clostridiales	Firmicutes	Day 56 Vs Day 0	-1.65822	4.82681	-2.56736	0.0115034	0.115625	-2.97103	0.0934024
Kineothrix_alysoides_(ASV_436)	Clostridiales	Firmicutes	Day 30 Vs Day 0	-3.13068	4.82681	-4.85533	3.74052e-06	0.000603735	4.14238	0.000931388
Kineothrix_alysoides_(ASV_436)	Clostridiales	Firmicutes	Day 7 Vs Day 0	-2.34465	4.82681	-3.28578	0.00134125	0.152251	-1.09496	0.0259839
Kineothrix_alysoides_(ASV_490)	Clostridiales	Firmicutes	Day 30 Vs Day 0	-2.85491	5.02757	-4.3225	3.25006e-05	0.00311255	2.14718	0.00404632
Kineothrix_alysoides_(ASV_490)	Clostridiales	Firmicutes	Day 180 Vs Day 0	2.02157	4.3453	3.62481	0.000428817	0.00489795	-0.166005	0.0157023
Kineothrix_alysoides_(ASV_490)	Clostridiales	Firmicutes	Day 14 Vs Day 0	-3.07989	5.02757	-5.12812	1.16718e-06	0.000134053	5.22283	0.000340289
Kineothrix_alysoides_(ASV_490)	Clostridiales	Firmicutes	Day 56 Vs Day 0	-1.73182	5.02757	-2.69694	0.00802785	0.0916943	-2.66166	0.0743098
Kineothrix_alysoides_(ASV_490)	Clostridiales	Firmicutes	Day 7 Vs Day 0	-1.94283	5.02757	-2.66107	0.00887944	0.352685	-2.68707	0.0791407
Kineothrix_alysoides_(ASV_744)	Clostridiales	Firmicutes	Day 14 Vs Day 0	-3.17163	4.9788	-5.15568	1.03549e-06	0.000134053	5.33307	0.000322297
Kineothrix_alysoides_(ASV_744)	Clostridiales	Firmicutes	Day 7 Vs Day 0	-2.72159	4.9788	-3.79865	0.000231999	0.0717559	0.430871	0.0117893
Kineothrix_alysoides_(ASV_744)	Clostridiales	Firmicutes	Day 30 Vs Day 0	-2.39929	4.9788	-3.45046	0.000778321	0.027686	-0.746493	0.0205213
Kineothrix_alysoides_(ASV_744)	Clostridiales	Firmicutes	Day 56 Vs Day 0	-1.8403	4.9788	-2.78503	0.00624161	0.0820949	-2.45063	0.0637823
Kineothrix_alysoides_(ASV_744)	Clostridiales	Firmicutes	Day 180 Vs Day 0	1.8629	4.13568	3.6798	0.000353843	0.00462075	-0.0125779	0.0142876
Klebsiella_aerogenes_(ASV_1106)	Enterobacterales	Proteobacteria	Day 7 Vs Day 0	0.701964	4.21407	1.1824	0.239437	0.826806	-5.37703	0.525285
Klebsiella_aerogenes_(ASV_1106)	Enterobacterales	Proteobacteria	Day 30 Vs Day 0	-0.109062	4.21407	-0.20978	0.834203	0.914245	-6.42939	0.914782
Klebsiella_aerogenes_(ASV_1106)	Enterobacterales	Proteobacteria	Day 180 Vs Day 0	2.39256	5.1351	3.56329	0.000530425	0.00517264	-0.31417	0.0173475
Klebsiella_aerogenes_(ASV_1106)	Enterobacterales	Proteobacteria	Day 56 Vs Day 0	1.30498	4.21407	2.55328	0.0119528	0.115625	-3.11673	0.0953924
Klebsiella_aerogenes_(ASV_1106)	Enterobacterales	Proteobacteria	Day 14 Vs Day 0	0.832332	4.21407	1.69469	0.0927856	0.427845	-5.09704	0.308508
Lachnospira_pectinoschiza_(ASV_382)	Clostridiales	Firmicutes	Day 56 Vs Day 0	-0.802871	4.64526	-1.3078	0.193497	0.400478	-5.25788	0.467472
Lachnospira_pectinoschiza_(ASV_382)	Clostridiales	Firmicutes	Day 14 Vs Day 0	-2.27107	4.64526	-4.01773	0.000104078	0.00762219	0.992126	0.00872552
Lachnospira_pectinoschiza_(ASV_382)	Clostridiales	Firmicutes	Day 30 Vs Day 0	-1.9977	4.64526	-3.19164	0.00181532	0.0398363	-1.56915	0.0313509
Lachnospira_pectinoschiza_(ASV_382)	Clostridiales	Firmicutes	Day 180 Vs Day 0	1.20681	4.54143	2.26431	0.02539	0.0525145	-3.76921	0.144355
Lachnospira_pectinoschiza_(ASV_382)	Clostridiales	Firmicutes	Day 7 Vs Day 0	-1.12654	4.64526	-1.59713	0.112926	0.710063	-4.75633	0.347285
Lachnospira_pectinoschiza_(ASV_632)	Clostridiales	Firmicutes	Day 30 Vs Day 0	-0.799801	4.34409	-1.61473	0.109054	0.349927	-5.16233	0.339429
Lachnospira_pectinoschiza_(ASV_632)	Clostridiales	Firmicutes	Day 14 Vs Day 0	-0.456268	4.34409	-1.01844	0.310561	0.73788	-6.00656	0.600102
Lachnospira_pectinoschiza_(ASV_632)	Clostridiales	Firmicutes	Day 180 Vs Day 0	1.31586	4.4074	2.4213	0.0169956	0.0405415	-3.42859	0.115747
Lachnospira_pectinoschiza_(ASV_632)	Clostridiales	Firmicutes	Day 56 Vs Day 0	0.716173	4.34409	1.4643	0.145786	0.34572	-5.12835	0.40289
Lachnospira_pectinoschiza_(ASV_632)	Clostridiales	Firmicutes	Day 7 Vs Day 0	0.0214218	4.34409	0.0380982	0.969674	0.991984	-6.0223	0.984735
Lactobacillus_mucosae_(ASV_3924)	Lactobacillales	Firmicutes	Day 56 Vs Day 0	1.03152	4.141	2.0596	0.0416477	0.185184	-4.16977	0.193171
Lactobacillus_mucosae_(ASV_3924)	Lactobacillales	Firmicutes	Day 7 Vs Day 0	0.331753	4.141	0.584356	0.560102	0.893564	-5.90287	0.786944
Lactobacillus_mucosae_(ASV_3924)	Lactobacillales	Firmicutes	Day 30 Vs Day 0	0.350923	4.141	0.649704	0.517152	0.757655	-6.19156	0.76256
Lactobacillus_mucosae_(ASV_3924)	Lactobacillales	Firmicutes	Day 180 Vs Day 0	1.75892	4.21066	3.09304	0.00247594	0.0107281	-1.75813	0.0373867
Lactobacillus_mucosae_(ASV_3924)	Lactobacillales	Firmicutes	Day 14 Vs Day 0	-0.220532	4.141	-0.492539	0.623258	0.887835	-6.45054	0.816022
Lactobacillus_ruminis_(ASV_1612)	Lactobacillales	Firmicutes	Day 7 Vs Day 0	0.64125	4.20622	0.991874	0.323299	0.826806	-5.57946	0.611064
Lactobacillus_ruminis_(ASV_1612)	Lactobacillales	Firmicutes	Day 56 Vs Day 0	0.988146	4.20622	1.7707	0.079206	0.250283	-4.68843	0.279617
Lactobacillus_ruminis_(ASV_1612)	Lactobacillales	Firmicutes	Day 14 Vs Day 0	0.445268	4.20622	0.86003	0.391525	0.799191	-6.17113	0.66037
Lactobacillus_ruminis_(ASV_1612)	Lactobacillales	Firmicutes	Day 30 Vs Day 0	0.392601	4.20622	0.668309	0.505248	0.755855	-6.20399	0.756354
Lactobacillus_ruminis_(ASV_1612)	Lactobacillales	Firmicutes	Day 180 Vs Day 0	1.49908	4.84854	2.74796	0.00694384	0.0219418	-2.61875	0.0678046
Lactobacillus_ruminis_(ASV_2297)	Lactobacillales	Firmicutes	Day 7 Vs Day 0	0.677241	4.23027	0.999782	0.319472	0.826806	-5.57013	0.607859
Lactobacillus_ruminis_(ASV_2297)	Lactobacillales	Firmicutes	Day 30 Vs Day 0	0.548829	4.23027	0.883563	0.378738	0.650384	-6.03007	0.648461
Lactobacillus_ruminis_(ASV_2297)	Lactobacillales	Firmicutes	Day 14 Vs Day 0	0.545889	4.23027	1.00338	0.317742	0.744024	-6.0354	0.606467
Lactobacillus_ruminis_(ASV_2297)	Lactobacillales	Firmicutes	Day 56 Vs Day 0	0.978832	4.23027	1.6779	0.0960258	0.277624	-4.83924	0.31522
Lactobacillus_ruminis_(ASV_2297)	Lactobacillales	Firmicutes	Day 180 Vs Day 0	-2.18689	5.15604	-2.62655	0.00977553	0.028261	-2.8321	0.0843913
Lactobacillus_ruminis_(ASV_32)	Lactobacillales	Firmicutes	Day 14 Vs Day 0	0.860345	4.94595	1.3649	0.174895	0.560943	-5.55172	0.441822
Lactobacillus_ruminis_(ASV_32)	Lactobacillales	Firmicutes	Day 180 Vs Day 0	2.03665	4.21032	4.01081	0.000106796	0.00402734	1.0805	0.00872552
Lactobacillus_ruminis_(ASV_32)	Lactobacillales	Firmicutes	Day 7 Vs Day 0	0.643251	4.94595	0.850148	0.396973	0.842579	-5.67023	0.663547
Lactobacillus_ruminis_(ASV_32)	Lactobacillales	Firmicutes	Day 56 Vs Day 0	2.08326	4.94595	3.16821	0.00195549	0.0732888	-1.51404	0.0323134
Lactobacillus_ruminis_(ASV_32)	Lactobacillales	Firmicutes	Day 30 Vs Day 0	1.23575	4.94595	1.65233	0.101138	0.336676	-4.99012	0.324389
Lactobacillus_salivarius_(ASV_3385)	Lactobacillales	Firmicutes	Day 180 Vs Day 0	1.7512	4.34409	3.19707	0.00178423	0.00860997	-1.42081	0.0310681
Lactobacillus_salivarius_(ASV_3385)	Lactobacillales	Firmicutes	Day 56 Vs Day 0	1.03821	4.14757	2.13733	0.0346453	0.167812	-4.01827	0.17193
Lactobacillus_salivarius_(ASV_3385)	Lactobacillales	Firmicutes	Day 30 Vs Day 0	-0.41824	4.14757	-0.870072	0.386036	0.655682	-6.11056	0.656428
Lactobacillus_salivarius_(ASV_3385)	Lactobacillales	Firmicutes	Day 7 Vs Day 0	0.361106	4.14757	0.655638	0.51334	0.887908	-5.86076	0.761447
Lactobacillus_salivarius_(ASV_3385)	Lactobacillales	Firmicutes	Day 14 Vs Day 0	-0.207708	4.14757	-0.47819	0.633404	0.891111	-6.4574	0.821973
Lawsonia_intracellularis_(ASV_2805)	Desulfovibrionales	Proteobacteria	Day 56 Vs Day 0	0.974793	4.26418	1.91283	0.0582057	0.217221	-4.44285	0.233636
Lawsonia_intracellularis_(ASV_2805)	Desulfovibrionales	Proteobacteria	Day 180 Vs Day 0	1.93453	4.7106	2.91528	0.0042573	0.0159169	-2.1743	0.0511537
Lawsonia_intracellularis_(ASV_2805)	Desulfovibrionales	Proteobacteria	Day 30 Vs Day 0	-0.114366	4.26418	-0.217293	0.828357	0.911852	-6.41831	0.912245
Lawsonia_intracellularis_(ASV_2805)	Desulfovibrionales	Proteobacteria	Day 14 Vs Day 0	0.131348	4.26418	0.278313	0.781261	0.915024	-6.49872	0.890966
Lawsonia_intracellularis_(ASV_2805)	Desulfovibrionales	Proteobacteria	Day 7 Vs Day 0	1.53669	4.26418	2.49346	0.0140433	0.437098	-3.13713	0.103762
Libanicoccus_massiliensis_(ASV_1084)	Coriobacteriales	Actinobacteria	Day 30 Vs Day 0	-0.0245888	4.43051	-0.0453339	0.963918	0.977262	-6.40479	0.981685
Libanicoccus_massiliensis_(ASV_1084)	Coriobacteriales	Actinobacteria	Day 56 Vs Day 0	1.14448	4.43051	2.21048	0.0290101	0.155679	-3.85454	0.156016
Libanicoccus_massiliensis_(ASV_1084)	Coriobacteriales	Actinobacteria	Day 14 Vs Day 0	0.476465	4.43051	0.962417	0.337818	0.763612	-6.02916	0.623019
Libanicoccus_massiliensis_(ASV_1084)	Coriobacteriales	Actinobacteria	Day 180 Vs Day 0	1.82168	4.34253	3.29964	0.00128212	0.00685081	-1.1701	0.0254719
Libanicoccus_massiliensis_(ASV_1084)	Coriobacteriales	Actinobacteria	Day 7 Vs Day 0	0.763427	4.43051	1.23775	0.218279	0.826806	-5.27786	0.50078
Limisphaera_ngatamarikiensis_(ASV_2394)	Verrucomicrobiales	Verrucomicrobia	Day 14 Vs Day 0	-0.254581	4.17245	-0.601466	0.548689	0.879328	-6.39279	0.782379
Limisphaera_ngatamarikiensis_(ASV_2394)	Verrucomicrobiales	Verrucomicrobia	Day 180 Vs Day 0	1.82688	4.22528	3.60252	0.000463292	0.00501564	-0.256799	0.0163245
Limisphaera_ngatamarikiensis_(ASV_2394)	Verrucomicrobiales	Verrucomicrobia	Day 30 Vs Day 0	-0.436636	4.17245	-0.931415	0.35355	0.646718	-6.05677	0.634403
Limisphaera_ngatamarikiensis_(ASV_2394)	Verrucomicrobiales	Verrucomicrobia	Day 56 Vs Day 0	1.25269	4.17245	2.63131	0.00964736	0.104443	-2.93228	0.0835061
Limisphaera_ngatamarikiensis_(ASV_2394)	Verrucomicrobiales	Verrucomicrobia	Day 7 Vs Day 0	1.25607	4.17245	2.16392	0.0324955	0.497857	-3.8215	0.165468
Longibaculum_muris_(ASV_569)	Erysipelotrichales	Firmicutes	Day 7 Vs Day 0	1.31684	4.44763	2.19394	0.0302095	0.481634	-3.75831	0.158919
Longibaculum_muris_(ASV_569)	Erysipelotrichales	Firmicutes	Day 14 Vs Day 0	0.346488	4.44763	0.752021	0.453544	0.859095	-6.23707	0.713049
Longibaculum_muris_(ASV_569)	Erysipelotrichales	Firmicutes	Day 180 Vs Day 0	2.43251	4.1487	4.64701	8.87214e-06	0.00144857	3.36248	0.00173828
Longibaculum_muris_(ASV_569)	Erysipelotrichales	Firmicutes	Day 56 Vs Day 0	2.00261	4.44763	3.98555	0.000117306	0.0208636	1.00563	0.00917003
Longibaculum_muris_(ASV_569)	Erysipelotrichales	Firmicutes	Day 30 Vs Day 0	0.0469316	4.44763	0.0926557	0.926335	0.956291	-6.42984	0.95974
Longicatena_caecimuris_(ASV_1389)	Erysipelotrichales	Firmicutes	Day 30 Vs Day 0	0.255275	4.41885	0.476354	0.634707	0.818871	-6.27354	0.82234
Longicatena_caecimuris_(ASV_1389)	Erysipelotrichales	Firmicutes	Day 180 Vs Day 0	1.87316	4.14062	3.84758	0.000194479	0.00425547	0.530066	0.0111821
Longicatena_caecimuris_(ASV_1389)	Erysipelotrichales	Firmicutes	Day 56 Vs Day 0	1.49464	4.41885	2.99063	0.00339279	0.0743012	-2.012	0.0447777
Longicatena_caecimuris_(ASV_1389)	Erysipelotrichales	Firmicutes	Day 7 Vs Day 0	0.715637	4.41885	1.24242	0.216559	0.826806	-5.30208	0.498122
Longicatena_caecimuris_(ASV_1389)	Erysipelotrichales	Firmicutes	Day 14 Vs Day 0	0.096469	4.41885	0.212555	0.832043	0.931559	-6.51338	0.913975
Lutispora_thermophila_(ASV_166)	Clostridiales	Firmicutes	Day 56 Vs Day 0	-3.48209	5.15604	-4.42771	2.14733e-05	0.00734351	2.54708	0.00302653
Lutispora_thermophila_(ASV_166)	Clostridiales	Firmicutes	Day 180 Vs Day 0	2.39516	4.14124	4.62162	9.84166e-06	0.00144857	3.26761	0.00173828
Lutispora_thermophila_(ASV_166)	Clostridiales	Firmicutes	Day 7 Vs Day 0	-2.83125	5.15604	-3.09462	0.00246384	0.177622	-1.59873	0.0373867
Lutispora_thermophila_(ASV_166)	Clostridiales	Firmicutes	Day 14 Vs Day 0	-4.74579	5.15604	-6.4459	2.64985e-09	1.91284e-06	10.9577	2.86926e-06
Lutispora_thermophila_(ASV_166)	Clostridiales	Firmicutes	Day 30 Vs Day 0	-4.53473	5.15604	-5.76658	6.67207e-08	1.66135e-05	7.90915	3.11502e-05
Mailhella_massiliensis_(ASV_2896)	Desulfovibrionales	Proteobacteria	Day 14 Vs Day 0	0.61552	4.22009	1.19106	0.236031	0.622352	-5.83139	0.521228
Mailhella_massiliensis_(ASV_2896)	Desulfovibrionales	Proteobacteria	Day 56 Vs Day 0	1.31483	4.22009	2.35407	0.02023	0.140706	-3.56108	0.12733
Mailhella_massiliensis_(ASV_2896)	Desulfovibrionales	Proteobacteria	Day 7 Vs Day 0	0.567821	4.22009	0.888951	0.375847	0.826806	-5.67304	0.646395
Mailhella_massiliensis_(ASV_2896)	Desulfovibrionales	Proteobacteria	Day 30 Vs Day 0	-0.448716	4.22009	-0.823471	0.41191	0.676553	-6.1536	0.674191
Mailhella_massiliensis_(ASV_2896)	Desulfovibrionales	Proteobacteria	Day 180 Vs Day 0	1.75962	4.26341	3.41965	0.000862962	0.00600217	-0.817747	0.021632
Mailhella_massiliensis_(ASV_3215)	Desulfovibrionales	Proteobacteria	Day 7 Vs Day 0	0.493107	4.14976	0.755577	0.451416	0.872366	-5.78374	0.711108
Mailhella_massiliensis_(ASV_3215)	Desulfovibrionales	Proteobacteria	Day 30 Vs Day 0	-0.442538	4.14976	-0.788459	0.432017	0.69428	-6.18057	0.692048
Mailhella_massiliensis_(ASV_3215)	Desulfovibrionales	Proteobacteria	Day 180 Vs Day 0	1.46946	4.14049	2.84472	0.00524583	0.0179721	-2.40737	0.0572911
Mailhella_massiliensis_(ASV_3215)	Desulfovibrionales	Proteobacteria	Day 14 Vs Day 0	0.63565	4.14976	1.194	0.234883	0.622352	-5.82718	0.520603
Mailhella_massiliensis_(ASV_3215)	Desulfovibrionales	Proteobacteria	Day 56 Vs Day 0	1.05317	4.14976	1.85153	0.0666051	0.228439	-4.55096	0.25243
Marseilla_massiliensis_(ASV_1942)	Bacteroidales	Bacteroidetes	Day 14 Vs Day 0	0.195355	4.49627	0.390011	0.697235	0.902346	-6.43476	0.850897
Marseilla_massiliensis_(ASV_1942)	Bacteroidales	Bacteroidetes	Day 7 Vs Day 0	0.403587	4.49627	0.643796	0.520963	0.887908	-5.82302	0.765008
Marseilla_massiliensis_(ASV_1942)	Bacteroidales	Bacteroidetes	Day 180 Vs Day 0	1.944	5.04408	2.87121	0.00485231	0.0170172	-2.27738	0.0547534
Marseilla_massiliensis_(ASV_1942)	Bacteroidales	Bacteroidetes	Day 30 Vs Day 0	-0.323951	4.49627	-0.577823	0.56449	0.792322	-6.24723	0.787568
Marseilla_massiliensis_(ASV_1942)	Bacteroidales	Bacteroidetes	Day 56 Vs Day 0	1.00839	4.49627	1.86387	0.0648372	0.227387	-4.5066	0.248887
Marseilla_massiliensis_(ASV_3065)	Bacteroidales	Bacteroidetes	Day 14 Vs Day 0	0.0749004	4.41937	0.158899	0.874022	0.940762	-6.50742	0.931774
Marseilla_massiliensis_(ASV_3065)	Bacteroidales	Bacteroidetes	Day 56 Vs Day 0	1.00766	4.41937	1.96661	0.0515876	0.202447	-4.32607	0.21769
Marseilla_massiliensis_(ASV_3065)	Bacteroidales	Bacteroidetes	Day 30 Vs Day 0	-0.389831	4.41937	-0.743235	0.458824	0.715835	-6.15594	0.717183
Marseilla_massiliensis_(ASV_3065)	Bacteroidales	Bacteroidetes	Day 7 Vs Day 0	0.391387	4.41937	0.660458	0.510253	0.887908	-5.81811	0.759599
Marseilla_massiliensis_(ASV_3065)	Bacteroidales	Bacteroidetes	Day 180 Vs Day 0	1.68865	4.42066	2.96665	0.00364858	0.0143289	-2.10389	0.0465896
Marseilla_massiliensis_(ASV_3558)	Bacteroidales	Bacteroidetes	Day 180 Vs Day 0	1.91498	4.29838	3.59701	0.000472217	0.00504978	-0.244382	0.0165608
Marseilla_massiliensis_(ASV_3558)	Bacteroidales	Bacteroidetes	Day 14 Vs Day 0	0.453104	4.28549	0.932892	0.35279	0.778821	-6.10681	0.633807
Marseilla_massiliensis_(ASV_3558)	Bacteroidales	Bacteroidetes	Day 30 Vs Day 0	0.0678018	4.28549	0.123703	0.901762	0.945351	-6.42051	0.948057
Marseilla_massiliensis_(ASV_3558)	Bacteroidales	Bacteroidetes	Day 7 Vs Day 0	0.653624	4.28549	1.07301	0.285467	0.826806	-5.49628	0.573853
Marseilla_massiliensis_(ASV_3558)	Bacteroidales	Bacteroidetes	Day 56 Vs Day 0	1.3861	4.28549	2.61315	0.0101448	0.108881	-2.97038	0.0866073
Marseilla_massiliensis_(ASV_413)	Bacteroidales	Bacteroidetes	Day 14 Vs Day 0	0.851515	4.58579	1.51861	0.131548	0.517369	-5.38856	0.379553
Marseilla_massiliensis_(ASV_413)	Bacteroidales	Bacteroidetes	Day 30 Vs Day 0	0.563344	4.58579	0.853107	0.395337	0.662602	-6.01163	0.662888
Marseilla_massiliensis_(ASV_413)	Bacteroidales	Bacteroidetes	Day 7 Vs Day 0	1.19159	4.58579	1.65731	0.100125	0.700316	-4.71592	0.322148
Marseilla_massiliensis_(ASV_413)	Bacteroidales	Bacteroidetes	Day 56 Vs Day 0	1.7042	4.58579	2.80197	0.00594273	0.0813043	-2.49874	0.0616558
Marseilla_massiliensis_(ASV_413)	Bacteroidales	Bacteroidetes	Day 180 Vs Day 0	2.19874	4.63145	3.68439	0.000348173	0.00462075	0.0294872	0.0142876
Marvinbryantia_formatexigens_(ASV_3838)	Clostridiales	Firmicutes	Day 14 Vs Day 0	-0.194282	4.32041	-0.425068	0.671565	0.896139	-6.43365	0.839596
Marvinbryantia_formatexigens_(ASV_3838)	Clostridiales	Firmicutes	Day 180 Vs Day 0	1.26327	4.57766	2.23485	0.0273191	0.0558495	-3.77637	0.151615
Marvinbryantia_formatexigens_(ASV_3838)	Clostridiales	Firmicutes	Day 7 Vs Day 0	-0.148257	4.32041	-0.270286	0.787415	0.936324	-6.03687	0.892969
Marvinbryantia_formatexigens_(ASV_3838)	Clostridiales	Firmicutes	Day 30 Vs Day 0	-0.200038	4.32041	-0.389405	0.697682	0.848575	-6.34538	0.851304
Marvinbryantia_formatexigens_(ASV_3838)	Clostridiales	Firmicutes	Day 56 Vs Day 0	0.640356	4.32041	1.29768	0.196942	0.402615	-5.36226	0.473192
Marvinbryantia_formatexigens_(ASV_673)	Clostridiales	Firmicutes	Day 180 Vs Day 0	1.81668	4.21689	3.6604	0.000378751	0.00462075	-0.0750087	0.0145091
Marvinbryantia_formatexigens_(ASV_673)	Clostridiales	Firmicutes	Day 30 Vs Day 0	-2.46408	5.96638	-3.52923	0.000596056	0.0238536	-0.468861	0.0187871
Marvinbryantia_formatexigens_(ASV_673)	Clostridiales	Firmicutes	Day 56 Vs Day 0	-1.79157	5.96638	-2.75714	0.00676351	0.0843017	-2.49208	0.0667845
Marvinbryantia_formatexigens_(ASV_673)	Clostridiales	Firmicutes	Day 7 Vs Day 0	-1.76647	5.96638	-2.32763	0.0216443	0.474972	-3.38122	0.132853
Marvinbryantia_formatexigens_(ASV_673)	Clostridiales	Firmicutes	Day 14 Vs Day 0	-2.45075	5.96638	-3.86117	0.000185133	0.0104769	0.553455	0.0109758
Massiliomicrobiota_timonensis_(ASV_2827)	Erysipelotrichales	Firmicutes	Day 30 Vs Day 0	0.0824908	4.27568	0.159441	0.873596	0.931187	-6.41288	0.931586
Massiliomicrobiota_timonensis_(ASV_2827)	Erysipelotrichales	Firmicutes	Day 14 Vs Day 0	0.2204	4.27568	0.488165	0.626343	0.887835	-6.42972	0.817856
Massiliomicrobiota_timonensis_(ASV_2827)	Erysipelotrichales	Firmicutes	Day 7 Vs Day 0	0.648647	4.27568	1.1307	0.260485	0.826806	-5.43602	0.548273
Massiliomicrobiota_timonensis_(ASV_2827)	Erysipelotrichales	Firmicutes	Day 180 Vs Day 0	1.96048	4.53693	3.7557	0.000270513	0.00425547	0.24198	0.012755
Massiliomicrobiota_timonensis_(ASV_2827)	Erysipelotrichales	Firmicutes	Day 56 Vs Day 0	1.44849	4.27568	2.88988	0.00459147	0.0745194	-2.27959	0.0529057
Massiliomicrobiota_timonensis_(ASV_882)	Erysipelotrichales	Firmicutes	Day 30 Vs Day 0	-0.414165	4.1423	-0.912537	0.363356	0.646718	-6.07331	0.640007
Massiliomicrobiota_timonensis_(ASV_882)	Erysipelotrichales	Firmicutes	Day 180 Vs Day 0	2.15008	4.20167	3.88655	0.000168803	0.00425547	0.664704	0.0104896
Massiliomicrobiota_timonensis_(ASV_882)	Erysipelotrichales	Firmicutes	Day 14 Vs Day 0	-0.230825	4.1423	-0.563411	0.57423	0.879328	-6.41439	0.79076
Massiliomicrobiota_timonensis_(ASV_882)	Erysipelotrichales	Firmicutes	Day 7 Vs Day 0	0.491747	4.1423	0.930962	0.353783	0.826806	-5.63903	0.634413
Massiliomicrobiota_timonensis_(ASV_882)	Erysipelotrichales	Firmicutes	Day 56 Vs Day 0	1.41565	4.1423	3.03452	0.00296704	0.0743012	-1.89555	0.0411967
Megamonas_funiformis_(ASV_145)	Selenomonadales	Firmicutes	Day 30 Vs Day 0	-0.217539	4.8804	-0.362693	0.717486	0.860569	-6.30654	0.863063
Megamonas_funiformis_(ASV_145)	Selenomonadales	Firmicutes	Day 14 Vs Day 0	-0.229076	4.8804	-0.43062	0.667534	0.896127	-6.38546	0.837102
Megamonas_funiformis_(ASV_145)	Selenomonadales	Firmicutes	Day 7 Vs Day 0	0.78685	4.8804	1.13808	0.257403	0.826806	-5.34615	0.545631
Megamonas_funiformis_(ASV_145)	Selenomonadales	Firmicutes	Day 180 Vs Day 0	1.40262	4.15619	2.65462	0.0090411	0.0267368	-2.87942	0.0802103
Megamonas_funiformis_(ASV_145)	Selenomonadales	Firmicutes	Day 56 Vs Day 0	0.952534	4.8804	1.70062	0.0916609	0.271064	-4.77249	0.305831
Megasphaera_hexanoica_(ASV_860)	Veillonellales	Firmicutes	Day 180 Vs Day 0	2.20673	4.24718	3.80471	0.000227005	0.00425547	0.397648	0.0117759
Megasphaera_hexanoica_(ASV_860)	Veillonellales	Firmicutes	Day 30 Vs Day 0	0.26855	4.49885	0.478191	0.633403	0.818871	-6.2718	0.821973
Megasphaera_hexanoica_(ASV_860)	Veillonellales	Firmicutes	Day 14 Vs Day 0	0.240393	4.49885	0.497761	0.619584	0.887835	-6.39768	0.813901
Megasphaera_hexanoica_(ASV_860)	Veillonellales	Firmicutes	Day 7 Vs Day 0	0.782293	4.49885	1.2913	0.199134	0.826806	-5.24013	0.476468
Megasphaera_hexanoica_(ASV_860)	Veillonellales	Firmicutes	Day 56 Vs Day 0	1.53225	4.49885	2.92409	0.0041467	0.0743012	-2.18726	0.0503672
Megasphaera_micronuciformis_(ASV_1857)	Veillonellales	Firmicutes	Day 56 Vs Day 0	1.32226	4.53693	2.66362	0.00881648	0.0980046	-2.83245	0.0786847
Megasphaera_micronuciformis_(ASV_1857)	Veillonellales	Firmicutes	Day 7 Vs Day 0	0.182989	4.53693	0.328383	0.743207	0.935634	-5.98775	0.876088
Megasphaera_micronuciformis_(ASV_1857)	Veillonellales	Firmicutes	Day 30 Vs Day 0	-0.517245	4.53693	-1.05265	0.294662	0.608794	-5.90249	0.583544
Megasphaera_micronuciformis_(ASV_1857)	Veillonellales	Firmicutes	Day 180 Vs Day 0	1.82981	4.25256	3.60857	0.000453684	0.00501564	-0.23812	0.0162154
Megasphaera_micronuciformis_(ASV_1857)	Veillonellales	Firmicutes	Day 14 Vs Day 0	0.147759	4.53693	0.316575	0.752128	0.913205	-6.43453	0.880367
Mesoplasma_corruscae_(ASV_552)	Entomoplasmatales	Tenericutes	Day 56 Vs Day 0	-0.167747	4.27322	-0.306223	0.759977	0.838236	-6.0917	0.881484
Mesoplasma_corruscae_(ASV_552)	Entomoplasmatales	Tenericutes	Day 180 Vs Day 0	0.310228	4.42316	0.540132	0.590129	0.650545	-5.98435	0.798598
Mesoplasma_corruscae_(ASV_552)	Entomoplasmatales	Tenericutes	Day 7 Vs Day 0	-0.901378	4.27322	-1.46902	0.144502	0.766174	-5.01578	0.400711
Mesoplasma_corruscae_(ASV_552)	Entomoplasmatales	Tenericutes	Day 30 Vs Day 0	-1.65304	4.27322	-3.04023	0.00291538	0.0531196	-2.06481	0.0408697
Mesoplasma_corruscae_(ASV_552)	Entomoplasmatales	Tenericutes	Day 14 Vs Day 0	-1.38607	4.27322	-2.77761	0.00637674	0.105209	-2.82329	0.0646327
Methanobrevibacter_smithii_(ASV_443)	Methanobacteriales	Euryarchaeota	Day 14 Vs Day 0	-2.15884	5.16292	-3.67203	0.000363622	0.016767	-0.153911	0.0143717
Methanobrevibacter_smithii_(ASV_443)	Methanobacteriales	Euryarchaeota	Day 180 Vs Day 0	0.620647	5.62981	0.819085	0.414397	0.489492	-5.74233	0.675884
Methanobrevibacter_smithii_(ASV_443)	Methanobacteriales	Euryarchaeota	Day 7 Vs Day 0	0.00500585	5.16292	0.00642455	0.994885	0.997741	-5.87125	0.997675
Methanobrevibacter_smithii_(ASV_443)	Methanobacteriales	Euryarchaeota	Day 56 Vs Day 0	-0.294257	5.16292	-0.461388	0.645374	0.762325	-5.95346	0.8267
Methanobrevibacter_smithii_(ASV_443)	Methanobacteriales	Euryarchaeota	Day 30 Vs Day 0	-1.57179	5.16292	-2.31637	0.0222725	0.160285	-3.72936	0.134717
Mitsuokella_jalaludinii_(ASV_1296)	Selenomonadales	Firmicutes	Day 7 Vs Day 0	0.357515	4.59372	0.603797	0.547143	0.893564	-5.83948	0.78235
Mitsuokella_jalaludinii_(ASV_1296)	Selenomonadales	Firmicutes	Day 30 Vs Day 0	-0.214756	4.59372	-0.399111	0.690536	0.846162	-6.30971	0.847569
Mitsuokella_jalaludinii_(ASV_1296)	Selenomonadales	Firmicutes	Day 180 Vs Day 0	1.45014	4.20231	2.77489	0.00642698	0.0210016	-2.58621	0.0648778
Mitsuokella_jalaludinii_(ASV_1296)	Selenomonadales	Firmicutes	Day 56 Vs Day 0	0.915999	4.59372	1.80112	0.074251	0.24154	-4.6118	0.268989
Mitsuokella_jalaludinii_(ASV_1296)	Selenomonadales	Firmicutes	Day 14 Vs Day 0	-0.176831	4.59372	-0.375174	0.708208	0.906186	-6.43644	0.857564
Mitsuokella_jalaludinii_(ASV_439)	Selenomonadales	Firmicutes	Day 180 Vs Day 0	1.74774	4.49148	3.01683	0.00313227	0.0127025	-1.93994	0.0426195
Mitsuokella_jalaludinii_(ASV_439)	Selenomonadales	Firmicutes	Day 7 Vs Day 0	0.650401	4.83901	0.95266	0.342719	0.826806	-5.54392	0.626404
Mitsuokella_jalaludinii_(ASV_439)	Selenomonadales	Firmicutes	Day 56 Vs Day 0	1.13431	4.83901	1.98515	0.0494585	0.199922	-4.27195	0.213037
Mitsuokella_jalaludinii_(ASV_439)	Selenomonadales	Firmicutes	Day 30 Vs Day 0	0.0875933	4.83901	0.14064	0.888395	0.939196	-6.33127	0.940225
Mitsuokella_jalaludinii_(ASV_439)	Selenomonadales	Firmicutes	Day 14 Vs Day 0	0.272742	4.83901	0.497402	0.619836	0.887835	-6.33215	0.814021
Mitsuokella_multacida_(ASV_1120)	Selenomonadales	Firmicutes	Day 180 Vs Day 0	1.4487	4.14533	2.78566	0.00623016	0.020412	-2.55708	0.0637524
Mitsuokella_multacida_(ASV_1120)	Selenomonadales	Firmicutes	Day 7 Vs Day 0	0.404833	4.63657	0.671913	0.502959	0.887908	-5.79287	0.754701
Mitsuokella_multacida_(ASV_1120)	Selenomonadales	Firmicutes	Day 14 Vs Day 0	-0.169487	4.63657	-0.354041	0.723943	0.913205	-6.43996	0.866643
Mitsuokella_multacida_(ASV_1120)	Selenomonadales	Firmicutes	Day 30 Vs Day 0	-0.203124	4.63657	-0.370966	0.711332	0.856608	-6.31445	0.859254
Mitsuokella_multacida_(ASV_1120)	Selenomonadales	Firmicutes	Day 56 Vs Day 0	0.929285	4.63657	1.80157	0.0741788	0.24154	-4.60876	0.268989
Mitsuokella_multacida_(ASV_609)	Selenomonadales	Firmicutes	Day 56 Vs Day 0	1.00621	5.1351	1.78354	0.0770822	0.246703	-4.619	0.274978
Mitsuokella_multacida_(ASV_609)	Selenomonadales	Firmicutes	Day 7 Vs Day 0	0.802651	5.1351	1.16481	0.246457	0.826806	-5.30772	0.532414
Mitsuokella_multacida_(ASV_609)	Selenomonadales	Firmicutes	Day 180 Vs Day 0	1.43469	4.13917	2.75951	0.00671754	0.0214996	-2.62301	0.0666401
Mitsuokella_multacida_(ASV_609)	Selenomonadales	Firmicutes	Day 14 Vs Day 0	0.329759	5.1351	0.594636	0.553231	0.879328	-6.24823	0.78433
Mitsuokella_multacida_(ASV_609)	Selenomonadales	Firmicutes	Day 30 Vs Day 0	0.1536	5.1351	0.244741	0.807084	0.898157	-6.28333	0.902436
Mitsuokella_multacida_(ASV_924)	Selenomonadales	Firmicutes	Day 7 Vs Day 0	-0.320127	4.86388	-0.436853	0.663021	0.923955	-5.81604	0.835487
Mitsuokella_multacida_(ASV_924)	Selenomonadales	Firmicutes	Day 30 Vs Day 0	-2.49593	4.86388	-4.17717	5.70078e-05	0.00443592	1.57502	0.00626247
Mitsuokella_multacida_(ASV_924)	Selenomonadales	Firmicutes	Day 56 Vs Day 0	-0.527191	4.86388	-0.863376	0.389691	0.570768	-5.71762	0.65949
Mitsuokella_multacida_(ASV_924)	Selenomonadales	Firmicutes	Day 180 Vs Day 0	-1.48302	7.04576	-1.55309	0.123093	0.180933	-4.76873	0.365777
Mitsuokella_multacida_(ASV_924)	Selenomonadales	Firmicutes	Day 14 Vs Day 0	-1.70903	4.86388	-2.99991	0.0032983	0.069401	-2.16309	0.0439185
Monoglobus_pectinilyticus_(ASV_1358)	Clostridiales	Firmicutes	Day 14 Vs Day 0	-1.63167	4.39818	-3.29538	0.0013	0.0421858	-1.35342	0.0256226
Monoglobus_pectinilyticus_(ASV_1358)	Clostridiales	Firmicutes	Day 56 Vs Day 0	-0.23388	4.39818	-0.433449	0.665484	0.775364	-6.00821	0.83619
Monoglobus_pectinilyticus_(ASV_1358)	Clostridiales	Firmicutes	Day 180 Vs Day 0	0.469529	4.34778	0.761419	0.447933	0.522169	-5.88314	0.708047
Monoglobus_pectinilyticus_(ASV_1358)	Clostridiales	Firmicutes	Day 7 Vs Day 0	-1.00604	4.39818	-1.6663	0.0983202	0.693905	-4.69676	0.318358
Monoglobus_pectinilyticus_(ASV_1358)	Clostridiales	Firmicutes	Day 30 Vs Day 0	-1.78172	4.39818	-3.29985	0.00128123	0.0336889	-1.28768	0.0254719
Monoglobus_pectinilyticus_(ASV_1799)	Clostridiales	Firmicutes	Day 7 Vs Day 0	0.225302	4.2959	0.374164	0.708957	0.931837	-6.01256	0.858193
Monoglobus_pectinilyticus_(ASV_1799)	Clostridiales	Firmicutes	Day 30 Vs Day 0	-0.475612	4.2959	-0.896298	0.371928	0.646718	-6.09259	0.643572
Monoglobus_pectinilyticus_(ASV_1799)	Clostridiales	Firmicutes	Day 56 Vs Day 0	1.40571	4.2959	2.57263	0.0113392	0.115625	-3.06504	0.0927755
Monoglobus_pectinilyticus_(ASV_1799)	Clostridiales	Firmicutes	Day 14 Vs Day 0	0.382685	4.2959	0.761381	0.447956	0.855376	-6.24353	0.708047
Monoglobus_pectinilyticus_(ASV_1799)	Clostridiales	Firmicutes	Day 180 Vs Day 0	1.82184	4.14286	3.58228	0.000496858	0.00504978	-0.320203	0.0167198
Muribaculum_intestinale_(ASV_823)	Bacteroidales	Bacteroidetes	Day 14 Vs Day 0	-0.114548	4.65039	-0.24375	0.80785	0.923575	-6.47823	0.902436
Muribaculum_intestinale_(ASV_823)	Bacteroidales	Bacteroidetes	Day 56 Vs Day 0	1.18235	4.65039	2.31177	0.0225338	0.144661	-3.63199	0.135051
Muribaculum_intestinale_(ASV_823)	Bacteroidales	Bacteroidetes	Day 30 Vs Day 0	-0.172774	4.65039	-0.3224	0.747723	0.875744	-6.33959	0.877794
Muribaculum_intestinale_(ASV_823)	Bacteroidales	Bacteroidetes	Day 7 Vs Day 0	0.618471	4.65039	1.03008	0.305089	0.826806	-5.4977	0.594732
Muribaculum_intestinale_(ASV_823)	Bacteroidales	Bacteroidetes	Day 180 Vs Day 0	1.85092	4.2166	3.39031	0.000951537	0.00617013	-0.904424	0.0226369
Murimonas_intestini_(ASV_1069)	Clostridiales	Firmicutes	Day 180 Vs Day 0	1.48787	5.01899	2.19848	0.0298757	0.059715	-3.79785	0.158049
Murimonas_intestini_(ASV_1069)	Clostridiales	Firmicutes	Day 56 Vs Day 0	-0.763893	4.84591	-1.26657	0.207816	0.414914	-5.31654	0.487588
Murimonas_intestini_(ASV_1069)	Clostridiales	Firmicutes	Day 14 Vs Day 0	-1.73337	4.84591	-3.05724	0.00276658	0.0637849	-2.00404	0.0395907
Murimonas_intestini_(ASV_1069)	Clostridiales	Firmicutes	Day 30 Vs Day 0	-1.68717	4.84591	-2.70313	0.00788848	0.0863414	-2.87258	0.0736089
Murimonas_intestini_(ASV_1069)	Clostridiales	Firmicutes	Day 7 Vs Day 0	-0.601013	4.84591	-0.843378	0.400732	0.842579	-5.59264	0.665755
Neglecta_timonensis_(ASV_1056)	Clostridiales	Firmicutes	Day 14 Vs Day 0	0.0449244	4.55257	0.0881846	0.92988	0.965555	-6.54081	0.962345
Neglecta_timonensis_(ASV_1056)	Clostridiales	Firmicutes	Day 30 Vs Day 0	0.309846	4.55257	0.508792	0.611853	0.807375	-6.25483	0.810693
Neglecta_timonensis_(ASV_1056)	Clostridiales	Firmicutes	Day 7 Vs Day 0	1.84697	4.55257	2.67308	0.00858558	0.352685	-2.7063	0.0772702
Neglecta_timonensis_(ASV_1056)	Clostridiales	Firmicutes	Day 180 Vs Day 0	1.86993	4.15111	3.80892	0.000223597	0.00425547	0.403289	0.0117625
Neglecta_timonensis_(ASV_1056)	Clostridiales	Firmicutes	Day 56 Vs Day 0	1.64828	4.55257	2.93851	0.00397131	0.0743012	-2.15576	0.0489807
Neglecta_timonensis_(ASV_619)	Clostridiales	Firmicutes	Day 180 Vs Day 0	-0.83327	6.64037	-1.2113	0.228213	0.303228	-5.30783	0.512861
Neglecta_timonensis_(ASV_619)	Clostridiales	Firmicutes	Day 30 Vs Day 0	-1.65097	4.93533	-2.49153	0.014116	0.127391	-3.38585	0.104023
Neglecta_timonensis_(ASV_619)	Clostridiales	Firmicutes	Day 7 Vs Day 0	-0.911111	4.93533	-1.24537	0.215474	0.826806	-5.23752	0.497003
Neglecta_timonensis_(ASV_619)	Clostridiales	Firmicutes	Day 56 Vs Day 0	-0.424447	4.93533	-0.662004	0.509266	0.676666	-5.87532	0.759192
Neglecta_timonensis_(ASV_619)	Clostridiales	Firmicutes	Day 14 Vs Day 0	-1.75908	4.93533	-2.96812	0.00363237	0.0729403	-2.26598	0.0465896
Noviherbaspirillum_denitrificans_(ASV_2004)	Burkholderiales	Proteobacteria	Day 180 Vs Day 0	1.84461	4.21888	3.74211	0.000283918	0.00425547	0.186207	0.0128747
Noviherbaspirillum_denitrificans_(ASV_2004)	Burkholderiales	Proteobacteria	Day 30 Vs Day 0	0.623321	4.35936	1.14174	0.255886	0.563855	-5.73724	0.54356
Noviherbaspirillum_denitrificans_(ASV_2004)	Burkholderiales	Proteobacteria	Day 14 Vs Day 0	0.0501257	4.35936	0.11035	0.91232	0.954861	-6.53442	0.952194
Noviherbaspirillum_denitrificans_(ASV_2004)	Burkholderiales	Proteobacteria	Day 7 Vs Day 0	0.680396	4.35936	1.17889	0.240825	0.826806	-5.37753	0.526939
Noviherbaspirillum_denitrificans_(ASV_2004)	Burkholderiales	Proteobacteria	Day 56 Vs Day 0	1.42026	4.35936	2.83422	0.00540978	0.0796029	-2.42242	0.0583974
Noviherbaspirillum_denitrificans_(ASV_487)	Burkholderiales	Proteobacteria	Day 14 Vs Day 0	0.476306	4.83485	0.913773	0.362709	0.785779	-6.0636	0.63928
Noviherbaspirillum_denitrificans_(ASV_487)	Burkholderiales	Proteobacteria	Day 180 Vs Day 0	2.39206	4.14062	4.61939	9.93139e-06	0.00144857	3.2593	0.00173828
Noviherbaspirillum_denitrificans_(ASV_487)	Burkholderiales	Proteobacteria	Day 30 Vs Day 0	0.15399	4.83485	0.258835	0.796216	0.891251	-6.32291	0.897768
Noviherbaspirillum_denitrificans_(ASV_487)	Burkholderiales	Proteobacteria	Day 56 Vs Day 0	2.50902	4.83485	4.33474	3.0981e-05	0.00771426	2.22422	0.00392251
Noviherbaspirillum_denitrificans_(ASV_487)	Burkholderiales	Proteobacteria	Day 7 Vs Day 0	1.43006	4.83485	2.16019	0.0327906	0.497857	-3.8133	0.166177
Oligosphaera_ethanolica_(ASV_1898)	Oligosphaerales	Lentisphaerae	Day 14 Vs Day 0	-0.262609	4.43938	-0.612265	0.541546	0.879328	-6.35218	0.779337
Oligosphaera_ethanolica_(ASV_1898)	Oligosphaerales	Lentisphaerae	Day 180 Vs Day 0	1.81828	4.2157	3.58226	0.000496893	0.00504978	-0.319937	0.0167198
Oligosphaera_ethanolica_(ASV_1898)	Oligosphaerales	Lentisphaerae	Day 30 Vs Day 0	-0.246068	4.43938	-0.504311	0.614988	0.808014	-6.29743	0.812228
Oligosphaera_ethanolica_(ASV_1898)	Oligosphaerales	Lentisphaerae	Day 56 Vs Day 0	1.22666	4.43938	2.57406	0.0112949	0.115625	-3.05245	0.0926159
Oligosphaera_ethanolica_(ASV_1898)	Oligosphaerales	Lentisphaerae	Day 7 Vs Day 0	0.596271	4.43938	1.07598	0.284142	0.826806	-5.46893	0.572668
Olivibacter_sitiensis_(ASV_556)	Sphingobacteriales	Bacteroidetes	Day 7 Vs Day 0	0.464937	4.58272	0.784599	0.434269	0.865064	-5.71559	0.694641
Olivibacter_sitiensis_(ASV_556)	Sphingobacteriales	Bacteroidetes	Day 56 Vs Day 0	1.12242	4.58272	2.22298	0.0281317	0.154391	-3.82412	0.15352
Olivibacter_sitiensis_(ASV_556)	Sphingobacteriales	Bacteroidetes	Day 14 Vs Day 0	-0.205913	4.58272	-0.437967	0.662215	0.896127	-6.40883	0.834802
Olivibacter_sitiensis_(ASV_556)	Sphingobacteriales	Bacteroidetes	Day 180 Vs Day 0	2.03178	5.01234	3.31783	0.00120823	0.00671536	-1.07049	0.0249322
Olivibacter_sitiensis_(ASV_556)	Sphingobacteriales	Bacteroidetes	Day 30 Vs Day 0	-0.26529	4.58272	-0.504492	0.614861	0.808014	-6.28046	0.812228
Olsenella_uli_(ASV_1339)	Coriobacteriales	Actinobacteria	Day 14 Vs Day 0	-0.529981	4.32594	-1.16797	0.245187	0.635953	-5.88972	0.532117
Olsenella_uli_(ASV_1339)	Coriobacteriales	Actinobacteria	Day 30 Vs Day 0	0.181347	4.32594	0.323964	0.746541	0.875744	-6.31496	0.877794
Olsenella_uli_(ASV_1339)	Coriobacteriales	Actinobacteria	Day 56 Vs Day 0	1.21166	4.32594	2.34889	0.0205007	0.140974	-3.5598	0.128689
Olsenella_uli_(ASV_1339)	Coriobacteriales	Actinobacteria	Day 180 Vs Day 0	1.81123	4.43208	3.41532	0.00087554	0.00600935	-0.805869	0.0217285
Olsenella_uli_(ASV_1339)	Coriobacteriales	Actinobacteria	Day 7 Vs Day 0	0.413731	4.32594	0.699923	0.48536	0.887908	-5.79777	0.74159
Olsenella_uli_(ASV_1623)	Coriobacteriales	Actinobacteria	Day 180 Vs Day 0	1.8653	4.13698	3.81516	0.00021863	0.00425547	0.423782	0.0116655
Olsenella_uli_(ASV_1623)	Coriobacteriales	Actinobacteria	Day 14 Vs Day 0	0.958911	5.10749	1.68341	0.0949535	0.436225	-5.02348	0.313158
Olsenella_uli_(ASV_1623)	Coriobacteriales	Actinobacteria	Day 56 Vs Day 0	1.7783	5.10749	2.96111	0.00371008	0.0743012	-2.03604	0.0472135
Olsenella_uli_(ASV_1623)	Coriobacteriales	Actinobacteria	Day 7 Vs Day 0	1.14743	5.10749	1.62594	0.106643	0.701801	-4.69623	0.334831
Olsenella_uli_(ASV_1623)	Coriobacteriales	Actinobacteria	Day 30 Vs Day 0	0.399792	5.10749	0.627433	0.531594	0.766578	-6.10732	0.77345
Olsenella_uli_(ASV_3426)	Coriobacteriales	Actinobacteria	Day 7 Vs Day 0	1.03736	4.31167	1.72391	0.0873557	0.679737	-4.61703	0.297153
Olsenella_uli_(ASV_3426)	Coriobacteriales	Actinobacteria	Day 180 Vs Day 0	2.03493	4.39862	3.63282	0.000417032	0.00485238	-0.142396	0.0154219
Olsenella_uli_(ASV_3426)	Coriobacteriales	Actinobacteria	Day 14 Vs Day 0	0.0704107	4.31167	0.154744	0.877288	0.940762	-6.54017	0.933658
Olsenella_uli_(ASV_3426)	Coriobacteriales	Actinobacteria	Day 56 Vs Day 0	1.37521	4.31167	2.72209	0.00747553	0.0869817	-2.70713	0.0711366
Olsenella_uli_(ASV_3426)	Coriobacteriales	Actinobacteria	Day 30 Vs Day 0	0.0120834	4.31167	0.0232704	0.981474	0.987024	-6.43377	0.990758
Oribacterium_sinus_(ASV_2612)	Clostridiales	Firmicutes	Day 30 Vs Day 0	-0.611852	4.23281	-1.19257	0.23544	0.544839	-5.73903	0.5208
Oribacterium_sinus_(ASV_2612)	Clostridiales	Firmicutes	Day 14 Vs Day 0	-0.200089	4.23281	-0.425523	0.671234	0.896139	-6.41852	0.839545
Oribacterium_sinus_(ASV_2612)	Clostridiales	Firmicutes	Day 7 Vs Day 0	0.222484	4.23281	0.38104	0.703863	0.931837	-5.95608	0.855107
Oribacterium_sinus_(ASV_2612)	Clostridiales	Firmicutes	Day 56 Vs Day 0	0.812531	4.23281	1.61343	0.109337	0.296665	-4.92078	0.339885
Oribacterium_sinus_(ASV_2612)	Clostridiales	Firmicutes	Day 180 Vs Day 0	1.38666	4.35009	2.56007	0.0117342	0.0319599	-3.11009	0.0947142
Oribacterium_sinus_(ASV_2949)	Clostridiales	Firmicutes	Day 180 Vs Day 0	2.35996	4.20918	4.1198	7.09204e-05	0.00401046	1.47023	0.00706367
Oribacterium_sinus_(ASV_2949)	Clostridiales	Firmicutes	Day 14 Vs Day 0	0.387484	4.33	0.793816	0.428904	0.83243	-6.21819	0.689162
Oribacterium_sinus_(ASV_2949)	Clostridiales	Firmicutes	Day 56 Vs Day 0	1.75175	4.33	3.28569	0.00134163	0.0732888	-1.19142	0.0259839
Oribacterium_sinus_(ASV_2949)	Clostridiales	Firmicutes	Day 7 Vs Day 0	0.900393	4.33	1.45065	0.149542	0.766174	-5.03189	0.407396
Oribacterium_sinus_(ASV_2949)	Clostridiales	Firmicutes	Day 30 Vs Day 0	-0.488474	4.33	-0.948879	0.344631	0.646718	-6.04559	0.627901
Oribacterium_sinus_(ASV_3971)	Clostridiales	Firmicutes	Day 180 Vs Day 0	1.82642	4.36528	3.50078	0.000656684	0.0057172	-0.551865	0.0195078
Oribacterium_sinus_(ASV_3971)	Clostridiales	Firmicutes	Day 56 Vs Day 0	1.19955	4.14037	2.51954	0.0130949	0.115625	-3.19613	0.0997134
Oribacterium_sinus_(ASV_3971)	Clostridiales	Firmicutes	Day 7 Vs Day 0	0.574969	4.14037	1.04778	0.296892	0.826806	-5.5268	0.58596
Oribacterium_sinus_(ASV_3971)	Clostridiales	Firmicutes	Day 30 Vs Day 0	-0.240354	4.14037	-0.502668	0.616139	0.808317	-6.3409	0.813029
Oribacterium_sinus_(ASV_3971)	Clostridiales	Firmicutes	Day 14 Vs Day 0	0.263892	4.14037	0.597015	0.551647	0.879328	-6.35512	0.783786
Oscillibacter_ruminantium_(ASV_1100)	Clostridiales	Firmicutes	Day 7 Vs Day 0	0.137311	4.16114	0.244426	0.807328	0.944645	-6.00021	0.902436
Oscillibacter_ruminantium_(ASV_1100)	Clostridiales	Firmicutes	Day 30 Vs Day 0	-0.699454	4.16114	-1.42236	0.157574	0.434987	-5.45507	0.419543
Oscillibacter_ruminantium_(ASV_1100)	Clostridiales	Firmicutes	Day 180 Vs Day 0	1.45843	4.64889	2.49956	0.0138162	0.0350329	-3.17748	0.103058
Oscillibacter_ruminantium_(ASV_1100)	Clostridiales	Firmicutes	Day 14 Vs Day 0	-0.683142	4.16114	-1.56008	0.121432	0.498953	-5.35357	0.36275
Oscillibacter_ruminantium_(ASV_1100)	Clostridiales	Firmicutes	Day 56 Vs Day 0	0.751507	4.16114	1.53792	0.126759	0.321416	-5.02904	0.37194
Oscillibacter_ruminantium_(ASV_1306)	Clostridiales	Firmicutes	Day 56 Vs Day 0	1.11113	4.51769	2.05443	0.0421538	0.186104	-4.15376	0.194722
Oscillibacter_ruminantium_(ASV_1306)	Clostridiales	Firmicutes	Day 180 Vs Day 0	1.66849	4.2268	3.09631	0.00245084	0.0107281	-1.7231	0.0373867
Oscillibacter_ruminantium_(ASV_1306)	Clostridiales	Firmicutes	Day 7 Vs Day 0	0.415064	4.51769	0.665223	0.507213	0.887908	-5.80801	0.757537
Oscillibacter_ruminantium_(ASV_1306)	Clostridiales	Firmicutes	Day 14 Vs Day 0	0.134476	4.51769	0.270771	0.787042	0.917368	-6.47548	0.892969
Oscillibacter_ruminantium_(ASV_1306)	Clostridiales	Firmicutes	Day 30 Vs Day 0	-0.221955	4.51769	-0.392082	0.695708	0.848342	-6.31971	0.850435
Oscillibacter_ruminantium_(ASV_151)	Clostridiales	Firmicutes	Day 7 Vs Day 0	3.48551	7.48294	3.07551	0.00261453	0.177622	-1.64624	0.0383704
Oscillibacter_ruminantium_(ASV_151)	Clostridiales	Firmicutes	Day 14 Vs Day 0	2.88035	7.48294	3.28255	0.00135537	0.0421858	-1.17078	0.0260295
Oscillibacter_ruminantium_(ASV_151)	Clostridiales	Firmicutes	Day 180 Vs Day 0	0.98594	4.15845	1.6079	0.110542	0.166014	-4.9466	0.341785
Oscillibacter_ruminantium_(ASV_151)	Clostridiales	Firmicutes	Day 56 Vs Day 0	0.675837	7.48294	0.906576	0.366488	0.549259	-5.59826	0.641455
Oscillibacter_ruminantium_(ASV_151)	Clostridiales	Firmicutes	Day 30 Vs Day 0	1.02464	7.48294	1.16154	0.247777	0.556888	-5.46631	0.53386
Oscillibacter_ruminantium_(ASV_2187)	Clostridiales	Firmicutes	Day 30 Vs Day 0	-0.464299	4.23359	-0.964703	0.336676	0.646718	-6.02914	0.622518
Oscillibacter_ruminantium_(ASV_2187)	Clostridiales	Firmicutes	Day 7 Vs Day 0	1.40639	4.23359	2.30892	0.022697	0.474972	-3.51622	0.135539
Oscillibacter_ruminantium_(ASV_2187)	Clostridiales	Firmicutes	Day 14 Vs Day 0	0.218806	4.23359	0.487444	0.626852	0.887835	-6.42568	0.817856
Oscillibacter_ruminantium_(ASV_2187)	Clostridiales	Firmicutes	Day 56 Vs Day 0	1.00597	4.23359	2.06253	0.041363	0.184577	-4.16495	0.192872
Oscillibacter_ruminantium_(ASV_2187)	Clostridiales	Firmicutes	Day 180 Vs Day 0	1.71106	4.35289	3.10542	0.0023822	0.0106479	-1.72512	0.0372898
Oscillibacter_ruminantium_(ASV_361)	Clostridiales	Firmicutes	Day 56 Vs Day 0	-0.725992	5.08846	-0.993506	0.322507	0.519432	-5.59716	0.610523
Oscillibacter_ruminantium_(ASV_361)	Clostridiales	Firmicutes	Day 180 Vs Day 0	0.997906	4.35073	1.79629	0.0750191	0.120826	-4.62754	0.270069
Oscillibacter_ruminantium_(ASV_361)	Clostridiales	Firmicutes	Day 7 Vs Day 0	-0.689464	5.08846	-0.797504	0.426768	0.862001	-5.61556	0.687246
Oscillibacter_ruminantium_(ASV_361)	Clostridiales	Firmicutes	Day 14 Vs Day 0	-0.438112	5.08846	-0.586328	0.558781	0.879328	-6.15413	0.786592
Oscillibacter_ruminantium_(ASV_361)	Clostridiales	Firmicutes	Day 30 Vs Day 0	-2.38085	5.08846	-3.24521	0.00152925	0.0373316	-1.42323	0.0284358
Oscillibacter_ruminantium_(ASV_474)	Clostridiales	Firmicutes	Day 180 Vs Day 0	1.80539	4.21677	3.28252	0.00135549	0.00715076	-1.20119	0.0260295
Oscillibacter_ruminantium_(ASV_474)	Clostridiales	Firmicutes	Day 56 Vs Day 0	1.53378	5.63888	2.18475	0.0308941	0.162979	-3.85935	0.161271
Oscillibacter_ruminantium_(ASV_474)	Clostridiales	Firmicutes	Day 30 Vs Day 0	1.05524	5.63888	1.31445	0.191258	0.482994	-5.42517	0.464899
Oscillibacter_ruminantium_(ASV_474)	Clostridiales	Firmicutes	Day 14 Vs Day 0	1.00227	5.63888	1.44297	0.151691	0.542261	-5.37633	0.410554
Oscillibacter_ruminantium_(ASV_474)	Clostridiales	Firmicutes	Day 7 Vs Day 0	0.812897	5.63888	0.964766	0.336645	0.826806	-5.49674	0.622518
Oscillibacter_ruminantium_(ASV_555)	Clostridiales	Firmicutes	Day 7 Vs Day 0	-0.237624	4.71196	-0.365168	0.715643	0.931983	-5.93359	0.861817
Oscillibacter_ruminantium_(ASV_555)	Clostridiales	Firmicutes	Day 180 Vs Day 0	1.05049	4.52421	1.70773	0.0903286	0.140049	-4.74924	0.303397
Oscillibacter_ruminantium_(ASV_555)	Clostridiales	Firmicutes	Day 30 Vs Day 0	-1.62435	4.71196	-2.94607	0.0038821	0.0607188	-2.3267	0.0484129
Oscillibacter_ruminantium_(ASV_555)	Clostridiales	Firmicutes	Day 56 Vs Day 0	0.538981	4.71196	0.943181	0.347525	0.538441	-5.69055	0.630253
Oscillibacter_ruminantium_(ASV_555)	Clostridiales	Firmicutes	Day 14 Vs Day 0	-0.763385	4.71196	-1.45444	0.148493	0.540568	-5.44434	0.406127
Oscillibacter_ruminantium_(ASV_840)	Clostridiales	Firmicutes	Day 30 Vs Day 0	-2.14515	5.26382	-3.00218	0.00327556	0.055864	-2.10285	0.0438503
Oscillibacter_ruminantium_(ASV_840)	Clostridiales	Firmicutes	Day 56 Vs Day 0	-0.614241	5.26382	-0.868459	0.386914	0.570768	-5.70755	0.657323
Oscillibacter_ruminantium_(ASV_840)	Clostridiales	Firmicutes	Day 14 Vs Day 0	-0.805004	5.26382	-1.12513	0.262829	0.657046	-5.71706	0.54919
Oscillibacter_ruminantium_(ASV_840)	Clostridiales	Firmicutes	Day 7 Vs Day 0	0.116084	5.26382	0.132985	0.894433	0.958321	-5.86508	0.944103
Oscillibacter_ruminantium_(ASV_840)	Clostridiales	Firmicutes	Day 180 Vs Day 0	-1.61902	6.71341	-1.56504	0.120264	0.177825	-4.734	0.360683
Oscillibacter_valericigenes_(ASV_1867)	Clostridiales	Firmicutes	Day 30 Vs Day 0	-0.267317	4.43208	-0.529139	0.597708	0.804483	-6.27714	0.803166
Oscillibacter_valericigenes_(ASV_1867)	Clostridiales	Firmicutes	Day 14 Vs Day 0	-0.186529	4.43208	-0.410775	0.681986	0.897924	-6.42424	0.844707
Oscillibacter_valericigenes_(ASV_1867)	Clostridiales	Firmicutes	Day 7 Vs Day 0	0.664468	4.43208	1.13522	0.258593	0.826806	-5.38321	0.545984
Oscillibacter_valericigenes_(ASV_1867)	Clostridiales	Firmicutes	Day 180 Vs Day 0	1.58719	4.46108	2.97603	0.0035465	0.0140171	-2.0697	0.0457554
Oscillibacter_valericigenes_(ASV_1867)	Clostridiales	Firmicutes	Day 56 Vs Day 0	0.961554	4.43208	1.96919	0.0512863	0.202447	-4.3198	0.217674
Paludicola_psychrotolerans_(ASV_2599)	Clostridiales	Firmicutes	Day 14 Vs Day 0	-0.258575	4.45661	-0.558159	0.577799	0.879328	-6.38016	0.791604
Paludicola_psychrotolerans_(ASV_2599)	Clostridiales	Firmicutes	Day 180 Vs Day 0	1.94444	4.21286	3.56317	0.000530651	0.00517264	-0.351817	0.0173475
Paludicola_psychrotolerans_(ASV_2599)	Clostridiales	Firmicutes	Day 56 Vs Day 0	1.31377	4.45661	2.55906	0.0117664	0.115625	-3.08702	0.0947142
Paludicola_psychrotolerans_(ASV_2599)	Clostridiales	Firmicutes	Day 30 Vs Day 0	-0.0479365	4.45661	-0.0902586	0.928236	0.956667	-6.40748	0.960909
Paludicola_psychrotolerans_(ASV_2599)	Clostridiales	Firmicutes	Day 7 Vs Day 0	1.21992	4.45661	1.92979	0.0560449	0.590244	-4.23475	0.227654
Parabacteroides_distasonis_(ASV_2535)	Bacteroidales	Bacteroidetes	Day 30 Vs Day 0	-0.574331	4.27949	-1.17889	0.240826	0.551273	-5.75787	0.526939
Parabacteroides_distasonis_(ASV_2535)	Bacteroidales	Bacteroidetes	Day 14 Vs Day 0	-0.291552	4.27949	-0.661457	0.509615	0.879328	-6.30806	0.759391
Parabacteroides_distasonis_(ASV_2535)	Bacteroidales	Bacteroidetes	Day 180 Vs Day 0	1.71342	4.5598	2.76238	0.00666253	0.0213785	-2.60847	0.0661823
Parabacteroides_distasonis_(ASV_2535)	Bacteroidales	Bacteroidetes	Day 7 Vs Day 0	0.96666	4.27949	1.64522	0.1026	0.701801	-4.7108	0.32734
Parabacteroides_distasonis_(ASV_2535)	Bacteroidales	Bacteroidetes	Day 56 Vs Day 0	0.859645	4.27949	1.7873	0.0764691	0.245434	-4.64073	0.273776
Parabacteroides_distasonis_(ASV_586)	Bacteroidales	Bacteroidetes	Day 56 Vs Day 0	1.55077	4.3146	2.8985	0.00447551	0.0743012	-2.25585	0.052243
Parabacteroides_distasonis_(ASV_586)	Bacteroidales	Bacteroidetes	Day 180 Vs Day 0	1.88965	4.24078	3.75469	0.000271493	0.00425547	0.22638	0.012755
Parabacteroides_distasonis_(ASV_586)	Bacteroidales	Bacteroidetes	Day 7 Vs Day 0	0.153677	4.3146	0.26182	0.793919	0.943157	-6.04671	0.896941
Parabacteroides_distasonis_(ASV_586)	Bacteroidales	Bacteroidetes	Day 30 Vs Day 0	0.133872	4.3146	0.241738	0.809405	0.898157	-6.39182	0.902716
Parabacteroides_distasonis_(ASV_586)	Bacteroidales	Bacteroidetes	Day 14 Vs Day 0	0.219419	4.3146	0.451771	0.652268	0.896127	-6.43685	0.830679
Paraprevotella_xylaniphila_(ASV_631)	Bacteroidales	Bacteroidetes	Day 30 Vs Day 0	-0.230308	4.46108	-0.443133	0.658485	0.825593	-6.33561	0.832976
Paraprevotella_xylaniphila_(ASV_631)	Bacteroidales	Bacteroidetes	Day 56 Vs Day 0	1.40107	4.46108	2.74303	0.00704228	0.0843043	-2.64753	0.0684972
Paraprevotella_xylaniphila_(ASV_631)	Bacteroidales	Bacteroidetes	Day 14 Vs Day 0	0.428903	4.46108	0.899267	0.370351	0.785779	-6.10733	0.642533
Paraprevotella_xylaniphila_(ASV_631)	Bacteroidales	Bacteroidetes	Day 180 Vs Day 0	1.83088	4.17624	3.65444	0.000386726	0.00462956	-0.0933887	0.0146642
Paraprevotella_xylaniphila_(ASV_631)	Bacteroidales	Bacteroidetes	Day 7 Vs Day 0	0.842944	4.46108	1.40271	0.163343	0.789541	-5.08321	0.42813
Peptococcus_niger_(ASV_1437)	Clostridiales	Firmicutes	Day 56 Vs Day 0	1.21414	4.49148	2.2332	0.027431	0.154391	-3.79575	0.151785
Peptococcus_niger_(ASV_1437)	Clostridiales	Firmicutes	Day 14 Vs Day 0	-0.44806	4.49148	-0.9162	0.36144	0.785779	-6.11458	0.638888
Peptococcus_niger_(ASV_1437)	Clostridiales	Firmicutes	Day 180 Vs Day 0	1.85561	4.41937	3.32879	0.00116561	0.00668749	-1.06126	0.0246661
Peptococcus_niger_(ASV_1437)	Clostridiales	Firmicutes	Day 7 Vs Day 0	0.588858	4.49148	0.911511	0.363894	0.826806	-5.59427	0.640376
Peptococcus_niger_(ASV_1437)	Clostridiales	Firmicutes	Day 30 Vs Day 0	-1.15097	4.49148	-2.20089	0.0296999	0.185811	-4.13659	0.157592
Peptococcus_simiae_(ASV_1827)	Clostridiales	Firmicutes	Day 7 Vs Day 0	-0.730573	4.42316	-1.17481	0.242446	0.826806	-5.33058	0.52873
Peptococcus_simiae_(ASV_1827)	Clostridiales	Firmicutes	Day 30 Vs Day 0	-1.85244	4.42316	-3.41782	0.000868249	0.0300269	-0.939351	0.0216917
Peptococcus_simiae_(ASV_1827)	Clostridiales	Firmicutes	Day 180 Vs Day 0	0.826155	4.17804	1.26693	0.207688	0.280941	-5.40958	0.487588
Peptococcus_simiae_(ASV_1827)	Clostridiales	Firmicutes	Day 14 Vs Day 0	-1.67468	4.42316	-3.35613	0.00106543	0.036846	-1.17487	0.0237574
Peptococcus_simiae_(ASV_1827)	Clostridiales	Firmicutes	Day 56 Vs Day 0	-0.376059	4.42316	-0.691853	0.490395	0.663633	-5.87325	0.745368
Peptococcus_simiae_(ASV_3792)	Clostridiales	Firmicutes	Day 180 Vs Day 0	1.76282	4.44167	3.37967	0.000985705	0.00629335	-0.936345	0.0230548
Peptococcus_simiae_(ASV_3792)	Clostridiales	Firmicutes	Day 56 Vs Day 0	1.1252	4.36211	2.30586	0.0228734	0.144661	-3.65582	0.136364
Peptococcus_simiae_(ASV_3792)	Clostridiales	Firmicutes	Day 30 Vs Day 0	-0.305954	4.36211	-0.60183	0.548447	0.780362	-6.23365	0.78235
Peptococcus_simiae_(ASV_3792)	Clostridiales	Firmicutes	Day 14 Vs Day 0	-0.294444	4.36211	-0.661643	0.509496	0.879328	-6.31428	0.759365
Peptococcus_simiae_(ASV_3792)	Clostridiales	Firmicutes	Day 7 Vs Day 0	-0.256003	4.36211	-0.476016	0.634948	0.919908	-5.964	0.82234
Peptoniphilus_coxii_(ASV_2453)	Tissierellales	Firmicutes	Day 7 Vs Day 0	1.09736	4.21888	1.94156	0.0545858	0.590244	-4.24346	0.224152
Peptoniphilus_coxii_(ASV_2453)	Tissierellales	Firmicutes	Day 180 Vs Day 0	2.03095	4.15151	3.81574	0.000218178	0.00425547	0.43116	0.0116655
Peptoniphilus_coxii_(ASV_2453)	Tissierellales	Firmicutes	Day 56 Vs Day 0	1.39	4.21888	2.9423	0.00392629	0.0743012	-2.14272	0.04872
Peptoniphilus_coxii_(ASV_2453)	Tissierellales	Firmicutes	Day 14 Vs Day 0	-0.246025	4.21888	-0.592456	0.554684	0.879328	-6.39837	0.785198
Peptoniphilus_coxii_(ASV_2453)	Tissierellales	Firmicutes	Day 30 Vs Day 0	-0.430056	4.21888	-0.935215	0.351597	0.646718	-6.05373	0.633027
Peptoniphilus_grossensis_(ASV_1131)	Tissierellales	Firmicutes	Day 180 Vs Day 0	1.70411	4.24589	3.24242	0.00154307	0.00787346	-1.31201	0.0284358
Peptoniphilus_grossensis_(ASV_1131)	Tissierellales	Firmicutes	Day 56 Vs Day 0	1.16508	4.64566	2.16673	0.0322755	0.165362	-3.93402	0.16498
Peptoniphilus_grossensis_(ASV_1131)	Tissierellales	Firmicutes	Day 7 Vs Day 0	1.03097	4.64566	1.57164	0.118725	0.731746	-4.81294	0.357818
Peptoniphilus_grossensis_(ASV_1131)	Tissierellales	Firmicutes	Day 30 Vs Day 0	-0.512254	4.64566	-0.963593	0.33723	0.646718	-5.99559	0.622633
Peptoniphilus_grossensis_(ASV_1131)	Tissierellales	Firmicutes	Day 14 Vs Day 0	0.301106	4.64566	0.597889	0.551066	0.879328	-6.31628	0.783786
Peptoniphilus_ivorii_(ASV_3849)	Tissierellales	Firmicutes	Day 14 Vs Day 0	-0.233908	4.14062	-0.570642	0.569332	0.879328	-6.41021	0.788808
Peptoniphilus_ivorii_(ASV_3849)	Tissierellales	Firmicutes	Day 30 Vs Day 0	-0.411905	4.14062	-0.90699	0.36627	0.646718	-6.078	0.641455
Peptoniphilus_ivorii_(ASV_3849)	Tissierellales	Firmicutes	Day 7 Vs Day 0	0.329953	4.14062	0.634109	0.527243	0.889868	-5.87355	0.770292
Peptoniphilus_ivorii_(ASV_3849)	Tissierellales	Firmicutes	Day 180 Vs Day 0	2.11589	4.18553	3.87963	0.000173113	0.00425547	0.64266	0.0105996
Peptoniphilus_ivorii_(ASV_3849)	Tissierellales	Firmicutes	Day 56 Vs Day 0	1.41351	4.14062	3.02973	0.00301098	0.0743012	-1.90868	0.0416519
Pontibacter_amylolyticus_(ASV_2665)	Cytophagales	Bacteroidetes	Day 14 Vs Day 0	-0.226971	4.2268	-0.494448	0.621914	0.887835	-6.39704	0.814891
Pontibacter_amylolyticus_(ASV_2665)	Cytophagales	Bacteroidetes	Day 7 Vs Day 0	0.22793	4.2268	0.39455	0.693891	0.92792	-5.94794	0.849453
Pontibacter_amylolyticus_(ASV_2665)	Cytophagales	Bacteroidetes	Day 30 Vs Day 0	-0.608236	4.2268	-1.19801	0.233324	0.541956	-5.72937	0.518421
Pontibacter_amylolyticus_(ASV_2665)	Cytophagales	Bacteroidetes	Day 180 Vs Day 0	1.28877	4.33239	2.58557	0.0109446	0.0304832	-3.04756	0.090538
Pontibacter_amylolyticus_(ASV_2665)	Cytophagales	Bacteroidetes	Day 56 Vs Day 0	0.819925	4.2268	1.64267	0.103127	0.287442	-4.87158	0.328168
Pontibacter_toksunensis_(ASV_106)	Cytophagales	Bacteroidetes	Day 56 Vs Day 0	0.940065	4.49916	1.59816	0.112695	0.302382	-4.94744	0.346718
Pontibacter_toksunensis_(ASV_106)	Cytophagales	Bacteroidetes	Day 14 Vs Day 0	-0.619506	4.49916	-1.17803	0.241168	0.628147	-5.87259	0.527133
Pontibacter_toksunensis_(ASV_106)	Cytophagales	Bacteroidetes	Day 30 Vs Day 0	-0.173758	4.49916	-0.279421	0.780414	0.888512	-6.36348	0.890301
Pontibacter_toksunensis_(ASV_106)	Cytophagales	Bacteroidetes	Day 7 Vs Day 0	0.810586	4.49916	1.14272	0.255479	0.826806	-5.37742	0.543402
Pontibacter_toksunensis_(ASV_106)	Cytophagales	Bacteroidetes	Day 180 Vs Day 0	1.3899	4.20773	2.54938	0.0120803	0.0319801	-3.13263	0.0955928
Pontibacter_toksunensis_(ASV_25)	Cytophagales	Bacteroidetes	Day 30 Vs Day 0	-3.51501	5.41346	-4.26844	4.01143e-05	0.00332949	1.91733	0.00475641
Pontibacter_toksunensis_(ASV_25)	Cytophagales	Bacteroidetes	Day 180 Vs Day 0	-0.124543	5.42644	-0.195954	0.844985	0.873759	-6.03209	0.919988
Pontibacter_toksunensis_(ASV_25)	Cytophagales	Bacteroidetes	Day 56 Vs Day 0	-0.0680927	5.41346	-0.0785627	0.937514	0.96944	-6.00937	0.967698
Pontibacter_toksunensis_(ASV_25)	Cytophagales	Bacteroidetes	Day 7 Vs Day 0	-0.262659	5.41346	-0.254531	0.799531	0.944645	-5.82343	0.899201
Pontibacter_toksunensis_(ASV_25)	Cytophagales	Bacteroidetes	Day 14 Vs Day 0	-1.51913	5.41346	-1.86035	0.0653375	0.341786	-4.67809	0.250293
Porphyromonas_bennonis_(ASV_3148)	Bacteroidales	Bacteroidetes	Day 56 Vs Day 0	1.38373	4.18576	2.99416	0.0033566	0.0743012	-2.00526	0.0444692
Porphyromonas_bennonis_(ASV_3148)	Bacteroidales	Bacteroidetes	Day 180 Vs Day 0	1.89158	4.22065	3.84529	0.000196099	0.00425547	0.521831	0.0111821
Porphyromonas_bennonis_(ASV_3148)	Bacteroidales	Bacteroidetes	Day 30 Vs Day 0	-0.42288	4.18576	-0.939194	0.349559	0.646718	-6.04962	0.631742
Porphyromonas_bennonis_(ASV_3148)	Bacteroidales	Bacteroidetes	Day 14 Vs Day 0	-0.241265	4.18576	-0.593486	0.553997	0.879328	-6.39749	0.78497
Porphyromonas_bennonis_(ASV_3148)	Bacteroidales	Bacteroidetes	Day 7 Vs Day 0	0.837256	4.18576	1.55239	0.123259	0.748575	-4.89073	0.365777
Prevotella_copri_(ASV_1244)	Bacteroidales	Bacteroidetes	Day 14 Vs Day 0	0.287181	4.2777	0.569226	0.57029	0.879328	-6.36099	0.788998
Prevotella_copri_(ASV_1244)	Bacteroidales	Bacteroidetes	Day 180 Vs Day 0	1.87889	4.76217	3.40781	0.000897743	0.00604157	-0.852357	0.0219873
Prevotella_copri_(ASV_1244)	Bacteroidales	Bacteroidetes	Day 7 Vs Day 0	0.187058	4.2777	0.313968	0.754102	0.935634	-6.03789	0.880729
Prevotella_copri_(ASV_1244)	Bacteroidales	Bacteroidetes	Day 56 Vs Day 0	1.24921	4.2777	2.3194	0.0221021	0.144661	-3.63967	0.13423
Prevotella_copri_(ASV_1244)	Bacteroidales	Bacteroidetes	Day 30 Vs Day 0	0.464146	4.2777	0.79614	0.427558	0.68952	-6.08078	0.687838
Prevotella_copri_(ASV_1320)	Bacteroidales	Bacteroidetes	Day 14 Vs Day 0	0.454222	4.47475	0.866229	0.388131	0.7974	-6.11099	0.657894
Prevotella_copri_(ASV_1320)	Bacteroidales	Bacteroidetes	Day 30 Vs Day 0	0.324036	4.47475	0.547835	0.584845	0.802362	-6.22636	0.795049
Prevotella_copri_(ASV_1320)	Bacteroidales	Bacteroidetes	Day 180 Vs Day 0	1.86144	4.1389	3.66285	0.000375513	0.00462075	-0.0663621	0.0145091
Prevotella_copri_(ASV_1320)	Bacteroidales	Bacteroidetes	Day 7 Vs Day 0	0.688176	4.47475	1.06627	0.28849	0.826806	-5.46962	0.577367
Prevotella_copri_(ASV_1320)	Bacteroidales	Bacteroidetes	Day 56 Vs Day 0	1.54024	4.47475	2.76944	0.00652857	0.0829395	-2.57159	0.0653732
Prevotella_copri_(ASV_1579)	Bacteroidales	Bacteroidetes	Day 7 Vs Day 0	0.618811	4.44879	1.04885	0.296403	0.826806	-5.47938	0.585439
Prevotella_copri_(ASV_1579)	Bacteroidales	Bacteroidetes	Day 180 Vs Day 0	1.63324	4.22396	3.06628	0.00269034	0.0114316	-1.80825	0.039023
Prevotella_copri_(ASV_1579)	Bacteroidales	Bacteroidetes	Day 14 Vs Day 0	-0.0804119	4.44879	-0.173105	0.862867	0.937408	-6.48695	0.927027
Prevotella_copri_(ASV_1579)	Bacteroidales	Bacteroidetes	Day 56 Vs Day 0	1.00696	4.44879	2.02916	0.044703	0.189949	-4.20876	0.200439
Prevotella_copri_(ASV_1579)	Bacteroidales	Bacteroidetes	Day 30 Vs Day 0	-0.128549	4.44879	-0.247584	0.804889	0.897927	-6.37418	0.901562
Prevotella_copri_(ASV_1793)	Bacteroidales	Bacteroidetes	Day 180 Vs Day 0	1.57518	4.33796	2.65319	0.00907725	0.02678	-2.88554	0.0803401
Prevotella_copri_(ASV_1793)	Bacteroidales	Bacteroidetes	Day 14 Vs Day 0	-0.175562	4.34002	-0.379717	0.704841	0.904908	-6.43725	0.855579
Prevotella_copri_(ASV_1793)	Bacteroidales	Bacteroidetes	Day 56 Vs Day 0	0.845893	4.34002	1.69771	0.0922105	0.271527	-4.78469	0.307231
Prevotella_copri_(ASV_1793)	Bacteroidales	Bacteroidetes	Day 30 Vs Day 0	-0.56914	4.34002	-1.11407	0.267524	0.577239	-5.81567	0.554034
Prevotella_copri_(ASV_1793)	Bacteroidales	Bacteroidetes	Day 7 Vs Day 0	0.270573	4.34002	0.466905	0.641433	0.919908	-5.91337	0.824842
Prevotella_copri_(ASV_1978)	Bacteroidales	Bacteroidetes	Day 7 Vs Day 0	1.38176	4.16166	2.31303	0.0224616	0.474972	-3.50656	0.134878
Prevotella_copri_(ASV_1978)	Bacteroidales	Bacteroidetes	Day 14 Vs Day 0	-0.231258	4.16166	-0.541812	0.588975	0.879328	-6.42654	0.798049
Prevotella_copri_(ASV_1978)	Bacteroidales	Bacteroidetes	Day 180 Vs Day 0	1.96363	4.39321	3.45552	0.000765198	0.00585431	-0.667064	0.0204391
Prevotella_copri_(ASV_1978)	Bacteroidales	Bacteroidetes	Day 30 Vs Day 0	-0.442841	4.16166	-0.937183	0.350588	0.646718	-6.05202	0.631972
Prevotella_copri_(ASV_1978)	Bacteroidales	Bacteroidetes	Day 56 Vs Day 0	1.16325	4.16166	2.4273	0.0167307	0.127473	-3.40515	0.11487
Prevotella_copri_(ASV_2454)	Bacteroidales	Bacteroidetes	Day 56 Vs Day 0	1.41261	4.35648	2.59854	0.0105616	0.110497	-3.00471	0.0884901
Prevotella_copri_(ASV_2454)	Bacteroidales	Bacteroidetes	Day 180 Vs Day 0	1.94262	4.47987	3.58671	0.000489319	0.00504978	-0.285291	0.0166905
Prevotella_copri_(ASV_2454)	Bacteroidales	Bacteroidetes	Day 14 Vs Day 0	0.659951	4.35648	1.31315	0.191692	0.572099	-5.68024	0.465216
Prevotella_copri_(ASV_2454)	Bacteroidales	Bacteroidetes	Day 7 Vs Day 0	0.726712	4.35648	1.15854	0.248994	0.826806	-5.40182	0.535248
Prevotella_copri_(ASV_2454)	Bacteroidales	Bacteroidetes	Day 30 Vs Day 0	-0.0846159	4.35648	-0.153976	0.877893	0.934967	-6.43729	0.933769
Prevotella_copri_(ASV_2594)	Bacteroidales	Bacteroidetes	Day 7 Vs Day 0	0.89805	4.29938	1.53768	0.126818	0.754703	-4.90828	0.37194
Prevotella_copri_(ASV_2594)	Bacteroidales	Bacteroidetes	Day 180 Vs Day 0	1.83077	4.24816	3.58949	0.000484653	0.00504978	-0.297704	0.0166905
Prevotella_copri_(ASV_2594)	Bacteroidales	Bacteroidetes	Day 14 Vs Day 0	0.182915	4.29938	0.400583	0.689455	0.897924	-6.45204	0.847077
Prevotella_copri_(ASV_2594)	Bacteroidales	Bacteroidetes	Day 30 Vs Day 0	0.244321	4.29938	0.471331	0.638279	0.82008	-6.30949	0.823337
Prevotella_copri_(ASV_2594)	Bacteroidales	Bacteroidetes	Day 56 Vs Day 0	1.28224	4.29938	2.60091	0.0104929	0.110497	-3.0046	0.088268
Prevotella_copri_(ASV_2717)	Bacteroidales	Bacteroidetes	Day 30 Vs Day 0	-0.480141	4.29838	-0.97239	0.332855	0.646718	-5.95761	0.620522
Prevotella_copri_(ASV_2717)	Bacteroidales	Bacteroidetes	Day 56 Vs Day 0	0.933143	4.29838	1.94103	0.0546518	0.207032	-4.36998	0.224152
Prevotella_copri_(ASV_2717)	Bacteroidales	Bacteroidetes	Day 180 Vs Day 0	1.56725	4.32594	2.92782	0.00410068	0.0154708	-2.19932	0.0498894
Prevotella_copri_(ASV_2717)	Bacteroidales	Bacteroidetes	Day 14 Vs Day 0	-0.0632639	4.29838	-0.141004	0.888108	0.945431	-6.49268	0.940225
Prevotella_copri_(ASV_2717)	Bacteroidales	Bacteroidetes	Day 7 Vs Day 0	0.359557	4.29838	0.642517	0.52179	0.887908	-5.82012	0.765745
Prevotella_copri_(ASV_2828)	Bacteroidales	Bacteroidetes	Day 180 Vs Day 0	1.45785	4.14319	2.81171	0.00577696	0.0192823	-2.4914	0.0605195
Prevotella_copri_(ASV_2828)	Bacteroidales	Bacteroidetes	Day 7 Vs Day 0	0.298473	4.23977	0.53141	0.596138	0.908984	-5.88745	0.801937
Prevotella_copri_(ASV_2828)	Bacteroidales	Bacteroidetes	Day 56 Vs Day 0	0.888535	4.23977	1.83369	0.0692334	0.231087	-4.56075	0.258006
Prevotella_copri_(ASV_2828)	Bacteroidales	Bacteroidetes	Day 14 Vs Day 0	-0.150913	4.23977	-0.335715	0.737685	0.913205	-6.45453	0.87361
Prevotella_copri_(ASV_2828)	Bacteroidales	Bacteroidetes	Day 30 Vs Day 0	-0.536515	4.23977	-1.08612	0.27965	0.59111	-5.85247	0.568895
Prevotella_copri_(ASV_588)	Bacteroidales	Bacteroidetes	Day 7 Vs Day 0	0.988735	4.62831	1.45144	0.149324	0.766174	-4.98256	0.407183
Prevotella_copri_(ASV_588)	Bacteroidales	Bacteroidetes	Day 180 Vs Day 0	1.04069	5.59508	1.45554	0.148188	0.211091	-5.08021	0.405778
Prevotella_copri_(ASV_588)	Bacteroidales	Bacteroidetes	Day 30 Vs Day 0	-0.0317986	4.62831	-0.0526894	0.958069	0.972124	-6.36445	0.979251
Prevotella_copri_(ASV_588)	Bacteroidales	Bacteroidetes	Day 56 Vs Day 0	0.445209	4.62831	0.811967	0.418454	0.595974	-5.85187	0.679874
Prevotella_copri_(ASV_588)	Bacteroidales	Bacteroidetes	Day 14 Vs Day 0	0.236673	4.62831	0.453355	0.65113	0.896127	-6.39477	0.830518
Prevotella_copri_(ASV_721)	Bacteroidales	Bacteroidetes	Day 56 Vs Day 0	0.209861	4.6307	0.390218	0.697082	0.794857	-6.0872	0.850897
Prevotella_copri_(ASV_721)	Bacteroidales	Bacteroidetes	Day 30 Vs Day 0	-0.371025	4.6307	-0.637055	0.525329	0.762278	-6.17448	0.769037
Prevotella_copri_(ASV_721)	Bacteroidales	Bacteroidetes	Day 14 Vs Day 0	-0.153882	4.6307	-0.303981	0.76168	0.913205	-6.45293	0.881832
Prevotella_copri_(ASV_721)	Bacteroidales	Bacteroidetes	Day 180 Vs Day 0	-0.500525	5.36692	-0.660759	0.510061	0.581897	-5.85884	0.759599
Prevotella_copri_(ASV_721)	Bacteroidales	Bacteroidetes	Day 7 Vs Day 0	0.704904	4.6307	1.06399	0.289517	0.826806	-5.43537	0.578878
Prevotella_copri_(ASV_915)	Bacteroidales	Bacteroidetes	Day 30 Vs Day 0	-0.510048	4.22216	-0.990592	0.323922	0.640131	-5.95406	0.611188
Prevotella_copri_(ASV_915)	Bacteroidales	Bacteroidetes	Day 180 Vs Day 0	1.50103	4.48945	2.79484	0.00606686	0.0199294	-2.52598	0.0624235
Prevotella_copri_(ASV_915)	Bacteroidales	Bacteroidetes	Day 56 Vs Day 0	0.914414	4.22216	1.80585	0.0735041	0.241458	-4.61045	0.26745
Prevotella_copri_(ASV_915)	Bacteroidales	Bacteroidetes	Day 14 Vs Day 0	0.0268095	4.22216	0.0571299	0.954539	0.979404	-6.51218	0.976902
Prevotella_copri_(ASV_915)	Bacteroidales	Bacteroidetes	Day 7 Vs Day 0	0.320398	4.22216	0.546477	0.585775	0.904155	-5.88331	0.795589
Prevotella_copri_(ASV_935)	Bacteroidales	Bacteroidetes	Day 7 Vs Day 0	-0.30922	4.372	-0.523304	0.601749	0.910308	-5.95267	0.805718
Prevotella_copri_(ASV_935)	Bacteroidales	Bacteroidetes	Day 30 Vs Day 0	0.0662484	4.372	0.113496	0.909831	0.947971	-6.3737	0.951482
Prevotella_copri_(ASV_935)	Bacteroidales	Bacteroidetes	Day 56 Vs Day 0	0.924928	4.372	1.7033	0.0911577	0.270759	-4.77915	0.304857
Prevotella_copri_(ASV_935)	Bacteroidales	Bacteroidetes	Day 14 Vs Day 0	-0.0739162	4.372	-0.14495	0.884999	0.943342	-6.49026	0.938255
Prevotella_copri_(ASV_935)	Bacteroidales	Bacteroidetes	Day 180 Vs Day 0	1.94159	5.36605	2.67461	0.00854884	0.0254624	-2.75272	0.0772039
Prevotellamassilia_timonensis_(ASV_1074)	Bacteroidales	Bacteroidetes	Day 30 Vs Day 0	-0.309004	4.60827	-0.581098	0.562288	0.79191	-6.23302	0.787568
Prevotellamassilia_timonensis_(ASV_1074)	Bacteroidales	Bacteroidetes	Day 14 Vs Day 0	-0.208116	4.60827	-0.442521	0.658926	0.896127	-6.41063	0.833138
Prevotellamassilia_timonensis_(ASV_1074)	Bacteroidales	Bacteroidetes	Day 56 Vs Day 0	1.1315	4.60827	2.20395	0.0294783	0.157294	-3.8537	0.157063
Prevotellamassilia_timonensis_(ASV_1074)	Bacteroidales	Bacteroidetes	Day 7 Vs Day 0	0.287033	4.60827	0.487358	0.626914	0.919908	-5.90379	0.817856
Prevotellamassilia_timonensis_(ASV_1074)	Bacteroidales	Bacteroidetes	Day 180 Vs Day 0	1.7292	4.17766	3.30052	0.00127845	0.00685081	-1.16368	0.0254719
Prevotellamassilia_timonensis_(ASV_231)	Bacteroidales	Bacteroidetes	Day 30 Vs Day 0	-0.382108	4.79521	-0.685038	0.49467	0.748695	-6.1152	0.749227
Prevotellamassilia_timonensis_(ASV_231)	Bacteroidales	Bacteroidetes	Day 56 Vs Day 0	1.03601	4.79521	1.98255	0.0497533	0.200462	-4.26311	0.213884
Prevotellamassilia_timonensis_(ASV_231)	Bacteroidales	Bacteroidetes	Day 14 Vs Day 0	0.161565	4.79521	0.317764	0.751228	0.913205	-6.37358	0.879849
Prevotellamassilia_timonensis_(ASV_231)	Bacteroidales	Bacteroidetes	Day 180 Vs Day 0	-2.33495	6.33619	-3.01438	0.00315583	0.0127127	-1.87149	0.0427587
Prevotellamassilia_timonensis_(ASV_231)	Bacteroidales	Bacteroidetes	Day 7 Vs Day 0	-0.412705	4.79521	-0.712234	0.477733	0.887908	-5.78365	0.733919
Prevotella_multisaccharivorax_(ASV_1496)	Bacteroidales	Bacteroidetes	Day 30 Vs Day 0	-0.508318	4.20262	-1.01399	0.312673	0.624844	-5.93573	0.601872
Prevotella_multisaccharivorax_(ASV_1496)	Bacteroidales	Bacteroidetes	Day 180 Vs Day 0	1.5705	4.23845	2.87217	0.00483871	0.0170172	-2.32445	0.0546825
Prevotella_multisaccharivorax_(ASV_1496)	Bacteroidales	Bacteroidetes	Day 56 Vs Day 0	0.921893	4.20262	1.86444	0.0647568	0.227387	-4.51123	0.248706
Prevotella_multisaccharivorax_(ASV_1496)	Bacteroidales	Bacteroidetes	Day 7 Vs Day 0	0.321786	4.20262	0.562929	0.574556	0.900116	-5.87777	0.79076
Prevotella_multisaccharivorax_(ASV_1496)	Bacteroidales	Bacteroidetes	Day 14 Vs Day 0	-0.0273743	4.20262	-0.0600065	0.952252	0.979404	-6.51818	0.975363
Prevotella_multisaccharivorax_(ASV_812)	Bacteroidales	Bacteroidetes	Day 30 Vs Day 0	-0.0658453	4.45695	-0.116251	0.907652	0.947971	-6.3945	0.950374
Prevotella_multisaccharivorax_(ASV_812)	Bacteroidales	Bacteroidetes	Day 7 Vs Day 0	0.743931	4.45695	1.16541	0.246214	0.826806	-5.36276	0.532414
Prevotella_multisaccharivorax_(ASV_812)	Bacteroidales	Bacteroidetes	Day 180 Vs Day 0	1.19776	4.44292	2.25741	0.0258309	0.0532441	-3.77589	0.14566
Prevotella_multisaccharivorax_(ASV_812)	Bacteroidales	Bacteroidetes	Day 56 Vs Day 0	0.693696	4.45695	1.30281	0.19519	0.401893	-5.35806	0.470439
Prevotella_multisaccharivorax_(ASV_812)	Bacteroidales	Bacteroidetes	Day 14 Vs Day 0	0.114217	4.45695	0.227553	0.820389	0.926846	-6.48237	0.908975
Prevotella_paludivivens_(ASV_335)	Bacteroidales	Bacteroidetes	Day 180 Vs Day 0	1.2536	4.165	2.28823	0.0239132	0.0506141	-3.70816	0.139961
Prevotella_paludivivens_(ASV_335)	Bacteroidales	Bacteroidetes	Day 30 Vs Day 0	0.817279	4.93823	1.22489	0.223068	0.527077	-5.55585	0.505802
Prevotella_paludivivens_(ASV_335)	Bacteroidales	Bacteroidetes	Day 56 Vs Day 0	0.759396	4.93823	1.33298	0.18512	0.391964	-5.2965	0.456536
Prevotella_paludivivens_(ASV_335)	Bacteroidales	Bacteroidetes	Day 7 Vs Day 0	0.898787	4.93823	1.26563	0.208153	0.826806	-5.19337	0.488042
Prevotella_paludivivens_(ASV_335)	Bacteroidales	Bacteroidetes	Day 14 Vs Day 0	0.482676	4.93823	0.850882	0.396567	0.801503	-6.07348	0.663283
Prevotella_stercorea_(ASV_2918)	Bacteroidales	Bacteroidetes	Day 56 Vs Day 0	1.1999	4.23396	2.49511	0.0139813	0.117841	-3.25163	0.103612
Prevotella_stercorea_(ASV_2918)	Bacteroidales	Bacteroidetes	Day 7 Vs Day 0	1.18406	4.23396	2.01364	0.0463342	0.555629	-4.10622	0.205777
Prevotella_stercorea_(ASV_2918)	Bacteroidales	Bacteroidetes	Day 14 Vs Day 0	0.126972	4.23396	0.285957	0.775415	0.915024	-6.49513	0.888615
Prevotella_stercorea_(ASV_2918)	Bacteroidales	Bacteroidetes	Day 180 Vs Day 0	1.80391	4.23359	3.49125	0.000678253	0.00574604	-0.600994	0.0197966
Prevotella_stercorea_(ASV_2918)	Bacteroidales	Bacteroidetes	Day 30 Vs Day 0	-0.488119	4.23396	-1.03434	0.303103	0.612602	-5.96228	0.592406
Prevotella_stercorea_(ASV_4118)	Bacteroidales	Bacteroidetes	Day 56 Vs Day 0	1.06175	4.20823	2.22764	0.0278098	0.154391	-3.83551	0.1527
Prevotella_stercorea_(ASV_4118)	Bacteroidales	Bacteroidetes	Day 14 Vs Day 0	-0.254064	4.20823	-0.596572	0.551941	0.879328	-6.39535	0.783943
Prevotella_stercorea_(ASV_4118)	Bacteroidales	Bacteroidetes	Day 180 Vs Day 0	1.77201	4.20262	3.32556	0.00117804	0.00668939	-1.07684	0.0247755
Prevotella_stercorea_(ASV_4118)	Bacteroidales	Bacteroidetes	Day 7 Vs Day 0	1.0496	4.20823	1.81031	0.0728055	0.624899	-4.46896	0.266075
Prevotella_stercorea_(ASV_4118)	Bacteroidales	Bacteroidetes	Day 30 Vs Day 0	0.132971	4.20823	0.263171	0.79288	0.891251	-6.38115	0.896297
Prevotella_stercorea_(ASV_484)	Bacteroidales	Bacteroidetes	Day 7 Vs Day 0	0.58278	4.13584	0.982253	0.327995	0.826806	-5.59017	0.615574
Prevotella_stercorea_(ASV_484)	Bacteroidales	Bacteroidetes	Day 56 Vs Day 0	1.20757	4.13584	2.3447	0.0207215	0.140974	-3.58644	0.129344
Prevotella_stercorea_(ASV_484)	Bacteroidales	Bacteroidetes	Day 180 Vs Day 0	1.7792	4.35936	3.41193	0.000885499	0.0060243	-0.840687	0.0218306
Prevotella_stercorea_(ASV_484)	Bacteroidales	Bacteroidetes	Day 30 Vs Day 0	-0.23022	4.13584	-0.445453	0.656813	0.824918	-6.36845	0.83233
Prevotella_stercorea_(ASV_484)	Bacteroidales	Bacteroidetes	Day 14 Vs Day 0	0.468411	4.13584	0.981437	0.328395	0.755612	-6.0591	0.615793
Propionispira_arcuata_(ASV_3424)	Selenomonadales	Firmicutes	Day 14 Vs Day 0	0.466993	4.13568	0.978935	0.329625	0.755769	-6.06157	0.617272
Propionispira_arcuata_(ASV_3424)	Selenomonadales	Firmicutes	Day 30 Vs Day 0	-0.230552	4.13568	-0.446292	0.656208	0.824918	-6.36811	0.832096
Propionispira_arcuata_(ASV_3424)	Selenomonadales	Firmicutes	Day 7 Vs Day 0	0.582453	4.13568	0.982123	0.328059	0.826806	-5.59031	0.615574
Propionispira_arcuata_(ASV_3424)	Selenomonadales	Firmicutes	Day 56 Vs Day 0	1.2073	4.13568	2.34513	0.0206987	0.140974	-3.58552	0.129344
Propionispira_arcuata_(ASV_3424)	Selenomonadales	Firmicutes	Day 180 Vs Day 0	1.99857	4.33001	3.41431	0.000878476	0.00600935	-0.816147	0.0217292
Pseudoflavonifractor_capillosus_(ASV_2970)	Clostridiales	Firmicutes	Day 30 Vs Day 0	-0.481169	4.33493	-0.911156	0.36408	0.646718	-6.0803	0.640376
Pseudoflavonifractor_capillosus_(ASV_2970)	Clostridiales	Firmicutes	Day 180 Vs Day 0	1.82378	4.23218	3.5729	0.000513186	0.00511134	-0.349153	0.0169624
Pseudoflavonifractor_capillosus_(ASV_2970)	Clostridiales	Firmicutes	Day 14 Vs Day 0	0.489688	4.33493	0.983146	0.327557	0.755612	-6.05872	0.615405
Pseudoflavonifractor_capillosus_(ASV_2970)	Clostridiales	Firmicutes	Day 7 Vs Day 0	1.60161	4.33493	2.3561	0.0201249	0.474972	-3.40822	0.127078
Pseudoflavonifractor_capillosus_(ASV_2970)	Clostridiales	Firmicutes	Day 56 Vs Day 0	1.39296	4.33493	2.56035	0.0117251	0.115625	-3.09402	0.0947142
Romboutsia_timonensis_(ASV_1043)	Clostridiales	Firmicutes	Day 56 Vs Day 0	1.88991	4.60745	3.07949	0.00258247	0.0732888	-1.74771	0.0382759
Romboutsia_timonensis_(ASV_1043)	Clostridiales	Firmicutes	Day 7 Vs Day 0	0.646319	4.60745	0.906538	0.366508	0.826806	-5.59531	0.641455
Romboutsia_timonensis_(ASV_1043)	Clostridiales	Firmicutes	Day 180 Vs Day 0	2.46211	4.55257	3.91676	0.000151157	0.00402734	0.780301	0.00987512
Romboutsia_timonensis_(ASV_1043)	Clostridiales	Firmicutes	Day 30 Vs Day 0	-0.983998	4.60745	-1.6845	0.0947417	0.328561	-5.0784	0.312874
Romboutsia_timonensis_(ASV_1043)	Clostridiales	Firmicutes	Day 14 Vs Day 0	-0.772852	4.60745	-1.45638	0.147955	0.540568	-5.50234	0.405588
Romboutsia_timonensis_(ASV_1098)	Clostridiales	Firmicutes	Day 7 Vs Day 0	0.25242	4.60444	0.37586	0.707699	0.931837	-6.0066	0.857365
Romboutsia_timonensis_(ASV_1098)	Clostridiales	Firmicutes	Day 180 Vs Day 0	2.3638	4.37044	4.28046	3.8285e-05	0.00317766	2.02116	0.00468835
Romboutsia_timonensis_(ASV_1098)	Clostridiales	Firmicutes	Day 56 Vs Day 0	2.27951	4.60444	3.6807	0.000352715	0.0292753	0.0122482	0.0142876
Romboutsia_timonensis_(ASV_1098)	Clostridiales	Firmicutes	Day 14 Vs Day 0	0.52397	4.60444	0.90191	0.368951	0.785779	-6.08905	0.64188
Romboutsia_timonensis_(ASV_1098)	Clostridiales	Firmicutes	Day 30 Vs Day 0	1.0119	4.60444	1.45922	0.147174	0.416435	-5.29682	0.404187
Romboutsia_timonensis_(ASV_1270)	Clostridiales	Firmicutes	Day 56 Vs Day 0	1.53966	4.52798	2.77765	0.00637593	0.0820949	-2.56323	0.0646327
Romboutsia_timonensis_(ASV_1270)	Clostridiales	Firmicutes	Day 14 Vs Day 0	0.454583	4.52798	0.867666	0.387347	0.7974	-6.12603	0.657473
Romboutsia_timonensis_(ASV_1270)	Clostridiales	Firmicutes	Day 30 Vs Day 0	1.00749	4.52798	1.59507	0.113384	0.356472	-5.09613	0.348264
Romboutsia_timonensis_(ASV_1270)	Clostridiales	Firmicutes	Day 180 Vs Day 0	1.86231	4.13698	3.67298	0.000362416	0.00462075	-0.0342427	0.0143717
Romboutsia_timonensis_(ASV_1270)	Clostridiales	Firmicutes	Day 7 Vs Day 0	0.365383	4.52798	0.592925	0.554372	0.893564	-5.89724	0.785198
Romboutsia_timonensis_(ASV_2340)	Clostridiales	Firmicutes	Day 180 Vs Day 0	2.07493	4.56551	3.34293	0.00111275	0.0065041	-1.02436	0.0240238
Romboutsia_timonensis_(ASV_2340)	Clostridiales	Firmicutes	Day 7 Vs Day 0	0.436254	4.23271	0.753912	0.452411	0.872366	-5.78251	0.712076
Romboutsia_timonensis_(ASV_2340)	Clostridiales	Firmicutes	Day 56 Vs Day 0	1.14329	4.23271	2.26537	0.0253232	0.14829	-3.7554	0.144235
Romboutsia_timonensis_(ASV_2340)	Clostridiales	Firmicutes	Day 30 Vs Day 0	-0.296655	4.23271	-0.58662	0.558585	0.790271	-6.29866	0.786592
Romboutsia_timonensis_(ASV_2340)	Clostridiales	Firmicutes	Day 14 Vs Day 0	0.604958	4.23271	1.23284	0.220098	0.602246	-5.74206	0.502667
Romboutsia_timonensis_(ASV_2443)	Clostridiales	Firmicutes	Day 30 Vs Day 0	-0.293596	4.14424	-0.639821	0.523536	0.760849	-6.26397	0.767117
Romboutsia_timonensis_(ASV_2443)	Clostridiales	Firmicutes	Day 7 Vs Day 0	0.543293	4.14424	1.03039	0.304944	0.826806	-5.54275	0.594605
Romboutsia_timonensis_(ASV_2443)	Clostridiales	Firmicutes	Day 14 Vs Day 0	-0.233833	4.14424	-0.574137	0.566973	0.879328	-6.40792	0.787568
Romboutsia_timonensis_(ASV_2443)	Clostridiales	Firmicutes	Day 180 Vs Day 0	1.92675	4.57559	3.50933	0.000637875	0.0057172	-0.52612	0.0194813
Romboutsia_timonensis_(ASV_2443)	Clostridiales	Firmicutes	Day 56 Vs Day 0	1.15279	4.14424	2.52286	0.0129781	0.115625	-3.1884	0.0997052
Romboutsia_timonensis_(ASV_2865)	Clostridiales	Firmicutes	Day 14 Vs Day 0	-0.234339	4.1487	-0.573725	0.567251	0.879328	-6.40816	0.787568
Romboutsia_timonensis_(ASV_2865)	Clostridiales	Firmicutes	Day 180 Vs Day 0	2.03297	4.62738	3.50884	0.000638945	0.0057172	-0.525701	0.0194813
Romboutsia_timonensis_(ASV_2865)	Clostridiales	Firmicutes	Day 7 Vs Day 0	0.54929	4.1487	1.0381	0.301356	0.826806	-5.53466	0.590074
Romboutsia_timonensis_(ASV_2865)	Clostridiales	Firmicutes	Day 30 Vs Day 0	-0.288891	4.1487	-0.627202	0.531745	0.766578	-6.27097	0.77345
Romboutsia_timonensis_(ASV_2865)	Clostridiales	Firmicutes	Day 56 Vs Day 0	1.15673	4.1487	2.52391	0.0129415	0.115625	-3.18591	0.0997052
Romboutsia_timonensis_(ASV_3088)	Clostridiales	Firmicutes	Day 7 Vs Day 0	0.555594	4.15151	0.970915	0.333586	0.826806	-5.59874	0.621109
Romboutsia_timonensis_(ASV_3088)	Clostridiales	Firmicutes	Day 30 Vs Day 0	-0.260846	4.15151	-0.52274	0.602141	0.80571	-6.3286	0.805803
Romboutsia_timonensis_(ASV_3088)	Clostridiales	Firmicutes	Day 180 Vs Day 0	1.76341	4.32793	3.42643	0.00084362	0.00600217	-0.797465	0.0215817
Romboutsia_timonensis_(ASV_3088)	Clostridiales	Firmicutes	Day 14 Vs Day 0	0.302019	4.15151	0.653163	0.514928	0.879328	-6.31606	0.76155
Romboutsia_timonensis_(ASV_3088)	Clostridiales	Firmicutes	Day 56 Vs Day 0	1.17573	4.15151	2.37106	0.0193653	0.139363	-3.52896	0.124492
Romboutsia_timonensis_(ASV_3613)	Clostridiales	Firmicutes	Day 56 Vs Day 0	1.16918	4.14465	2.38149	0.0188507	0.138054	-3.50629	0.122768
Romboutsia_timonensis_(ASV_3613)	Clostridiales	Firmicutes	Day 7 Vs Day 0	0.546876	4.14465	0.965997	0.336031	0.826806	-5.60407	0.622399
Romboutsia_timonensis_(ASV_3613)	Clostridiales	Firmicutes	Day 14 Vs Day 0	0.271695	4.14465	0.595064	0.552946	0.879328	-6.3545	0.78433
Romboutsia_timonensis_(ASV_3613)	Clostridiales	Firmicutes	Day 180 Vs Day 0	1.85676	4.44879	3.44238	0.000799749	0.00585699	-0.724924	0.0206717
Romboutsia_timonensis_(ASV_3613)	Clostridiales	Firmicutes	Day 30 Vs Day 0	-0.269335	4.14465	-0.545829	0.586219	0.802362	-6.31782	0.795889
Romboutsia_timonensis_(ASV_486)	Clostridiales	Firmicutes	Day 180 Vs Day 0	1.89669	4.33493	3.33201	0.00115339	0.00664801	-1.07651	0.0244767
Romboutsia_timonensis_(ASV_486)	Clostridiales	Firmicutes	Day 30 Vs Day 0	-0.277095	4.23558	-0.533575	0.594644	0.803846	-6.32411	0.801659
Romboutsia_timonensis_(ASV_486)	Clostridiales	Firmicutes	Day 7 Vs Day 0	0.52504	4.23558	0.883483	0.378781	0.828305	-5.67838	0.648461
Romboutsia_timonensis_(ASV_486)	Clostridiales	Firmicutes	Day 14 Vs Day 0	0.320914	4.23558	0.665469	0.507056	0.879328	-6.30717	0.757537
Romboutsia_timonensis_(ASV_486)	Clostridiales	Firmicutes	Day 56 Vs Day 0	1.1589	4.23558	2.24347	0.0267416	0.154135	-3.80062	0.149297
Roseburia_faecis_(ASV_1361)	Clostridiales	Firmicutes	Day 180 Vs Day 0	1.72078	4.48917	3.12499	0.00224075	0.0102188	-1.65063	0.0356896
Roseburia_faecis_(ASV_1361)	Clostridiales	Firmicutes	Day 14 Vs Day 0	-2.30133	4.81321	-3.96319	0.000127421	0.00834943	0.831761	0.00939138
Roseburia_faecis_(ASV_1361)	Clostridiales	Firmicutes	Day 30 Vs Day 0	-2.04175	4.81321	-3.19131	0.00181726	0.0398363	-1.54158	0.0313509
Roseburia_faecis_(ASV_1361)	Clostridiales	Firmicutes	Day 7 Vs Day 0	-2.07815	4.81321	-3.06384	0.00271069	0.177622	-1.71337	0.0392337
Roseburia_faecis_(ASV_1361)	Clostridiales	Firmicutes	Day 56 Vs Day 0	-1.29129	4.81321	-2.09131	0.0386564	0.17629	-3.99917	0.182877
Roseburia_faecis_(ASV_3486)	Clostridiales	Firmicutes	Day 180 Vs Day 0	1.17985	4.46278	2.14976	0.0336253	0.0654118	-3.99857	0.168465
Roseburia_faecis_(ASV_3486)	Clostridiales	Firmicutes	Day 56 Vs Day 0	0.612087	4.21286	1.24323	0.216259	0.420268	-5.4236	0.497828
Roseburia_faecis_(ASV_3486)	Clostridiales	Firmicutes	Day 14 Vs Day 0	-0.595267	4.21286	-1.34389	0.181574	0.560943	-5.66094	0.451218
Roseburia_faecis_(ASV_3486)	Clostridiales	Firmicutes	Day 7 Vs Day 0	-0.153199	4.21286	-0.277716	0.781719	0.936324	-6.02269	0.890966
Roseburia_faecis_(ASV_3486)	Clostridiales	Firmicutes	Day 30 Vs Day 0	-0.819343	4.21286	-1.68569	0.0945121	0.328561	-5.08474	0.312254
Roseburia_faecis_(ASV_66)	Clostridiales	Firmicutes	Day 7 Vs Day 0	-1.24593	5.58085	-1.21686	0.226098	0.826806	-5.15947	0.50995
Roseburia_faecis_(ASV_66)	Clostridiales	Firmicutes	Day 30 Vs Day 0	-2.86045	5.58085	-3.21166	0.00170304	0.0398363	-1.45444	0.0301463
Roseburia_faecis_(ASV_66)	Clostridiales	Firmicutes	Day 14 Vs Day 0	-1.91037	5.58085	-2.2537	0.0260708	0.216388	-3.86645	0.146539
Roseburia_faecis_(ASV_66)	Clostridiales	Firmicutes	Day 56 Vs Day 0	-0.990301	5.58085	-1.13393	0.259133	0.468277	-5.37906	0.546664
Roseburia_faecis_(ASV_66)	Clostridiales	Firmicutes	Day 180 Vs Day 0	1.10926	4.31999	1.99857	0.0479656	0.0866407	-4.29199	0.209195
Roseburia_hominis_(ASV_372)	Clostridiales	Firmicutes	Day 7 Vs Day 0	-1.11543	5.15069	-1.40615	0.162321	0.789541	-4.98106	0.426801
Roseburia_hominis_(ASV_372)	Clostridiales	Firmicutes	Day 30 Vs Day 0	-2.213	5.15069	-3.06125	0.00273253	0.0507761	-1.88543	0.0392538
Roseburia_hominis_(ASV_372)	Clostridiales	Firmicutes	Day 14 Vs Day 0	-2.00584	5.15069	-3.01361	0.00316332	0.0690936	-2.06356	0.0427587
Roseburia_hominis_(ASV_372)	Clostridiales	Firmicutes	Day 180 Vs Day 0	1.77499	5.05874	2.6912	0.00815891	0.0247752	-2.71719	0.0752433
Roseburia_hominis_(ASV_372)	Clostridiales	Firmicutes	Day 56 Vs Day 0	-1.19385	5.15069	-1.72832	0.0865595	0.26227	-4.62102	0.295927
Roseburia_intestinalis_(ASV_119)	Clostridiales	Firmicutes	Day 180 Vs Day 0	0.804457	4.33418	1.3576	0.177196	0.243766	-5.27685	0.446009
Roseburia_intestinalis_(ASV_119)	Clostridiales	Firmicutes	Day 30 Vs Day 0	-1.41896	5.24653	-1.7423	0.0840741	0.314331	-4.81488	0.290487
Roseburia_intestinalis_(ASV_119)	Clostridiales	Firmicutes	Day 7 Vs Day 0	-2.58308	5.24653	-3.30603	0.0012557	0.152251	-1.07179	0.0252265
Roseburia_intestinalis_(ASV_119)	Clostridiales	Firmicutes	Day 14 Vs Day 0	-1.28967	5.24653	-1.73409	0.0855266	0.403336	-4.89773	0.29401
Roseburia_intestinalis_(ASV_119)	Clostridiales	Firmicutes	Day 56 Vs Day 0	0.55257	5.24653	0.72207	0.471687	0.648399	-5.79779	0.729061
Roseburia_inulinivorans_(ASV_118)	Clostridiales	Firmicutes	Day 180 Vs Day 0	0.581993	6.878	0.636003	0.526013	0.595469	-5.75428	0.769099
Roseburia_inulinivorans_(ASV_118)	Clostridiales	Firmicutes	Day 30 Vs Day 0	-1.13157	5.54538	-1.31072	0.192512	0.48322	-5.35839	0.465996
Roseburia_inulinivorans_(ASV_118)	Clostridiales	Firmicutes	Day 14 Vs Day 0	-2.41515	5.54538	-3.32145	0.001194	0.0401765	-1.19036	0.0247755
Roseburia_inulinivorans_(ASV_118)	Clostridiales	Firmicutes	Day 56 Vs Day 0	0.293899	5.54538	0.367114	0.714195	0.808785	-5.90594	0.86128
Roseburia_inulinivorans_(ASV_118)	Clostridiales	Firmicutes	Day 7 Vs Day 0	-1.9455	5.54538	-2.25732	0.0258367	0.481634	-3.57612	0.14566
Roseburia_inulinivorans_(ASV_353)	Clostridiales	Firmicutes	Day 7 Vs Day 0	-1.44234	4.74695	-1.9541	0.0530667	0.590244	-4.20502	0.220727
Roseburia_inulinivorans_(ASV_353)	Clostridiales	Firmicutes	Day 56 Vs Day 0	-0.216014	4.74695	-0.321864	0.748128	0.831657	-6.01571	0.877794
Roseburia_inulinivorans_(ASV_353)	Clostridiales	Firmicutes	Day 30 Vs Day 0	-0.785206	4.74695	-1.065	0.289062	0.601809	-5.71321	0.578124
Roseburia_inulinivorans_(ASV_353)	Clostridiales	Firmicutes	Day 14 Vs Day 0	-2.14815	4.74695	-3.53807	0.00057833	0.025715	-0.599053	0.0184735
Roseburia_inulinivorans_(ASV_353)	Clostridiales	Firmicutes	Day 180 Vs Day 0	0.389254	4.90538	0.588179	0.557542	0.620321	-5.93423	0.786592
Roseburia_inulinivorans_(ASV_3662)	Clostridiales	Firmicutes	Day 180 Vs Day 0	1.57811	4.28747	2.84877	0.00518384	0.0179015	-2.39282	0.0569312
Roseburia_inulinivorans_(ASV_3662)	Clostridiales	Firmicutes	Day 56 Vs Day 0	1.0089	4.21737	1.85468	0.0661501	0.228135	-4.54541	0.251471
Roseburia_inulinivorans_(ASV_3662)	Clostridiales	Firmicutes	Day 7 Vs Day 0	0.241546	4.21737	0.395175	0.69343	0.92792	-6.00047	0.849179
Roseburia_inulinivorans_(ASV_3662)	Clostridiales	Firmicutes	Day 14 Vs Day 0	0.492129	4.21737	0.971716	0.333189	0.762538	-6.06737	0.620704
Roseburia_inulinivorans_(ASV_3662)	Clostridiales	Firmicutes	Day 30 Vs Day 0	0.113471	4.21737	0.197387	0.843866	0.918368	-6.39995	0.919306
Roseburia_inulinivorans_(ASV_3734)	Clostridiales	Firmicutes	Day 30 Vs Day 0	0.128377	4.21667	0.223942	0.823192	0.91019	-6.39228	0.911127
Roseburia_inulinivorans_(ASV_3734)	Clostridiales	Firmicutes	Day 7 Vs Day 0	0.244158	4.21667	0.401382	0.688869	0.927229	-5.99791	0.847077
Roseburia_inulinivorans_(ASV_3734)	Clostridiales	Firmicutes	Day 180 Vs Day 0	-2.50917	5.28452	-2.87373	0.0048164	0.016987	-2.19447	0.0545129
Roseburia_inulinivorans_(ASV_3734)	Clostridiales	Firmicutes	Day 56 Vs Day 0	1.01041	4.21667	1.86677	0.064428	0.227232	-4.5243	0.247825
Roseburia_inulinivorans_(ASV_3734)	Clostridiales	Firmicutes	Day 14 Vs Day 0	0.468221	4.21667	0.930271	0.354139	0.779106	-6.10712	0.634698
Roseburia_inulinivorans_(ASV_3972)	Clostridiales	Firmicutes	Day 14 Vs Day 0	0.450149	4.21066	0.902676	0.368546	0.785779	-6.13282	0.64188
Roseburia_inulinivorans_(ASV_3972)	Clostridiales	Firmicutes	Day 180 Vs Day 0	1.74914	4.55606	2.8933	0.00454513	0.016402	-2.26021	0.052639
Roseburia_inulinivorans_(ASV_3972)	Clostridiales	Firmicutes	Day 7 Vs Day 0	0.249059	4.21066	0.412647	0.680618	0.926726	-5.99307	0.844273
Roseburia_inulinivorans_(ASV_3972)	Clostridiales	Firmicutes	Day 30 Vs Day 0	0.102723	4.21066	0.181374	0.856387	0.923918	-6.40445	0.924319
Roseburia_inulinivorans_(ASV_3972)	Clostridiales	Firmicutes	Day 56 Vs Day 0	1.01166	4.21066	1.88462	0.0619542	0.223574	-4.49291	0.242684
Roseburia_inulinivorans_(ASV_93)	Clostridiales	Firmicutes	Day 7 Vs Day 0	-3.28133	6.34298	-3.28487	0.00134519	0.152251	-1.08178	0.0259839
Roseburia_inulinivorans_(ASV_93)	Clostridiales	Firmicutes	Day 56 Vs Day 0	-1.04239	6.34298	-1.08152	0.281682	0.489646	-5.30189	0.570544
Roseburia_inulinivorans_(ASV_93)	Clostridiales	Firmicutes	Day 14 Vs Day 0	-3.90677	6.34298	-4.58583	1.13835e-05	0.00101232	3.12353	0.00184859
Roseburia_inulinivorans_(ASV_93)	Clostridiales	Firmicutes	Day 30 Vs Day 0	-1.74322	6.34298	-1.66632	0.098316	0.332492	-4.73641	0.318358
Roseburia_inulinivorans_(ASV_93)	Clostridiales	Firmicutes	Day 180 Vs Day 0	1.04514	4.57849	1.93496	0.0554003	0.0962175	-4.4021	0.226142
Ruminiclostridium_cellobioparum_(ASV_1820)	Clostridiales	Firmicutes	Day 30 Vs Day 0	-0.540977	4.37138	-1.0499	0.295921	0.608794	-5.91328	0.584797
Ruminiclostridium_cellobioparum_(ASV_1820)	Clostridiales	Firmicutes	Day 7 Vs Day 0	0.725554	4.37138	1.18718	0.237554	0.826806	-5.34062	0.522073
Ruminiclostridium_cellobioparum_(ASV_1820)	Clostridiales	Firmicutes	Day 14 Vs Day 0	0.319003	4.37138	0.650706	0.516508	0.879328	-6.28218	0.76256
Ruminiclostridium_cellobioparum_(ASV_1820)	Clostridiales	Firmicutes	Day 56 Vs Day 0	1.07674	4.37138	2.09433	0.0383819	0.175982	-4.08934	0.18204
Ruminiclostridium_cellobioparum_(ASV_1820)	Clostridiales	Firmicutes	Day 180 Vs Day 0	1.81825	4.79521	3.13718	0.00215659	0.00990759	-1.57559	0.0347193
Ruminiclostridium_sufflavum_(ASV_2194)	Clostridiales	Firmicutes	Day 56 Vs Day 0	-0.106843	4.2976	-0.197063	0.844119	0.899768	-6.12649	0.919313
Ruminiclostridium_sufflavum_(ASV_2194)	Clostridiales	Firmicutes	Day 180 Vs Day 0	0.371769	10.7285	0.355735	0.722678	0.77032	-5.5733	0.866212
Ruminiclostridium_sufflavum_(ASV_2194)	Clostridiales	Firmicutes	Day 14 Vs Day 0	-1.32816	4.2976	-2.69762	0.00801244	0.120187	-3.03588	0.0742592
Ruminiclostridium_sufflavum_(ASV_2194)	Clostridiales	Firmicutes	Day 7 Vs Day 0	-0.217466	4.2976	-0.341231	0.733539	0.935276	-5.94051	0.871705
Ruminiclostridium_sufflavum_(ASV_2194)	Clostridiales	Firmicutes	Day 30 Vs Day 0	-1.58448	4.2976	-2.9444	0.00390161	0.0607188	-2.33292	0.0485751
Ruminococcus_albus_(ASV_3615)	Clostridiales	Firmicutes	Day 7 Vs Day 0	1.22413	4.26062	2.0403	0.0435637	0.548856	-4.06752	0.198094
Ruminococcus_albus_(ASV_3615)	Clostridiales	Firmicutes	Day 56 Vs Day 0	0.769322	4.26062	1.53235	0.128126	0.322257	-5.04919	0.374015
Ruminococcus_albus_(ASV_3615)	Clostridiales	Firmicutes	Day 180 Vs Day 0	1.3514	4.30767	2.48954	0.0141912	0.0357158	-3.24615	0.104098
Ruminococcus_albus_(ASV_3615)	Clostridiales	Firmicutes	Day 30 Vs Day 0	-0.665076	4.26062	-1.34165	0.182299	0.469901	-5.59385	0.452567
Ruminococcus_albus_(ASV_3615)	Clostridiales	Firmicutes	Day 14 Vs Day 0	-0.467785	4.26062	-1.03839	0.301221	0.725377	-6.02543	0.589963
Ruminococcus_callidus_(ASV_1020)	Clostridiales	Firmicutes	Day 56 Vs Day 0	0.988696	4.62722	1.90785	0.0588535	0.217426	-4.41999	0.235225
Ruminococcus_callidus_(ASV_1020)	Clostridiales	Firmicutes	Day 7 Vs Day 0	-0.189991	4.62722	-0.323043	0.747237	0.935634	-5.97877	0.877794
Ruminococcus_callidus_(ASV_1020)	Clostridiales	Firmicutes	Day 180 Vs Day 0	1.5412	4.22568	2.906	0.00437669	0.0162172	-2.24214	0.0521347
Ruminococcus_callidus_(ASV_1020)	Clostridiales	Firmicutes	Day 30 Vs Day 0	-0.539412	4.62722	-1.00248	0.318175	0.630777	-5.90703	0.606629
Ruminococcus_callidus_(ASV_1020)	Clostridiales	Firmicutes	Day 14 Vs Day 0	0.1444	4.62722	0.287762	0.774036	0.915024	-6.41404	0.888104
Ruminococcus_callidus_(ASV_1033)	Clostridiales	Firmicutes	Day 180 Vs Day 0	1.24926	4.49989	2.3216	0.0219786	0.0476754	-3.64662	0.134036
Ruminococcus_callidus_(ASV_1033)	Clostridiales	Firmicutes	Day 14 Vs Day 0	-2.02819	4.46364	-3.84103	0.000199142	0.0107796	0.3643	0.0111849
Ruminococcus_callidus_(ASV_1033)	Clostridiales	Firmicutes	Day 56 Vs Day 0	-0.782773	4.46364	-1.35726	0.177302	0.384233	-5.22844	0.446093
Ruminococcus_callidus_(ASV_1033)	Clostridiales	Firmicutes	Day 7 Vs Day 0	-0.656177	4.46364	-0.970469	0.333808	0.826806	-5.51643	0.621169
Ruminococcus_callidus_(ASV_1033)	Clostridiales	Firmicutes	Day 30 Vs Day 0	-2.27381	4.46364	-3.9843	0.000117848	0.00815114	0.889762	0.00917003
Ruminococcus_callidus_(ASV_1134)	Clostridiales	Firmicutes	Day 14 Vs Day 0	-2.20999	4.55786	-3.88476	0.000169912	0.0100733	0.531821	0.0104896
Ruminococcus_callidus_(ASV_1134)	Clostridiales	Firmicutes	Day 7 Vs Day 0	-1.57702	4.55786	-2.30318	0.0230285	0.474972	-3.5347	0.136743
Ruminococcus_callidus_(ASV_1134)	Clostridiales	Firmicutes	Day 30 Vs Day 0	-1.883	4.55786	-2.97885	0.00351625	0.0584529	-2.16616	0.0456311
Ruminococcus_callidus_(ASV_1134)	Clostridiales	Firmicutes	Day 56 Vs Day 0	-0.799695	4.55786	-1.29453	0.198023	0.404162	-5.28319	0.475026
Ruminococcus_callidus_(ASV_1134)	Clostridiales	Firmicutes	Day 180 Vs Day 0	1.22607	4.37661	2.23152	0.0275447	0.0562182	-3.83091	0.152211
Ruminococcus_callidus_(ASV_2067)	Clostridiales	Firmicutes	Day 56 Vs Day 0	0.966836	4.33117	1.95301	0.0531982	0.20379	-4.35257	0.220895
Ruminococcus_callidus_(ASV_2067)	Clostridiales	Firmicutes	Day 7 Vs Day 0	0.390901	4.33117	0.678259	0.498942	0.887908	-5.80268	0.752037
Ruminococcus_callidus_(ASV_2067)	Clostridiales	Firmicutes	Day 30 Vs Day 0	-0.44581	4.33117	-0.878303	0.381573	0.651635	-6.04937	0.65136
Ruminococcus_callidus_(ASV_2067)	Clostridiales	Firmicutes	Day 14 Vs Day 0	0.0299615	4.33117	0.0648632	0.948393	0.978251	-6.50596	0.973607
Ruminococcus_callidus_(ASV_2067)	Clostridiales	Firmicutes	Day 180 Vs Day 0	1.6512	4.28524	2.94138	0.00393725	0.0150827	-2.15151	0.0487749
Ruminococcus_callidus_(ASV_2567)	Clostridiales	Firmicutes	Day 56 Vs Day 0	0.716501	4.13601	1.4497	0.149809	0.348877	-5.1585	0.407681
Ruminococcus_callidus_(ASV_2567)	Clostridiales	Firmicutes	Day 30 Vs Day 0	-0.866487	4.13601	-1.77906	0.0778174	0.298199	-4.92997	0.276663
Ruminococcus_callidus_(ASV_2567)	Clostridiales	Firmicutes	Day 180 Vs Day 0	1.31095	4.2678	2.40805	0.017594	0.0413293	-3.45052	0.117556
Ruminococcus_callidus_(ASV_2567)	Clostridiales	Firmicutes	Day 14 Vs Day 0	-0.619004	4.13601	-1.39617	0.165297	0.55173	-5.59278	0.430234
Ruminococcus_callidus_(ASV_2567)	Clostridiales	Firmicutes	Day 7 Vs Day 0	-0.103523	4.13601	-0.186862	0.852091	0.948385	-6.04115	0.923831
Ruminococcus_callidus_(ASV_540)	Clostridiales	Firmicutes	Day 30 Vs Day 0	-3.0863	4.86348	-4.72619	6.4068e-06	0.000886274	3.62554	0.00148289
Ruminococcus_callidus_(ASV_540)	Clostridiales	Firmicutes	Day 180 Vs Day 0	1.77671	4.2494	3.39899	0.000924473	0.00608996	-0.879969	0.0222058
Ruminococcus_callidus_(ASV_540)	Clostridiales	Firmicutes	Day 56 Vs Day 0	-1.52198	4.86348	-2.31696	0.0222393	0.144661	-3.5547	0.134717
Ruminococcus_callidus_(ASV_540)	Clostridiales	Firmicutes	Day 7 Vs Day 0	-1.07652	4.86348	-1.36246	0.175661	0.809991	-5.02875	0.443606
Ruminococcus_callidus_(ASV_540)	Clostridiales	Firmicutes	Day 14 Vs Day 0	-2.8414	4.86348	-4.65476	8.59521e-06	0.000891753	3.33016	0.00173828
Ruminococcus_callidus_(ASV_72)	Clostridiales	Firmicutes	Day 30 Vs Day 0	-2.13781	4.83177	-3.09747	0.00244206	0.0482598	-1.8496	0.0373867
Ruminococcus_callidus_(ASV_72)	Clostridiales	Firmicutes	Day 7 Vs Day 0	0.493236	4.83177	0.57614	0.565623	0.894072	-5.71777	0.787568
Ruminococcus_callidus_(ASV_72)	Clostridiales	Firmicutes	Day 14 Vs Day 0	-1.41277	4.83177	-2.19034	0.030476	0.22857	-4.10527	0.159983
Ruminococcus_callidus_(ASV_72)	Clostridiales	Firmicutes	Day 56 Vs Day 0	-0.653188	4.83177	-0.965052	0.336502	0.535051	-5.64435	0.622504
Ruminococcus_callidus_(ASV_72)	Clostridiales	Firmicutes	Day 180 Vs Day 0	1.10357	4.53937	1.77411	0.0786367	0.125035	-4.64808	0.278528
Ruminococcus_champanellensis_(ASV_1397)	Clostridiales	Firmicutes	Day 56 Vs Day 0	0.74098	4.30995	1.50211	0.135754	0.332704	-5.08061	0.387498
Ruminococcus_champanellensis_(ASV_1397)	Clostridiales	Firmicutes	Day 180 Vs Day 0	2.00512	5.78193	2.44394	0.016015	0.0392494	-3.23246	0.112055
Ruminococcus_champanellensis_(ASV_1397)	Clostridiales	Firmicutes	Day 7 Vs Day 0	0.49065	4.30995	0.832639	0.406739	0.842579	-5.66549	0.670416
Ruminococcus_champanellensis_(ASV_1397)	Clostridiales	Firmicutes	Day 14 Vs Day 0	-0.318683	4.30995	-0.692217	0.490167	0.879328	-6.26797	0.745368
Ruminococcus_champanellensis_(ASV_1397)	Clostridiales	Firmicutes	Day 30 Vs Day 0	-0.976148	4.30995	-2.00114	0.0476838	0.235898	-4.52134	0.208914
Ruminococcus_champanellensis_(ASV_2479)	Clostridiales	Firmicutes	Day 30 Vs Day 0	-0.555245	4.36797	-1.12804	0.261601	0.572396	-5.82229	0.548856
Ruminococcus_champanellensis_(ASV_2479)	Clostridiales	Firmicutes	Day 180 Vs Day 0	1.68407	4.29351	3.07249	0.00263912	0.011323	-1.78265	0.0386553
Ruminococcus_champanellensis_(ASV_2479)	Clostridiales	Firmicutes	Day 56 Vs Day 0	0.994798	4.36797	2.03903	0.0436927	0.187577	-4.19405	0.198094
Ruminococcus_champanellensis_(ASV_2479)	Clostridiales	Firmicutes	Day 7 Vs Day 0	1.41922	4.36797	2.29902	0.0232717	0.474972	-3.5165	0.137524
Ruminococcus_champanellensis_(ASV_2479)	Clostridiales	Firmicutes	Day 14 Vs Day 0	-0.145398	4.36797	-0.325009	0.745753	0.913205	-6.47473	0.877447
Ruminococcus_champanellensis_(ASV_2781)	Clostridiales	Firmicutes	Day 30 Vs Day 0	-0.740482	4.15562	-1.49277	0.138181	0.401014	-5.35764	0.390249
Ruminococcus_champanellensis_(ASV_2781)	Clostridiales	Firmicutes	Day 7 Vs Day 0	0.0965465	4.15562	0.170299	0.865068	0.948885	-6.01609	0.92819
Ruminococcus_champanellensis_(ASV_2781)	Clostridiales	Firmicutes	Day 14 Vs Day 0	-0.742879	4.15562	-1.68053	0.0955133	0.437184	-5.16599	0.314355
Ruminococcus_champanellensis_(ASV_2781)	Clostridiales	Firmicutes	Day 180 Vs Day 0	1.32531	4.22052	2.39344	0.0182755	0.042049	-3.48459	0.120056
Ruminococcus_champanellensis_(ASV_2781)	Clostridiales	Firmicutes	Day 56 Vs Day 0	0.711995	4.15562	1.44325	0.151613	0.350201	-5.16328	0.410493
Ruminococcus_champanellensis_(ASV_627)	Clostridiales	Firmicutes	Day 7 Vs Day 0	-1.01447	4.41375	-1.50501	0.135006	0.766174	-4.92242	0.386398
Ruminococcus_champanellensis_(ASV_627)	Clostridiales	Firmicutes	Day 56 Vs Day 0	-0.350373	4.41375	-0.587313	0.558121	0.715928	-5.92923	0.786592
Ruminococcus_champanellensis_(ASV_627)	Clostridiales	Firmicutes	Day 14 Vs Day 0	-1.74379	4.41375	-3.17151	0.00193514	0.0547558	-1.70837	0.0321949
Ruminococcus_champanellensis_(ASV_627)	Clostridiales	Firmicutes	Day 30 Vs Day 0	-1.81124	4.41375	-3.0048	0.00324958	0.055864	-2.11634	0.0436146
Ruminococcus_champanellensis_(ASV_627)	Clostridiales	Firmicutes	Day 180 Vs Day 0	0.687761	4.55408	1.10544	0.271228	0.347765	-5.52254	0.558301
Ruminococcus_champanellensis_(ASV_777)	Clostridiales	Firmicutes	Day 30 Vs Day 0	-1.71004	4.37206	-2.95033	0.00383268	0.0607188	-2.29061	0.0479566
Ruminococcus_champanellensis_(ASV_777)	Clostridiales	Firmicutes	Day 7 Vs Day 0	-1.0911	4.37206	-1.69251	0.0932005	0.690893	-4.67789	0.309277
Ruminococcus_champanellensis_(ASV_777)	Clostridiales	Firmicutes	Day 56 Vs Day 0	-0.276215	4.37206	-0.471712	0.638008	0.761572	-6.00264	0.823337
Ruminococcus_champanellensis_(ASV_777)	Clostridiales	Firmicutes	Day 14 Vs Day 0	-1.51041	4.37206	-2.82117	0.00561987	0.0985455	-2.68464	0.059533
Ruminococcus_champanellensis_(ASV_777)	Clostridiales	Firmicutes	Day 180 Vs Day 0	-0.547289	6.31636	-0.849131	0.397536	0.474528	-5.72708	0.663894
Ruminococcus_champanellensis_(ASV_893)	Clostridiales	Firmicutes	Day 14 Vs Day 0	-0.426	4.2131	-0.946162	0.346009	0.774787	-6.08445	0.629337
Ruminococcus_champanellensis_(ASV_893)	Clostridiales	Firmicutes	Day 180 Vs Day 0	1.31361	4.19252	2.51356	0.013307	0.0342293	-3.20468	0.10102
Ruminococcus_champanellensis_(ASV_893)	Clostridiales	Firmicutes	Day 56 Vs Day 0	0.765728	4.2131	1.55133	0.123514	0.316867	-5.00828	0.366051
Ruminococcus_champanellensis_(ASV_893)	Clostridiales	Firmicutes	Day 7 Vs Day 0	0.169612	4.2131	0.297367	0.766712	0.935634	-5.98044	0.883645
Ruminococcus_champanellensis_(ASV_893)	Clostridiales	Firmicutes	Day 30 Vs Day 0	-0.669325	4.2131	-1.33621	0.184066	0.471527	-5.56091	0.454837
Ruminococcus_faecis_(ASV_1654)	Clostridiales	Firmicutes	Day 180 Vs Day 0	2.02316	4.15346	3.37015	0.00101724	0.00639625	-0.959758	0.023309
Ruminococcus_faecis_(ASV_1654)	Clostridiales	Firmicutes	Day 56 Vs Day 0	1.23192	4.15083	2.30275	0.0230536	0.144661	-3.67603	0.136783
Ruminococcus_faecis_(ASV_1654)	Clostridiales	Firmicutes	Day 7 Vs Day 0	0.611878	4.15083	0.991171	0.32364	0.826806	-5.58004	0.611121
Ruminococcus_faecis_(ASV_1654)	Clostridiales	Firmicutes	Day 14 Vs Day 0	0.596193	4.15083	1.1954	0.234338	0.622352	-5.82545	0.520209
Ruminococcus_faecis_(ASV_1654)	Clostridiales	Firmicutes	Day 30 Vs Day 0	-0.200413	4.15083	-0.372312	0.710332	0.856608	-6.39488	0.858879
Ruminococcus_faecis_(ASV_2414)	Clostridiales	Firmicutes	Day 7 Vs Day 0	1.10431	4.31219	1.79578	0.0751016	0.630645	-4.496	0.270235
Ruminococcus_faecis_(ASV_2414)	Clostridiales	Firmicutes	Day 14 Vs Day 0	0.396042	4.31219	0.84049	0.402342	0.804971	-6.18568	0.666555
Ruminococcus_faecis_(ASV_2414)	Clostridiales	Firmicutes	Day 30 Vs Day 0	0.099351	4.31219	0.184227	0.854153	0.923108	-6.39613	0.924095
Ruminococcus_faecis_(ASV_2414)	Clostridiales	Firmicutes	Day 180 Vs Day 0	1.48955	4.13584	2.9018	0.00443179	0.0162761	-2.26009	0.0521347
Ruminococcus_faecis_(ASV_2414)	Clostridiales	Firmicutes	Day 56 Vs Day 0	0.960972	4.31219	1.89578	0.0604477	0.222309	-4.47338	0.239325
Ruminococcus_faecis_(ASV_2853)	Clostridiales	Firmicutes	Day 180 Vs Day 0	1.34171	4.2621	2.5481	0.0121222	0.0319801	-3.13717	0.0956365
Ruminococcus_faecis_(ASV_2853)	Clostridiales	Firmicutes	Day 7 Vs Day 0	-0.159873	4.28524	-0.275104	0.78372	0.936324	-6.0366	0.89203
Ruminococcus_faecis_(ASV_2853)	Clostridiales	Firmicutes	Day 14 Vs Day 0	-0.207228	4.28524	-0.426086	0.670825	0.896139	-6.42999	0.839234
Ruminococcus_faecis_(ASV_2853)	Clostridiales	Firmicutes	Day 56 Vs Day 0	0.832254	4.28524	1.58165	0.11642	0.307396	-4.97025	0.353519
Ruminococcus_faecis_(ASV_2853)	Clostridiales	Firmicutes	Day 30 Vs Day 0	-0.109611	4.28524	-0.199179	0.842467	0.918368	-6.39055	0.91875
Ruminococcus_faecis_(ASV_2930)	Clostridiales	Firmicutes	Day 56 Vs Day 0	1.48179	4.22065	3.13119	0.00219757	0.0732888	-1.6295	0.035303
Ruminococcus_faecis_(ASV_2930)	Clostridiales	Firmicutes	Day 7 Vs Day 0	0.600992	4.22065	1.11521	0.267037	0.826806	-5.45437	0.553641
Ruminococcus_faecis_(ASV_2930)	Clostridiales	Firmicutes	Day 14 Vs Day 0	-0.233292	4.22065	-0.562402	0.574914	0.879328	-6.41508	0.79076
Ruminococcus_faecis_(ASV_2930)	Clostridiales	Firmicutes	Day 30 Vs Day 0	0.073729	4.22065	0.151256	0.880033	0.936446	-6.41346	0.935246
Ruminococcus_faecis_(ASV_2930)	Clostridiales	Firmicutes	Day 180 Vs Day 0	1.89696	4.14136	3.96083	0.00012854	0.00402734	0.906713	0.00939138
Ruminococcus_faecis_(ASV_3271)	Clostridiales	Firmicutes	Day 7 Vs Day 0	1.20888	4.2289	1.94588	0.0540585	0.590244	-4.23048	0.222366
Ruminococcus_faecis_(ASV_3271)	Clostridiales	Firmicutes	Day 180 Vs Day 0	1.6258	4.17844	3.10163	0.00241054	0.0107005	-1.71109	0.0373867
Ruminococcus_faecis_(ASV_3271)	Clostridiales	Firmicutes	Day 14 Vs Day 0	-0.213195	4.2289	-0.470241	0.639055	0.891111	-6.46191	0.823628
Ruminococcus_faecis_(ASV_3271)	Clostridiales	Firmicutes	Day 56 Vs Day 0	1.03863	4.2289	2.04689	0.0429013	0.186723	-4.19426	0.197104
Ruminococcus_faecis_(ASV_3271)	Clostridiales	Firmicutes	Day 30 Vs Day 0	0.378863	4.2289	0.696118	0.48773	0.746894	-6.16649	0.743692
Ruminococcus_faecis_(ASV_3889)	Clostridiales	Firmicutes	Day 30 Vs Day 0	-0.406695	4.14136	-0.9103	0.364529	0.646718	-6.0753	0.640865
Ruminococcus_faecis_(ASV_3889)	Clostridiales	Firmicutes	Day 56 Vs Day 0	1.41925	4.14136	3.09118	0.00249034	0.0732888	-1.74114	0.0374302
Ruminococcus_faecis_(ASV_3889)	Clostridiales	Firmicutes	Day 14 Vs Day 0	-0.231556	4.14136	-0.574169	0.566952	0.879328	-6.40835	0.787568
Ruminococcus_faecis_(ASV_3889)	Clostridiales	Firmicutes	Day 7 Vs Day 0	0.506311	4.14136	0.973856	0.33213	0.826806	-5.60048	0.619633
Ruminococcus_faecis_(ASV_3889)	Clostridiales	Firmicutes	Day 180 Vs Day 0	2.51734	4.3897	3.95183	0.000132878	0.00402734	0.916414	0.00945329
Ruminococcus_faecis_(ASV_828)	Clostridiales	Firmicutes	Day 30 Vs Day 0	0.687894	4.57488	1.08114	0.28185	0.593397	-5.77928	0.570546
Ruminococcus_faecis_(ASV_828)	Clostridiales	Firmicutes	Day 7 Vs Day 0	1.80952	4.57488	2.499	0.0138369	0.437098	-3.08664	0.103058
Ruminococcus_faecis_(ASV_828)	Clostridiales	Firmicutes	Day 14 Vs Day 0	0.398747	4.57488	0.767942	0.444064	0.851152	-6.24464	0.70413
Ruminococcus_faecis_(ASV_828)	Clostridiales	Firmicutes	Day 56 Vs Day 0	1.10543	4.57488	1.96769	0.0514608	0.202447	-4.34022	0.217674
Ruminococcus_faecis_(ASV_828)	Clostridiales	Firmicutes	Day 180 Vs Day 0	2.03364	5.78773	2.97807	0.00352465	0.0139751	-2.04293	0.0456311
Ruminococcus_gnavus_(ASV_2737)	Clostridiales	Firmicutes	Day 14 Vs Day 0	0.198298	4.15629	0.432929	0.665861	0.896127	-6.43158	0.83619
Ruminococcus_gnavus_(ASV_2737)	Clostridiales	Firmicutes	Day 7 Vs Day 0	0.445913	4.15629	0.796005	0.427635	0.862001	-5.75367	0.687838
Ruminococcus_gnavus_(ASV_2737)	Clostridiales	Firmicutes	Day 180 Vs Day 0	1.66882	4.21529	3.17412	0.00191922	0.00901672	-1.5107	0.0321549
Ruminococcus_gnavus_(ASV_2737)	Clostridiales	Firmicutes	Day 30 Vs Day 0	-0.441836	4.15629	-0.91767	0.360673	0.646718	-6.07289	0.638442
Ruminococcus_gnavus_(ASV_2737)	Clostridiales	Firmicutes	Day 56 Vs Day 0	1.02995	4.15629	2.1104	0.0369468	0.17358	-4.07224	0.17783
Ruminococcus_gnavus_(ASV_3184)	Clostridiales	Firmicutes	Day 56 Vs Day 0	1.33082	4.29655	2.79321	0.00609558	0.0820949	-2.5291	0.0626328
Ruminococcus_gnavus_(ASV_3184)	Clostridiales	Firmicutes	Day 14 Vs Day 0	0.0601726	4.29655	0.138694	0.88993	0.946168	-6.53065	0.941104
Ruminococcus_gnavus_(ASV_3184)	Clostridiales	Firmicutes	Day 180 Vs Day 0	1.88791	4.26163	3.68865	0.000342997	0.00462075	0.0144183	0.0142876
Ruminococcus_gnavus_(ASV_3184)	Clostridiales	Firmicutes	Day 30 Vs Day 0	0.0595449	4.29655	0.11808	0.906206	0.947293	-6.39755	0.949952
Ruminococcus_gnavus_(ASV_3184)	Clostridiales	Firmicutes	Day 7 Vs Day 0	0.142577	4.29655	0.270853	0.786979	0.936324	-6.04316	0.892969
Saccharofermentans_acetigenes_(ASV_253)	Clostridiales	Firmicutes	Day 180 Vs Day 0	2.4102	4.14424	4.63216	9.42753e-06	0.00144857	3.30695	0.00173828
Saccharofermentans_acetigenes_(ASV_253)	Clostridiales	Firmicutes	Day 14 Vs Day 0	-3.88526	5.02298	-5.89491	3.67581e-08	9.15277e-06	8.47737	1.96131e-05
Saccharofermentans_acetigenes_(ASV_253)	Clostridiales	Firmicutes	Day 56 Vs Day 0	-2.82673	5.02298	-4.0291	9.97563e-05	0.0206994	1.17634	0.00856528
Saccharofermentans_acetigenes_(ASV_253)	Clostridiales	Firmicutes	Day 30 Vs Day 0	-4.42124	5.02298	-6.37242	3.78634e-09	1.57133e-06	10.6135	3.14266e-06
Saccharofermentans_acetigenes_(ASV_253)	Clostridiales	Firmicutes	Day 7 Vs Day 0	-2.50973	5.02298	-3.10071	0.00241749	0.177622	-1.58866	0.0373867
Saccharofermentans_acetigenes_(ASV_38)	Clostridiales	Firmicutes	Day 7 Vs Day 0	-3.35455	5.12859	-3.63796	0.000409632	0.0849987	-0.0652821	0.0152998
Saccharofermentans_acetigenes_(ASV_38)	Clostridiales	Firmicutes	Day 30 Vs Day 0	-5.18239	5.12859	-6.43491	2.79536e-09	1.57133e-06	10.8903	2.86926e-06
Saccharofermentans_acetigenes_(ASV_38)	Clostridiales	Firmicutes	Day 56 Vs Day 0	-3.59899	5.12859	-4.40395	2.35936e-05	0.00734351	2.46122	0.00314722
Saccharofermentans_acetigenes_(ASV_38)	Clostridiales	Firmicutes	Day 14 Vs Day 0	-4.74066	5.12859	-6.17907	9.59898e-09	2.98768e-06	9.74017	5.97537e-06
Saccharofermentans_acetigenes_(ASV_38)	Clostridiales	Firmicutes	Day 180 Vs Day 0	2.43481	4.14917	4.64851	8.81802e-06	0.00144857	3.36808	0.00173828
Saccharofermentans_acetigenes_(ASV_747)	Clostridiales	Firmicutes	Day 7 Vs Day 0	0.268166	4.52138	0.399913	0.689947	0.927229	-5.84071	0.847264
Saccharofermentans_acetigenes_(ASV_747)	Clostridiales	Firmicutes	Day 56 Vs Day 0	-0.121033	4.52138	-0.221532	0.825063	0.886284	-6.08113	0.911869
Saccharofermentans_acetigenes_(ASV_747)	Clostridiales	Firmicutes	Day 30 Vs Day 0	-1.82385	4.52138	-3.37242	0.00100963	0.03195	-1.08323	0.023309
Saccharofermentans_acetigenes_(ASV_747)	Clostridiales	Firmicutes	Day 180 Vs Day 0	0.263077	4.86388	0.405445	0.685888	0.736783	-6.01076	0.847077
Saccharofermentans_acetigenes_(ASV_747)	Clostridiales	Firmicutes	Day 14 Vs Day 0	-1.63092	4.52138	-3.28465	0.00134615	0.0421858	-1.39713	0.0259839
Selenomonas_sputigena_(ASV_1258)	Selenomonadales	Firmicutes	Day 14 Vs Day 0	-0.212374	4.46454	-0.436011	0.663629	0.896127	-6.4173	0.835573
Selenomonas_sputigena_(ASV_1258)	Selenomonadales	Firmicutes	Day 7 Vs Day 0	0.478273	4.46454	0.772143	0.441581	0.869411	-5.72376	0.701982
Selenomonas_sputigena_(ASV_1258)	Selenomonadales	Firmicutes	Day 30 Vs Day 0	-0.423279	4.46454	-0.779857	0.437044	0.697475	-6.11861	0.697589
Selenomonas_sputigena_(ASV_1258)	Selenomonadales	Firmicutes	Day 56 Vs Day 0	0.506942	4.46454	0.970347	0.333868	0.532147	-5.71142	0.621169
Selenomonas_sputigena_(ASV_1258)	Selenomonadales	Firmicutes	Day 180 Vs Day 0	1.17533	5.06419	1.77841	0.077925	0.12438	-4.60422	0.276663
Senegalimassilia_anaerobia_(ASV_2159)	Coriobacteriales	Actinobacteria	Day 56 Vs Day 0	0.870971	4.42536	1.7158	0.088836	0.265364	-4.7597	0.300274
Senegalimassilia_anaerobia_(ASV_2159)	Coriobacteriales	Actinobacteria	Day 30 Vs Day 0	-0.376426	4.42536	-0.726454	0.469006	0.727164	-6.1723	0.726862
Senegalimassilia_anaerobia_(ASV_2159)	Coriobacteriales	Actinobacteria	Day 14 Vs Day 0	0.208318	4.42536	0.43087	0.667353	0.896127	-6.39613	0.837102
Senegalimassilia_anaerobia_(ASV_2159)	Coriobacteriales	Actinobacteria	Day 180 Vs Day 0	1.43002	4.203	2.67769	0.00847512	0.0253642	-2.82707	0.0768315
Senegalimassilia_anaerobia_(ASV_2159)	Coriobacteriales	Actinobacteria	Day 7 Vs Day 0	0.427954	4.42536	0.717824	0.474292	0.887908	-5.76816	0.73102
Senegalimassilia_anaerobia_(ASV_2902)	Coriobacteriales	Actinobacteria	Day 14 Vs Day 0	-0.17418	4.2307	-0.391291	0.696291	0.902063	-6.43774	0.850719
Senegalimassilia_anaerobia_(ASV_2902)	Coriobacteriales	Actinobacteria	Day 56 Vs Day 0	0.887624	4.2307	1.84493	0.0675676	0.229242	-4.54182	0.254914
Senegalimassilia_anaerobia_(ASV_2902)	Coriobacteriales	Actinobacteria	Day 180 Vs Day 0	1.48559	4.31849	2.83451	0.00540515	0.0183864	-2.43834	0.0583974
Senegalimassilia_anaerobia_(ASV_2902)	Coriobacteriales	Actinobacteria	Day 7 Vs Day 0	0.294944	4.2307	0.529288	0.597605	0.908984	-5.88971	0.803166
Senegalimassilia_anaerobia_(ASV_2902)	Coriobacteriales	Actinobacteria	Day 30 Vs Day 0	-0.539983	4.2307	-1.10253	0.272487	0.583902	-5.83684	0.559352
Sphaerochaeta_globosa_(ASV_1656)	Spirochaetales	Spirochaetes	Day 180 Vs Day 0	2.05141	4.42072	2.90898	0.00433802	0.0161219	-2.21943	0.0517652
Sphaerochaeta_globosa_(ASV_1656)	Spirochaetales	Spirochaetes	Day 56 Vs Day 0	0.941373	4.17766	1.90923	0.0586734	0.217426	-4.44263	0.235008
Sphaerochaeta_globosa_(ASV_1656)	Spirochaetales	Spirochaetes	Day 7 Vs Day 0	1.29459	4.17766	2.11257	0.0367566	0.51243	-3.90666	0.177367
Sphaerochaeta_globosa_(ASV_1656)	Spirochaetales	Spirochaetes	Day 14 Vs Day 0	-0.36881	4.17766	-0.833163	0.406444	0.807054	-6.21721	0.670081
Sphaerochaeta_globosa_(ASV_1656)	Spirochaetales	Spirochaetes	Day 30 Vs Day 0	-0.549299	4.17766	-1.12079	0.264665	0.574055	-5.85567	0.551016
Spiroplasma_apis_(ASV_1136)	Entomoplasmatales	Tenericutes	Day 180 Vs Day 0	1.73186	4.31219	3.22982	0.00160682	0.00803412	-1.3747	0.0289927
Spiroplasma_apis_(ASV_1136)	Entomoplasmatales	Tenericutes	Day 7 Vs Day 0	1.48482	4.15981	2.4139	0.0173277	0.474972	-3.29212	0.116192
Spiroplasma_apis_(ASV_1136)	Entomoplasmatales	Tenericutes	Day 30 Vs Day 0	-0.433575	4.15981	-0.890853	0.37483	0.649377	-6.09291	0.645694
Spiroplasma_apis_(ASV_1136)	Entomoplasmatales	Tenericutes	Day 14 Vs Day 0	-0.252613	4.15981	-0.574853	0.566491	0.879328	-6.4082	0.787568
Spiroplasma_apis_(ASV_1136)	Entomoplasmatales	Tenericutes	Day 56 Vs Day 0	1.06166	4.15981	2.158	0.0329644	0.166157	-3.97703	0.166719
Spiroplasma_apis_(ASV_821)	Entomoplasmatales	Tenericutes	Day 7 Vs Day 0	0.810014	4.41562	1.30705	0.193751	0.823278	-5.18518	0.467784
Spiroplasma_apis_(ASV_821)	Entomoplasmatales	Tenericutes	Day 56 Vs Day 0	0.918138	4.41562	1.78718	0.0764887	0.245434	-4.64252	0.273776
Spiroplasma_apis_(ASV_821)	Entomoplasmatales	Tenericutes	Day 30 Vs Day 0	-0.704814	4.41562	-1.37596	0.171453	0.451663	-5.5303	0.437416
Spiroplasma_apis_(ASV_821)	Entomoplasmatales	Tenericutes	Day 14 Vs Day 0	0.0871282	4.41562	0.179524	0.857836	0.935237	-6.47988	0.924443
Spiroplasma_apis_(ASV_821)	Entomoplasmatales	Tenericutes	Day 180 Vs Day 0	1.57876	4.2708	2.76405	0.00663064	0.0213311	-2.59307	0.0659797
Spiroplasma_chinense_(ASV_2989)	Entomoplasmatales	Tenericutes	Day 7 Vs Day 0	1.03082	4.20817	1.66464	0.0986515	0.693905	-4.68666	0.31874
Spiroplasma_chinense_(ASV_2989)	Entomoplasmatales	Tenericutes	Day 30 Vs Day 0	-0.761251	4.20817	-1.52627	0.129631	0.385181	-5.33654	0.375327
Spiroplasma_chinense_(ASV_2989)	Entomoplasmatales	Tenericutes	Day 56 Vs Day 0	0.818116	4.20817	1.61723	0.108512	0.295915	-4.92064	0.338591
Spiroplasma_chinense_(ASV_2989)	Entomoplasmatales	Tenericutes	Day 180 Vs Day 0	1.41157	4.2341	2.55935	0.0117571	0.0319599	-3.10967	0.0947142
Spiroplasma_chinense_(ASV_2989)	Entomoplasmatales	Tenericutes	Day 14 Vs Day 0	-0.531809	4.20817	-1.17367	0.242902	0.631342	-5.87818	0.529156
Spiroplasma_chinense_(ASV_3550)	Entomoplasmatales	Tenericutes	Day 56 Vs Day 0	1.06212	4.13804	2.22041	0.0283106	0.154391	-3.85036	0.15414
Spiroplasma_chinense_(ASV_3550)	Entomoplasmatales	Tenericutes	Day 30 Vs Day 0	-0.427257	4.13804	-0.90263	0.36857	0.646718	-6.08226	0.64188
Spiroplasma_chinense_(ASV_3550)	Entomoplasmatales	Tenericutes	Day 14 Vs Day 0	-0.24726	4.13804	-0.578618	0.563955	0.879328	-6.40588	0.787568
Spiroplasma_chinense_(ASV_3550)	Entomoplasmatales	Tenericutes	Day 7 Vs Day 0	1.2989	4.13804	2.2085	0.0291512	0.481634	-3.73055	0.156403
Spiroplasma_chinense_(ASV_3550)	Entomoplasmatales	Tenericutes	Day 180 Vs Day 0	1.75223	4.24959	3.31063	0.00123697	0.00672502	-1.11603	0.0251746
Spiroplasma_culicicola_(ASV_4116)	Entomoplasmatales	Tenericutes	Day 56 Vs Day 0	0.806738	4.13876	1.69634	0.0924719	0.271527	-4.791	0.307828
Spiroplasma_culicicola_(ASV_4116)	Entomoplasmatales	Tenericutes	Day 180 Vs Day 0	1.40283	4.14253	2.64746	0.00922364	0.0270836	-2.89837	0.0813289
Spiroplasma_culicicola_(ASV_4116)	Entomoplasmatales	Tenericutes	Day 14 Vs Day 0	-0.59985	4.13876	-1.40792	0.161796	0.548871	-5.57649	0.425868
Spiroplasma_culicicola_(ASV_4116)	Entomoplasmatales	Tenericutes	Day 30 Vs Day 0	-0.646997	4.13876	-1.35656	0.177524	0.458542	-5.55044	0.446221
Spiroplasma_culicicola_(ASV_4116)	Entomoplasmatales	Tenericutes	Day 7 Vs Day 0	0.184793	4.13876	0.338543	0.735559	0.935276	-5.97941	0.872411
Spiroplasma_culicicola_(ASV_708)	Entomoplasmatales	Tenericutes	Day 7 Vs Day 0	-1.20439	4.37469	-1.9344	0.0554705	0.590244	-4.27206	0.226182
Spiroplasma_culicicola_(ASV_708)	Entomoplasmatales	Tenericutes	Day 30 Vs Day 0	-1.88144	4.37469	-3.35993	0.00105217	0.03195	-1.12296	0.0236738
Spiroplasma_culicicola_(ASV_708)	Entomoplasmatales	Tenericutes	Day 14 Vs Day 0	-1.66326	4.37469	-3.21812	0.00166822	0.0483009	-1.59068	0.0298125
Spiroplasma_culicicola_(ASV_708)	Entomoplasmatales	Tenericutes	Day 180 Vs Day 0	-1.00504	8.15365	-1.10223	0.272617	0.348826	-5.23067	0.559457
Spiroplasma_culicicola_(ASV_708)	Entomoplasmatales	Tenericutes	Day 56 Vs Day 0	-0.32992	4.37469	-0.582511	0.56134	0.718261	-5.94406	0.787309
Spiroplasma_lampyridicola_(ASV_538)	Entomoplasmatales	Tenericutes	Day 30 Vs Day 0	0.557254	4.78574	0.768237	0.443888	0.702212	-6.01953	0.704001
Spiroplasma_lampyridicola_(ASV_538)	Entomoplasmatales	Tenericutes	Day 14 Vs Day 0	-0.479656	4.78574	-0.827528	0.409616	0.812058	-6.17702	0.673083
Spiroplasma_lampyridicola_(ASV_538)	Entomoplasmatales	Tenericutes	Day 7 Vs Day 0	-0.578821	4.78574	-0.851311	0.39633	0.842579	-5.73907	0.663283
Spiroplasma_lampyridicola_(ASV_538)	Entomoplasmatales	Tenericutes	Day 56 Vs Day 0	1.25623	4.78574	1.94962	0.0536058	0.204722	-4.33454	0.221341
Spiroplasma_lampyridicola_(ASV_538)	Entomoplasmatales	Tenericutes	Day 180 Vs Day 0	1.57592	4.51514	2.93777	0.00398009	0.0152	-2.15457	0.0489807
Spiroplasma_lampyridicola_(ASV_838)	Entomoplasmatales	Tenericutes	Day 30 Vs Day 0	1.16357	4.43744	1.56153	0.12109	0.37041	-5.1395	0.362106
Spiroplasma_lampyridicola_(ASV_838)	Entomoplasmatales	Tenericutes	Day 7 Vs Day 0	1.72982	4.43744	2.2381	0.0271004	0.481634	-3.67807	0.150849
Spiroplasma_lampyridicola_(ASV_838)	Entomoplasmatales	Tenericutes	Day 56 Vs Day 0	1.02286	4.43744	1.61039	0.109997	0.297063	-4.9434	0.340612
Spiroplasma_lampyridicola_(ASV_838)	Entomoplasmatales	Tenericutes	Day 14 Vs Day 0	-0.244189	4.43744	-0.430037	0.667957	0.896127	-6.47969	0.837102
Spiroplasma_lampyridicola_(ASV_838)	Entomoplasmatales	Tenericutes	Day 180 Vs Day 0	-1.76755	5.05883	-2.55475	0.0119052	0.0319801	-3.0058	0.0952161
Spiroplasma_lineolae_(ASV_2724)	Entomoplasmatales	Tenericutes	Day 30 Vs Day 0	-0.300812	4.13744	-0.659096	0.511124	0.757655	-6.25299	0.760275
Spiroplasma_lineolae_(ASV_2724)	Entomoplasmatales	Tenericutes	Day 180 Vs Day 0	1.79777	4.53032	3.51029	0.000635791	0.0057172	-0.541429	0.0194813
Spiroplasma_lineolae_(ASV_2724)	Entomoplasmatales	Tenericutes	Day 14 Vs Day 0	-0.233058	4.13744	-0.57455	0.566695	0.879328	-6.40766	0.787568
Spiroplasma_lineolae_(ASV_2724)	Entomoplasmatales	Tenericutes	Day 56 Vs Day 0	1.14673	4.13744	2.52024	0.0130702	0.115625	-3.19457	0.0997052
Spiroplasma_lineolae_(ASV_2724)	Entomoplasmatales	Tenericutes	Day 7 Vs Day 0	0.534089	4.13744	1.01805	0.310747	0.826806	-5.55556	0.600102
Spiroplasma_mirum_(ASV_1576)	Entomoplasmatales	Tenericutes	Day 14 Vs Day 0	-0.240457	4.22945	-0.512398	0.609335	0.887835	-6.44165	0.810391
Spiroplasma_mirum_(ASV_1576)	Entomoplasmatales	Tenericutes	Day 56 Vs Day 0	1.15945	4.22945	2.20277	0.0295638	0.157294	-3.88505	0.157294
Spiroplasma_mirum_(ASV_1576)	Entomoplasmatales	Tenericutes	Day 7 Vs Day 0	1.34615	4.22945	2.07618	0.0400597	0.542112	-3.98557	0.188324
Spiroplasma_mirum_(ASV_1576)	Entomoplasmatales	Tenericutes	Day 30 Vs Day 0	0.263258	4.22945	0.47245	0.637482	0.82008	-6.30512	0.823337
[truncated: 191 more rows]
