# Supplementary material for: Gastrointestinal microbiota composition predicts peripheral inflammatory state during treatment of human tuberculosis
Source: Nat Commun. 2021 Feb 18;12:1141. doi: 10.1038/s41467-021-21475-y (PMC7892575; doi:10.1038/s41467-021-21475-y)
Supplement: Supplementary file 16 — Supplementary Data 14 [file 41467_2021_21475_MOESM16_ESM.xlsx]

## Sheet: Sheet1
Comb_ID	logFC	AveExpr	t	P.Value	adj.P.Val	B	global_padj	Comparison
ENSG00000172671.15_ZFAND4	0.608374	4.3875	7.32605	1.57168e-09	2.812e-05	11.6377	5.93759e-07	d14_vs_day0
ENSG00000187231.9_SESTD1	-0.467555	5.39522	-7.0729	3.96312e-09	2.812e-05	10.7597	1.27861e-06	d14_vs_day0
ENSG00000108950.7_FAM20A	-1.75084	1.60983	-7.04919	4.32195e-09	2.812e-05	10.3641	1.37544e-06	d14_vs_day0
ENSG00000175352.6_NRIP3	1.08336	0.247095	6.87663	8.12237e-09	3.11855e-05	9.24944	2.29769e-06	d14_vs_day0
ENSG00000110888.13_CAPRIN2	0.62593	5.23883	6.87273	8.23902e-09	3.11855e-05	10.0589	2.32507e-06	d14_vs_day0
ENSG00000166278.10_C2	-1.32677	0.933231	-6.83131	9.5862e-09	3.11855e-05	9.41999	2.6416e-06	d14_vs_day0
ENSG00000213090.2_AC007256.5	0.7636	2.75336	6.66883	1.73615e-08	4.22305e-05	9.28759	4.21841e-06	d14_vs_day0
ENSG00000131979.14_GCH1	-0.672971	5.34005	-6.60411	2.19926e-08	4.22305e-05	9.11874	5.141e-06	d14_vs_day0
ENSG00000160299.12_PCNT	0.414244	5.32962	6.55748	2.60752e-08	4.22305e-05	8.95577	5.97607e-06	d14_vs_day0
ENSG00000165806.15_CASP7	-0.518272	4.36832	-6.54016	2.77781e-08	4.22305e-05	8.89531	6.30466e-06	d14_vs_day0
ENSG00000004468.7_CD38	-0.703436	3.60958	-6.53786	2.80115e-08	4.22305e-05	8.8793	6.34533e-06	d14_vs_day0
ENSG00000111181.8_SLC6A12	-1.01811	1.99255	-6.5058	3.14895e-08	4.22305e-05	8.64015	6.96059e-06	d14_vs_day0
ENSG00000146072.6_TNFRSF21	0.761182	0.0545997	6.49551	3.26955e-08	4.22305e-05	7.98929	7.14383e-06	d14_vs_day0
ENSG00000180535.2_BHLHA15	-1.47204	-1.96529	-6.49583	3.26566e-08	4.22305e-05	6.45532	7.14383e-06	d14_vs_day0
ENSG00000196743.4_GM2A	-0.551269	5.88676	-6.49458	3.28062e-08	4.22305e-05	8.73603	7.15469e-06	d14_vs_day0
ENSG00000111339.6_ART4	1.55009	-0.969562	6.43547	4.07016e-08	4.22305e-05	7.23081	8.42887e-06	d14_vs_day0
ENSG00000134779.10_TPGS2	0.854951	6.40633	6.41519	4.38267e-08	4.22305e-05	8.45958	8.95762e-06	d14_vs_day0
ENSG00000260943.1_RP11-476D10.1	-1.0001	2.59554	-6.4141	4.4002e-08	4.22305e-05	8.40532	8.96218e-06	d14_vs_day0
ENSG00000107262.12_BAG1	1.09434	7.31182	6.41333	4.41255e-08	4.22305e-05	8.453	8.97172e-06	d14_vs_day0
ENSG00000072736.14_NFATC3	0.388887	6.981	6.41207	4.43276e-08	4.22305e-05	8.44909	8.99719e-06	d14_vs_day0
ENSG00000145423.4_SFRP2	1.73032	1.29491	6.40531	4.54348e-08	4.22305e-05	8.15024	9.17422e-06	d14_vs_day0
ENSG00000143786.3_CNIH3	1.3741	0.142871	6.39102	4.7864e-08	4.24662e-05	7.67011	9.48485e-06	d14_vs_day0
ENSG00000128203.6_ASPHD2	-0.695326	3.27862	-6.36582	5.24703e-08	4.4529e-05	8.2757	1.02588e-05	d14_vs_day0
ENSG00000178075.15_GRAMD1C	1.09135	2.13402	6.35305	5.49691e-08	4.47059e-05	8.12916	1.0676e-05	d14_vs_day0
ENSG00000113583.6_C5orf15	-0.308174	4.97924	-6.3204	6.19124e-08	4.71994e-05	8.12803	1.16573e-05	d14_vs_day0
ENSG00000117226.7_GBP3	-0.568925	5.75436	-6.31618	6.28712e-08	4.71994e-05	8.11328	1.17772e-05	d14_vs_day0
ENSG00000165490.8_C11orf82	-0.649912	2.80153	-6.29137	6.8816e-08	4.97489e-05	8.00203	1.26719e-05	d14_vs_day0
ENSG00000197646.6_PDCD1LG2	-1.48921	2.30129	-6.23735	8.37707e-08	5.83971e-05	7.77011	1.46648e-05	d14_vs_day0
ENSG00000023318.7_ERP44	-0.313808	6.20317	-6.22652	8.71356e-08	5.86483e-05	7.80182	1.50154e-05	d14_vs_day0
ENSG00000197312.7_DDI2	0.400857	5.29823	6.20943	9.27256e-08	6.03303e-05	7.7414	1.57612e-05	d14_vs_day0
ENSG00000108387.10_SEPT4	-1.53885	3.11898	-6.16837	1.07652e-07	6.56608e-05	7.59054	1.7814e-05	d14_vs_day0
ENSG00000173369.11_C1QB	-1.59179	2.66689	-6.16666	1.08324e-07	6.56608e-05	7.56757	1.78428e-05	d14_vs_day0
ENSG00000096968.8_JAK2	-0.513097	7.43929	-6.15992	1.1101e-07	6.56608e-05	7.57446	1.8183e-05	d14_vs_day0
ENSG00000153029.10_MR1	-0.331115	6.11966	-6.12165	1.27565e-07	7.24091e-05	7.43698	2.03816e-05	d14_vs_day0
ENSG00000243064.4_ABCC13	1.40132	3.70762	6.10763	1.34225e-07	7.24091e-05	7.39426	2.11077e-05	d14_vs_day0
ENSG00000198833.6_UBE2J1	-0.508305	6.71904	-6.10286	1.3657e-07	7.24091e-05	7.37487	2.14113e-05	d14_vs_day0
ENSG00000102384.9_CENPI	0.809539	1.60426	6.10148	1.37258e-07	7.24091e-05	7.26729	2.14331e-05	d14_vs_day0
ENSG00000003400.10_CASP10	-0.364027	5.65639	-6.0755	1.50827e-07	7.74734e-05	7.27542	2.29999e-05	d14_vs_day0
ENSG00000108861.4_DUSP3	-0.630657	5.97657	-6.04749	1.66957e-07	8.356e-05	7.17966	2.49719e-05	d14_vs_day0
ENSG00000007968.6_E2F2	1.40665	6.50397	6.03744	1.73152e-07	8.44939e-05	7.14774	2.57016e-05	d14_vs_day0
ENSG00000211896.2_IGHG1	-1.24213	6.30352	-5.99797	1.99778e-07	9.51088e-05	7.01209	2.89923e-05	d14_vs_day0
ENSG00000168852.8_TPTE2P5	0.773268	-1.41335	5.9767	2.1577e-07	9.69322e-05	5.7718	3.07792e-05	d14_vs_day0
ENSG00000162543.5_UBXN10	0.870194	1.49972	5.97468	2.1736e-07	9.69322e-05	6.7975	3.08556e-05	d14_vs_day0
ENSG00000082014.12_SMARCD3	-0.79165	4.42899	-5.97322	2.18506e-07	9.69322e-05	6.92545	3.09059e-05	d14_vs_day0
ENSG00000023171.10_GRAMD1B	-0.690729	4.58073	-5.95178	2.3614e-07	0.000100002	6.85095	3.26509e-05	d14_vs_day0
ENSG00000100104.7_SRRD	0.943232	4.72753	5.94818	2.39239e-07	0.000100002	6.83656	3.29238e-05	d14_vs_day0
ENSG00000154114.8_TBCEL	0.895627	5.81459	5.94638	2.40796e-07	0.000100002	6.83014	3.30993e-05	d14_vs_day0
ENSG00000138119.12_MYOF	-1.0568	4.92806	-5.92565	2.59553e-07	0.000103138	6.75871	3.49394e-05	d14_vs_day0
ENSG00000171208.5_NETO2	-0.556829	2.30368	-5.91049	2.74178e-07	0.000103138	6.68324	3.66135e-05	d14_vs_day0
ENSG00000124120.6_TTPAL	0.44777	4.49043	5.90309	2.81603e-07	0.000103138	6.68229	3.72795e-05	d14_vs_day0
ENSG00000243156.3_MICAL3	0.454077	3.93063	5.90351	2.81183e-07	0.000103138	6.69061	3.72795e-05	d14_vs_day0
ENSG00000165406.11_MARCH8	1.09386	10.0161	5.9011	2.83644e-07	0.000103138	6.67685	3.73936e-05	d14_vs_day0
ENSG00000211959.2_IGHV4-39	-1.1885	1.71286	-5.90125	2.83481e-07	0.000103138	6.61915	3.73936e-05	d14_vs_day0
ENSG00000120217.9_CD274	-1.11503	6.18826	-5.89945	2.85336e-07	0.000103138	6.6693	3.74628e-05	d14_vs_day0
ENSG00000100225.13_FBXO7	0.982389	10.1739	5.87292	3.14037e-07	0.000110531	6.5797	4.00368e-05	d14_vs_day0
ENSG00000149131.11_SERPING1	-1.19253	5.96329	-5.86352	3.2488e-07	0.000110531	6.54431	4.11329e-05	d14_vs_day0
ENSG00000170476.11_MZB1	-1.17625	3.04556	-5.86133	3.27461e-07	0.000110531	6.54813	4.1415e-05	d14_vs_day0
ENSG00000109685.13_WHSC1	0.421836	5.05625	5.8595	3.2963e-07	0.000110531	6.52766	4.16443e-05	d14_vs_day0
ENSG00000211895.3_IGHA1	-1.30864	6.89907	-5.85577	3.34101e-07	0.000110531	6.52522	4.19377e-05	d14_vs_day0
ENSG00000135677.6_GNS	-0.453531	7.69322	-5.80691	3.98497e-07	0.000129638	6.35974	4.8113e-05	d14_vs_day0
ENSG00000026751.12_SLAMF7	-0.657894	5.48739	-5.80111	4.06922e-07	0.000130208	6.32643	4.88782e-05	d14_vs_day0
ENSG00000186818.8_LILRB4	-0.582169	4.23628	-5.77847	4.4152e-07	0.000139	6.25641	5.22011e-05	d14_vs_day0
ENSG00000156787.12_TBC1D31	0.569489	5.08379	5.75096	4.87492e-07	0.000150561	6.15536	5.65333e-05	d14_vs_day0
ENSG00000087301.4_TXNDC16	0.544813	4.01181	5.74714	4.94242e-07	0.000150561	6.1538	5.71399e-05	d14_vs_day0
ENSG00000173064.6_HECTD4	0.516366	7.04418	5.74316	5.01381e-07	0.000150561	6.13661	5.77941e-05	d14_vs_day0
ENSG00000198785.4_GRIN3A	-1.10002	0.882499	-5.73355	5.19019e-07	0.000153496	5.86309	5.90713e-05	d14_vs_day0
ENSG00000174485.10_DENND4A	0.460581	7.71278	5.72884	5.27879e-07	0.000153703	6.09264	5.98471e-05	d14_vs_day0
ENSG00000133026.8_MYH10	0.741676	0.483172	5.72384	5.37466e-07	0.000153703	5.84866	6.05821e-05	d14_vs_day0
ENSG00000013561.13_RNF14	0.827907	6.24051	5.72082	5.43341e-07	0.000153703	6.05437	6.0911e-05	d14_vs_day0
ENSG00000119686.5_FLVCR2	-0.759	4.1481	-5.69733	5.91225e-07	0.000164859	5.98018	6.53214e-05	d14_vs_day0
ENSG00000177479.15_ARIH2	0.206329	5.66416	5.68949	6.08105e-07	0.000167177	5.94176	6.6871e-05	d14_vs_day0
ENSG00000167880.3_EVPL	1.39388	1.2848	5.68489	6.1824e-07	0.000167603	5.83703	6.76678e-05	d14_vs_day0
ENSG00000183696.9_UPP1	-0.566809	5.09885	-5.66715	6.58911e-07	0.000176182	5.86633	7.10568e-05	d14_vs_day0
ENSG00000163554.6_SPTA1	1.08616	4.54528	5.6595	6.7726e-07	0.000178641	5.84683	7.26342e-05	d14_vs_day0
ENSG00000130227.12_XPO7	0.790109	6.88271	5.64668	7.09145e-07	0.000183503	5.80515	7.54322e-05	d14_vs_day0
ENSG00000065911.7_MTHFD2	-0.485087	4.88237	-5.64186	7.21517e-07	0.000183503	5.78037	7.64261e-05	d14_vs_day0
ENSG00000235105.1_RP11-329A14.1	1.02309	1.72254	5.64095	7.23897e-07	0.000183503	5.74962	7.6584e-05	d14_vs_day0
ENSG00000040199.14_PHLPP2	0.594569	4.76339	5.62926	7.54873e-07	0.000187346	5.73867	7.92171e-05	d14_vs_day0
ENSG00000211660.3_IGLV2-23	-1.44851	2.0145	-5.62802	7.58252e-07	0.000187346	5.73274	7.95004e-05	d14_vs_day0
ENSG00000113761.7_ZNF346	0.619601	3.8799	5.62151	7.76163e-07	0.000189374	5.72613	8.10879e-05	d14_vs_day0
ENSG00000197256.6_KANK2	1.08708	4.23719	5.60152	8.33819e-07	0.00019666	5.6501	8.57348e-05	d14_vs_day0
ENSG00000185880.8_TRIM69	-0.444977	5.89212	-5.59852	8.42818e-07	0.00019666	5.63144	8.64088e-05	d14_vs_day0
ENSG00000055118.10_KCNH2	1.32535	1.83303	5.59428	8.55718e-07	0.00019666	5.58888	8.72238e-05	d14_vs_day0
ENSG00000154328.11_NEIL2	0.824438	1.93755	5.59362	8.57751e-07	0.00019666	5.60606	8.7276e-05	d14_vs_day0
ENSG00000119681.7_LTBP2	1.18454	2.62017	5.59195	8.62899e-07	0.00019666	5.63026	8.77236e-05	d14_vs_day0
ENSG00000128487.12_SPECC1	0.797527	8.34303	5.58946	8.70609e-07	0.00019666	5.62335	8.80611e-05	d14_vs_day0
ENSG00000143776.14_CDC42BPA	0.698838	4.09408	5.58472	8.85534e-07	0.00019666	5.5988	8.94039e-05	d14_vs_day0
ENSG00000211673.2_IGLV3-1	-1.2584	2.2803	-5.58437	8.86626e-07	0.00019666	5.59701	8.9437e-05	d14_vs_day0
ENSG00000165168.6_CYBB	-0.396328	9.22421	-5.57382	9.20776e-07	0.00020194	5.57361	9.19316e-05	d14_vs_day0
ENSG00000203666.8_EFCAB2	-0.718838	2.88095	-5.5698	9.34107e-07	0.000202587	5.56042	9.31038e-05	d14_vs_day0
ENSG00000145287.6_PLAC8	-0.498539	6.26805	-5.55891	9.71237e-07	0.000208325	5.49883	9.51419e-05	d14_vs_day0
ENSG00000138031.10_ADCY3	-1.00081	3.59132	-5.53942	1.04134e-06	0.000220934	5.45173	0.00010058	d14_vs_day0
ENSG00000183347.13_GBP6	-1.30886	2.40252	-5.52584	1.09313e-06	0.000229064	5.40182	0.000103913	d14_vs_day0
ENSG00000138413.9_IDH1	-0.384252	4.65987	-5.52329	1.10313e-06	0.000229064	5.37741	0.000104652	d14_vs_day0
ENSG00000165775.13_FUNDC2	0.703924	4.94223	5.51107	1.15237e-06	0.000236769	5.33233	0.00010824	d14_vs_day0
ENSG00000211945.2_IGHV1-18	-1.24804	1.80606	-5.4997	1.20009e-06	0.000240815	5.29348	0.000111104	d14_vs_day0
ENSG00000211598.2_IGKV4-1	-1.1729	4.11837	-5.49812	1.2069e-06	0.000240815	5.30095	0.000111647	d14_vs_day0
ENSG00000169504.10_CLIC4	-0.443031	5.3406	-5.4946	1.22217e-06	0.000240815	5.27552	0.000112703	d14_vs_day0
ENSG00000236254.1_MTND4P14	-0.569964	3.19569	-5.49204	1.23338e-06	0.000240815	5.29902	0.000113291	d14_vs_day0
ENSG00000143603.13_KCNN3	-1.19549	-1.84678	-5.48917	1.24608e-06	0.000240815	4.05508	0.000113896	d14_vs_day0
ENSG00000254709.1_IGLL5	-1.20097	2.15714	-5.4892	1.24594e-06	0.000240815	5.27782	0.000113896	d14_vs_day0
ENSG00000019991.11_HGF	-0.433597	3.9024	-5.48304	1.27363e-06	0.00024149	5.25475	0.000115852	d14_vs_day0
ENSG00000188582.4_PAQR9	1.25028	-0.232488	5.48289	1.27432e-06	0.00024149	4.92825	0.000115852	d14_vs_day0
ENSG00000005302.13_MSL3	-0.347787	6.01676	-5.47765	1.29834e-06	0.000243676	5.21991	0.000117343	d14_vs_day0
ENSG00000184481.11_FOXO4	1.00724	7.0994	5.46258	1.37001e-06	0.000254679	5.18112	0.000121828	d14_vs_day0
ENSG00000142949.12_PTPRF	1.1678	1.04727	5.45425	1.41134e-06	0.000258952	5.05185	0.000124709	d14_vs_day0
ENSG00000260231.1_RP4-659J6.2	0.980538	4.59746	5.45262	1.41953e-06	0.000258952	5.13718	0.000125099	d14_vs_day0
ENSG00000010318.14_PHF7	0.563895	1.77173	5.44947	1.43558e-06	0.000259454	5.12849	0.000126032	d14_vs_day0
ENSG00000227730.2_MTND6P5	-0.677425	0.441671	-5.43634	1.50432e-06	0.00026729	4.85362	0.000130116	d14_vs_day0
ENSG00000211648.2_IGLV1-47	-1.5372	1.67913	-5.43596	1.50632e-06	0.00026729	5.07752	0.000130193	d14_vs_day0
ENSG00000118515.7_SGK1	0.512849	5.60246	5.43087	1.53391e-06	0.000269732	5.05882	0.000132189	d14_vs_day0
ENSG00000167986.9_DDB1	0.570723	7.09146	5.42553	1.56336e-06	0.000271987	5.0541	0.000133936	d14_vs_day0
ENSG00000185339.4_TCN2	-0.961327	2.5663	-5.42351	1.5746e-06	0.000271987	5.06813	0.000134702	d14_vs_day0
ENSG00000153574.8_RPIA	0.890374	5.23877	5.39806	1.72382e-06	0.000292788	4.95007	0.000145152	d14_vs_day0
ENSG00000148908.10_RGS10	0.660824	5.5582	5.3957	1.73838e-06	0.000292788	4.94205	0.000145942	d14_vs_day0
ENSG00000152061.17_RABGAP1L	0.376536	7.33145	5.39478	1.74404e-06	0.000292788	4.95272	0.00014623	d14_vs_day0
ENSG00000120158.7_RCL1	0.785772	3.89527	5.3901	1.77335e-06	0.000292788	4.94035	0.000147866	d14_vs_day0
ENSG00000136770.6_DNAJC1	-0.363051	3.76236	-5.39017	1.77289e-06	0.000292788	4.94445	0.000147866	d14_vs_day0
ENSG00000114902.9_SPCS1	-0.272742	4.13928	-5.38634	1.79718e-06	0.000292788	4.92199	0.000148746	d14_vs_day0
ENSG00000085449.10_WDFY1	-0.432208	6.69877	-5.38353	1.8152e-06	0.000292788	4.90692	0.000149557	d14_vs_day0
ENSG00000118785.9_SPP1	1.56713	-1.98958	5.38316	1.81761e-06	0.000292788	3.58883	0.000149591	d14_vs_day0
ENSG00000187097.8_ENTPD5	0.594963	4.14732	5.37947	1.84157e-06	0.000292788	4.89708	0.00015061	d14_vs_day0
ENSG00000136542.4_GALNT5	1.20872	1.50337	5.37881	1.8459e-06	0.000292788	4.87984	0.000150753	d14_vs_day0
ENSG00000112146.11_FBXO9	0.724353	6.30135	5.37667	1.86002e-06	0.000292788	4.88067	0.000151484	d14_vs_day0
ENSG00000148926.5_ADM	-0.855338	5.27655	-5.37229	1.88915e-06	0.000294994	4.86104	0.000153323	d14_vs_day0
ENSG00000105926.10_MPP6	0.535061	3.18487	5.3692	1.91002e-06	0.000295886	4.88704	0.000154589	d14_vs_day0
ENSG00000148341.13_SH3GLB2	0.628572	5.31654	5.36294	1.95296e-06	0.000298974	4.82737	0.000157195	d14_vs_day0
ENSG00000115993.7_TRAK2	0.809191	7.79451	5.36184	1.96059e-06	0.000298974	4.8495	0.000157592	d14_vs_day0
ENSG00000203880.6_PCMTD2	0.338143	5.65765	5.35864	1.983e-06	0.000300048	4.8138	0.000158803	d14_vs_day0
ENSG00000211675.2_IGLC1	-1.17102	2.87309	-5.35443	2.01286e-06	0.000300691	4.83958	0.000160582	d14_vs_day0
ENSG00000197721.12_CR1L	0.999095	3.53688	5.35188	2.03113e-06	0.000300691	4.81851	0.000161086	d14_vs_day0
ENSG00000261556.4_RP11-296I10.6	0.450598	2.12614	5.35156	2.03347e-06	0.000300691	4.82187	0.0001611	d14_vs_day0
ENSG00000163431.11_LMOD1	2.51514	-2.22881	5.34624	2.0722e-06	0.000303276	3.02876	0.000163094	d14_vs_day0
ENSG00000240859.1_AC093627.10	-0.568147	1.52508	-5.34491	2.08202e-06	0.000303276	4.75969	0.000163757	d14_vs_day0
ENSG00000119636.11_CCDC176	0.889565	4.28511	5.34237	2.10084e-06	0.00030375	4.76908	0.000164905	d14_vs_day0
ENSG00000242082.1_RP1-90G24.10	1.5072	-1.35435	5.33805	2.13331e-06	0.000305392	4.05424	0.000167117	d14_vs_day0
ENSG00000095637.16_SORBS1	0.74611	1.24036	5.33439	2.16115e-06	0.000305392	4.71016	0.000168847	d14_vs_day0
ENSG00000048471.9_SNX29	0.331201	5.61911	5.33363	2.16701e-06	0.000305392	4.72819	0.000169078	d14_vs_day0
ENSG00000165092.8_ALDH1A1	-0.666733	4.01107	-5.3313	2.18498e-06	0.000305392	4.74144	0.000169814	d14_vs_day0
ENSG00000155629.10_PIK3AP1	-0.504014	8.45071	-5.33046	2.19151e-06	0.000305392	4.75022	0.000170132	d14_vs_day0
ENSG00000224177.2_LINC00570	1.28879	1.82234	5.3279	2.2115e-06	0.000305392	4.73584	0.000171181	d14_vs_day0
ENSG00000197301.3_RP11-366L20.2	-0.736994	0.657092	-5.3266	2.22172e-06	0.000305392	4.57696	0.000171745	d14_vs_day0
ENSG00000159023.14_EPB41	0.859726	11.0431	5.32169	2.26074e-06	0.000308583	4.72982	0.000174073	d14_vs_day0
ENSG00000172159.11_FRMD3	-0.572467	4.17741	-5.30953	2.36022e-06	0.000317641	4.66285	0.000180075	d14_vs_day0
ENSG00000106992.13_AK1	0.878981	2.58588	5.30836	2.37002e-06	0.000317641	4.68782	0.000180587	d14_vs_day0
ENSG00000136514.2_RTP4	-0.786662	4.11554	-5.30766	2.37592e-06	0.000317641	4.66059	0.000180919	d14_vs_day0
ENSG00000152229.14_PSTPIP2	-0.674987	6.47004	-5.30531	2.39578e-06	0.000318117	4.64134	0.000182176	d14_vs_day0
ENSG00000113368.7_LMNB1	-0.678678	6.15099	-5.30251	2.41965e-06	0.000319116	4.62913	0.00018333	d14_vs_day0
ENSG00000140105.13_WARS	-0.730406	7.96259	-5.29783	2.46016e-06	0.000322281	4.63558	0.000185405	d14_vs_day0
ENSG00000155660.6_PDIA4	-0.426397	5.26007	-5.29535	2.48183e-06	0.000322952	4.59961	0.000186558	d14_vs_day0
ENSG00000170558.4_CDH2	1.24409	-1.38909	5.29276	2.50466e-06	0.000323764	3.58201	0.000187568	d14_vs_day0
ENSG00000149548.10_CCDC15	0.634286	3.12947	5.29038	2.5259e-06	0.000324362	4.62278	0.00018878	d14_vs_day0
ENSG00000173083.10_HPSE	-0.604635	5.62634	-5.28374	2.58594e-06	0.000328661	4.561	0.000191556	d14_vs_day0
ENSG00000172578.7_KLHL6	-0.266481	6.20303	-5.27924	2.62739e-06	0.000328661	4.54902	0.000193647	d14_vs_day0
ENSG00000250616.2_RP11-455F5.3	0.761473	2.26766	5.27872	2.63223e-06	0.000328661	4.58326	0.000193881	d14_vs_day0
ENSG00000103342.8_GSPT1	0.885137	9.01827	5.27789	2.64004e-06	0.000328661	4.58103	0.00019409	d14_vs_day0
ENSG00000214076.3_CPSF1P1	1.43078	0.353888	5.27577	2.65984e-06	0.000328661	4.40714	0.000195178	d14_vs_day0
ENSG00000106066.9_CPVL	-0.516703	6.4172	-5.27265	2.68937e-06	0.000328661	4.53027	0.000196852	d14_vs_day0
ENSG00000137757.6_CASP5	-0.897551	4.15273	-5.27241	2.69164e-06	0.000328661	4.53863	0.00019688	d14_vs_day0
ENSG00000187554.7_TLR5	-0.766097	5.36581	-5.27199	2.69571e-06	0.000328661	4.5217	0.000196947	d14_vs_day0
ENSG00000211653.2_IGLV1-40	-1.1813	1.66329	-5.26889	2.72544e-06	0.000328661	4.53989	0.000198636	d14_vs_day0
ENSG00000135945.5_REV1	0.2158	4.65863	5.26772	2.73672e-06	0.000328661	4.51147	0.000199029	d14_vs_day0
ENSG00000165661.11_QSOX2	0.376194	3.95489	5.26605	2.75285e-06	0.000328661	4.52083	0.000199874	d14_vs_day0
ENSG00000179542.11_SLITRK4	-0.592392	2.56739	-5.26263	2.7864e-06	0.000328661	4.53645	0.000201436	d14_vs_day0
ENSG00000173992.4_CCS	0.706052	3.80315	5.26134	2.79915e-06	0.000328661	4.50896	0.000202108	d14_vs_day0
ENSG00000088298.7_EDEM2	-0.384805	5.01217	-5.26098	2.80271e-06	0.000328661	4.4844	0.00020224	d14_vs_day0
ENSG00000148450.8_MSRB2	-0.561989	3.20613	-5.25864	2.82596e-06	0.000328661	4.51637	0.000203417	d14_vs_day0
ENSG00000095932.5_C19orf77	1.18314	2.99304	5.25678	2.84458e-06	0.000328661	4.51471	0.00020451	d14_vs_day0
ENSG00000112053.9_SLC26A8	-0.926199	3.40456	-5.25668	2.84562e-06	0.000328661	4.50578	0.00020451	d14_vs_day0
ENSG00000138346.10_DNA2	0.623289	3.27259	5.24762	2.93819e-06	0.000336071	4.47708	0.000210332	d14_vs_day0
ENSG00000082146.8_STRADB	0.952969	9.48547	5.24704	2.94422e-06	0.000336071	4.48191	0.000210635	d14_vs_day0
ENSG00000121807.5_CCR2	-0.523934	6.70878	-5.23378	3.08538e-06	0.000350137	4.40284	0.000217807	d14_vs_day0
ENSG00000253193.3_FCGR1C	-1.11248	2.74287	-5.23059	3.12033e-06	0.000352056	4.43099	0.000219498	d14_vs_day0
ENSG00000120992.13_LYPLA1	-0.32759	5.50096	-5.22108	3.22684e-06	0.000361981	4.34867	0.000225214	d14_vs_day0
ENSG00000114126.13_TFDP2	0.439273	5.15	5.21581	3.28739e-06	0.000366667	4.33218	0.000228487	d14_vs_day0
ENSG00000147874.6_HAUS6	0.292392	4.37847	5.21129	3.34021e-06	0.000370371	4.3279	0.000231471	d14_vs_day0
ENSG00000165501.12_LRR1	0.479331	2.34661	5.20973	3.35856e-06	0.000370371	4.36126	0.000232055	d14_vs_day0
ENSG00000225681.2_AC005730.2	1.50437	-2.47361	5.20708	3.39015e-06	0.000371755	2.84451	0.000233008	d14_vs_day0
ENSG00000215196.4_AC091878.1	-1.04663	0.477989	-5.19633	3.52108e-06	0.000383955	4.1427	0.000239749	d14_vs_day0
ENSG00000135776.4_ABCB10	0.526604	5.07388	5.19192	3.57624e-06	0.000384215	4.25225	0.000242658	d14_vs_day0
ENSG00000224373.2_IGHV4-59	-0.937481	1.02607	-5.19029	3.59681e-06	0.000384215	4.23899	0.000243489	d14_vs_day0
ENSG00000231992.1_RP11-57H12.2	1.41478	-2.1132	5.18967	3.60469e-06	0.000384215	3.12281	0.000243882	d14_vs_day0
ENSG00000133313.10_CNDP2	-0.413357	5.51415	-5.18832	3.62188e-06	0.000384215	4.23895	0.000244058	d14_vs_day0
ENSG00000178695.4_KCTD12	-0.362716	7.0378	-5.18909	3.61207e-06	0.000384215	4.25749	0.000244058	d14_vs_day0
ENSG00000109046.10_WSB1	-0.437381	7.40874	-5.17604	3.78188e-06	0.000399019	4.21952	0.000250799	d14_vs_day0
ENSG00000134905.12_CARS2	-0.33539	5.71721	-5.17384	3.81129e-06	0.00039996	4.19093	0.000252606	d14_vs_day0
ENSG00000173372.12_C1QA	-1.36793	2.46108	-5.1709	3.85094e-06	0.00040196	4.23493	0.000254227	d14_vs_day0
ENSG00000122696.8_SLC25A51	0.383483	3.72607	5.16833	3.88596e-06	0.000403458	4.2017	0.000255962	d14_vs_day0
ENSG00000145365.9_TIFA	-0.72563	4.92592	-5.1668	3.90696e-06	0.000403492	4.17006	0.000256888	d14_vs_day0
ENSG00000166004.10_KIAA1731	0.283555	5.62827	5.1579	4.03124e-06	0.000413155	4.13656	0.000262803	d14_vs_day0
ENSG00000104765.10_BNIP3L	0.867864	10.869	5.15708	4.04286e-06	0.000413155	4.18988	0.000263335	d14_vs_day0
ENSG00000002549.8_LAP3	-0.705462	6.85118	-5.1463	4.19903e-06	0.000426879	4.1122	0.000270945	d14_vs_day0
ENSG00000196664.4_TLR7	-0.53838	4.41595	-5.14062	4.28375e-06	0.000432421	4.0907	0.000274146	d14_vs_day0
ENSG00000068878.10_PSME4	0.480446	6.82826	5.13968	4.29785e-06	0.000432421	4.08994	0.000274898	d14_vs_day0
ENSG00000130489.8_SCO2	-0.80496	3.7602	-5.13323	4.3964e-06	0.000440069	4.08447	0.000279068	d14_vs_day0
ENSG00000115884.6_SDC1	-1.54764	-1.48226	-5.12964	4.45218e-06	0.000443378	3.39481	0.00028154	d14_vs_day0
ENSG00000239264.3_TXNDC5	-0.879832	2.22085	-5.12347	4.5497e-06	0.00045079	4.0792	0.000285291	d14_vs_day0
ENSG00000126775.8_ATG14	0.390444	4.37521	5.11894	4.62269e-06	0.00045376	4.01795	0.000288657	d14_vs_day0
ENSG00000038532.10_CLEC16A	0.409622	5.95715	5.11794	4.63887e-06	0.00045376	4.00502	0.000289439	d14_vs_day0
ENSG00000143771.7_CNIH4	-0.407695	4.81091	-5.1173	4.64942e-06	0.00045376	4.00426	0.000289943	d14_vs_day0
ENSG00000230225.1_MTND5P14	-0.551544	2.75373	-5.11547	4.67925e-06	0.0004544	4.05294	0.000291028	d14_vs_day0
ENSG00000083857.9_FAT1	1.08047	1.60064	5.10438	4.86499e-06	0.000466589	4.00359	0.000299873	d14_vs_day0
ENSG00000159871.10_LYPD5	-1.35311	-1.78799	-5.10387	4.87379e-06	0.000466589	2.83712	0.000299998	d14_vs_day0
ENSG00000117394.15_SLC2A1	0.877025	5.93077	5.10285	4.89121e-06	0.000466589	3.95598	0.000300547	d14_vs_day0
ENSG00000134243.7_SORT1	-0.521537	6.07051	-5.10109	4.92138e-06	0.000466589	3.95115	0.000301699	d14_vs_day0
ENSG00000243238.1_IGKV2-30	-1.29904	0.369991	-5.10093	4.9243e-06	0.000466589	3.83665	0.000301699	d14_vs_day0
ENSG00000211679.2_IGLC3	-1.20129	3.31424	-5.09835	4.96894e-06	0.000468544	3.98026	0.000303564	d14_vs_day0
ENSG00000174749.4_C4orf32	-0.42141	3.45266	-5.09638	5.00338e-06	0.000469524	3.9724	0.000305125	d14_vs_day0
ENSG00000260641.1_RP11-1299A16.3	0.710096	0.493237	5.09353	5.05364e-06	0.000469971	3.81113	0.000306659	d14_vs_day0
ENSG00000204815.4_TTC25	0.977427	0.446514	5.09178	5.08473e-06	0.000469971	3.86075	0.000307906	d14_vs_day0
ENSG00000161643.8_SIGLEC16	-0.874586	0.700171	-5.09112	5.09662e-06	0.000469971	3.8465	0.000308239	d14_vs_day0
ENSG00000164199.11_GPR98	1.36101	-2.47417	5.08984	5.11939e-06	0.000469971	2.42935	0.000309207	d14_vs_day0
ENSG00000121957.7_GPSM2	0.526187	3.11514	5.08934	5.12853e-06	0.000469971	3.95617	0.000309501	d14_vs_day0
ENSG00000111144.5_LTA4H	-0.639464	7.57655	-5.08697	5.17114e-06	0.000471662	3.9267	0.00031089	d14_vs_day0
ENSG00000132274.11_TRIM22	-0.490372	8.98949	-5.08194	5.26318e-06	0.000475611	3.92957	0.000314759	d14_vs_day0
ENSG00000254554.1_RP11-351I24.1	-0.804689	-0.0561159	-5.08241	5.25457e-06	0.000475611	3.6684	0.000314759	d14_vs_day0
ENSG00000135604.9_STX11	-0.523631	5.9485	-5.07899	5.31783e-06	0.000476583	3.87609	0.000317104	d14_vs_day0
ENSG00000226026.1_RP11-57H12.3	1.63138	-2.29249	5.07873	5.32277e-06	0.000476583	2.6124	0.000317237	d14_vs_day0
ENSG00000188177.9_ZC3H6	0.301498	5.06231	5.07489	5.39486e-06	0.000480833	3.86272	0.000320475	d14_vs_day0
ENSG00000122644.8_ARL4A	0.900013	4.5404	5.0714	5.46117e-06	0.000482633	3.86502	0.000323427	d14_vs_day0
ENSG00000167377.12_ZNF23	0.752107	0.301228	5.07122	5.46452e-06	0.000482633	3.70971	0.000323427	d14_vs_day0
ENSG00000087589.12_CASS4	0.596008	5.17235	5.05872	5.70895e-06	0.000501951	3.80727	0.000335642	d14_vs_day0
ENSG00000188786.9_MTF1	-0.367173	5.67208	-5.0571	5.74151e-06	0.00050255	3.8004	0.00033688	d14_vs_day0
ENSG00000099958.10_DERL3	-0.837648	1.60296	-5.0549	5.78575e-06	0.000504161	3.83901	0.00033857	d14_vs_day0
ENSG00000133059.12_DSTYK	0.190593	4.37621	5.05102	5.86496e-06	0.00050673	3.79222	0.000341684	d14_vs_day0
ENSG00000144554.6_FANCD2	0.28899	3.28853	5.05091	5.86716e-06	0.00050673	3.82772	0.000341684	d14_vs_day0
ENSG00000176871.4_WSB2	-0.356882	5.21434	-5.04765	5.93436e-06	0.000508295	3.76852	0.000345083	d14_vs_day0
ENSG00000176641.6_RNF152	1.12528	0.0377374	5.04751	5.93736e-06	0.000508295	3.64163	0.000345086	d14_vs_day0
ENSG00000066926.6_FECH	0.965072	8.11909	5.04532	5.98295e-06	0.000509961	3.79977	0.000347391	d14_vs_day0
ENSG00000103657.9_HERC1	0.271226	8.21275	5.0438	6.01491e-06	0.000510457	3.79224	0.000348901	d14_vs_day0
ENSG00000163808.12_KIF15	0.718859	2.28802	5.04186	6.05591e-06	0.000511711	3.81408	0.000350584	d14_vs_day0
ENSG00000184792.11_OSBP2	1.14582	7.43877	5.03717	6.15598e-06	0.000515702	3.76107	0.000355674	d14_vs_day0
ENSG00000211671.2_IGLV2-8	-1.23132	1.65029	-5.0373	6.15319e-06	0.000515702	3.78797	0.000355674	d14_vs_day0
ENSG00000119321.4_FKBP15	-0.254195	6.89055	-5.03415	6.22131e-06	0.000518948	3.73814	0.000358212	d14_vs_day0
ENSG00000136492.4_BRIP1	0.632743	2.64953	5.02556	6.41083e-06	0.000529852	3.75799	0.000366601	d14_vs_day0
ENSG00000100911.9_PSME2	-0.49218	6.30257	-5.025	6.42332e-06	0.000529852	3.70085	0.000366956	d14_vs_day0
ENSG00000112308.8_C6orf62	0.323904	8.18854	5.02455	6.43347e-06	0.000529852	3.72862	0.000367178	d14_vs_day0
ENSG00000166794.4_PPIB	-0.328038	6.20909	-5.01799	6.58261e-06	0.000539857	3.6757	0.000373868	d14_vs_day0
ENSG00000267750.1_AC003102.3	0.999936	-0.206388	5.01405	6.67367e-06	0.000545035	3.48819	0.000377555	d14_vs_day0
ENSG00000163568.9_AIM2	-0.844517	4.43104	-5.00976	6.77432e-06	0.00055095	3.6558	0.000382162	d14_vs_day0
ENSG00000091436.12_MLTK	-0.589729	4.96302	-5.00333	6.92818e-06	0.000553488	3.62317	0.000388307	d14_vs_day0
ENSG00000196914.4_ARHGEF12	0.71077	7.28795	5.00348	6.92441e-06	0.000553488	3.64717	0.000388307	d14_vs_day0
ENSG00000211668.2_IGLV2-11	-1.17335	2.19506	-5.00359	6.92189e-06	0.000553488	3.6905	0.000388307	d14_vs_day0
ENSG00000205730.5_ITPRIPL2	-0.387098	4.19375	-5.00281	6.94079e-06	0.000553488	3.63784	0.00038853	d14_vs_day0
ENSG00000221963.4_APOL6	-0.465941	7.64513	-5.00254	6.9473e-06	0.000553488	3.64601	0.000388551	d14_vs_day0
ENSG00000172057.5_ORMDL3	0.598479	5.65119	4.99857	7.04423e-06	0.000558928	3.60595	0.000393408	d14_vs_day0
ENSG00000231486.3_AC096579.7	-0.830144	3.25873	-4.99511	7.12973e-06	0.000563422	3.64143	0.000397615	d14_vs_day0
ENSG00000174891.8_RSRC1	0.434263	4.31212	4.992	7.20737e-06	0.000567261	3.60035	0.000400131	d14_vs_day0
ENSG00000162366.3_PDZK1IP1	1.38577	5.62419	4.984	7.41115e-06	0.000580845	3.56002	0.000407963	d14_vs_day0
ENSG00000211640.2_IGLV6-57	-1.11255	1.28548	-4.98291	7.43949e-06	0.000580845	3.60018	0.000409046	d14_vs_day0
ENSG00000125818.12_PSMF1	0.803977	8.13931	4.98143	7.47774e-06	0.000581506	3.5877	0.000410957	d14_vs_day0
ENSG00000211663.2_IGLV3-19	-1.02825	1.82278	-4.9798	7.52045e-06	0.000582507	3.60835	0.000412529	d14_vs_day0
ENSG00000171552.8_BCL2L1	0.957629	10.2983	4.9775	7.58089e-06	0.000583914	3.60238	0.000415067	d14_vs_day0
ENSG00000085831.11_TTC39A	1.09028	-0.00764533	4.97684	7.59846e-06	0.000583914	3.35174	0.00041564	d14_vs_day0
ENSG00000171657.5_GPR82	0.81071	0.563213	4.97426	7.66692e-06	0.000586865	3.4754	0.000417921	d14_vs_day0
ENSG00000204634.8_TBC1D8	-0.517128	4.60722	-4.96675	7.87006e-06	0.000600062	3.50785	0.000426513	d14_vs_day0
ENSG00000143891.12_GALM	-0.502008	3.73235	-4.96504	7.91713e-06	0.000601301	3.52931	0.000428679	d14_vs_day0
ENSG00000162772.12_ATF3	-0.849159	1.74778	-4.96164	8.01136e-06	0.00060556	3.54272	0.000432514	d14_vs_day0
ENSG00000166171.8_DPCD	1.00885	1.74995	4.96079	8.03525e-06	0.00060556	3.54847	0.000433313	d14_vs_day0
ENSG00000233461.1_RP11-295G20.2	-0.762349	2.0786	-4.95609	8.16774e-06	0.000613177	3.53688	0.000438586	d14_vs_day0
ENSG00000140525.13_FANCI	0.345087	2.88431	4.95217	8.27973e-06	0.000619203	3.51495	0.000441764	d14_vs_day0
ENSG00000221988.8_PPT2	0.587866	0.268911	4.9501	8.33969e-06	0.000621307	3.35004	0.000443549	d14_vs_day0
ENSG00000145391.8_SETD7	-0.339806	5.08388	-4.94709	8.42742e-06	0.000625456	3.43563	0.000446997	d14_vs_day0
ENSG00000130300.4_PLVAP	1.43988	2.68897	4.94385	8.5229e-06	0.000626588	3.49548	0.000449415	d14_vs_day0
ENSG00000178694.5_NSUN3	0.477168	5.39361	4.94351	8.53289e-06	0.000626588	3.42463	0.000449739	d14_vs_day0
ENSG00000101868.6_POLA1	0.358705	3.66037	4.94235	8.56734e-06	0.000626588	3.45843	0.000450678	d14_vs_day0
ENSG00000167634.8_NLRP7	-1.15195	-1.73588	-4.94001	8.63732e-06	0.000626588	2.59586	0.000452393	d14_vs_day0
ENSG00000125885.9_MCM8	0.327538	2.59354	4.93954	8.65139e-06	0.000626588	3.48078	0.000452725	d14_vs_day0
ENSG00000014919.8_COX15	-0.177046	4.64061	-4.93901	8.66739e-06	0.000626588	3.41499	0.000453083	d14_vs_day0
ENSG00000141084.6_RANBP10	0.813634	6.18786	4.93917	8.66256e-06	0.000626588	3.41591	0.000453083	d14_vs_day0
ENSG00000211966.2_IGHV5-51	-1.02189	1.80945	-4.93793	8.70014e-06	0.000626635	3.47541	0.000454059	d14_vs_day0
ENSG00000211890.3_IGHA2	-1.4925	5.63776	-4.93203	8.88038e-06	0.000636771	3.39215	0.000462435	d14_vs_day0
ENSG00000255221.2_CARD17	-1.23597	0.146234	-4.93119	8.90611e-06	0.000636771	3.26179	0.000463363	d14_vs_day0
ENSG00000246430.2_LINC00968	-0.459827	0.59259	-4.92639	9.05595e-06	0.00064512	3.33413	0.000468867	d14_vs_day0
ENSG00000105967.11_TFEC	-0.488509	5.7485	-4.92486	9.10432e-06	0.000646208	3.3625	0.000470647	d14_vs_day0
ENSG00000211941.2_IGHV3-11	-1.17062	1.33074	-4.92067	9.23756e-06	0.000653289	3.40371	0.000473214	d14_vs_day0
ENSG00000101310.10_SEC23B	-0.213398	5.22003	-4.91544	9.40703e-06	0.000662873	3.32999	0.00048046	d14_vs_day0
ENSG00000211938.2_IGHV3-7	-1.06679	2.74325	-4.91155	9.53497e-06	0.000666028	3.38466	0.00048474	d14_vs_day0
ENSG00000070214.11_SLC44A1	-0.253853	5.16199	-4.91091	9.55601e-06	0.000666028	3.31542	0.000485528	d14_vs_day0
ENSG00000124785.4_NRN1	-1.17086	0.756218	-4.91025	9.57785e-06	0.000666028	3.28937	0.000486216	d14_vs_day0
ENSG00000133106.10_EPSTI1	-0.658701	6.73416	-4.90879	9.62668e-06	0.000666028	3.32227	0.000487849	d14_vs_day0
ENSG00000152766.5_ANKRD22	-1.25469	3.89045	-4.90764	9.665e-06	0.000666028	3.33927	0.000489367	d14_vs_day0
ENSG00000248166.1_AC008984.2	-0.730561	2.11174	-4.90736	9.67434e-06	0.000666028	3.37987	0.000489629	d14_vs_day0
ENSG00000060656.15_PTPRU	-1.31415	-2.69972	-4.90623	9.71261e-06	0.000666028	1.73417	0.000491353	d14_vs_day0
ENSG00000166398.8_KIAA0355	0.263085	4.46973	4.90537	9.74137e-06	0.000666028	3.30825	0.000492383	d14_vs_day0
ENSG00000227032.1_RP11-34E5.4	-0.434305	2.6794	-4.90486	9.7589e-06	0.000666028	3.36888	0.000492843	d14_vs_day0
ENSG00000155846.12_PPARGC1B	-0.449914	3.56337	-4.90345	9.80652e-06	0.000666946	3.33555	0.000493943	d14_vs_day0
ENSG00000165516.6_KLHDC2	0.45176	4.37059	4.90082	9.8964e-06	0.000670722	3.29476	0.000497386	d14_vs_day0
ENSG00000170271.6_FAXDC2	1.07991	7.10641	4.89954	9.9406e-06	0.000671386	3.29959	0.00049794	d14_vs_day0
ENSG00000132780.12_NASP	-0.261159	5.0865	-4.89545	1.00825e-05	0.000677256	3.26506	0.000504183	d14_vs_day0
ENSG00000168803.10_ADAL	0.425984	1.07167	4.89336	1.01556e-05	0.000677256	3.29608	0.000507192	d14_vs_day0
ENSG00000211662.2_IGLV3-21	-1.29224	2.11265	-4.89265	1.01807e-05	0.000677256	3.33359	0.000507884	d14_vs_day0
ENSG00000211953.2_IGHV3-30	-0.996874	0.991903	-4.8922	1.01968e-05	0.000677256	3.28939	0.000508374	d14_vs_day0
ENSG00000271736.1_RP11-85G21.3	1.09625	0.974033	4.89208	1.0201e-05	0.000677256	3.29574	0.000508374	d14_vs_day0
ENSG00000179331.2_RAB39A	-0.527948	1.91005	-4.88833	1.03343e-05	0.000683779	3.31689	0.000513269	d14_vs_day0
ENSG00000103091.10_WDR59	0.287455	3.88387	4.88057	1.0616e-05	0.000700049	3.24387	0.000523489	d14_vs_day0
ENSG00000139572.3_GPR84	-1.05318	1.07939	-4.8778	1.07185e-05	0.000704426	3.23873	0.000527431	d14_vs_day0
ENSG00000153066.8_TXNDC11	-0.348592	4.79499	-4.87469	1.08345e-05	0.000709659	3.19968	0.00053113	d14_vs_day0
ENSG00000100342.16_APOL1	-0.592543	5.37252	-4.87139	1.09588e-05	0.000715398	3.18586	0.000535653	d14_vs_day0
ENSG00000019169.9_MARCO	-0.898972	1.69933	-4.86879	1.1058e-05	0.000719473	3.24654	0.00054028	d14_vs_day0
ENSG00000150477.10_KIAA1328	0.388331	3.0878	4.8654	1.11883e-05	0.000725531	3.22944	0.00054528	d14_vs_day0
ENSG00000163754.13_GYG1	-0.677045	4.71335	-4.86124	1.13507e-05	0.000733624	3.15921	0.000550446	d14_vs_day0
ENSG00000211666.2_IGLV2-14	-0.949201	3.5547	-4.84981	1.18084e-05	0.000760156	3.1548	0.000567704	d14_vs_day0
ENSG00000101911.8_PRPS2	-0.42863	4.05963	-4.84811	1.18781e-05	0.000760156	3.13498	0.000569423	d14_vs_day0
ENSG00000130856.11_ZNF236	0.245225	4.96723	4.84819	1.18747e-05	0.000760156	3.1114	0.000569423	d14_vs_day0
ENSG00000172765.12_TMCC1	0.375711	4.75522	4.84524	1.19966e-05	0.000762802	3.10509	0.000573269	d14_vs_day0
ENSG00000211943.2_IGHV3-15	-1.18501	1.72151	-4.84521	1.19976e-05	0.000762802	3.17984	0.000573269	d14_vs_day0
ENSG00000163113.9_OTUD7B	0.360815	2.88122	4.84276	1.20998e-05	0.000763003	3.16169	0.000577682	d14_vs_day0
ENSG00000164430.11_MB21D1	-0.381199	4.26645	-4.84249	1.21109e-05	0.000763003	3.1082	0.000577978	d14_vs_day0
ENSG00000166669.9_ATF7IP2	0.398668	4.10822	4.84232	1.2118e-05	0.000763003	3.1133	0.00057808	d14_vs_day0
ENSG00000211947.2_IGHV3-21	-0.954886	1.99058	-4.83905	1.22556e-05	0.000767441	3.16245	0.0005818	d14_vs_day0
ENSG00000112343.8_TRIM38	-0.24056	7.01824	-4.83878	1.22671e-05	0.000767441	3.09641	0.000581807	d14_vs_day0
ENSG00000137210.9_TMEM14B	0.332856	3.16623	4.83656	1.23615e-05	0.000768697	3.12839	0.000584693	d14_vs_day0
ENSG00000133488.10_SEC14L4	1.06324	1.37631	4.83429	1.24588e-05	0.000768697	3.13306	0.00058844	d14_vs_day0
ENSG00000079263.14_SP140	-0.335539	5.88403	-4.83329	1.25019e-05	0.000768697	3.0619	0.000589668	d14_vs_day0
ENSG00000225492.2_GBP1P1	-1.48872	2.05061	-4.83337	1.24986e-05	0.000768697	3.14142	0.000589668	d14_vs_day0
ENSG00000196323.7_ZBTB44	0.252086	6.88423	4.83315	1.25081e-05	0.000768697	3.07558	0.000589723	d14_vs_day0
ENSG00000153046.13_CDYL	0.566309	5.56632	4.83268	1.25283e-05	0.000768697	3.06352	0.0005902	d14_vs_day0
ENSG00000164125.11_FAM198B	-0.497631	5.88039	-4.83188	1.25629e-05	0.000768697	3.0582	0.000591539	d14_vs_day0
ENSG00000225342.1_AC079630.4	-0.678296	0.638666	-4.82986	1.2651e-05	0.000771671	3.04203	0.000593118	d14_vs_day0
ENSG00000175471.15_MCTP1	-0.403081	6.21173	-4.82838	1.27159e-05	0.000773214	3.04984	0.000595208	d14_vs_day0
ENSG00000161944.12_ASGR2	-0.610393	2.51907	-4.82252	1.29757e-05	0.000785235	3.10462	0.000603032	d14_vs_day0
ENSG00000184060.6_ADAP2	-0.46474	4.12412	-4.82211	1.2994e-05	0.000785235	3.0445	0.000603643	d14_vs_day0
ENSG00000068024.12_HDAC4	-0.383656	6.07752	-4.81759	1.31981e-05	0.000792666	3.01271	0.00061119	d14_vs_day0
ENSG00000127483.13_HP1BP3	0.210522	7.30569	4.81759	1.31982e-05	0.000792666	3.03315	0.00061119	d14_vs_day0
ENSG00000117758.9_STX12	-0.257629	5.17335	-4.8165	1.32481e-05	0.00079322	3.0048	0.00061253	d14_vs_day0
ENSG00000180628.10_PCGF5	0.525817	8.12088	4.81466	1.33325e-05	0.000793813	3.04042	0.000615291	d14_vs_day0
ENSG00000267041.1_ZNF850	0.454509	1.97303	4.81423	1.33521e-05	0.000793813	3.08249	0.000615582	d14_vs_day0
ENSG00000123473.11_STIL	0.795896	6.1302	4.81362	1.338e-05	0.000793813	3.00429	0.000616344	d14_vs_day0
ENSG00000244703.3_CD46P1	1.11581	-1.06526	4.81208	1.34515e-05	0.000795636	2.65287	0.00061803	d14_vs_day0
ENSG00000149260.10_CAPN5	0.841756	2.87739	4.80931	1.35807e-05	0.000800851	3.05099	0.000622745	d14_vs_day0
ENSG00000145685.9_LHFPL2	-0.616792	5.52955	-4.80753	1.3664e-05	0.000803337	2.97663	0.000625096	d14_vs_day0
ENSG00000188313.8_PLSCR1	-0.646731	6.62676	-4.80064	1.39926e-05	0.000820186	2.96593	0.000636648	d14_vs_day0
ENSG00000091127.9_PUS7	0.344113	2.05237	4.79738	1.41508e-05	0.000826906	3.02996	0.000642098	d14_vs_day0
ENSG00000272540.1_XXbac-BPG252P9.9	-0.750329	-0.716127	-4.79653	1.4192e-05	0.000826906	2.6043	0.000643534	d14_vs_day0
ENSG00000183762.8_KREMEN1	-0.954728	6.2963	-4.79485	1.42745e-05	0.000829237	2.94454	0.000646458	d14_vs_day0
ENSG00000166947.7_EPB42	1.02639	7.57282	4.79248	1.43915e-05	0.000833557	2.95969	0.000650421	d14_vs_day0
ENSG00000184432.5_COPB2	-0.186406	6.27655	-4.79148	1.44411e-05	0.000833952	2.92964	0.000651987	d14_vs_day0
ENSG00000223509.4_RP11-632K20.7	0.515974	2.59713	4.78991	1.45196e-05	0.000836014	2.99763	0.00065402	d14_vs_day0
ENSG00000213626.7_LBH	0.466288	5.46251	4.78302	1.48683e-05	0.000853569	2.8943	0.000664865	d14_vs_day0
ENSG00000184470.15_TXNRD2	0.582531	3.50831	4.78011	1.50179e-05	0.000859631	2.93383	0.000669765	d14_vs_day0
ENSG00000089248.6_ERP29	-0.21226	5.75568	-4.7788	1.50856e-05	0.000860984	2.88255	0.000671661	d14_vs_day0
ENSG00000110367.7_DDX6	0.251147	8.02463	4.77615	1.52238e-05	0.00086264	2.91159	0.00067535	d14_vs_day0
ENSG00000198892.6_SHISA4	1.40636	2.46891	4.77598	1.52327e-05	0.00086264	2.96022	0.000675486	d14_vs_day0
ENSG00000181544.9_FANCB	0.495029	2.11849	4.7757	1.52472e-05	0.00086264	2.96069	0.000675621	d14_vs_day0
ENSG00000039068.14_CDH1	0.866709	3.58718	4.77418	1.53273e-05	0.000864661	2.9066	0.000678406	d14_vs_day0
ENSG00000136250.7_AOAH	-0.268605	7.30755	-4.77322	1.53779e-05	0.000865019	2.8878	0.000680382	d14_vs_day0
ENSG00000112062.6_MAPK14	-0.574516	8.09004	-4.77114	1.54883e-05	0.000866676	2.89855	0.000685006	d14_vs_day0
ENSG00000225830.6_ERCC6	0.240665	4.18711	4.771	1.54962e-05	0.000866676	2.87746	0.000685096	d14_vs_day0
ENSG00000186283.9_TOR3A	-0.301969	3.24147	-4.76931	1.55863e-05	0.000869224	2.91033	0.000687363	d14_vs_day0
ENSG00000158869.6_FCER1G	-0.639152	7.11558	-4.76812	1.56501e-05	0.000870298	2.87208	0.000689238	d14_vs_day0
ENSG00000216490.2_IFI30	-0.569697	3.54575	-4.76607	1.57609e-05	0.000873968	2.886	0.000692141	d14_vs_day0
ENSG00000178445.8_GLDC	-1.07886	-0.218054	-4.76229	1.59673e-05	0.000882906	2.7622	0.000698802	d14_vs_day0
ENSG00000144659.6_SLC25A38	0.552967	4.50936	4.76115	1.60298e-05	0.000883856	2.83371	0.00070075	d14_vs_day0
ENSG00000119630.9_PGF	2.24996	-2.48477	4.75809	1.61994e-05	0.000890264	1.53997	0.000706582	d14_vs_day0
ENSG00000204397.3_CARD16	-0.505354	4.83473	-4.75631	1.62985e-05	0.000890264	2.81883	0.000710114	d14_vs_day0
ENSG00000135900.3_MRPL44	-0.265883	4.09348	-4.75578	1.63284e-05	0.000890264	2.8302	0.000710359	d14_vs_day0
ENSG00000162769.8_FLVCR1	0.265108	3.70816	4.75591	1.63209e-05	0.000890264	2.84723	0.000710359	d14_vs_day0
ENSG00000109099.9_PMP22	0.855922	-0.722596	4.75137	1.6578e-05	0.000897189	2.50049	0.000718546	d14_vs_day0
ENSG00000101017.9_CD40	-0.625061	2.42684	-4.7511	1.65933e-05	0.000897189	2.8808	0.000718681	d14_vs_day0
ENSG00000181350.7_FAM211A	0.684871	3.69845	4.75117	1.65889e-05	0.000897189	2.82817	0.000718681	d14_vs_day0
ENSG00000114166.7_KAT2B	0.593101	8.13883	4.74868	1.67318e-05	0.000901667	2.82867	0.000723875	d14_vs_day0
ENSG00000198089.10_SFI1	0.281386	4.6629	4.74804	1.67685e-05	0.000901667	2.78978	0.000724928	d14_vs_day0
ENSG00000242574.4_HLA-DMB	-0.384943	5.99726	-4.74309	1.70559e-05	0.000912893	2.76854	0.000732753	d14_vs_day0
ENSG00000176208.4_ATAD5	0.399348	3.44835	4.74231	1.71014e-05	0.000912893	2.81494	0.000734168	d14_vs_day0
ENSG00000260592.1_CTA-363E6.6	1.2335	3.72888	4.74204	1.71176e-05	0.000912893	2.80367	0.000734596	d14_vs_day0
ENSG00000213205.3_STRADBP1	0.979379	-2.23006	4.73362	1.76192e-05	0.00093708	1.82105	0.000750621	d14_vs_day0
ENSG00000108829.9_LRRC59	-0.245872	4.95666	-4.73025	1.7824e-05	0.000942956	2.72496	0.000757945	d14_vs_day0
ENSG00000162654.8_GBP4	-0.571075	7.47958	-4.73022	1.78263e-05	0.000942956	2.75242	0.000757945	d14_vs_day0
ENSG00000112294.8_ALDH5A1	0.666846	5.10585	4.72727	1.80073e-05	0.000948649	2.7164	0.000762908	d14_vs_day0
ENSG00000101347.7_SAMHD1	-0.290832	8.8499	-4.72689	1.80311e-05	0.000948649	2.76876	0.000763447	d14_vs_day0
ENSG00000132825.5_PPP1R3D	-0.378493	5.1482	-4.72428	1.81928e-05	0.000954302	2.70444	0.000768904	d14_vs_day0
ENSG00000115318.7_LOXL3	-0.502751	2.57945	-4.72359	1.82363e-05	0.000954302	2.78673	0.000769077	d14_vs_day0
ENSG00000070950.5_RAD18	0.324152	3.22624	4.72229	1.83172e-05	0.00095597	2.76042	0.000771932	d14_vs_day0
ENSG00000137073.16_UBAP2	0.532054	5.85867	4.71744	1.86247e-05	0.000966851	2.68848	0.000780684	d14_vs_day0
ENSG00000166169.12_POLL	0.886532	5.4954	4.71749	1.86211e-05	0.000966851	2.68199	0.000780684	d14_vs_day0
ENSG00000137193.9_PIM1	0.854197	8.68194	4.71241	1.89484e-05	0.000981044	2.72039	0.00079124	d14_vs_day0
ENSG00000008441.12_NFIX	0.885764	6.49605	4.70846	1.92063e-05	0.000991769	2.66647	0.000800759	d14_vs_day0
ENSG00000166598.8_HSP90B1	-0.473149	7.16301	-4.70697	1.9305e-05	0.000992472	2.67206	0.000803444	d14_vs_day0
ENSG00000138459.4_SLC35A5	-0.222247	4.89362	-4.70671	1.93217e-05	0.000992472	2.64934	0.00080385	d14_vs_day0
ENSG00000134809.4_TIMM10	-0.654578	2.21538	-4.7017	1.9656e-05	0.00100699	2.72608	0.000816019	d14_vs_day0
ENSG00000256269.2_HMBS	0.920169	2.7951	4.70076	1.97198e-05	0.00100762	2.70508	0.0008178	d14_vs_day0
ENSG00000168477.13_TNXB	0.734155	1.11954	4.6995	1.98046e-05	0.00100919	2.69937	0.000819774	d14_vs_day0
ENSG00000253701.1_AL928768.3	-1.45766	-3.02994	-4.69878	1.9854e-05	0.00100919	1.25055	0.000820458	d14_vs_day0
ENSG00000211956.2_IGHV4-34	-1.09721	0.990774	-4.69164	2.03448e-05	0.00103145	2.66926	0.000837785	d14_vs_day0
ENSG00000196396.5_PTPN1	-0.253159	6.19753	-4.68947	2.04966e-05	0.00103646	2.59637	0.000841965	d14_vs_day0
ENSG00000188641.8_DPYD	-0.291442	7.71555	-4.68848	2.05659e-05	0.00103728	2.62158	0.000843628	d14_vs_day0
ENSG00000143479.11_DYRK3	0.851049	2.71422	4.68707	2.06654e-05	0.00103961	2.65941	0.000846228	d14_vs_day0
ENSG00000135378.3_PRRG4	-0.600882	5.58442	-4.68387	2.08924e-05	0.00104833	2.57451	0.000853689	d14_vs_day0
ENSG00000142089.11_IFITM3	-0.972675	7.90058	-4.67271	2.17047e-05	0.00108629	2.57849	0.000877432	d14_vs_day0
ENSG00000145428.10_RNF175	0.71929	0.118888	4.66921	2.19664e-05	0.00109382	2.49127	0.000884382	d14_vs_day0
ENSG00000171984.10_C20orf196	0.619917	1.7271	4.6692	2.19672e-05	0.00109382	2.62521	0.000884382	d14_vs_day0
ENSG00000133321.6_RARRES3	-0.473008	5.39319	-4.66716	2.21202e-05	0.00109864	2.51861	0.000888405	d14_vs_day0
ENSG00000133606.6_MKRN1	0.772796	10.4708	4.66557	2.22407e-05	0.00110182	2.6022	0.000891284	d14_vs_day0
ENSG00000182389.14_CACNB4	1.03314	1.29575	4.66401	2.23597e-05	0.00110491	2.58462	0.000894649	d14_vs_day0
ENSG00000204936.5_CD177	-2.03856	3.76211	-4.66261	2.24672e-05	0.00110742	2.55102	0.000897637	d14_vs_day0
ENSG00000188404.4_SELL	-0.477197	10.195	-4.66056	2.26245e-05	0.00111236	2.58046	0.000902161	d14_vs_day0
ENSG00000089041.12_P2RX7	-0.47991	3.63234	-4.6554	2.30266e-05	0.00112576	2.52479	0.000912911	d14_vs_day0
ENSG00000083937.4_CHMP2B	-0.309604	5.00961	-4.6544	2.31055e-05	0.00112576	2.47857	0.000915061	d14_vs_day0
ENSG00000155287.6_SLC25A28	-0.260266	4.01551	-4.65432	2.31114e-05	0.00112576	2.50525	0.000915061	d14_vs_day0
ENSG00000181826.5_RELL1	0.463504	4.39181	4.65412	2.31277e-05	0.00112576	2.49574	0.000915061	d14_vs_day0
ENSG00000229358.2_AC018633.4	0.764875	1.93345	4.65178	2.33129e-05	0.00113195	2.57022	0.000921144	d14_vs_day0
ENSG00000102760.12_RGCC	0.824634	4.69982	4.65081	2.339e-05	0.00113288	2.47537	0.000923566	d14_vs_day0
ENSG00000143870.8_PDIA6	-0.302648	5.77146	-4.64849	2.35756e-05	0.00113904	2.45933	0.000929036	d14_vs_day0
ENSG00000107130.6_NCS1	1.11385	-1.43228	4.64107	2.41801e-05	0.00116536	1.95338	0.000948369	d14_vs_day0
ENSG00000165996.9_PTPLA	0.823685	-0.408857	4.6354	2.46514e-05	0.00118303	2.34015	0.000962984	d14_vs_day0
ENSG00000150337.9_FCGR1A	-0.798493	5.8571	-4.63432	2.47425e-05	0.00118303	2.41692	0.00096534	d14_vs_day0
ENSG00000117228.9_GBP1	-0.706548	8.777	-4.63396	2.47731e-05	0.00118303	2.47047	0.000966127	d14_vs_day0
ENSG00000168899.4_VAMP5	-0.787118	2.31433	-4.63377	2.47891e-05	0.00118303	2.51011	0.000966429	d14_vs_day0
ENSG00000102904.10_TSNAXIP1	0.905913	-0.835544	4.63206	2.4934e-05	0.00118704	2.17999	0.000969172	d14_vs_day0
ENSG00000107036.7_KIAA1432	-0.206268	6.09837	-4.62685	2.53802e-05	0.00120035	2.39204	0.000981631	d14_vs_day0
ENSG00000224789.1_AC012363.4	-1.14405	-0.863294	-4.62592	2.54608e-05	0.00120035	2.08113	0.000983475	d14_vs_day0
ENSG00000161929.10_SCIMP	-0.386088	4.49071	-4.62539	2.55069e-05	0.00120035	2.39567	0.000984257	d14_vs_day0
ENSG00000080839.7_RBL1_ENSG00000080839.7	0.338202	4.51154	4.62447	2.55872e-05	0.00120035	2.3994	0.000986053	d14_vs_day0
ENSG00000125037.8_EMC3	0.699491	6.52805	4.6235	2.56715e-05	0.00120035	2.39321	0.000988326	d14_vs_day0
ENSG00000171914.10_TLN2	0.742405	1.63517	4.62311	2.57056e-05	0.00120035	2.48208	0.000988339	d14_vs_day0
ENSG00000184678.8_HIST2H2BE	-0.365725	6.7008	-4.62322	2.56955e-05	0.00120035	2.3919	0.000988339	d14_vs_day0
ENSG00000227533.1_SLC2A1-AS1	0.936457	0.0460152	4.62312	2.57048e-05	0.00120035	2.31578	0.000988339	d14_vs_day0
ENSG00000188021.7_UBQLN2	-0.268945	5.43679	-4.62037	2.59467e-05	0.00120872	2.36648	0.000994345	d14_vs_day0
ENSG00000211974.2_IGHV2-70	-1.35504	-1.09485	-4.61803	2.61536e-05	0.00121132	2.03953	0.000999365	d14_vs_day0
ENSG00000170540.10_ARL6IP1	0.46342	6.37852	4.6167	2.62728e-05	0.00121132	2.36614	0.00100266	d14_vs_day0
ENSG00000118705.12_RPN2	-0.227694	6.0774	-4.61625	2.63129e-05	0.00121132	2.3581	0.0010028	d14_vs_day0
ENSG00000133069.10_TMCC2	1.03569	6.42151	4.61638	2.63011e-05	0.00121132	2.36763	0.0010028	d14_vs_day0
ENSG00000139734.13_DIAPH3	0.629674	1.35603	4.6165	2.62901e-05	0.00121132	2.46056	0.0010028	d14_vs_day0
ENSG00000156587.11_UBE2L6	-0.522894	7.19067	-4.61265	2.66371e-05	0.00122093	2.36748	0.00101055	d14_vs_day0
ENSG00000088992.13_TESC	0.945123	5.84893	4.61254	2.66466e-05	0.00122093	2.34578	0.00101058	d14_vs_day0
ENSG00000099860.4_GADD45B	-0.466444	5.28059	-4.60823	2.70402e-05	0.00123606	2.32823	0.00102056	d14_vs_day0
ENSG00000211934.2_IGHV1-2	-1.2401	1.66278	-4.60742	2.71148e-05	0.00123658	2.43316	0.00102206	d14_vs_day0
ENSG00000185432.10_METTL7A	-0.254135	6.03462	-4.60424	2.74095e-05	0.0012471	2.31979	0.00103117	d14_vs_day0
ENSG00000157404.11_KIT	0.791272	0.112392	4.6015	2.76667e-05	0.00125587	2.28234	0.00103823	d14_vs_day0
ENSG00000223546.2_LINC00630	0.423432	0.749448	4.59919	2.78846e-05	0.00126283	2.35253	0.00104435	d14_vs_day0
ENSG00000129667.8_RHBDF2	-0.526836	5.66896	-4.59694	2.80986e-05	0.00126957	2.29316	0.00105035	d14_vs_day0
ENSG00000057757.5_PITHD1	1.02201	7.14628	4.59562	2.82245e-05	0.00127232	2.31575	0.00105472	d14_vs_day0
ENSG00000183087.9_GAS6	-0.775401	1.13814	-4.59472	2.83114e-05	0.0012733	2.37849	0.00105628	d14_vs_day0
ENSG00000143164.11_DCAF6	0.426417	6.3398	4.59373	2.84066e-05	0.00127464	2.29241	0.0010595	d14_vs_day0
ENSG00000231256.3_C17orf105	-0.90838	-1.8321	-4.59106	2.86658e-05	0.00128038	1.64614	0.00106611	d14_vs_day0
ENSG00000239951.1_IGKV3-20	-0.91007	3.30168	-4.59123	2.86489e-05	0.00128038	2.32982	0.00106611	d14_vs_day0
ENSG00000164292.8_RHOBTB3	0.483226	3.67715	4.58361	2.94e-05	0.00130974	2.2956	0.00108685	d14_vs_day0
ENSG00000211685.1_IGLC7	-1.40661	-2.11965	-4.58303	2.94573e-05	0.00130974	1.5061	0.00108794	d14_vs_day0
ENSG00000231389.3_HLA-DPA1	-0.442966	7.98045	-4.57906	2.98569e-05	0.00132449	2.27681	0.00109854	d14_vs_day0
ENSG00000251230.1_RP11-701P16.5	-0.864142	0.949753	-4.57485	3.02864e-05	0.0013405	2.30535	0.0011112	d14_vs_day0
ENSG00000146054.13_TRIM7	-0.808934	0.464356	-4.57368	3.04074e-05	0.00134281	2.25693	0.00111459	d14_vs_day0
ENSG00000168405.10_CMAHP	-0.303801	4.12877	-4.57259	3.05197e-05	0.00134473	2.23941	0.00111662	d14_vs_day0
ENSG00000238269.4_PAGE2B	1.19161	-1.25215	4.57084	3.07011e-05	0.00134937	2.05339	0.00112185	d14_vs_day0
ENSG00000067221.9_STOML1	-0.480494	1.5294	-4.5701	3.07785e-05	0.00134937	2.31336	0.00112398	d14_vs_day0
ENSG00000121621.6_KIF18A	0.528786	1.81658	4.56958	3.08324e-05	0.00134937	2.31445	0.00112517	d14_vs_day0
ENSG00000198019.8_FCGR1B	-0.653149	4.32149	-4.56825	3.09727e-05	0.0013494	2.21603	0.00112825	d14_vs_day0
ENSG00000205664.6_RP11-706O15.1	0.460265	1.86986	4.568	3.09984e-05	0.0013494	2.31048	0.00112884	d14_vs_day0
ENSG00000168785.3_TSPAN5	0.860453	6.74689	4.5676	3.10405e-05	0.0013494	2.21681	0.00112967	d14_vs_day0
ENSG00000137804.8_NUSAP1	0.654364	4.11771	4.56634	3.11731e-05	0.00135112	2.22607	0.00113344	d14_vs_day0
ENSG00000181722.11_ZBTB20	0.27697	4.37954	4.56591	3.12185e-05	0.00135112	2.209	0.00113474	d14_vs_day0
ENSG00000100749.3_VRK1	0.71394	4.56908	4.56478	3.13383e-05	0.0013533	2.21948	0.00113803	d14_vs_day0
ENSG00000082397.11_EPB41L3	-0.459751	5.02015	-4.55755	3.21157e-05	0.00138275	2.16714	0.00115658	d14_vs_day0
ENSG00000100479.8_POLE2	0.788841	1.83526	4.55713	3.2162e-05	0.00138275	2.27509	0.00115718	d14_vs_day0
ENSG00000116675.11_DNAJC6	0.68704	4.31887	4.55641	3.22408e-05	0.0013831	2.18156	0.0011593	d14_vs_day0
ENSG00000136999.4_NOV	0.929442	2.30604	4.55513	3.23809e-05	0.00138606	2.26702	0.00116363	d14_vs_day0
ENSG00000205531.8_NAP1L4	0.363269	6.14155	4.55174	3.27547e-05	0.00139899	2.15324	0.00117274	d14_vs_day0
ENSG00000186834.2_HEXIM1	0.476367	4.74314	4.55069	3.28714e-05	0.00140054	2.14835	0.00117477	d14_vs_day0
ENSG00000113811.6_SELK	0.623324	4.14183	4.55012	3.29344e-05	0.00140054	2.16311	0.001176	d14_vs_day0
ENSG00000112367.6_FIG4	-0.244481	4.49509	-4.54898	3.30621e-05	0.00140291	2.14954	0.00117757	d14_vs_day0
ENSG00000047346.8_FAM214A	0.266347	5.34194	4.54815	3.31549e-05	0.0014038	2.13365	0.00117914	d14_vs_day0
ENSG00000128253.9_RFPL2	1.25552	-2.45344	4.54708	3.32751e-05	0.00140584	1.19781	0.00118126	d14_vs_day0
ENSG00000124496.8_TRERF1	0.234839	5.66483	4.54497	3.35133e-05	0.00141284	2.12398	0.00118744	d14_vs_day0
ENSG00000109674.3_NEIL3	0.889603	4.20416	4.54145	3.39152e-05	0.0014267	2.1671	0.00119734	d14_vs_day0
ENSG00000104626.10_ERI1	-0.447768	4.47974	-4.54021	3.40583e-05	0.00142964	2.12207	0.00120069	d14_vs_day0
ENSG00000176771.11_NCKAP5	1.4553	-3.45738	4.53832	3.42761e-05	0.0014357	0.436061	0.00120547	d14_vs_day0
ENSG00000070269.9_TMEM260	-0.388784	5.14753	-4.53549	3.46058e-05	0.0014464	2.09596	0.00121378	d14_vs_day0
ENSG00000166002.2_SMCO4	-0.54006	2.43784	-4.53137	3.50916e-05	0.00145991	2.18471	0.00122696	d14_vs_day0
ENSG00000228097.1_RP11-39K24.12	-0.569266	2.00802	-4.5315	3.50755e-05	0.00145991	2.19718	0.00122696	d14_vs_day0
ENSG00000136048.9_DRAM1	-0.435817	4.07666	-4.53085	3.51533e-05	0.00145991	2.10559	0.00122857	d14_vs_day0
ENSG00000121104.3_FAM117A	0.701932	7.05546	4.5295	3.53137e-05	0.00146346	2.10107	0.00123124	d14_vs_day0
ENSG00000132716.13_DCAF8_ENSG00000132716.13	0.176725	5.76194	4.52456	3.59089e-05	0.00148497	2.05958	0.00124679	d14_vs_day0
ENSG00000107518.12_ATRNL1	1.42629	-3.89451	4.52375	3.60073e-05	0.00148589	0.273067	0.00124873	d14_vs_day0
ENSG00000174442.7_ZWILCH	0.419295	2.28539	4.52139	3.62946e-05	0.00149459	2.15619	0.00125646	d14_vs_day0
ENSG00000203326.5_ZNF525	0.437732	3.97766	4.52051	3.64031e-05	0.0014959	2.08024	0.00125873	d14_vs_day0
ENSG00000069849.6_ATP1B3	-0.305548	3.8985	-4.51668	3.68777e-05	0.00150947	2.07003	0.00126912	d14_vs_day0
ENSG00000204516.5_MICB	-0.345374	4.86338	-4.51659	3.68879e-05	0.00150947	2.03794	0.00126912	d14_vs_day0
ENSG00000121316.6_PLBD1	-0.551199	7.31679	-4.5058	3.82569e-05	0.00156221	2.03	0.00130358	d14_vs_day0
ENSG00000113595.10_TRIM23	0.354356	4.81958	4.50224	3.87189e-05	0.00157778	1.99295	0.00131512	d14_vs_day0
ENSG00000271605.1_MILR1	-0.489587	2.1421	-4.50118	3.88573e-05	0.00158012	2.09937	0.00131844	d14_vs_day0
ENSG00000241755.1_IGKV1-9	-1.11458	1.40423	-4.49928	3.91068e-05	0.00158654	2.09614	0.00132599	d14_vs_day0
ENSG00000165389.6_SPTSSA	-0.435509	2.99461	-4.49875	3.91778e-05	0.00158654	2.05681	0.00132724	d14_vs_day0
ENSG00000140464.15_PML	-0.423476	6.15701	-4.498	3.92762e-05	0.00158723	1.98007	0.00132942	d14_vs_day0
ENSG00000264469.1_RP11-173M1.8	-0.40538	2.93023	-4.49722	3.93802e-05	0.00158815	2.05842	0.00133179	d14_vs_day0
ENSG00000137460.4_FHDC1	0.745281	2.68402	4.49197	4.00834e-05	0.00161317	2.04851	0.00134585	d14_vs_day0
ENSG00000241490.1_RP11-553L6.2	0.572664	0.834863	4.48519	4.1009e-05	0.00164703	2.01328	0.00136752	d14_vs_day0
ENSG00000049245.8_VAMP3	-0.328334	6.07772	-4.48398	4.11774e-05	0.00165032	1.93502	0.00137157	d14_vs_day0
ENSG00000011028.9_MRC2	1.19849	4.05762	4.48338	4.12601e-05	0.00165032	1.95867	0.00137238	d14_vs_day0
ENSG00000204385.6_SLC44A4	1.14583	-1.53717	4.4826	4.13689e-05	0.00165129	1.53893	0.00137482	d14_vs_day0
ENSG00000237927.1_RP3-393E18.2	-1.06271	0.358082	-4.48138	4.15395e-05	0.00165471	1.96718	0.00137775	d14_vs_day0
ENSG00000129682.9_FGF13	-0.906618	0.208491	-4.47964	4.17839e-05	0.00166106	1.93637	0.00138508	d14_vs_day0
ENSG00000136929.8_HEMGN	0.916201	7.73696	4.47855	4.19364e-05	0.00166373	1.9569	0.00138856	d14_vs_day0
ENSG00000122733.11_KIAA1045	1.54606	-2.01809	4.47564	4.23491e-05	0.00167478	1.16744	0.00139906	d14_vs_day0
ENSG00000164123.6_C4orf45	0.964052	-2.60966	4.47538	4.23865e-05	0.00167478	1.26567	0.00139915	d14_vs_day0
ENSG00000122483.13_CCDC18	0.393726	3.8998	4.47386	4.26039e-05	0.00167997	1.94725	0.0014047	d14_vs_day0
ENSG00000121064.8_SCPEP1	-0.366043	5.7126	-4.47186	4.28914e-05	0.0016879	1.89277	0.0014122	d14_vs_day0
ENSG00000211933.2_IGHV6-1	-1.5951	-0.746938	-4.47044	4.30978e-05	0.00169261	1.71123	0.00141859	d14_vs_day0
ENSG00000116985.6_BMP8B	-0.643656	0.508854	-4.46559	4.38061e-05	0.00171682	1.94971	0.00143787	d14_vs_day0
ENSG00000162367.7_TAL1	0.654656	5.69767	4.46502	4.38902e-05	0.00171682	1.87225	0.00143982	d14_vs_day0
ENSG00000042062.7_FAM65C	0.916361	2.00706	4.46277	4.42232e-05	0.00172594	1.98131	0.00144669	d14_vs_day0
ENSG00000179914.4_ITLN1	1.24893	0.791274	4.46226	4.43002e-05	0.00172594	1.96169	0.001448	d14_vs_day0
ENSG00000107864.10_CPEB3	-0.277422	3.40315	-4.45939	4.47293e-05	0.00173919	1.91597	0.00145755	d14_vs_day0
ENSG00000166046.6_TCP11L2	0.546463	7.61427	4.45835	4.48858e-05	0.0017418	1.88714	0.00146224	d14_vs_day0
ENSG00000110090.8_CPT1A	0.415842	5.17347	4.45763	4.49944e-05	0.00174255	1.84575	0.00146415	d14_vs_day0
ENSG00000136026.9_CKAP4	-0.494169	5.54202	-4.45502	4.53913e-05	0.00175444	1.83822	0.00147216	d14_vs_day0
ENSG00000198876.8_DCAF12	0.767892	11.1705	4.45291	4.57137e-05	0.00176341	1.94369	0.00148015	d14_vs_day0
ENSG00000185482.3_STAC3	-0.463199	0.997272	-4.45221	4.5821e-05	0.00176406	1.94136	0.0014824	d14_vs_day0
ENSG00000116793.11_PHTF1	-0.474425	4.49545	-4.4497	4.62096e-05	0.001772	1.83279	0.00149167	d14_vs_day0
ENSG00000211949.2_IGHV3-23	-0.948807	3.21926	-4.44946	4.62471e-05	0.001772	1.88549	0.00149243	d14_vs_day0
ENSG00000101052.8_IFT52	0.488181	3.53783	4.44912	4.62996e-05	0.001772	1.86728	0.00149293	d14_vs_day0
ENSG00000162390.13_ACOT11	0.697068	0.0808898	4.44711	4.6613e-05	0.00178051	1.83203	0.00149844	d14_vs_day0
ENSG00000183111.7_ARHGEF37	1.00156	2.61479	4.44119	4.75486e-05	0.0018127	1.89204	0.00152398	d14_vs_day0
ENSG00000165240.13_ATP7A	0.25598	5.76897	4.44053	4.76549e-05	0.00181271	1.79309	0.00152571	d14_vs_day0
ENSG00000113916.13_BCL6	-0.602086	8.90962	-4.44003	4.77347e-05	0.00181271	1.85939	0.00152743	d14_vs_day0
ENSG00000132465.6_IGJ	-1.08688	6.11896	-4.43925	4.78601e-05	0.00181295	1.80292	0.00152977	d14_vs_day0
ENSG00000154451.10_GBP5	-0.770305	10.5862	-4.43829	4.80147e-05	0.00181295	1.88735	0.00153236	d14_vs_day0
ENSG00000197771.8_MCMBP	-0.245319	6.16567	-4.43825	4.80196e-05	0.00181295	1.7903	0.00153236	d14_vs_day0
ENSG00000183625.10_CCR3	0.640077	4.01177	4.43755	4.81329e-05	0.00181372	1.81944	0.00153556	d14_vs_day0
ENSG00000108924.9_HLF	0.66988	-0.288573	4.43661	4.82857e-05	0.00181392	1.6914	0.00153876	d14_vs_day0
ENSG00000100219.12_XBP1	-0.355631	6.37414	-4.43637	4.83242e-05	0.00181392	1.78807	0.00153956	d14_vs_day0
ENSG00000211897.3_IGHG3	-0.985454	2.98865	-4.43446	4.86345e-05	0.00182206	1.85106	0.00154566	d14_vs_day0
ENSG00000111224.9_PARP11	-0.302344	4.38983	-4.43376	4.87498e-05	0.0018224	1.78808	0.00154723	d14_vs_day0
ENSG00000197903.6_HIST1H2BK	-0.354319	5.88243	-4.43316	4.88467e-05	0.0018224	1.7714	0.00154947	d14_vs_day0
ENSG00000136908.13_DPM2	0.740189	6.17763	4.4327	4.89234e-05	0.0018224	1.77506	0.00155106	d14_vs_day0
ENSG00000110693.11_SOX6	0.697224	5.88983	4.43186	4.90607e-05	0.00182403	1.77429	0.00155376	d14_vs_day0
ENSG00000134970.13_TMED7	-0.200044	5.65047	-4.43099	4.92039e-05	0.00182588	1.76128	0.00155647	d14_vs_day0
ENSG00000206199.5_ANKUB1	1.19053	-0.3001	4.42746	4.97896e-05	0.0018441	1.65198	0.00156833	d14_vs_day0
ENSG00000268758.1_EMR4P	0.760286	2.5921	4.42512	5.01818e-05	0.00185511	1.85246	0.00157771	d14_vs_day0
ENSG00000102109.6_PCSK1N	1.3068	0.417271	4.42227	5.06633e-05	0.00186937	1.80621	0.00158844	d14_vs_day0
ENSG00000141096.4_DPEP3	0.679327	0.801877	4.42061	5.09458e-05	0.00187625	1.83272	0.00159488	d14_vs_day0
ENSG00000253276.1_CCDC71L	-0.409658	4.41203	-4.41879	5.12589e-05	0.00188422	1.73713	0.00160212	d14_vs_day0
ENSG00000112077.11_RHAG	0.806036	1.88362	4.41548	5.18301e-05	0.00190091	1.83652	0.00161824	d14_vs_day0
ENSG00000146425.6_DYNLT1	-0.345885	5.20533	-4.41423	5.2047e-05	0.00190091	1.7094	0.00162329	d14_vs_day0
ENSG00000029153.10_ARNTL2	-0.583866	1.11006	-4.41243	5.2361e-05	0.00190091	1.82553	0.00162935	d14_vs_day0
ENSG00000123240.12_OPTN	0.665821	7.42078	4.4123	5.23841e-05	0.00190091	1.73864	0.00162935	d14_vs_day0
ENSG00000143110.7_C1orf162	-0.326774	6.12585	-4.41224	5.23946e-05	0.00190091	1.70748	0.00162935	d14_vs_day0
ENSG00000182487.8_NCF1B	-0.527348	4.7672	-4.4125	5.23498e-05	0.00190091	1.70813	0.00162935	d14_vs_day0
ENSG00000224397.1_RP11-290F20.3	-0.417786	5.31737	-4.41237	5.2372e-05	0.00190091	1.70246	0.00162935	d14_vs_day0
ENSG00000183508.4_FAM46C	0.808064	10.7062	4.41076	5.26559e-05	0.00190685	1.80707	0.00163586	d14_vs_day0
ENSG00000228794.3_RP11-206L10.11	0.379609	2.66995	4.41016	5.27611e-05	0.00190712	1.80019	0.0016377	d14_vs_day0
ENSG00000108309.8_RUNDC3A	1.02253	5.03017	4.40885	5.29928e-05	0.00191107	1.69291	0.00164359	d14_vs_day0
ENSG00000008513.10_ST3GAL1	0.334223	7.50257	4.40844	5.30662e-05	0.00191107	1.72373	0.00164516	d14_vs_day0
ENSG00000013619.9_MAMLD1	0.551356	0.650986	4.40304	5.4034e-05	0.00194234	1.77347	0.00166969	d14_vs_day0
ENSG00000103642.7_LACTB	-0.388545	4.63918	-4.39686	5.51627e-05	0.00197621	1.66176	0.00169919	d14_vs_day0
ENSG00000164849.7_GPR146	0.734824	5.29316	4.39622	5.52799e-05	0.00197621	1.6518	0.00170101	d14_vs_day0
ENSG00000228302.2_RP11-186N15.3	-1.07076	-0.92967	-4.39628	5.52692e-05	0.00197621	1.48645	0.00170101	d14_vs_day0
ENSG00000237711.1_RP11-39K24.13	-0.514905	2.43027	-4.39557	5.54014e-05	0.00197693	1.7661	0.00170296	d14_vs_day0
ENSG00000104972.10_LILRB1	-0.45213	5.25897	-4.39395	5.57011e-05	0.00198399	1.64471	0.00171127	d14_vs_day0
ENSG00000163463.6_KRTCAP2	-0.181737	4.17124	-4.3924	5.59902e-05	0.00199066	1.66402	0.0017164	d14_vs_day0
ENSG00000184752.8_NDUFA12	-0.246827	3.58933	-4.38853	5.67197e-05	0.00201293	1.6793	0.00173607	d14_vs_day0
ENSG00000148225.11_WDR31	0.701191	-0.632625	4.38371	5.76417e-05	0.00203983	1.55033	0.00175798	d14_vs_day0
ENSG00000104093.9_DMXL2	-0.331465	8.12057	-4.38347	5.76866e-05	0.00203983	1.66028	0.00175843	d14_vs_day0
ENSG00000243273.1_RP11-166N6.2	-1.32696	-2.17818	-4.38093	5.81792e-05	0.00205336	1.04142	0.00176949	d14_vs_day0
ENSG00000155363.14_MOV10	-0.451658	5.34273	-4.38041	5.82797e-05	0.00205336	1.60185	0.00177144	d14_vs_day0
ENSG00000197465.9_GYPE	0.857109	0.705436	4.37766	5.88177e-05	0.00206858	1.71096	0.00178455	d14_vs_day0
ENSG00000136842.8_TMOD1	0.719426	5.97094	4.37683	5.8981e-05	0.0020706	1.59734	0.00178719	d14_vs_day0
ENSG00000077238.9_IL4R	-0.498426	7.31774	-4.37125	6.00882e-05	0.00209965	1.6044	0.0018137	d14_vs_day0
ENSG00000175643.7_RMI2	-0.799414	1.69796	-4.37129	6.0081e-05	0.00209965	1.70907	0.0018137	d14_vs_day0
ENSG00000145016.9_KIAA0226	-0.217143	5.5685	-4.37074	6.01909e-05	0.00209965	1.57055	0.00181446	d14_vs_day0
ENSG00000124701.5_APOBEC2	1.40764	-1.16485	4.3703	6.02807e-05	0.00209965	1.36941	0.0018167	d14_vs_day0
ENSG00000165392.5_WRN	0.306074	3.76868	4.36997	6.03467e-05	0.00209965	1.61423	0.00181776	d14_vs_day0
ENSG00000075399.8_VPS9D1	-0.646811	4.38728	-4.36932	6.04781e-05	0.00210048	1.5828	0.00182031	d14_vs_day0
ENSG00000249741.2_RP11-673E1.3	1.18634	-2.6933	4.3657	6.12122e-05	0.0021222	0.631176	0.00183721	d14_vs_day0
ENSG00000185651.10_UBE2L3	-0.204821	5.39139	-4.36459	6.14397e-05	0.00212632	1.55077	0.00184299	d14_vs_day0
ENSG00000133328.3_HRASLS2	-1.42236	-2.79503	-4.36287	6.17926e-05	0.00212995	0.721133	0.00185084	d14_vs_day0
ENSG00000118193.7_KIF14	0.524964	2.68911	4.36248	6.18722e-05	0.00212995	1.64492	0.00185133	d14_vs_day0
ENSG00000167680.11_SEMA6B	-1.0141	-0.974626	-4.3627	6.18286e-05	0.00212995	1.39472	0.00185133	d14_vs_day0
ENSG00000177556.7_ATOX1	-0.167774	3.72373	-4.36066	6.22503e-05	0.00213417	1.5896	0.00185932	d14_vs_day0
ENSG00000179082.3_C9orf106	-0.469761	2.30946	-4.36067	6.22473e-05	0.00213417	1.66137	0.00185932	d14_vs_day0
ENSG00000087237.6_CETP	-0.834462	-0.596756	-4.36031	6.23228e-05	0.00213417	1.50197	0.00186053	d14_vs_day0
ENSG00000205639.5_MFSD2B	0.799131	3.70528	4.35735	6.29401e-05	0.00215154	1.56948	0.00187566	d14_vs_day0
ENSG00000072274.8_TFRC	0.539408	6.46186	4.35347	6.37582e-05	0.00217569	1.53194	0.00189178	d14_vs_day0
ENSG00000138760.4_SCARB2	-0.295577	5.15904	-4.3526	6.39441e-05	0.00217823	1.51439	0.0018954	d14_vs_day0
ENSG00000105610.4_KLF1	1.05029	4.81333	4.35054	6.43836e-05	0.00217948	1.51241	0.00190251	d14_vs_day0
ENSG00000108679.8_LGALS3BP	-0.64503	3.68548	-4.35049	6.43951e-05	0.00217948	1.55698	0.00190251	d14_vs_day0
ENSG00000159228.8_CBR1	-0.420319	3.19001	-4.35055	6.43826e-05	0.00217948	1.58692	0.00190251	d14_vs_day0
ENSG00000211962.2_IGHV1-46	-0.992215	0.399127	-4.35034	6.44275e-05	0.00217948	1.60858	0.00190276	d14_vs_day0
ENSG00000151694.8_ADAM17	-0.26572	5.69018	-4.348	6.49309e-05	0.00219076	1.50015	0.00191593	d14_vs_day0
ENSG00000217159.2_LARP1P1	-1.04707	-2.69849	-4.34775	6.49854e-05	0.00219076	0.67939	0.00191648	d14_vs_day0
ENSG00000173926.5_MARCH3	0.598515	2.45627	4.34477	6.56342e-05	0.00220882	1.60093	0.00192939	d14_vs_day0
ENSG00000167202.7_TBC1D2B	-0.208866	6.39565	-4.34404	6.57925e-05	0.00221033	1.49629	0.00193259	d14_vs_day0
ENSG00000152804.6_HHEX	-0.341269	5.03246	-4.34343	6.59273e-05	0.00221106	1.48649	0.00193557	d14_vs_day0
ENSG00000120725.8_SIL1	-0.321115	2.91577	-4.34032	6.66131e-05	0.00223022	1.56983	0.00194838	d14_vs_day0
ENSG00000114354.8_TFG	-0.168946	4.69737	-4.33727	6.72932e-05	0.00224346	1.4732	0.00195898	d14_vs_day0
ENSG00000119655.4_NPC2	-0.397347	5.96599	-4.3375	6.7242e-05	0.00224346	1.4705	0.00195898	d14_vs_day0
ENSG00000185480.7_PARPBP	0.490342	1.90093	4.337	6.73532e-05	0.00224346	1.59647	0.00196024	d14_vs_day0
ENSG00000143727.11_ACP1	0.491904	5.60867	4.33141	6.86177e-05	0.00228151	1.44968	0.00198618	d14_vs_day0
ENSG00000211939.2_IGHV1-8	-0.930648	0.186705	-4.3307	6.87786e-05	0.00228151	1.52022	0.00198986	d14_vs_day0
ENSG00000138600.5_SPPL2A	-0.23301	5.45125	-4.33041	6.88461e-05	0.00228151	1.44331	0.00199132	d14_vs_day0
ENSG00000122966.9_CIT	0.510036	1.53828	4.32972	6.90032e-05	0.00228284	1.5827	0.00199389	d14_vs_day0
ENSG00000145088.4_EAF2	-0.336558	2.17115	-4.32567	6.99396e-05	0.0023099	1.55844	0.00201548	d14_vs_day0
ENSG00000123933.10_MXD4	0.377476	5.33912	4.3235	7.04459e-05	0.00231877	1.42112	0.00202409	d14_vs_day0
ENSG00000136205.12_TNS3	-0.469922	4.31785	-4.32354	7.04346e-05	0.00231877	1.44143	0.00202409	d14_vs_day0
ENSG00000181481.9_RNF135	-0.34192	3.65823	-4.32273	7.06264e-05	0.00232005	1.4696	0.00202779	d14_vs_day0
ENSG00000114978.12_MOB1A	-0.229216	7.54133	-4.32209	7.07765e-05	0.00232005	1.45412	0.0020306	d14_vs_day0
ENSG00000125257.9_ABCC4	0.528043	5.51172	4.32181	7.08411e-05	0.00232005	1.42115	0.00203087	d14_vs_day0
ENSG00000135525.14_MAP7	0.637531	0.87053	4.31881	7.15504e-05	0.00233706	1.53728	0.00204585	d14_vs_day0
ENSG00000204178.5_TMEM57	0.396294	4.85379	4.31861	7.15999e-05	0.00233706	1.41325	0.00204671	d14_vs_day0
ENSG00000204764.7_RANBP17	0.650889	-0.106577	4.31688	7.20103e-05	0.00234652	1.49085	0.00205693	d14_vs_day0
ENSG00000151474.15_FRMD4A	0.695751	4.31936	4.31633	7.21427e-05	0.00234665	1.41443	0.00205921	d14_vs_day0
ENSG00000078124.7_ACER3	-0.300235	4.98891	-4.31586	7.22546e-05	0.00234665	1.40073	0.00206108	d14_vs_day0
ENSG00000170439.5_METTL7B	-1.67475	-0.59976	-4.31495	7.24743e-05	0.00234988	1.33029	0.00206666	d14_vs_day0
ENSG00000211893.3_IGHG2	-1.016	4.98414	-4.31156	7.32954e-05	0.00237256	1.39018	0.00208145	d14_vs_day0
ENSG00000159189.7_C1QC	-1.65734	0.198393	-4.30813	7.41342e-05	0.00239574	1.45077	0.0021012	d14_vs_day0
ENSG00000197249.8_SERPINA1	-0.397382	9.72461	-4.30682	7.44572e-05	0.00240102	1.46256	0.0021078	d14_vs_day0
ENSG00000145335.11_SNCA	0.75144	9.90807	4.30647	7.45437e-05	0.00240102	1.46874	0.0021089	d14_vs_day0
ENSG00000254017.1_IGHEP2	-0.591569	2.08897	-4.30561	7.47552e-05	0.00240387	1.5025	0.00211266	d14_vs_day0
ENSG00000204257.10_HLA-DMA	-0.40797	5.70159	-4.30277	7.54635e-05	0.00242265	1.35906	0.00213011	d14_vs_day0
ENSG00000167208.10_SNX20	-0.293792	7.31873	-4.30199	7.56603e-05	0.00242498	1.38528	0.00213515	d14_vs_day0
ENSG00000243290.1_IGKV1-12	-1.05834	0.264895	-4.30079	7.59615e-05	0.00243064	1.45059	0.00214159	d14_vs_day0
ENSG00000135424.11_ITGA7	-0.949115	0.340101	-4.29989	7.61892e-05	0.00243394	1.45485	0.00214594	d14_vs_day0
ENSG00000155749.8_ALS2CR12	0.645558	5.11862	4.29779	7.67205e-05	0.00244598	1.3516	0.00215469	d14_vs_day0
ENSG00000162923.10_WDR26	0.471736	8.33859	4.29741	7.68166e-05	0.00244598	1.40107	0.00215612	d14_vs_day0
ENSG00000127957.12_PMS2P3	0.255212	1.89917	4.29568	7.72579e-05	0.00245602	1.47636	0.00216459	d14_vs_day0
ENSG00000179918.15_SEPHS2	-0.305559	3.19351	-4.29143	7.83546e-05	0.00248683	1.40147	0.00218906	d14_vs_day0
ENSG00000127080.5_IPPK	-0.211783	2.77732	-4.29076	7.85302e-05	0.00248836	1.42682	0.00219159	d14_vs_day0
ENSG00000159346.8_ADIPOR1	0.689178	10.9657	4.28935	7.88968e-05	0.00249593	1.43696	0.00220051	d14_vs_day0
ENSG00000110077.10_MS4A6A	-0.388745	6.75321	-4.28654	7.96345e-05	0.00251519	1.32606	0.00221633	d14_vs_day0
ENSG00000100784.5_RPS6KA5	0.317738	4.95179	4.28492	8.00619e-05	0.00252208	1.30446	0.00222455	d14_vs_day0
ENSG00000130821.11_SLC6A8	0.804488	6.86664	4.28474	8.01112e-05	0.00252208	1.32616	0.00222455	d14_vs_day0
ENSG00000173825.6_TIGD3	0.705342	1.95877	4.28396	8.03186e-05	0.00252454	1.44117	0.00222638	d14_vs_day0
ENSG00000172594.8_SMPDL3A	-0.421469	2.61495	-4.28331	8.04894e-05	0.00252584	1.41032	0.00223005	d14_vs_day0
ENSG00000168062.5_BATF2	-0.925398	4.63879	-4.28237	8.07406e-05	0.00252966	1.30635	0.00223337	d14_vs_day0
ENSG00000241685.4_ARPC1A	-0.199928	4.35219	-4.28178	8.09005e-05	0.0025306	1.30859	0.00223721	d14_vs_day0
ENSG00000115339.9_GALNT3	-0.33406	5.01873	-4.28107	8.10899e-05	0.00253247	1.29132	0.00224105	d14_vs_day0
ENSG00000103005.7_USB1	-0.383385	4.70936	-4.27636	8.23642e-05	0.00256816	1.28251	0.00226751	d14_vs_day0
ENSG00000123689.5_G0S2	-1.03051	0.34936	-4.27559	8.25732e-05	0.00257057	1.37849	0.0022722	d14_vs_day0
ENSG00000224083.1_RP11-39K24.4	-0.535447	2.90154	-4.2739	8.30369e-05	0.00258068	1.36977	0.00228121	d14_vs_day0
ENSG00000250361.2_GYPB	0.923407	4.23895	4.27344	8.31624e-05	0.00258068	1.28442	0.00228305	d14_vs_day0
ENSG00000086232.8_EIF2AK1	0.600807	8.17695	4.27189	8.35902e-05	0.00258984	1.3195	0.0022923	d14_vs_day0
ENSG00000172653.7_C17orf66	0.673538	-1.00171	4.26748	8.48194e-05	0.00262376	1.06522	0.00231859	d14_vs_day0
ENSG00000124783.8_SSR1	-0.1635	6.75641	-4.26518	8.54668e-05	0.00263656	1.2569	0.00233318	d14_vs_day0
ENSG00000132357.9_CARD6	-0.357635	4.9499	-4.26505	8.55036e-05	0.00263656	1.24202	0.00233364	d14_vs_day0
ENSG00000154188.5_ANGPT1	0.615234	1.69648	4.26293	8.61031e-05	0.00265086	1.38106	0.00234608	d14_vs_day0
ENSG00000133193.8_FAM104A	0.628239	7.76486	4.26203	8.63601e-05	0.00265459	1.27767	0.0023499	d14_vs_day0
ENSG00000240382.1_IGKV1-17	-1.47523	-0.511558	-4.25988	8.69761e-05	0.00266932	1.20773	0.00236172	d14_vs_day0
ENSG00000243466.1_IGKV1-5	-0.975494	3.90304	-4.25892	8.72539e-05	0.00267364	1.25444	0.00236749	d14_vs_day0
ENSG00000115415.14_STAT1	-0.400258	9.27408	-4.25642	8.79748e-05	0.0026915	1.2946	0.00238056	d14_vs_day0
ENSG00000170846.11_AC093323.3	0.356873	2.342	4.25509	8.83639e-05	0.00269918	1.34081	0.00238833	d14_vs_day0
ENSG00000269640.1_CTD-2521M24.9	-0.312506	4.03999	-4.2541	8.86537e-05	0.0027038	1.23849	0.00239396	d14_vs_day0
ENSG00000152380.5_FAM151B	-0.40465	1.60014	-4.25264	8.90811e-05	0.0027126	1.35214	0.00240125	d14_vs_day0
ENSG00000092200.8_RPGRIP1	0.627623	1.39149	4.25161	8.9385e-05	0.00271338	1.35035	0.002405	d14_vs_day0
ENSG00000101160.9_CTSZ	-0.298731	6.96325	-4.25171	8.9354e-05	0.00271338	1.22199	0.002405	d14_vs_day0
ENSG00000223725.2_AC007879.5	1.08166	-2.09327	4.24976	8.99325e-05	0.00272576	0.614091	0.00241623	d14_vs_day0
ENSG00000135535.10_CD164	-0.194293	7.75655	-4.24521	9.12927e-05	0.0027627	1.21989	0.00244381	d14_vs_day0
ENSG00000240065.3_PSMB9	-0.389786	6.85179	-4.24326	9.18832e-05	0.00277627	1.19299	0.00245345	d14_vs_day0
ENSG00000144320.9_KIAA1715	0.304572	5.467	4.23917	9.31282e-05	0.00280825	1.16342	0.00248047	d14_vs_day0
ENSG00000204103.2_MAFB	-0.444147	4.25014	-4.23884	9.32295e-05	0.00280825	1.18019	0.00248147	d14_vs_day0
ENSG00000166793.6_YPEL4	0.956943	2.13767	4.2364	9.39825e-05	0.00282657	1.28612	0.00249641	d14_vs_day0
ENSG00000041880.10_PARP3	-0.364365	1.91897	-4.22973	9.6074e-05	0.00288074	1.2787	0.00253711	d14_vs_day0
ENSG00000223350.2_IGLV9-49	-1.68557	-1.26753	-4.22971	9.60787e-05	0.00288074	0.976347	0.00253711	d14_vs_day0
ENSG00000175931.8_UBE2O	0.794699	6.68608	4.22777	9.66957e-05	0.00289479	1.1454	0.00254882	d14_vs_day0
ENSG00000224041.2_IGKV3D-15	-1.54438	-3.67201	-4.22665	9.7052e-05	0.00290101	-0.0797779	0.00255476	d14_vs_day0
ENSG00000172260.8_NEGR1	0.703806	-1.79613	4.22615	9.72136e-05	0.0029014	0.731736	0.00255844	d14_vs_day0
ENSG00000110777.7_POU2AF1	-0.683551	3.33956	-4.22547	9.74307e-05	0.00290344	1.18991	0.00256243	d14_vs_day0
ENSG00000255367.1_RP13-726E6.2	1.01813	-1.54131	4.22404	9.78901e-05	0.00291268	0.86445	0.0025722	d14_vs_day0
ENSG00000136603.9_SKIL	-0.222987	5.57507	-4.22265	9.83402e-05	0.00292162	1.10725	0.00258113	d14_vs_day0
ENSG00000164684.9_ZNF704	0.801548	-1.68401	4.22201	9.85469e-05	0.00292331	0.764914	0.00258598	d14_vs_day0
ENSG00000231925.7_TAPBP	-0.300147	8.30523	-4.22097	9.88839e-05	0.00292752	1.16135	0.0025925	d14_vs_day0
ENSG00000170385.9_SLC30A1	-0.231431	5.19979	-4.22065	9.89888e-05	0.00292752	1.10136	0.00259409	d14_vs_day0
ENSG00000179978.10_RP11-1319K7.1	-0.621339	2.66923	-4.21859	9.96615e-05	0.00294295	1.20821	0.00260588	d14_vs_day0
ENSG00000134910.8_STT3A	-0.19848	5.09953	-4.21649	0.000100352	0.00295887	1.0895	0.00262101	d14_vs_day0
ENSG00000104320.9_NBN	-0.363243	6.62332	-4.21504	0.000100835	0.00296863	1.1002	0.00263011	d14_vs_day0
ENSG00000197958.8_RPL12	0.394292	7.36921	4.21174	0.000101936	0.00299651	1.10905	0.00265055	d14_vs_day0
ENSG00000116711.8_PLA2G4A	-0.416291	2.67059	-4.20966	0.000102635	0.00301254	1.18069	0.0026652	d14_vs_day0
ENSG00000259261.2_IGHV4OR15-8	-1.64602	-3.01494	-4.20538	0.000104088	0.0030506	0.302921	0.00269561	d14_vs_day0
ENSG00000184557.3_SOCS3	-0.839888	6.38907	-4.20426	0.000104473	0.0030573	1.06559	0.00270393	d14_vs_day0
ENSG00000171658.4_RP11-443P15.2	-1.03419	-1.84151	-4.20338	0.000104773	0.00306147	0.692921	0.00271109	d14_vs_day0
ENSG00000152484.9_USP12	0.690435	6.95883	4.19998	0.000105953	0.00308499	1.06676	0.00273254	d14_vs_day0
ENSG00000180881.15_CAPS2	0.425244	0.677017	4.19991	0.000105976	0.00308499	1.18363	0.00273254	d14_vs_day0
ENSG00000145936.4_KCNMB1	-0.428855	2.28411	-4.19969	0.000106052	0.00308499	1.17285	0.00273331	d14_vs_day0
ENSG00000111266.4_DUSP16	0.282793	3.83571	4.19737	0.000106864	0.00309948	1.07661	0.00274712	d14_vs_day0
ENSG00000116668.8_SWT1	0.467754	5.08354	4.19736	0.000106868	0.00309948	1.04162	0.00274712	d14_vs_day0
ENSG00000108474.11_PIGL	0.420192	2.30642	4.19625	0.000107258	0.0031062	1.16604	0.00275588	d14_vs_day0
ENSG00000176896.7_TCEANC	0.45743	3.96701	4.1953	0.000107592	0.00311123	1.05892	0.00275782	d14_vs_day0
ENSG00000163374.15_YY1AP1	0.406713	6.51206	4.19249	0.000108588	0.00313541	1.02964	0.00277729	d14_vs_day0
ENSG00000242551.2_POU5F1P6	1.02918	-2.93	4.19083	0.000109182	0.00314789	0.207818	0.00278942	d14_vs_day0
ENSG00000177989.9_ODF3B	-0.630553	4.07816	-4.18999	0.000109486	0.003152	1.03779	0.00279537	d14_vs_day0
ENSG00000143158.6_MPC2	0.404951	4.35122	4.18795	0.000110221	0.00316849	1.01567	0.00280924	d14_vs_day0
ENSG00000175455.10_CCDC14	0.260735	5.14509	4.1871	0.000110528	0.00317106	0.998602	0.0028146	d14_vs_day0
ENSG00000206418.3_RAB12	-0.231311	3.75351	-4.1868	0.000110635	0.00317106	1.04513	0.00281601	d14_vs_day0
ENSG00000267365.1_KCNJ2-AS1	-0.492941	2.72773	-4.18595	0.000110946	0.0031753	1.10939	0.00282218	d14_vs_day0
ENSG00000149308.11_NPAT	0.244284	6.10743	4.185	0.000111293	0.00317978	0.995613	0.00282855	d14_vs_day0
ENSG00000153944.6_MSI2	0.218322	5.50397	4.18463	0.000111428	0.00317978	0.988684	0.00283016	d14_vs_day0
ENSG00000198131.9_ZNF544	0.269414	3.85487	4.18272	0.000112129	0.0031951	1.02888	0.00284486	d14_vs_day0
ENSG00000085788.9_DDHD2	0.257184	4.25131	4.17725	0.000114156	0.0032444	0.992016	0.00288194	d14_vs_day0
ENSG00000128284.15_APOL3	-0.33786	5.97202	-4.1765	0.000114438	0.0032444	0.968221	0.00288694	d14_vs_day0
ENSG00000183765.16_CHEK2	0.385388	1.99199	4.17646	0.000114453	0.0032444	1.11102	0.00288694	d14_vs_day0
ENSG00000026508.12_CD44	-0.258916	8.51234	-4.1762	0.00011455	0.0032444	1.02853	0.00288877	d14_vs_day0
ENSG00000113643.4_RARS	0.333038	4.44255	4.17583	0.00011469	0.0032444	0.983413	0.00289021	d14_vs_day0
ENSG00000138867.12_GUCD1	0.65896	8.52315	4.17483	0.000115068	0.00325038	1.02826	0.00289808	d14_vs_day0
ENSG00000128595.12_CALU	-0.228155	4.43786	-4.17401	0.000115377	0.0032544	0.972784	0.00290408	d14_vs_day0
ENSG00000183621.10_ZNF438	-0.495031	5.686	-4.17019	0.000116831	0.00328725	0.947362	0.00293428	d14_vs_day0
ENSG00000249693.2_THEGL	0.725679	-0.292866	4.1695	0.000117094	0.00328725	1.03312	0.002939	d14_vs_day0
ENSG00000169223.10_LMAN2	-0.30357	5.5645	-4.16941	0.000117129	0.00328725	0.943233	0.00293923	d14_vs_day0
ENSG00000259182.1_RP11-424I19.2	-0.765597	-1.38739	-4.16899	0.000117289	0.00328725	0.768396	0.00294137	d14_vs_day0
ENSG00000230539.1_AOAH-IT1	-0.459746	1.92268	-4.16874	0.000117384	0.00328725	1.09737	0.00294312	d14_vs_day0
ENSG00000186638.11_KIF24	0.455204	1.16135	4.16642	0.00011828	0.00330719	1.09859	0.00295863	d14_vs_day0
ENSG00000198216.6_CACNA1E	-0.78277	4.79532	-4.1657	0.000118559	0.00330719	0.94174	0.00296495	d14_vs_day0
ENSG00000060140.4_STYK1	0.508071	0.277092	4.16518	0.000118762	0.00330719	1.05745	0.0029678	d14_vs_day0
ENSG00000100614.13_PPM1A	0.48036	8.54826	4.16515	0.000118774	0.00330719	0.999811	0.0029678	d14_vs_day0
ENSG00000182180.9_MRPS16	0.236737	4.66648	4.16292	0.000119642	0.00332663	0.92993	0.00298376	d14_vs_day0
ENSG00000169439.7_SDC2	0.917664	-0.600754	4.16157	0.000120175	0.0033367	0.918207	0.00299387	d14_vs_day0
ENSG00000143753.8_DEGS1	-0.261822	4.95161	-4.15766	0.00012172	0.00337479	0.909269	0.00301951	d14_vs_day0
ENSG00000143862.3_ARL8A	-0.277828	4.8327	-4.15655	0.000122162	0.00338071	0.907669	0.00302472	d14_vs_day0
ENSG00000160908.14_ZNF394	0.177743	5.45626	4.15626	0.00012228	0.00338071	0.901372	0.00302571	d14_vs_day0
ENSG00000250696.1_RP11-704M14.1	0.853304	1.84168	4.15475	0.000122886	0.0033898	1.06027	0.00303686	d14_vs_day0
ENSG00000143106.8_PSMA5	-0.204959	4.85258	-4.15458	0.000122956	0.0033898	0.901734	0.00303794	d14_vs_day0
ENSG00000214960.5_ISPD	0.582022	0.828061	4.15244	0.000123817	0.00340873	1.05631	0.00305111	d14_vs_day0
ENSG00000233585.1_AC115617.2	0.850265	-1.78885	4.1509	0.000124442	0.00342112	0.582573	0.00306047	d14_vs_day0
ENSG00000137752.18_CASP1	-0.391035	7.16491	-4.15034	0.00012467	0.00342256	0.914931	0.0030635	d14_vs_day0
ENSG00000119782.9_FKBP1B	0.708382	1.25163	4.14935	0.000125075	0.00342594	1.0479	0.00307151	d14_vs_day0
ENSG00000030110.8_BAK1	-0.438769	3.67358	-4.14875	0.00012532	0.00342594	0.933082	0.00307494	d14_vs_day0
ENSG00000211955.2_IGHV3-33	-0.850216	0.876338	-4.1488	0.000125298	0.00342594	1.04496	0.00307494	d14_vs_day0
ENSG00000211669.2_IGLV3-10	-1.38954	-0.789584	-4.14643	0.000126273	0.00344718	0.848151	0.00309185	d14_vs_day0
ENSG00000269889.1_RP11-816J6.3	1.0487	-1.16054	4.14554	0.000126644	0.00345246	0.753146	0.00309705	d14_vs_day0
ENSG00000187116.9_LILRA5	-0.672555	7.43738	-4.14458	0.00012704	0.00345528	0.904349	0.00310479	d14_vs_day0
ENSG00000189308.6_LIN54	0.258815	5.07176	4.14419	0.0001272	0.00345528	0.869156	0.00310611	d14_vs_day0
ENSG00000177409.7_SAMD9L	-0.410211	8.92598	-4.14401	0.000127278	0.00345528	0.941261	0.00310673	d14_vs_day0
ENSG00000076043.5_REXO2	0.536368	3.82134	4.14033	0.000128816	0.0034849	0.894564	0.00313317	d14_vs_day0
ENSG00000101040.15_ZMYND8	0.263511	5.93785	4.14014	0.000128894	0.0034849	0.857556	0.00313403	d14_vs_day0
ENSG00000187244.5_BCAM	1.26867	1.14994	4.14012	0.000128905	0.0034849	1.0214	0.00313403	d14_vs_day0
ENSG00000160298.13_C21orf58	0.661778	1.52134	4.13878	0.000129469	0.0034938	1.01515	0.00314488	d14_vs_day0
ENSG00000172716.12_SLFN11	-0.259068	5.4002	-4.13849	0.000129592	0.0034938	0.84737	0.00314488	d14_vs_day0
ENSG00000058804.10_NDC1	0.2379	3.91088	4.1364	0.000130478	0.00351284	0.882145	0.00316112	d14_vs_day0
ENSG00000249790.2_RP11-20D14.6	1.02382	6.13972	4.13504	0.000131059	0.00352361	0.849565	0.00317067	d14_vs_day0
ENSG00000268119.1_CTD-2561J22.5	0.953958	1.23711	4.13424	0.000131403	0.00352538	1.0009	0.00317629	d14_vs_day0
ENSG00000073969.14_NSF	-0.203992	4.15954	-4.13405	0.000131486	0.00352538	0.863299	0.00317764	d14_vs_day0
ENSG00000211599.2_IGKV5-2	-1.38794	-1.58353	-4.13359	0.000131682	0.00352579	0.580424	0.00318041	d14_vs_day0
ENSG00000138629.11_UBL7	0.572869	5.03851	4.13229	0.000132244	0.00353436	0.829212	0.00319003	d14_vs_day0
ENSG00000112200.12_ZNF451	0.203288	6.8164	4.13201	0.000132364	0.00353436	0.847198	0.00319228	d14_vs_day0
ENSG00000100596.2_SPTLC2	-0.289591	6.98183	-4.13136	0.000132646	0.00353705	0.850448	0.00319644	d14_vs_day0
ENSG00000107798.13_LIPA	-0.336387	5.76663	-4.12793	0.000134139	0.00357197	0.81753	0.00322115	d14_vs_day0
ENSG00000197969.7_VPS13A	0.251239	6.38723	4.12682	0.000134622	0.00357996	0.82168	0.0032301	d14_vs_day0
ENSG00000105974.7_CAV1	-0.83964	-0.830036	-4.12367	0.000136016	0.00360951	0.776294	0.00325931	d14_vs_day0
ENSG00000213347.6_MXD3	-0.422823	5.25823	-4.12347	0.000136103	0.00360951	0.802012	0.00325931	d14_vs_day0
ENSG00000130176.3_CNN1	-0.815803	-1.4527	-4.1228	0.000136402	0.00361252	0.728891	0.00326412	d14_vs_day0
ENSG00000173988.8_LRRC63	0.589619	-0.871864	4.12118	0.000137122	0.00362667	0.783675	0.00327933	d14_vs_day0
ENSG00000255328.1_RP11-326C3.12	-0.829604	0.161506	-4.12035	0.000137492	0.00363029	0.915072	0.00328617	d14_vs_day0
ENSG00000086300.11_SNX10	-0.353209	6.45282	-4.12005	0.000137631	0.00363029	0.804729	0.00328835	d14_vs_day0
ENSG00000125844.10_RRBP1	-0.236493	5.56585	-4.1172	0.000138912	0.00365913	0.784227	0.0033093	d14_vs_day0
ENSG00000102401.15_ARMCX3	-0.178903	4.22192	-4.11472	0.000140039	0.00368386	0.799321	0.00333006	d14_vs_day0
ENSG00000138772.8_ANXA3	-0.776784	5.21754	-4.11377	0.000140474	0.00369032	0.775675	0.00333582	d14_vs_day0
ENSG00000197808.7_ZNF461	0.402826	1.51409	4.11203	0.000141271	0.0037013	0.938225	0.00334848	d14_vs_day0
ENSG00000244952.2_RP11-1000B6.5	-0.871891	-3.051	-4.11205	0.000141263	0.0037013	-0.0537812	0.00334848	d14_vs_day0
ENSG00000114770.12_ABCC5	0.356731	4.70898	4.10642	0.000143879	0.00376457	0.756675	0.00339791	d14_vs_day0
ENSG00000138434.12_SSFA2	-0.263261	6.9763	-4.10593	0.000144106	0.00376548	0.772648	0.00340185	d14_vs_day0
ENSG00000090339.4_ICAM1	-0.413798	6.05703	-4.10531	0.000144396	0.00376683	0.752344	0.003406	d14_vs_day0
ENSG00000109927.5_TECTA	0.527364	1.16901	4.105	0.000144544	0.00376683	0.918382	0.00340812	d14_vs_day0
ENSG00000187266.9_EPOR	0.515007	3.22964	4.10299	0.000145492	0.00378648	0.815148	0.00342285	d14_vs_day0
ENSG00000118507.11_AKAP7	0.427133	3.22132	4.10209	0.000145917	0.00379249	0.824357	0.00342808	d14_vs_day0
ENSG00000271092.1_RP11-57H12.6	0.981292	-1.61549	4.09592	0.000148879	0.00386432	0.601702	0.0034802	d14_vs_day0
ENSG00000104903.4_LYL1	0.844639	6.37016	4.09509	0.00014928	0.00386957	0.727421	0.003487	d14_vs_day0
ENSG00000211659.2_IGLV3-25	-0.939382	1.06637	-4.09381	0.0001499	0.0038805	0.886507	0.00349987	d14_vs_day0
ENSG00000029534.15_ANK1	0.745762	7.89458	4.09259	0.000150499	0.00388221	0.763634	0.00350928	d14_vs_day0
ENSG00000137094.10_DNAJB5	0.629609	0.828075	4.09271	0.00015044	0.00388221	0.876113	0.00350928	d14_vs_day0
ENSG00000111199.6_TRPV4	-0.828615	-1.45049	-4.09246	0.000150563	0.00388221	0.536449	0.00350975	d14_vs_day0
ENSG00000167004.8_PDIA3	-0.228393	6.40686	-4.09106	0.000151246	0.00389467	0.713925	0.00352077	d14_vs_day0
ENSG00000188282.8_RUFY4	-0.662105	0.334283	-4.08705	0.000153232	0.00394062	0.840092	0.0035571	d14_vs_day0
ENSG00000100325.10_ASCC2	0.700159	7.93328	4.0848	0.000154357	0.00394888	0.738135	0.00357542	d14_vs_day0
ENSG00000065457.6_ADAT1	0.224349	4.56415	4.08438	0.000154564	0.00394888	0.693511	0.00357599	d14_vs_day0
ENSG00000125375.10_ATP5S	0.481217	2.63117	4.08439	0.000154562	0.00394888	0.805345	0.00357599	d14_vs_day0
ENSG00000130449.5_ZSWIM6	-0.242255	5.48552	-4.08446	0.000154524	0.00394888	0.681743	0.00357599	d14_vs_day0
ENSG00000211644.2_IGLV1-51	-0.929598	2.55191	-4.08438	0.000154565	0.00394888	0.797333	0.00357599	d14_vs_day0
ENSG00000134108.8_ARL8B	-0.176279	5.68489	-4.08317	0.000155173	0.00395924	0.678878	0.00358582	d14_vs_day0
ENSG00000123552.12_USP45	0.29634	3.09095	4.08201	0.00015576	0.00396903	0.770542	0.00359641	d14_vs_day0
ENSG00000164574.11_GALNT10	0.232914	6.07236	4.08096	0.000156295	0.00397746	0.676265	0.00360396	d14_vs_day0
ENSG00000106683.10_LIMK1	-0.445784	5.09223	-4.07582	0.000158923	0.00402859	0.657441	0.00365086	d14_vs_day0
ENSG00000116977.14_LGALS8	-0.254609	6.76093	-4.07586	0.000158902	0.00402859	0.674812	0.00365086	d14_vs_day0
ENSG00000171840.7_NINJ2	0.74707	4.24256	4.07597	0.000158847	0.00402859	0.679392	0.00365086	d14_vs_day0
ENSG00000167994.7_RAB3IL1	0.827498	2.68084	4.07538	0.000159147	0.00402905	0.769156	0.00365509	d14_vs_day0
ENSG00000111605.12_CPSF6	0.213056	6.54001	4.07254	0.000160621	0.00405595	0.658696	0.00368266	d14_vs_day0
ENSG00000094975.8_SUCO	0.25053	5.40118	4.07228	0.000160758	0.00405595	0.647211	0.00368436	d14_vs_day0
ENSG00000144802.7_NFKBIZ	-0.303584	6.80729	-4.07149	0.000161173	0.00405595	0.663809	0.00369168	d14_vs_day0
ENSG00000132383.7_RPA1	0.280465	4.41834	4.07134	0.000161249	0.00405595	0.658871	0.00369198	d14_vs_day0
ENSG00000139354.6_GAS2L3	0.470623	1.3642	4.07137	0.000161232	0.00405595	0.818014	0.00369198	d14_vs_day0
ENSG00000063015.15_SEZ6	-1.287	-3.56106	-4.06919	0.000162376	0.0040738	-0.360945	0.00370929	d14_vs_day0
ENSG00000144468.12_RHBDD1	0.469484	5.66022	4.06922	0.00016236	0.0040738	0.640013	0.00370929	d14_vs_day0
ENSG00000154305.12_MIA3	-0.193198	6.24302	-4.06532	0.000164424	0.0041199	0.632321	0.00374201	d14_vs_day0
ENSG00000115902.6_SLC1A4	-0.377184	3.06176	-4.06396	0.000165154	0.00413287	0.716669	0.00375424	d14_vs_day0
ENSG00000060749.10_QSER1	0.234111	5.49684	4.06308	0.000165627	0.00413939	0.616118	0.00375749	d14_vs_day0
ENSG00000267374.1_LINC00669	1.01341	-2.49369	4.06193	0.000166244	0.0041495	0.152744	0.0037672	d14_vs_day0
ENSG00000137767.9_SQRDL	-0.399385	5.3475	-4.05874	0.00016797	0.00418723	0.603922	0.00379957	d14_vs_day0
ENSG00000140157.10_NIPA2	-0.15447	4.94824	-4.05702	0.000168907	0.00420523	0.601301	0.00381513	d14_vs_day0
ENSG00000092010.10_PSME1	-0.300705	7.43512	-4.05566	0.000169654	0.00421844	0.632069	0.00382682	d14_vs_day0
ENSG00000130830.9_MPP1	0.661357	8.99338	4.05518	0.000169919	0.00421965	0.679949	0.00383132	d14_vs_day0
ENSG00000068366.14_ACSL4	-0.325972	7.35218	-4.05466	0.000170203	0.00422134	0.627236	0.00383625	d14_vs_day0
ENSG00000163956.6_LRPAP1	-0.317627	5.69202	-4.0525	0.000171401	0.00424565	0.586106	0.00386051	d14_vs_day0
ENSG00000126822.11_PLEKHG3	0.397311	6.29689	4.05023	0.000172663	0.00427149	0.586566	0.00388496	d14_vs_day0
ENSG00000169230.5_PRELID1	-0.275752	6.15128	-4.04912	0.000173284	0.00428143	0.582327	0.00389379	d14_vs_day0
ENSG00000254859.1_RP11-661A12.5	-0.848232	-0.398099	-4.04662	0.000174691	0.00431075	0.657297	0.00391781	d14_vs_day0
ENSG00000169429.6_IL8	0.852388	1.57378	4.04543	0.000175364	0.00432189	0.740241	0.00392839	d14_vs_day0
ENSG00000158887.11_MPZ	-0.410732	3.48785	-4.04338	0.000176531	0.00434514	0.624355	0.00394546	d14_vs_day0
ENSG00000160190.8_SLC37A1	-0.228901	3.89316	-4.04207	0.00017728	0.00435811	0.594641	0.00395919	d14_vs_day0
ENSG00000196188.6_CTSE	1.00606	1.46923	4.04158	0.000177562	0.00435955	0.729588	0.00396171	d14_vs_day0
ENSG00000226479.3_TMEM185B	-0.342501	4.10859	-4.04023	0.000178338	0.00437309	0.581829	0.00397221	d14_vs_day0
ENSG00000135047.10_CTSL	-0.429765	2.71418	-4.03857	0.000179297	0.00439109	0.659441	0.00398836	d14_vs_day0
ENSG00000090376.4_IRAK3	-0.467603	7.19503	-4.03805	0.0001796	0.00439175	0.573542	0.0039897	d14_vs_day0
ENSG00000077984.4_CST7	-0.520984	6.36356	-4.03758	0.000179875	0.00439175	0.551148	0.00399354	d14_vs_day0
ENSG00000072401.10_UBE2D1	-0.392809	6.22877	-4.03696	0.000180233	0.00439175	0.546884	0.00399935	d14_vs_day0
ENSG00000110060.4_PUS3	-0.277448	2.59537	-4.03659	0.000180449	0.00439175	0.666694	0.00400172	d14_vs_day0
ENSG00000165097.9_KDM1B	-0.300816	5.27372	-4.03659	0.000180448	0.00439175	0.536544	0.00400172	d14_vs_day0
ENSG00000142185.12_TRPM2	-0.53959	3.79403	-4.03392	0.000182012	0.00442428	0.574974	0.00403181	d14_vs_day0
ENSG00000198336.5_MYL4	0.8311	5.10661	4.03285	0.000182646	0.0044288	0.529279	0.00404203	d14_vs_day0
ENSG00000148110.11_HIATL1	-0.388569	6.13311	-4.03268	0.000182745	0.0044288	0.531978	0.00404345	d14_vs_day0
ENSG00000097046.8_CDC7	0.312026	2.8167	4.03239	0.000182916	0.0044288	0.63663	0.00404648	d14_vs_day0
ENSG00000158470.5_B4GALT5	-0.510828	6.84311	-4.03186	0.000183229	0.0044288	0.54591	0.00404805	d14_vs_day0
ENSG00000180071.13_ANKRD18A	0.499231	0.761089	4.03168	0.000183333	0.0044288	0.699586	0.00404805	d14_vs_day0
ENSG00000173517.6_PEAK1	0.219042	4.61017	4.03124	0.000183598	0.00442973	0.53092	0.00405238	d14_vs_day0
ENSG00000183023.13_SLC8A1	-0.359902	5.95458	-4.02963	0.000184554	0.00444729	0.519726	0.00406687	d14_vs_day0
ENSG00000211965.2_IGHV3-49	-1.11796	0.750316	-4.02543	0.000187076	0.00450251	0.685521	0.00410977	d14_vs_day0
ENSG00000164136.12_IL15	-0.404729	3.44519	-4.02219	0.000189039	0.00454415	0.566527	0.00414357	d14_vs_day0
ENSG00000255398.2_HCAR3	-0.586673	5.39828	-4.01993	0.000190422	0.00457177	0.487057	0.00416609	d14_vs_day0
ENSG00000163235.11_TGFA	-0.45202	4.78208	-4.01895	0.000191026	0.00458063	0.489313	0.00417586	d14_vs_day0
ENSG00000240864.1_IGKV1-16	-0.998992	1.07318	-4.01856	0.000191267	0.00458078	0.668913	0.00417988	d14_vs_day0
ENSG00000141034.5_GID4	0.49088	5.06439	4.01698	0.000192242	0.0045985	0.477489	0.00419885	d14_vs_day0
ENSG00000113615.8_SEC24A	-0.229181	4.95319	-4.01609	0.000192798	0.00460615	0.476972	0.00420864	d14_vs_day0
ENSG00000111801.11_BTN3A3	-0.232059	6.39289	-4.01545	0.000193194	0.00460997	0.483346	0.0042143	d14_vs_day0
ENSG00000113712.12_CSNK1A1	-0.158041	6.60168	-4.01479	0.000193608	0.00461422	0.48551	0.00421925	d14_vs_day0
ENSG00000137601.11_NEK1	0.306606	4.04895	4.01383	0.000194206	0.00462282	0.50688	0.00422913	d14_vs_day0
ENSG00000204136.6_GGTA1P	0.565737	1.65902	4.01272	0.000194905	0.00463381	0.634753	0.00424138	d14_vs_day0
ENSG00000245552.2_RP11-712B9.2	0.469282	1.92916	4.01198	0.000195365	0.00463909	0.626568	0.00424805	d14_vs_day0
ENSG00000167601.7_AXL	1.04586	-2.49582	4.01149	0.000195678	0.00464086	-0.0460016	0.00425405	d14_vs_day0
ENSG00000231952.3_AC018648.5	1.07646	-3.12122	4.00928	0.000197076	0.00466508	-0.0987456	0.00428127	d14_vs_day0
ENSG00000090382.2_LYZ	-0.32854	11.2715	-4.00837	0.000197655	0.00466508	0.594787	0.0042851	d14_vs_day0
ENSG00000123091.4_RNF11	0.588044	8.57302	4.00858	0.000197519	0.00466508	0.529086	0.0042851	d14_vs_day0
ENSG00000236333.3_TRHDE-AS1	1.25515	-2.52547	4.00839	0.000197641	0.00466508	0.022165	0.0042851	d14_vs_day0
ENSG00000167100.10_SAMD14	-0.811665	0.605582	-4.00433	0.000200245	0.0047205	0.626105	0.00432364	d14_vs_day0
ENSG00000129636.8_ITFG1	-0.196565	5.30492	-4.00017	0.000202941	0.00477475	0.425639	0.00436658	d14_vs_day0
ENSG00000132530.12_XAF1	-0.446898	7.63693	-4.00003	0.000203035	0.00477475	0.469652	0.00436733	d14_vs_day0
ENSG00000104218.9_CSPP1	0.31512	3.78657	3.99933	0.000203491	0.00477919	0.481018	0.00437439	d14_vs_day0
ENSG00000253540.1_FAM86HP	1.38332	-3.66917	3.99899	0.000203714	0.00477919	-0.558522	0.00437759	d14_vs_day0
ENSG00000230092.3_RP11-206L10.8	0.556508	-0.654188	3.9967	0.000205223	0.00480882	0.531671	0.00440031	d14_vs_day0
ENSG00000138496.12_PARP9	-0.372742	8.08088	-3.99589	0.00020576	0.00481563	0.470937	0.00440769	d14_vs_day0
ENSG00000102145.8_GATA1	0.817937	4.50735	3.99253	0.000207998	0.00486217	0.414357	0.00444434	d14_vs_day0
ENSG00000164576.7_SAP30L	-0.19074	4.95473	-3.99165	0.000208587	0.00487011	0.403329	0.0044545	d14_vs_day0
ENSG00000109854.9_HTATIP2	-0.341872	4.46888	-3.9911	0.000208956	0.00487289	0.412781	0.00445912	d14_vs_day0
ENSG00000123728.5_RAP2C	-0.200735	5.7246	-3.99065	0.000209256	0.00487407	0.39877	0.00446471	d14_vs_day0
ENSG00000165699.9_TSC1	0.149941	5.60502	3.98872	0.000210558	0.00489856	0.391502	0.0044876	d14_vs_day0
ENSG00000065308.4_TRAM2	-0.276644	4.11597	-3.98749	0.000211393	0.00491212	0.420018	0.0045021	d14_vs_day0
ENSG00000234741.3_GAS5	0.324224	4.0238	3.98608	0.000212353	0.00492786	0.428311	0.0045168	d14_vs_day0
ENSG00000173334.3_TRIB1	-0.35843	5.25101	-3.98576	0.000212575	0.00492786	0.382922	0.00451839	d14_vs_day0
ENSG00000107745.12_MICU1	-0.25474	5.70204	-3.98202	0.000215144	0.00498149	0.372808	0.00455796	d14_vs_day0
ENSG00000162645.8_GBP2	-0.397072	9.23799	-3.98069	0.000216061	0.0049897	0.459141	0.00457077	d14_vs_day0
ENSG00000136819.10_C9orf78	0.641577	7.93005	3.98056	0.000216152	0.0049897	0.427149	0.00457187	d14_vs_day0
ENSG00000172216.4_CEBPB	-0.372619	5.74006	-3.9804	0.000216266	0.0049897	0.369893	0.00457344	d14_vs_day0
ENSG00000143224.12_PPOX	0.362684	3.00497	3.97542	0.000219752	0.00506207	0.451783	0.00462962	d14_vs_day0
ENSG00000103089.4_FA2H	-1.36254	-3.5063	-3.97489	0.000220124	0.00506207	-0.437387	0.00463579	d14_vs_day0
ENSG00000188690.8_UROS	0.255073	3.34676	3.97481	0.00022018	0.00506207	0.427532	0.00463614	d14_vs_day0
ENSG00000241351.1_IGKV3-11	-0.805595	3.17475	-3.97439	0.000220481	0.00506302	0.43034	0.00463996	d14_vs_day0
ENSG00000236567.2_RP11-39K24.7	-0.591343	1.70921	-3.97372	0.000220957	0.00506799	0.528934	0.00464664	d14_vs_day0
ENSG00000196345.7_ZKSCAN7	-0.287258	1.92898	-3.97318	0.000221341	0.00507083	0.519026	0.00465304	d14_vs_day0
ENSG00000158473.6_CD1D	-0.320969	4.09004	-3.9724	0.000221892	0.0050775	0.374736	0.00466379	d14_vs_day0
ENSG00000109133.8_TMEM33	-0.232645	6.66084	-3.97159	0.000222469	0.00508186	0.357307	0.00467038	d14_vs_day0
ENSG00000127951.5_FGL2	-0.297671	9.26424	-3.9714	0.000222603	0.00508186	0.431786	0.00467203	d14_vs_day0
ENSG00000077684.11_PHF17	0.180327	5.56447	3.96953	0.000223943	0.00510648	0.333141	0.00469343	d14_vs_day0
ENSG00000131981.11_LGALS3	0.728944	6.41692	3.96905	0.00022429	0.00510843	0.34986	0.00469744	d14_vs_day0
ENSG00000118564.10_FBXL5	-0.342293	8.74495	-3.96823	0.00022488	0.00511588	0.407878	0.00470716	d14_vs_day0
ENSG00000004478.5_FKBP4	-0.518117	4.05277	-3.96688	0.00022586	0.00512948	0.359898	0.00472045	d14_vs_day0
ENSG00000271303.1_SRXN1	0.774975	1.00998	3.96668	0.000226003	0.00512948	0.520693	0.00472139	d14_vs_day0
ENSG00000086758.11_HUWE1	0.192131	7.19477	3.96623	0.000226332	0.00513098	0.355167	0.00472742	d14_vs_day0
ENSG00000078687.12_TNRC6C	0.239355	5.24261	3.96334	0.000228434	0.00517263	0.316124	0.00476199	d14_vs_day0
ENSG00000268575.1_RP1-283E3.8	0.266405	2.85	3.96271	0.000228897	0.00517711	0.432319	0.00476655	d14_vs_day0
ENSG00000122705.12_CLTA	-0.16359	4.62788	-3.96207	0.00022937	0.00518179	0.321726	0.00477464	d14_vs_day0
ENSG00000256625.1_RP11-582E3.4	0.772454	-1.92341	3.95969	0.000231128	0.00521548	0.100782	0.0048019	d14_vs_day0
ENSG00000144848.6_ATG3	-0.312191	6.29417	-3.95851	0.000232004	0.00522257	0.312573	0.00481669	d14_vs_day0
ENSG00000068305.13_MEF2A	-0.310401	6.52969	-3.95818	0.000232245	0.00522257	0.314447	0.00481751	d14_vs_day0
ENSG00000185475.4_TMEM179B	-0.217038	4.40885	-3.95823	0.000232209	0.00522257	0.31839	0.00481751	d14_vs_day0
ENSG00000117013.10_KCNQ4	0.966222	-2.88188	3.9572	0.000232981	0.00522928	-0.296102	0.00482504	d14_vs_day0
ENSG00000177868.7_CCDC23	0.462248	3.18682	3.95706	0.000233079	0.00522928	0.375488	0.00482617	d14_vs_day0
ENSG00000180758.10_GPR157	0.343901	1.36107	3.95502	0.000234607	0.00525751	0.483217	0.00484923	d14_vs_day0
ENSG00000164951.11_PDP1	-0.216217	5.28598	-3.95433	0.000235129	0.00526317	0.287889	0.00485574	d14_vs_day0
ENSG00000238243.2_OR2W3	0.989195	6.82682	3.95325	0.000235944	0.00527053	0.311593	0.00486485	d14_vs_day0
ENSG00000145416.9_MARCH1_ENSG00000145416.9	-0.272907	6.67862	-3.95258	0.000236454	0.00527053	0.300554	0.0048695	d14_vs_day0
ENSG00000212993.3_POU5F1B	0.656966	-1.01746	3.95257	0.00023646	0.00527053	0.252672	0.0048695	d14_vs_day0
ENSG00000164111.10_ANXA5	-0.278451	6.74677	-3.95246	0.000236538	0.00527053	0.30221	0.00487024	d14_vs_day0
ENSG00000130303.8_BST2	-0.442264	4.31581	-3.95049	0.000238035	0.00529784	0.299533	0.00489418	d14_vs_day0
ENSG00000011243.12_AKAP8L	0.1894	5.17566	3.9492	0.000239025	0.00531381	0.27351	0.00491022	d14_vs_day0
ENSG00000240877.2_RN7SL521P	0.769032	2.05583	3.94851	0.000239554	0.00531952	0.437335	0.00491851	d14_vs_day0
ENSG00000150867.9_PIP4K2A	0.528808	9.56611	3.94673	0.000240917	0.0053437	0.372534	0.00493869	d14_vs_day0
ENSG00000157045.4_NTAN1	0.437809	4.41129	3.94425	0.000242838	0.00538021	0.272243	0.00496473	d14_vs_day0
ENSG00000171241.4_SHCBP1	-0.55741	0.52261	-3.93987	0.000246269	0.00544986	0.439632	0.0050107	d14_vs_day0
ENSG00000198088.6_NUP62CL	0.655667	-1.15156	3.93952	0.000246541	0.00544986	0.281249	0.00501448	d14_vs_day0
ENSG00000163155.7_LYSMD1	-0.44785	0.562555	-3.93766	0.000248013	0.00547368	0.432151	0.00503416	d14_vs_day0
ENSG00000177706.8_FAM20C	-0.584215	0.918575	-3.93728	0.000248312	0.00547368	0.437402	0.00503739	d14_vs_day0
ENSG00000134070.4_IRAK2	-0.403823	2.97261	-3.9371	0.000248459	0.00547368	0.345757	0.00503946	d14_vs_day0
ENSG00000183134.4_PTGDR2	0.711878	2.84148	3.93501	0.000250125	0.00550189	0.353712	0.00506363	d14_vs_day0
ENSG00000092439.9_TRPM7	0.187796	6.29067	3.93478	0.000250304	0.00550189	0.238652	0.0050655	d14_vs_day0
ENSG00000121073.9_SLC35B1	-0.160349	3.69213	-3.93337	0.00025144	0.00552055	0.280935	0.00508234	d14_vs_day0
ENSG00000172167.3_MTBP	0.323253	2.00586	3.93302	0.000251718	0.00552055	0.398151	0.00508438	d14_vs_day0
ENSG00000183137.10_CEP57L1	0.331547	2.67846	3.93085	0.000253474	0.00554299	0.342706	0.00510936	d14_vs_day0
ENSG00000007237.13_GAS7	-0.439524	7.2551	-3.93072	0.000253579	0.00554299	0.252218	0.00511013	d14_vs_day0
ENSG00000196935.4_SRGAP1	-0.659658	-0.791427	-3.93069	0.0002536	0.00554299	0.277406	0.00511013	d14_vs_day0
ENSG00000268734.1_CTB-61M7.2	-0.526206	2.85573	-3.93035	0.000253878	0.00554299	0.334179	0.00511397	d14_vs_day0
ENSG00000120662.11_MTRF1	0.262615	2.99428	3.92986	0.000254275	0.00554548	0.318031	0.00511846	d14_vs_day0
ENSG00000258539.1_RP11-12J10.3	0.45236	0.757837	3.92906	0.000254927	0.00555285	0.410548	0.00512718	d14_vs_day0
ENSG00000126870.11_WDR60	0.324919	2.39443	3.92874	0.000255183	0.00555285	0.356383	0.00513076	d14_vs_day0
ENSG00000211952.2_IGHV4-28	-1.26647	-3.69368	-3.92628	0.000257201	0.00559055	-0.59903	0.00516051	d14_vs_day0
ENSG00000000460.12_C1orf112	0.242024	3.1012	3.92505	0.000258208	0.00560618	0.301242	0.00517449	d14_vs_day0
ENSG00000114796.10_KLHL24	0.154064	5.64772	3.92439	0.000258758	0.00561189	0.198604	0.00518198	d14_vs_day0
ENSG00000173614.9_NMNAT1	-0.258888	3.21331	-3.92378	0.000259258	0.00561649	0.286596	0.00518844	d14_vs_day0
ENSG00000182795.12_C1orf116	0.618506	1.64839	3.92277	0.000260096	0.0056284	0.37623	0.00520166	d14_vs_day0
ENSG00000074842.3_C19orf10	-0.358654	2.92338	-3.91985	0.000262531	0.00567479	0.296895	0.00523253	d14_vs_day0
ENSG00000147202.13_DIAPH2	-0.225702	5.21237	-3.91856	0.000263612	0.00569187	0.181119	0.00524956	d14_vs_day0
ENSG00000020577.9_SAMD4A	-0.537903	2.98887	-3.9177	0.000264338	0.00570123	0.291297	0.0052577	d14_vs_day0
ENSG00000184923.8_NUTM2A	1.0109	-3.40827	3.91626	0.000265553	0.00571887	-0.602517	0.00527654	d14_vs_day0
ENSG00000019582.10_CD74	-0.387226	10.2367	-3.91577	0.00026597	0.00571887	0.294723	0.00528142	d14_vs_day0
ENSG00000139832.3_RAB20	-0.643575	3.5196	-3.91569	0.000266035	0.00571887	0.241366	0.00528142	d14_vs_day0
ENSG00000135334.7_AKIRIN2	-0.276141	4.2896	-3.91382	0.000267632	0.00574412	0.189239	0.00530436	d14_vs_day0
ENSG00000266937.1_CTC-479C5.16	0.399439	-0.11575	3.91362	0.000267798	0.00574412	0.319311	0.00530585	d14_vs_day0
ENSG00000116663.6_FBXO6	-0.627857	3.73171	-3.91239	0.000268853	0.00576041	0.218168	0.00531775	d14_vs_day0
ENSG00000187742.10_SECISBP2	0.196428	6.48043	3.90908	0.000271703	0.00581086	0.165835	0.00535247	d14_vs_day0
ENSG00000135116.5_HRK	1.09659	0.152773	3.90876	0.00027198	0.00581086	0.32746	0.00535609	d14_vs_day0
ENSG00000174944.4_P2RY14	-0.771596	5.84421	-3.90862	0.0002721	0.00581086	0.157787	0.00535756	d14_vs_day0
ENSG00000149212.6_SESN3	0.429477	8.52877	3.90709	0.000273436	0.00582488	0.221587	0.00537379	d14_vs_day0
ENSG00000177462.6_OR2T8	1.44914	-2.27666	3.90705	0.000273464	0.00582488	-0.104512	0.00537379	d14_vs_day0
ENSG00000103534.12_TMC5	0.768063	0.446244	3.90634	0.000274086	0.00582488	0.347191	0.00538038	d14_vs_day0
ENSG00000126067.7_PSMB2	-0.20727	4.3648	-3.90539	0.00027492	0.00582488	0.162079	0.00539366	d14_vs_day0
ENSG00000228166.1_MTND1P11	-0.515904	2.41753	-3.90536	0.000274947	0.00582488	0.294843	0.00539366	d14_vs_day0
ENSG00000111817.12_DSE	-0.345673	6.39446	-3.90486	0.000275384	0.00582488	0.152701	0.00540042	d14_vs_day0
ENSG00000178927.12_C17orf62	-0.321929	7.14353	-3.90479	0.000275443	0.00582488	0.171389	0.00540067	d14_vs_day0
ENSG00000182518.9_FAM104B	0.488414	1.69778	3.90462	0.000275591	0.00582488	0.31823	0.00540268	d14_vs_day0
ENSG00000102524.7_TNFSF13B	-0.410366	6.6548	-3.90454	0.000275664	0.00582488	0.157898	0.00540321	d14_vs_day0
ENSG00000133808.4_MICALCL	0.591567	4.22096	3.90445	0.000275741	0.00582488	0.161975	0.0054038	d14_vs_day0
ENSG00000107566.9_ERLIN1	-0.446981	4.1769	-3.90361	0.000276478	0.00582687	0.166214	0.00541172	d14_vs_day0
ENSG00000146373.11_RNF217	-0.306382	3.46262	-3.90333	0.000276731	0.00582687	0.209718	0.00541411	d14_vs_day0
ENSG00000171962.13_LRRC48	0.852218	-2.91457	3.90337	0.000276693	0.00582687	-0.44081	0.00541411	d14_vs_day0
ENSG00000128594.3_LRRC4	-0.468297	5.84662	-3.90227	0.00027766	0.00584014	0.136246	0.00542508	d14_vs_day0
ENSG00000147454.9_SLC25A37	0.551855	11.7987	3.90165	0.00027821	0.0058454	0.297608	0.00543327	d14_vs_day0
ENSG00000254952.1_AP001257.1	-0.670015	-1.95132	-3.89982	0.000279836	0.00587324	-0.0692866	0.00546029	d14_vs_day0
ENSG00000102531.12_FNDC3A	-0.175755	6.036	-3.89876	0.000280783	0.005882	0.126571	0.00547284	d14_vs_day0
ENSG00000172164.9_SNTB1	-0.191454	5.3318	-3.89868	0.000280856	0.005882	0.121026	0.00547284	d14_vs_day0
ENSG00000177628.10_GBA	-0.35591	4.55457	-3.89617	0.000283112	0.00592195	0.126334	0.00550502	d14_vs_day0
ENSG00000132141.9_CCT6B	0.656558	-1.06911	3.89588	0.00028337	0.00592195	0.136545	0.00550876	d14_vs_day0
ENSG00000137198.5_GMPR	0.745364	6.60696	3.89431	0.000284789	0.00594147	0.130816	0.00552747	d14_vs_day0
ENSG00000268852.1_AC132872.2	-0.573743	-0.789293	-3.89417	0.000284913	0.00594147	0.179616	0.00552836	d14_vs_day0
ENSG00000090674.11_MCOLN1	0.566718	4.24542	3.89221	0.0002867	0.0059663	0.121799	0.00555014	d14_vs_day0
ENSG00000110013.8_SIAE	-0.359014	2.56254	-3.89219	0.000286715	0.0059663	0.235718	0.00555014	d14_vs_day0
ENSG00000136938.8_ANP32B	0.47115	4.31036	3.89101	0.00028779	0.00597375	0.118809	0.00556395	d14_vs_day0
ENSG00000091106.14_NLRC4	-0.435626	5.64654	-3.8908	0.000287982	0.00597375	0.099877	0.00556472	d14_vs_day0
ENSG00000185338.4_SOCS1	-0.696513	1.12644	-3.89079	0.000287991	0.00597375	0.305986	0.00556472	d14_vs_day0
ENSG00000130165.6_ELOF1	0.579173	5.52929	3.88974	0.000288961	0.0059777	0.0958965	0.00557954	d14_vs_day0
ENSG00000182512.4_GLRX5	0.70573	7.61102	3.88965	0.000289044	0.0059777	0.14705	0.00557954	d14_vs_day0
ENSG00000198060.5_MARCH5	-0.23659	3.82092	-3.88959	0.000289101	0.0059777	0.143622	0.00557972	d14_vs_day0
ENSG00000079308.12_TNS1	0.747936	9.0337	3.88861	0.00029	0.00598996	0.186204	0.00559431	d14_vs_day0
ENSG00000127561.10_SYNGR3	0.83171	-2.55157	3.88811	0.00029046	0.00599311	-0.358717	0.00560226	d14_vs_day0
ENSG00000225648.1_SBDSP1	0.329058	2.32048	3.88655	0.000291899	0.00601646	0.237062	0.00562154	d14_vs_day0
ENSG00000137216.14_TMEM63B	0.636189	6.61261	3.88595	0.000292465	0.00602175	0.104646	0.0056298	d14_vs_day0
ENSG00000171016.7_PYGO1	1.05955	-2.70615	3.88523	0.000293127	0.00602902	-0.254426	0.00563884	d14_vs_day0
ENSG00000148053.11_NTRK2	1.27832	-2.97724	3.88439	0.000293914	0.00603452	-0.518689	0.00564934	d14_vs_day0
ENSG00000135916.11_ITM2C	-0.510661	4.01214	-3.88429	0.000294013	0.00603452	0.113944	0.00565031	d14_vs_day0
ENSG00000197024.4_ZNF398	0.201059	4.9434	3.88364	0.000294618	0.00604061	0.0806203	0.0056565	d14_vs_day0
ENSG00000135070.9_ISCA1	0.447892	5.70018	3.8822	0.00029597	0.00606194	0.0775113	0.00567665	d14_vs_day0
ENSG00000261884.2_CTC-479C5.12	-0.272533	4.37997	-3.88181	0.000296334	0.00606305	0.0922068	0.00568002	d14_vs_day0
ENSG00000234534.1_RP11-39K24.2	-0.603667	0.54862	-3.88047	0.000297599	0.00608255	0.271813	0.00569336	d14_vs_day0
ENSG00000224650.2_IGHV3-74	-1.02991	1.43145	-3.87519	0.000302629	0.00617889	0.246497	0.00576575	d14_vs_day0
ENSG00000164855.11_TMEM184A	1.26072	-3.57117	3.87396	0.000303817	0.00619666	-0.71073	0.00578275	d14_vs_day0
ENSG00000165283.11_STOML2	0.418053	3.72164	3.87351	0.000304248	0.00619897	0.0967091	0.00578906	d14_vs_day0
ENSG00000128335.9_APOL2	-0.398076	6.72219	-3.87158	0.000306117	0.00623055	0.061709	0.00581455	d14_vs_day0
ENSG00000144648.9_ACKR2	0.975633	-0.853845	3.86911	0.000308527	0.00627306	0.12002	0.00584467	d14_vs_day0
ENSG00000184445.7_KNTC1	0.236078	4.69399	3.8678	0.000309813	0.00629265	0.0389568	0.00586162	d14_vs_day0
ENSG00000137824.11_RMDN3	0.28358	2.97007	3.86692	0.00031068	0.00630369	0.136217	0.00587069	d14_vs_day0
ENSG00000188820.8_FAM26F	-0.684018	3.35662	-3.86589	0.000311695	0.00631772	0.106042	0.00588208	d14_vs_day0
ENSG00000148218.11_ALAD	0.23731	4.09173	3.86542	0.000312157	0.00632053	0.0525437	0.0058879	d14_vs_day0
ENSG00000089127.8_OAS1	-0.491858	6.45306	-3.86286	0.000314706	0.00636553	0.0290648	0.00592166	d14_vs_day0
ENSG00000022840.11_RNF10	0.602498	9.31649	3.86221	0.000315357	0.00637088	0.116949	0.00593296	d14_vs_day0
ENSG00000183019.3_C19orf59	-0.885563	2.76012	-3.86194	0.000315623	0.00637088	0.128558	0.00593538	d14_vs_day0
ENSG00000112031.11_MTRF1L	-0.262445	2.42896	-3.8611	0.000316466	0.00637605	0.159946	0.00594428	d14_vs_day0
ENSG00000162878.8_PKDCC	1.08899	-3.58255	3.86095	0.000316619	0.00637605	-0.629172	0.00594619	d14_vs_day0
ENSG00000143155.8_TIPRL	-0.176671	4.17924	-3.86071	0.000316859	0.00637605	0.0378447	0.00594975	d14_vs_day0
ENSG00000211611.2_IGKV6-21	-1.28839	-1.75473	-3.85847	0.000319115	0.00641182	-0.0728294	0.00598463	d14_vs_day0
ENSG00000153250.13_RBMS1	-0.241572	6.91561	-3.85829	0.000319293	0.00641182	0.0256224	0.00598683	d14_vs_day0
ENSG00000213047.7_DENND1B	-0.210382	5.44197	-3.85787	0.000319716	0.0064137	-0.000231667	0.00599378	d14_vs_day0
ENSG00000138658.11_C4orf21	0.303849	3.28866	3.85579	0.000321829	0.00644642	0.0819333	0.0060228	d14_vs_day0
ENSG00000221823.5_PPP3R1	0.377527	6.79452	3.85536	0.000322268	0.00644642	0.0185056	0.00602812	d14_vs_day0
ENSG00000134575.5_ACP2	-0.358784	2.99642	-3.85529	0.000322338	0.00644642	0.0999795	0.00602847	d14_vs_day0
ENSG00000159231.5_CBR3	0.649761	-1.43412	3.85463	0.000323022	0.00645349	-0.0554691	0.00603933	d14_vs_day0
ENSG00000211584.9_SLC48A1	0.605328	4.97209	3.85429	0.000323364	0.00645373	-0.00957172	0.00604477	d14_vs_day0
ENSG00000216937.7_CCDC7	0.277833	3.12365	3.85395	0.000323715	0.00645413	0.0876417	0.00604843	d14_vs_day0
ENSG00000102897.5_LYRM1	-0.257151	4.15947	-3.85363	0.000324046	0.00645415	0.0165768	0.00605294	d14_vs_day0
ENSG00000250479.4_CHCHD10	-0.311518	2.07883	-3.85265	0.000325047	0.00646748	0.159982	0.00606794	d14_vs_day0
ENSG00000134851.7_TMEM165	-0.274755	5.81291	-3.85161	0.00032612	0.00648223	-0.0155975	0.00607964	d14_vs_day0
ENSG00000100462.11_PRMT5	-0.237372	3.89091	-3.84997	0.00032782	0.00650939	0.0210126	0.0061004	d14_vs_day0
ENSG00000023330.10_ALAS1	-0.243209	4.81782	-3.84942	0.000328391	0.00650951	-0.0191449	0.00610561	d14_vs_day0
ENSG00000171848.9_RRM2	-0.578968	2.23657	-3.84916	0.000328663	0.00650951	0.134101	0.00610938	d14_vs_day0
ENSG00000073792.11_IGF2BP2	0.685839	7.00313	3.849	0.000328827	0.00650951	0.00937223	0.00610983	d14_vs_day0
ENSG00000259319.1_RP11-293M10.6	-0.473723	-0.0911964	-3.84857	0.000329276	0.00651179	0.149939	0.00611526	d14_vs_day0
ENSG00000099804.4_CDC34	0.715572	6.86548	3.84438	0.000333672	0.00658547	-0.0108747	0.00617641	d14_vs_day0
ENSG00000253982.1_CTD-2336O2.1	0.535247	3.58604	3.84437	0.000333676	0.00658547	0.0153765	0.00617641	d14_vs_day0
ENSG00000211651.2_IGLV1-44	-1.05093	1.95799	-3.8428	0.000335345	0.00661171	0.134412	0.00619652	d14_vs_day0
ENSG00000272065.1_U91328.20	-0.374388	0.236888	-3.84119	0.000337053	0.00663868	0.15011	0.0062209	d14_vs_day0
ENSG00000159128.10_IFNGR2	-0.364274	7.00993	-3.83938	0.000338983	0.00666997	-0.0248221	0.00625037	d14_vs_day0
ENSG00000102796.6_DHRS12	-0.445138	3.94931	-3.83841	0.000340024	0.00668372	-0.0148479	0.00626323	d14_vs_day0
ENSG00000085265.6_FCN1	-0.450828	8.57851	-3.83437	0.000344392	0.00676276	0.00809477	0.00631594	d14_vs_day0
ENSG00000150961.10_SEC24D	-0.200239	5.51975	-3.83048	0.000348652	0.00683954	-0.0811825	0.00637801	d14_vs_day0
ENSG00000211652.2_IGLV7-43	-1.56432	0.0227436	-3.82954	0.000349692	0.00685305	0.126669	0.00639105	d14_vs_day0
ENSG00000241294.1_IGKV2-24	-1.08947	0.39944	-3.8285	0.000350837	0.00686859	0.1274	0.00640597	d14_vs_day0
ENSG00000126262.3_FFAR2	-0.438053	7.51693	-3.82542	0.000354269	0.006919	-0.0509686	0.00644912	d14_vs_day0
ENSG00000188559.8_RALGAPA2	-0.339837	7.18608	-3.82543	0.000354259	0.006919	-0.0632801	0.00644912	d14_vs_day0
ENSG00000166801.11_FAM111A	-0.241454	6.73033	-3.82524	0.000354475	0.006919	-0.0766639	0.0064501	d14_vs_day0
ENSG00000270103.2_RNU11	0.614988	2.2298	3.82397	0.000355898	0.00693984	0.0560627	0.00646914	d14_vs_day0
ENSG00000134153.5_EMC7	-0.223798	3.46286	-3.82237	0.000357699	0.0069657	-0.0298874	0.00649282	d14_vs_day0
ENSG00000011600.7_TYROBP	-0.333252	8.22	-3.82215	0.000357938	0.0069657	-0.0392912	0.00649413	d14_vs_day0
ENSG00000164176.8_EDIL3	1.53543	-3.39289	3.82074	0.000359542	0.00698708	-0.693579	0.00651716	d14_vs_day0
ENSG00000068784.8_SRBD1	-0.213733	4.89001	-3.82055	0.000359753	0.00698708	-0.105541	0.00651998	d14_vs_day0
ENSG00000062598.13_ELMO2	-0.275194	5.48737	-3.82011	0.000360257	0.00698992	-0.111567	0.0065271	d14_vs_day0
ENSG00000156414.14_TDRD9	-0.590468	2.23358	-3.81877	0.000361783	0.00701256	0.0457297	0.00654867	d14_vs_day0
ENSG00000230006.3_ANKRD36BP2	1.05259	5.20672	3.81781	0.000362882	0.00702689	-0.096399	0.00656552	d14_vs_day0
ENSG00000151065.9_DCP1B	0.242148	3.40254	3.81686	0.000363966	0.00704089	-0.0377149	0.00657903	d14_vs_day0
ENSG00000179761.7_PIPOX	-0.359447	0.484564	-3.81285	0.000368594	0.00712336	0.0825708	0.0066473	d14_vs_day0
ENSG00000101916.11_TLR8	-0.361511	8.21794	-3.8119	0.000369702	0.0071335	-0.070567	0.00666214	d14_vs_day0
ENSG00000082074.11_FYB	-0.280732	10.1024	-3.81177	0.00036985	0.0071335	-0.0124795	0.00666378	d14_vs_day0
ENSG00000158714.6_SLAMF8	-0.743551	1.90785	-3.81122	0.000370495	0.00713888	0.0557557	0.00667335	d14_vs_day0
ENSG00000054179.7_ENTPD2	1.23057	-3.7981	3.81079	0.000371001	0.00714159	-0.939946	0.00668047	d14_vs_day0
ENSG00000211964.2_IGHV3-48	-0.985845	1.32548	-3.81007	0.000371841	0.0071507	0.0653554	0.00669142	d14_vs_day0
ENSG00000110435.7_PDHX	0.264302	4.31249	3.8091	0.000372971	0.00716537	-0.122015	0.00670557	d14_vs_day0
ENSG00000087157.14_PGS1	-0.432887	6.91848	-3.80839	0.00037381	0.00716739	-0.119375	0.00671551	d14_vs_day0
ENSG00000135845.4_PIGC	0.536012	5.29626	3.80841	0.000373793	0.00716739	-0.140893	0.00671551	d14_vs_day0
ENSG00000162722.8_TRIM58	0.686877	8.7465	3.80691	0.000375558	0.00719383	-0.0608459	0.0067438	d14_vs_day0
ENSG00000181704.7_YIPF6	0.307787	5.4615	3.80591	0.000376746	0.00720951	-0.152267	0.00676099	d14_vs_day0
ENSG00000138835.18_RGS3	-0.312311	5.75968	-3.80342	0.000379708	0.007258	-0.158837	0.00679437	d14_vs_day0
ENSG00000132294.9_EFR3A	-0.160339	6.35874	-3.80285	0.000380395	0.007258	-0.152008	0.00680355	d14_vs_day0
ENSG00000206172.4_HBA1	0.718759	12.9026	3.80285	0.000380395	0.007258	0.033984	0.00680355	d14_vs_day0
ENSG00000243498.2_UBA52P5	0.904801	-2.72001	3.80228	0.000381071	0.00726379	-0.520669	0.00681251	d14_vs_day0
ENSG00000247092.2_SNHG10	0.342806	1.22266	3.80144	0.000382086	0.00727603	0.0513745	0.00682753	d14_vs_day0
ENSG00000164403.10_SHROOM1	-0.471561	1.16265	-3.80083	0.000382813	0.00728066	0.0492645	0.0068353	d14_vs_day0
ENSG00000101871.10_MID1	0.890082	-2.6903	3.80053	0.000383183	0.00728066	-0.455698	0.00684086	d14_vs_day0
ENSG00000106803.5_SEC61B	-0.273617	3.64633	-3.80028	0.000383475	0.00728066	-0.111001	0.00684504	d14_vs_day0
ENSG00000059804.11_SLC2A3	-0.545926	8.34439	-3.8	0.000383821	0.00728066	-0.0990949	0.00684912	d14_vs_day0
ENSG00000258872.2_RP11-304L20.1	-0.503305	0.122273	-3.79935	0.000384604	0.00728842	0.0307602	0.00686094	d14_vs_day0
ENSG00000157551.12_KCNJ15	-0.612217	8.06077	-3.79778	0.000386511	0.00731746	-0.113359	0.00688071	d14_vs_day0
ENSG00000102034.12_ELF4	-0.257347	6.37151	-3.79693	0.000387545	0.00732994	-0.167989	0.00689562	d14_vs_day0
ENSG00000090054.9_SPTLC1	-0.188384	4.80636	-3.79578	0.000388946	0.00734931	-0.17713	0.00691666	d14_vs_day0
ENSG00000103489.7_XYLT1	0.221344	4.84395	3.79525	0.000389599	0.00735453	-0.178637	0.00692375	d14_vs_day0
ENSG00000021355.8_SERPINB1	-0.354427	6.91617	-3.79327	0.000392033	0.00739032	-0.163169	0.0069575	d14_vs_day0
ENSG00000088179.4_PTPN4	0.28508	6.91248	3.79309	0.000392252	0.00739032	-0.168279	0.00695952	d14_vs_day0
ENSG00000140403.8_DNAJA4	0.556286	5.17002	3.79221	0.000393336	0.00740358	-0.193857	0.00697199	d14_vs_day0
ENSG00000104946.6_TBC1D17	0.317934	3.91898	3.79064	0.000395283	0.00742591	-0.157469	0.00698976	d14_vs_day0
ENSG00000145949.8_MYLK4	0.486148	0.58883	3.79075	0.000395147	0.00742591	0.0276008	0.00698976	d14_vs_day0
ENSG00000141030.8_COPS3	0.371305	5.02913	3.79007	0.000395995	0.00743214	-0.198516	0.00699654	d14_vs_day0
ENSG00000066468.16_FGFR2	0.81076	-0.215068	3.78958	0.000396605	0.00743644	-0.0149056	0.00700573	d14_vs_day0
ENSG00000074660.11_SCARF1	-0.744029	5.42803	-3.78697	0.000399863	0.00748663	-0.205168	0.00705158	d14_vs_day0
ENSG00000171860.4_C3AR1	-0.512156	4.09049	-3.78683	0.000400049	0.00748663	-0.174293	0.0070538	d14_vs_day0
ENSG00000265907.1_RP11-737O24.2	1.01601	-1.801	3.78642	0.000400554	0.0074889	-0.240382	0.00706057	d14_vs_day0
ENSG00000079385.17_CEACAM1	-0.549223	5.04151	-3.78597	0.000401127	0.00749244	-0.208654	0.00706642	d14_vs_day0
ENSG00000138376.6_BARD1	0.316528	3.86007	3.7853	0.000401975	0.00750075	-0.163704	0.00707498	d14_vs_day0
ENSG00000248099.3_INSL3	-0.426387	0.527868	-3.78483	0.000402567	0.00750075	0.0109248	0.00708326	d14_vs_day0
ENSG00000160883.6_HK3	-0.576457	6.26317	-3.7847	0.000402725	0.00750075	-0.202907	0.00708498	d14_vs_day0
ENSG00000149483.7_TMEM138	0.245604	4.10196	3.78373	0.000403956	0.00751651	-0.184257	0.00710131	d14_vs_day0
ENSG00000197993.3_KEL	0.782325	3.25393	3.78301	0.000404869	0.0075205	-0.138546	0.00711309	d14_vs_day0
ENSG00000180747.11_CTD-2547E10.2	0.248725	3.9609	3.78296	0.000404941	0.0075205	-0.175317	0.00711325	d14_vs_day0
ENSG00000254708.1_RP1-145M24.1	0.95687	-1.92272	3.78132	0.000407023	0.00755198	-0.343338	0.00713915	d14_vs_day0
ENSG00000135451.8_TROAP	0.704493	1.37313	3.78065	0.000407885	0.00755875	-0.014021	0.0071532	d14_vs_day0
ENSG00000162946.16_DISC1	-0.32119	4.95491	-3.78043	0.000408162	0.00755875	-0.224217	0.00715449	d14_vs_day0
ENSG00000076555.11_ACACB	0.355736	3.03243	3.77977	0.000409008	0.00756724	-0.116785	0.00716644	d14_vs_day0
ENSG00000133048.8_CHI3L1	0.957152	3.97334	3.77865	0.000410452	0.00758676	-0.183062	0.0071714	d14_vs_day0
ENSG00000142453.7_CARM1	0.728892	5.71156	3.77759	0.000411823	0.0076049	-0.232647	0.00718782	d14_vs_day0
ENSG00000047579.15_DTNBP1	-0.247486	2.78213	-3.7769	0.000412715	0.00761417	-0.104313	0.00719697	d14_vs_day0
ENSG00000259630.2_CTD-2262B20.1	0.52576	-1.16546	3.77578	0.000414165	0.0076337	-0.204343	0.00721472	d14_vs_day0
ENSG00000101294.12_HM13	-0.175993	5.80353	-3.77533	0.00041475	0.00763728	-0.240923	0.00722169	d14_vs_day0
ENSG00000183150.3_GPR19	0.622801	-0.723736	3.77446	0.000415883	0.00765092	-0.128764	0.00723496	d14_vs_day0
ENSG00000164879.6_CA3	1.09689	-2.02089	3.7717	0.000419501	0.0077102	-0.408893	0.00727627	d14_vs_day0
ENSG00000182118.5_FAM89A	-0.472782	0.819057	-3.7699	0.000421879	0.00774354	-0.0296504	0.00729962	d14_vs_day0
ENSG00000164168.3_TMEM184C	-0.157646	4.93525	-3.76972	0.000422108	0.00774354	-0.256076	0.00730203	d14_vs_day0
ENSG00000143641.8_GALNT2	-0.205074	4.44569	-3.76901	0.000423048	0.00775349	-0.244483	0.00731454	d14_vs_day0
ENSG00000211592.2_IGKC	-0.975345	3.05223	-3.76771	0.000424777	0.00777789	-0.173532	0.00733264	d14_vs_day0
ENSG00000198919.8_DZIP3	0.375633	3.68097	3.76713	0.000425549	0.00778472	-0.201711	0.00733556	d14_vs_day0
ENSG00000172197.9_MBOAT1	-0.215255	4.86477	-3.76534	0.000427939	0.0078211	-0.267297	0.00736807	d14_vs_day0
ENSG00000139117.9_CPNE8	-0.267835	3.54865	-3.76501	0.000428382	0.00782187	-0.199788	0.00737245	d14_vs_day0
ENSG00000169621.5_APLF	0.41418	2.88056	3.76422	0.000429443	0.00783129	-0.155473	0.00738528	d14_vs_day0
ENSG00000241889.1_RP11-435F17.3	0.958044	-1.44016	3.76403	0.0004297	0.00783129	-0.307262	0.00738667	d14_vs_day0
ENSG00000099985.3_OSM	-0.735688	2.86241	-3.76184	0.000432661	0.00787387	-0.161203	0.00742393	d14_vs_day0
ENSG00000137265.10_IRF4	-0.416777	4.94088	-3.76171	0.000432843	0.00787387	-0.278393	0.00742522	d14_vs_day0
ENSG00000163412.7_EIF4E3	-0.307939	7.208	-3.76049	0.000434492	0.00789033	-0.252469	0.00744805	d14_vs_day0
ENSG00000111291.4_GPRC5D	-1.09707	-1.98617	-3.76045	0.000434557	0.00789033	-0.373125	0.00744807	d14_vs_day0
ENSG00000047249.12_ATP6V1H	-0.164959	3.9397	-3.75991	0.000435279	0.00789611	-0.242398	0.00745718	d14_vs_day0
ENSG00000126368.5_NR1D1	0.461864	1.20912	3.75749	0.000438602	0.00794901	-0.0671481	0.00749547	d14_vs_day0
ENSG00000139714.8_MORN3	0.521889	-0.198189	3.75665	0.000439744	0.00796231	-0.108639	0.00751012	d14_vs_day0
ENSG00000115649.11_CNPPD1	0.649583	6.7373	3.75634	0.00044018	0.00796281	-0.274542	0.00751475	d14_vs_day0
ENSG00000243646.4_IL10RB	-0.309285	5.78264	-3.75544	0.000441414	0.00797773	-0.298506	0.00753253	d14_vs_day0
ENSG00000244734.1_HBB	0.877854	17.2444	3.75487	0.000442201	0.00798134	-0.073968	0.00754157	d14_vs_day0
ENSG00000197798.4_FAM118B	-0.194091	2.98264	-3.75441	0.00044284	0.00798134	-0.186699	0.00754696	d14_vs_day0
ENSG00000204164.6_BMS1P5	0.673245	-1.57045	3.75442	0.000442824	0.00798134	-0.330188	0.00754696	d14_vs_day0
ENSG00000182240.10_BACE2	0.6286	2.79499	3.75305	0.000444729	0.00800783	-0.180389	0.00757044	d14_vs_day0
ENSG00000065491.8_TBC1D22B	0.494385	5.34945	3.75274	0.00044517	0.00800783	-0.309186	0.00757676	d14_vs_day0
ENSG00000181026.13_AEN	0.271617	3.56443	3.75247	0.000445541	0.00800783	-0.234749	0.00758196	d14_vs_day0
ENSG00000105976.10_MET	-1.02559	-2.71813	-3.75125	0.000447242	0.00802927	-0.61252	0.00760272	d14_vs_day0
ENSG00000163249.5_CCNYL1	0.248651	3.02883	3.75103	0.000447556	0.00802927	-0.204483	0.0076041	d14_vs_day0
ENSG00000128165.7_ADM2	-0.448587	-0.609836	-3.75002	0.000448961	0.00804512	-0.159786	0.00762356	d14_vs_day0
ENSG00000105639.14_JAK3	-0.3965	7.55917	-3.74952	0.000449676	0.00804512	-0.271367	0.00763348	d14_vs_day0
ENSG00000198858.5_R3HDM4	0.703979	9.06357	3.74956	0.000449618	0.00804512	-0.221433	0.00763348	d14_vs_day0
ENSG00000137812.15_CASC5	0.444833	3.67784	3.7488	0.000450683	0.00805395	-0.25775	0.00764686	d14_vs_day0
ENSG00000146350.9_TBC1D32	0.295882	2.87945	3.74858	0.000450995	0.00805395	-0.191865	0.00764957	d14_vs_day0
ENSG00000249684.1_RP11-423H2.3	0.666854	-0.972976	3.74747	0.000452562	0.00807455	-0.203883	0.00767245	d14_vs_day0
ENSG00000102317.13_RBM3	0.313039	5.76021	3.7445	0.000456782	0.00812603	-0.330428	0.0077183	d14_vs_day0
ENSG00000103111.10_MON1B	-0.145413	5.39053	-3.74436	0.000456988	0.00812603	-0.334142	0.0077204	d14_vs_day0
ENSG00000137806.4_NDUFAF1	-0.217686	2.32035	-3.74417	0.000457254	0.00812603	-0.169833	0.0077204	d14_vs_day0
ENSG00000170837.2_GPR27	-0.439195	4.17317	-3.74414	0.000457302	0.00812603	-0.306977	0.0077204	d14_vs_day0
ENSG00000148773.8_MKI67	0.494054	4.85457	3.74398	0.000457529	0.00812603	-0.328384	0.0077209	d14_vs_day0
ENSG00000152763.12_WDR78	0.54096	-0.237798	3.74263	0.000459453	0.00814713	-0.111316	0.00775002	d14_vs_day0
ENSG00000109184.10_DCUN1D4	0.264872	3.66259	3.74257	0.000459552	0.00814713	-0.272807	0.00775057	d14_vs_day0
ENSG00000166340.10_TPP1	-0.241157	6.21122	-3.74111	0.000461643	0.00817678	-0.333561	0.00778023	d14_vs_day0
ENSG00000172731.9_LRRC20	-0.542885	-0.0536985	-3.73797	0.000466191	0.00824238	-0.144357	0.00783321	d14_vs_day0
ENSG00000211658.2_IGLV3-27	-1.03088	-0.952017	-3.73801	0.000466146	0.00824238	-0.198002	0.00783321	d14_vs_day0
ENSG00000135363.7_LMO2	-0.307386	5.19101	-3.73487	0.000470734	0.00830765	-0.360524	0.00788805	d14_vs_day0
ENSG00000144893.8_MED12L	-0.472986	2.7904	-3.73489	0.000470705	0.00830765	-0.235285	0.00788805	d14_vs_day0
ENSG00000163565.14_IFI16	-0.329893	7.80016	-3.73425	0.00047164	0.00831612	-0.310194	0.00789871	d14_vs_day0
ENSG00000104756.11_KCTD9	0.251617	3.86984	3.73114	0.000476242	0.00838969	-0.324925	0.00796098	d14_vs_day0
ENSG00000162804.9_SNED1	0.460155	2.06795	3.72746	0.000481734	0.00847878	-0.193228	0.00802986	d14_vs_day0
ENSG00000164398.8_ACSL6	0.500171	4.73911	3.72593	0.00048405	0.00850518	-0.380075	0.00805903	d14_vs_day0
ENSG00000196470.7_SIAH1	0.21677	3.45616	3.72589	0.000484105	0.00850518	-0.307873	0.00805903	d14_vs_day0
ENSG00000172638.8_EFEMP2	-0.383989	1.18795	-3.72519	0.000485156	0.00851173	-0.160505	0.00806852	d14_vs_day0
ENSG00000180316.7_PNPLA1	-0.556976	1.55851	-3.72501	0.000485433	0.00851173	-0.174227	0.00807033	d14_vs_day0
ENSG00000138246.11_DNAJC13	-0.184038	6.42008	-3.72478	0.000485786	0.00851173	-0.377711	0.00807442	d14_vs_day0
ENSG00000118777.6_ABCG2	0.690977	2.67889	3.72438	0.000486395	0.00851278	-0.276036	0.00808285	d14_vs_day0
ENSG00000170802.11_FOXN2	-0.16709	6.87931	-3.72398	0.000486994	0.00851278	-0.369389	0.00808762	d14_vs_day0
ENSG00000211638.2_IGLV8-61	-1.22865	1.30612	-3.72388	0.000487155	0.00851278	-0.171436	0.00808913	d14_vs_day0
ENSG00000100490.5_CDKL1	0.415387	3.83879	3.72321	0.000488164	0.00851966	-0.352568	0.00810129	d14_vs_day0
ENSG00000257743.4_RP11-1220K2.2	-0.716648	4.65811	-3.72304	0.000488422	0.00851966	-0.383427	0.00810327	d14_vs_day0
ENSG00000256347.1_RP11-800A3.5	0.877355	-2.78109	3.72212	0.000489835	0.00853495	-0.734754	0.00811867	d14_vs_day0
ENSG00000132205.6_EMILIN2	-0.365144	6.03568	-3.72189	0.000490173	0.00853495	-0.39162	0.00812197	d14_vs_day0
ENSG00000136231.9_IGF2BP3	-0.42992	3.33329	-3.72087	0.000491746	0.00854967	-0.321182	0.00814089	d14_vs_day0
ENSG00000162512.11_SDC3	-0.781536	1.77149	-3.72057	0.000492193	0.00854967	-0.197226	0.00814623	d14_vs_day0
ENSG00000229308.1_AC010084.1	0.80182	-3.44787	3.72048	0.000492332	0.00854967	-0.763023	0.00814738	d14_vs_day0
ENSG00000236320.3_SLFN14	0.624195	3.13938	3.7196	0.000493687	0.00856527	-0.313618	0.00816173	d14_vs_day0
ENSG00000017427.11_IGF1	-1.22039	-2.01522	-3.71933	0.000494108	0.00856527	-0.433105	0.00816408	d14_vs_day0
ENSG00000104375.11_STK3	-0.372051	4.2612	-3.71842	0.000495514	0.00858201	-0.384395	0.00817922	d14_vs_day0
ENSG00000163932.9_PRKCD	-0.347174	5.80431	-3.71758	0.0004968	0.00859327	-0.408091	0.00819468	d14_vs_day0
ENSG00000121797.9_ACKR5	-0.410546	2.93873	-3.71743	0.000497044	0.00859327	-0.295011	0.00819755	d14_vs_day0
ENSG00000138778.7_CENPE	0.464126	3.03451	3.71606	0.000499165	0.0086223	-0.306345	0.00822221	d14_vs_day0
ENSG00000175556.11_LONRF3	-0.341843	2.73715	-3.71427	0.000501948	0.00865506	-0.282027	0.00825519	d14_vs_day0
ENSG00000234902.2_AC007879.2	0.816978	-1.89621	3.71429	0.000501914	0.00865506	-0.511485	0.00825519	d14_vs_day0
ENSG00000171055.10_FEZ2	-0.164047	4.64481	-3.71267	0.000504459	0.00868081	-0.415287	0.00828716	d14_vs_day0
ENSG00000189050.10_RNFT1	-0.214189	3.35351	-3.71241	0.000504867	0.00868081	-0.340186	0.00829271	d14_vs_day0
ENSG00000043093.9_DCUN1D1	0.39648	6.77823	3.71236	0.00050495	0.00868081	-0.400829	0.00829291	d14_vs_day0
ENSG00000104973.10_MED25	0.533005	5.52886	3.71219	0.000505221	0.00868081	-0.425219	0.00829348	d14_vs_day0
ENSG00000102385.8_DRP2	0.966376	-2.94761	3.70809	0.000511697	0.00878436	-0.798133	0.00837553	d14_vs_day0
ENSG00000118816.5_CCNI	0.356602	8.83461	3.70551	0.000515818	0.00884733	-0.356747	0.00842532	d14_vs_day0
ENSG00000135862.5_LAMC1	-0.475597	1.96639	-3.70386	0.000518471	0.00887765	-0.263119	0.00845609	d14_vs_day0
ENSG00000267312.1_RP11-1094M14.7	0.60332	0.197817	3.70385	0.000518496	0.00887765	-0.225579	0.00845609	d14_vs_day0
ENSG00000082196.15_C1QTNF3	0.380408	0.687699	3.70218	0.00052119	0.00891595	-0.214545	0.00848347	d14_vs_day0
ENSG00000183963.13_SMTN	-0.45682	0.680968	-3.70094	0.000523212	0.0089427	-0.218037	0.00850575	d14_vs_day0
ENSG00000165304.3_MELK	0.467168	1.08388	3.69958	0.000525426	0.0089727	-0.239947	0.00853227	d14_vs_day0
ENSG00000188175.5_HEPACAM2	0.728989	1.94172	3.69871	0.000526846	0.00898908	-0.285614	0.00855059	d14_vs_day0
ENSG00000187997.7_C17orf99	1.17884	-0.871759	3.69761	0.000528639	0.0090118	-0.312502	0.00857375	d14_vs_day0
ENSG00000141644.13_MBD1	-0.121696	5.62699	-3.69714	0.000529421	0.00901726	-0.47057	0.00858406	d14_vs_day0
ENSG00000118689.10_FOXO3	0.533397	8.24656	3.69446	0.00053385	0.00908476	-0.402813	0.0086439	d14_vs_day0
ENSG00000102007.6_PLP2	-0.312981	6.17713	-3.69309	0.000536122	0.00910845	-0.473808	0.00866776	d14_vs_day0
ENSG00000111725.6_PRKAB1	-0.175324	4.06	-3.69306	0.000536175	0.00910845	-0.444664	0.00866776	d14_vs_day0
ENSG00000010803.12_SCMH1	0.251107	3.59213	3.69227	0.000537489	0.00912283	-0.416175	0.00868481	d14_vs_day0
ENSG00000148737.11_TCF7L2	-0.355212	3.84424	-3.69149	0.000538796	0.00913441	-0.43583	0.00869753	d14_vs_day0
ENSG00000115758.8_ODC1	0.556909	7.02568	3.69116	0.000539342	0.00913441	-0.454513	0.00870154	d14_vs_day0
ENSG00000101444.8_AHCY	-0.280729	3.49984	-3.69088	0.000539806	0.00913441	-0.414165	0.00870543	d14_vs_day0
ENSG00000117500.8_TMED5	-0.168063	6.23614	-3.69074	0.000540043	0.00913441	-0.480859	0.00870686	d14_vs_day0
ENSG00000070961.10_ATP2B1	0.256488	7.23391	3.69029	0.000540802	0.00913931	-0.457652	0.00871267	d14_vs_day0
ENSG00000090520.6_DNAJB11	-0.252693	4.46922	-3.68929	0.000542475	0.00915967	-0.47686	0.00873053	d14_vs_day0
ENSG00000132109.8_TRIM21	-0.336242	6.48733	-3.68791	0.00054481	0.00919114	-0.481509	0.0087608	d14_vs_day0
ENSG00000166167.13_BTRC	0.170115	3.97245	3.68761	0.000545323	0.00919185	-0.454836	0.00876715	d14_vs_day0
ENSG00000168310.6_IRF2	-0.267004	7.03298	-3.68694	0.00054646	0.00919704	-0.469971	0.00877769	d14_vs_day0
ENSG00000124098.9_FAM210B	0.653966	9.01179	3.68669	0.000546883	0.00919704	-0.399916	0.00878031	d14_vs_day0
ENSG00000102158.15_MAGT1	-0.161253	5.82238	-3.68637	0.00054742	0.00919704	-0.500012	0.00878501	d14_vs_day0
ENSG00000177830.13_CHID1	0.428148	3.23044	3.68631	0.000547516	0.00919704	-0.410357	0.00878501	d14_vs_day0
ENSG00000151726.9_ACSL1	-0.59478	9.49789	-3.68485	0.000550008	0.00923097	-0.393574	0.00881655	d14_vs_day0
ENSG00000244437.1_IGKV3-15	-0.815979	0.126032	-3.68433	0.0005509	0.00923799	-0.267852	0.00882722	d14_vs_day0
ENSG00000131149.13_GSE1	0.221858	5.10639	3.68386	0.000551699	0.00924344	-0.508334	0.00883276	d14_vs_day0
ENSG00000141965.3_FEM1A	0.405101	5.44799	3.68225	0.000554451	0.00928156	-0.513993	0.00886955	d14_vs_day0
ENSG00000124256.10_ZBP1	-0.345362	5.74756	-3.68182	0.000555194	0.00928156	-0.513502	0.00887658	d14_vs_day0
ENSG00000175746.4_C15orf54	0.926479	0.0819876	3.6817	0.000555401	0.00928156	-0.275633	0.00887746	d14_vs_day0
ENSG00000121858.6_TNFSF10	-0.394704	8.06833	-3.68099	0.000556629	0.00928619	-0.452762	0.0088882	d14_vs_day0
ENSG00000182541.13_LIMK2	-0.49765	8.04779	-3.681	0.000556616	0.00928619	-0.453312	0.0088882	d14_vs_day0
ENSG00000131943.13_C19orf12	-0.2926	3.50917	-3.67957	0.00055909	0.00931007	-0.442941	0.00891401	d14_vs_day0
ENSG00000237181.1_AC147651.4	-0.375236	0.255989	-3.67963	0.00055898	0.00931007	-0.278981	0.00891401	d14_vs_day0
ENSG00000136002.12_ARHGEF4	0.805948	-1.89849	3.67934	0.000559492	0.00931007	-0.597165	0.00891519	d14_vs_day0
ENSG00000132670.16_PTPRA	0.252298	6.16967	3.678	0.000561805	0.00934061	-0.51306	0.00894078	d14_vs_day0
ENSG00000196116.6_TDRD7	-0.27301	5.12681	-3.67744	0.000562793	0.00934906	-0.526625	0.00895452	d14_vs_day0
ENSG00000006756.11_ARSD	-0.26648	3.88927	-3.67328	0.000570092	0.00946226	-0.491608	0.0090346	d14_vs_day0
ENSG00000184209.14_SNRNP35	-0.148183	3.94961	-3.67192	0.000572496	0.00949409	-0.499837	0.0090678	d14_vs_day0
ENSG00000090989.13_EXOC1	-0.168635	5.58425	-3.67159	0.000573076	0.00949565	-0.544434	0.00907453	d14_vs_day0
ENSG00000010030.9_ETV7	-0.876226	3.03584	-3.67119	0.000573791	0.00949943	-0.428747	0.00908094	d14_vs_day0
ENSG00000058799.9_YIPF1	-0.271284	4.73432	-3.66986	0.000576161	0.00953059	-0.542367	0.00911326	d14_vs_day0
ENSG00000129255.10_MPDU1	-0.267224	3.81203	-3.66835	0.000578855	0.00956701	-0.498151	0.00914379	d14_vs_day0
ENSG00000231259.3_AC125232.1	0.295267	2.67163	3.66808	0.000579344	0.00956701	-0.410655	0.00915027	d14_vs_day0
ENSG00000171049.8_FPR2	-0.418813	7.73867	-3.66751	0.000580363	0.00957575	-0.502809	0.00916459	d14_vs_day0
ENSG00000138604.5_GLCE	-0.215224	3.3371	-3.66663	0.000581943	0.00959145	-0.467358	0.00918142	d14_vs_day0
ENSG00000173486.8_FKBP2	-0.327542	2.36184	-3.66643	0.000582298	0.00959145	-0.394386	0.0091833	d14_vs_day0
ENSG00000005238.15_FAM214B	0.53746	6.25295	3.66516	0.000584604	0.00962132	-0.551101	0.00920728	d14_vs_day0
ENSG00000178896.6_EXOSC4	-0.430106	1.76733	-3.66458	0.000585655	0.00963049	-0.355698	0.00921886	d14_vs_day0
ENSG00000122026.6_RPL21	0.703285	5.79765	3.6595	0.000594917	0.00977456	-0.559721	0.00933705	d14_vs_day0
ENSG00000106078.13_COBL	1.03702	-3.21961	3.65901	0.000595832	0.00978137	-1.06397	0.00934766	d14_vs_day0
ENSG00000171456.12_ASXL1	0.160042	5.49211	3.65859	0.0005966	0.00978574	-0.583036	0.00935553	d14_vs_day0
ENSG00000170525.14_PFKFB3	-0.58897	6.0891	-3.65803	0.000597623	0.00979429	-0.574273	0.00936321	d14_vs_day0
ENSG00000189241.6_TSPYL1	0.20639	6.06763	3.65686	0.000599797	0.00982168	-0.580764	0.00939476	d14_vs_day0
ENSG00000025708.8_TYMP	-0.406936	7.36943	-3.65599	0.000601416	0.00982741	-0.548245	0.00941509	d14_vs_day0
ENSG00000123106.6_CCDC91	0.273481	4.12852	3.65588	0.000601613	0.00982741	-0.551268	0.00941509	d14_vs_day0
ENSG00000186591.7_UBE2H	0.511508	7.44976	3.65586	0.000601658	0.00982741	-0.541621	0.00941509	d14_vs_day0
ENSG00000141574.3_SECTM1	-0.461992	7.31567	-3.6547	0.000603809	0.0098543	-0.552273	0.00944623	d14_vs_day0
ENSG00000072134.11_EPN2	0.451088	2.25186	3.65196	0.00060895	0.0099299	-0.420551	0.00951014	d14_vs_day0
ENSG00000159409.10_CELF3	1.18333	-2.70167	3.65034	0.00061199	0.00997114	-0.832016	0.00954743	d14_vs_day0
ENSG00000130699.11_TAF4	0.237096	3.08516	3.64923	0.000614106	0.00999322	-0.50101	0.00956979	d14_vs_day0
ENSG00000240375.1_VPS26AP1	1.07495	-3.32182	3.64895	0.000614628	0.00999322	-1.10104	0.00957453	d14_vs_day0
ENSG00000123610.3_TNFAIP6	-0.728123	4.76401	-3.64882	0.000614881	0.00999322	-0.598157	0.00957595	d14_vs_day0
ENSG00000158856.13_DMTN	0.68335	9.53628	3.6481	0.000616252	0.0100072	-0.494862	0.00959475	d14_vs_day0
ENSG00000134333.9_LDHA	-0.255613	6.06272	-3.64554	0.000621135	0.0100781	-0.613164	0.00965486	d14_vs_day0
ENSG00000249437.3_NAIP	-0.649179	5.13409	-3.64253	0.000626935	0.0101637	-0.622581	0.0097236	d14_vs_day0
ENSG00000168116.9_KIAA1586	0.351	4.10323	3.64216	0.000627651	0.0101669	-0.593639	0.00973212	d14_vs_day0
ENSG00000223648.2_IGHV3-64	-1.11462	-1.16388	-3.6417	0.000628544	0.0101729	-0.495374	0.00974339	d14_vs_day0
ENSG00000196954.8_CASP4	-0.368312	8.1356	-3.64135	0.000629222	0.0101755	-0.563156	0.00974849	d14_vs_day0
ENSG00000064932.11_SBNO2	-0.437622	7.03091	-3.64013	0.000631582	0.0102052	-0.602433	0.00977754	d14_vs_day0
ENSG00000087586.13_AURKA	0.397655	2.10782	3.63788	0.000635982	0.0102678	-0.471011	0.00982895	d14_vs_day0
ENSG00000197555.5_SIPA1L1	-0.320842	7.28834	-3.63538	0.000640897	0.0103343	-0.610983	0.00988046	d14_vs_day0
ENSG00000166348.13_USP54	0.260794	1.45895	3.63521	0.000641239	0.0103343	-0.418842	0.00988354	d14_vs_day0
ENSG00000160408.10_ST6GALNAC6	0.295104	4.83959	3.63498	0.000641691	0.0103343	-0.643998	0.00988691	d14_vs_day0
ENSG00000140090.13_SLC24A4	-0.312287	4.65522	-3.63411	0.000643421	0.0103505	-0.640057	0.00990192	d14_vs_day0
ENSG00000116127.13_ALMS1	0.245105	6.3181	3.63394	0.000643759	0.0103505	-0.644005	0.00990582	d14_vs_day0
ENSG00000208308.1_SNORA40_ENSG00000208308.1	0.966094	-3.82711	3.63154	0.000648532	0.0104139	-1.12373	0.00995181	d14_vs_day0
ENSG00000168268.6_NT5DC2	-0.514741	0.658195	-3.63139	0.000648839	0.0104139	-0.406446	0.00995522	d14_vs_day0
ENSG00000100744.10_GSKIP	0.285536	3.71131	3.63115	0.000649304	0.0104139	-0.600925	0.00996105	d14_vs_day0
ENSG00000221983.3_UBA52	0.509274	9.43053	3.63019	0.000651236	0.0104364	-0.549781	0.00998676	d14_vs_day0
ENSG00000068354.10_TBC1D25	0.360584	3.89473	3.62735	0.000656949	0.0105193	-0.625858	0.010048	d14_vs_day0
ENSG00000138750.10_NUP54	0.209449	4.05348	3.62586	0.000659977	0.0105591	-0.634035	0.0100885	d14_vs_day0
ENSG00000163814.3_CDCP1	-0.584343	0.869364	-3.62454	0.000662657	0.0105874	-0.427184	0.0101179	d14_vs_day0
ENSG00000107829.9_FBXW4	0.305016	3.93255	3.62446	0.000662829	0.0105874	-0.635191	0.0101182	d14_vs_day0
ENSG00000189056.9_RELN	1.03495	-1.53788	3.62356	0.000664656	0.0106079	-0.598621	0.0101421	d14_vs_day0
ENSG00000137822.8_TUBGCP4	0.234473	2.7955	3.62217	0.000667513	0.0106448	-0.54484	0.0101804	d14_vs_day0
ENSG00000197818.7_SLC9A8	-0.271648	5.51639	-3.62121	0.000669481	0.0106674	-0.68927	0.0102024	d14_vs_day0
ENSG00000129595.8_EPB41L4A	0.422363	2.1388	3.62018	0.000671614	0.0106869	-0.511126	0.0102256	d14_vs_day0
ENSG00000183814.11_LIN9	0.371829	1.53729	3.6199	0.00067218	0.0106869	-0.471387	0.0102302	d14_vs_day0
ENSG00000105366.10_SIGLEC8	0.838375	1.51001	3.61979	0.000672422	0.0106869	-0.466323	0.0102326	d14_vs_day0
ENSG00000137959.10_IFI44L	-0.723108	6.07651	-3.61956	0.000672896	0.0106869	-0.685898	0.0102385	d14_vs_day0
ENSG00000232216.1_IGHV3-43	-0.990331	-0.394222	-3.61898	0.000674082	0.0106903	-0.466585	0.0102512	d14_vs_day0
ENSG00000181381.9_DDX60L	-0.396433	8.53548	-3.61893	0.0006742	0.0106903	-0.616253	0.0102517	d14_vs_day0
ENSG00000186188.6_FFAR4	-0.899426	-2.53876	-3.61864	0.000674802	0.0106904	-0.904761	0.0102581	d14_vs_day0
ENSG00000101966.8_XIAP	-0.184535	6.24463	-3.6184	0.000675304	0.0106904	-0.687613	0.0102631	d14_vs_day0
ENSG00000082641.11_NFE2L1	-0.136653	5.50165	-3.61656	0.000679117	0.010742	-0.702264	0.010309	d14_vs_day0
ENSG00000232859.5_LYRM9	0.38624	1.54329	3.61284	0.00068693	0.0108537	-0.481303	0.0104047	d14_vs_day0
ENSG00000181856.10_SLC2A4	0.924803	-0.0662866	3.61267	0.000687286	0.0108537	-0.463326	0.0104087	d14_vs_day0
ENSG00000133641.13_C12orf29	0.360928	3.30987	3.61153	0.000689707	0.0108831	-0.624651	0.0104346	d14_vs_day0
ENSG00000091490.6_SEL1L3	-0.251586	5.77576	-3.61029	0.000692329	0.0108992	-0.718637	0.0104592	d14_vs_day0
ENSG00000159335.11_PTMS	0.673104	4.41349	3.61028	0.000692348	0.0108992	-0.704725	0.0104592	d14_vs_day0
ENSG00000168615.7_ADAM9	-0.305886	4.63511	-3.61026	0.000692404	0.0108992	-0.71024	0.0104592	d14_vs_day0
ENSG00000113384.9_GOLPH3	-0.133451	5.61386	-3.60897	0.000695149	0.0109336	-0.723932	0.0104953	d14_vs_day0
ENSG00000143319.11_ISG20L2	-0.130171	5.09058	-3.6057	0.000702153	0.0110349	-0.732133	0.0105718	d14_vs_day0
ENSG00000141076.13_CIRH1A	0.230814	2.83623	3.60519	0.000703255	0.0110433	-0.605789	0.0105849	d14_vs_day0
ENSG00000005187.7_ACSM3	0.434998	1.55317	3.60471	0.00070429	0.0110507	-0.508424	0.0105977	d14_vs_day0
ENSG00000137648.12_TMPRSS4	1.25089	-3.64314	3.6041	0.000705615	0.0110626	-1.27236	0.01061	d14_vs_day0
ENSG00000106605.6_BLVRA	-0.327685	3.40194	-3.60366	0.000706574	0.0110687	-0.659314	0.0106198	d14_vs_day0
ENSG00000139517.6_LNX2	0.332701	4.08512	3.60324	0.000707475	0.0110739	-0.70343	0.0106289	d14_vs_day0
ENSG00000214517.4_PPME1	0.266703	3.8404	3.60277	0.000708499	0.0110811	-0.694772	0.0106351	d14_vs_day0
ENSG00000139433.5_GLTP	-0.192224	4.78778	-3.60203	0.000710109	0.0110974	-0.737441	0.0106497	d14_vs_day0
ENSG00000117448.9_AKR1A1	-0.309389	3.82175	-3.60133	0.000711644	0.0111125	-0.693012	0.0106659	d14_vs_day0
ENSG00000123700.4_KCNJ2	-0.400834	8.02218	-3.5997	0.000715219	0.0111594	-0.68789	0.0107113	d14_vs_day0
ENSG00000130997.12_POLN	0.355763	0.463752	3.59872	0.000717371	0.011184	-0.491849	0.0107284	d14_vs_day0
ENSG00000181873.8_IBA57	0.331531	3.20017	3.5981	0.000718728	0.0111873	-0.649458	0.0107405	d14_vs_day0
ENSG00000187017.10_ESPN	0.914672	3.74145	3.59814	0.000718649	0.0111873	-0.701379	0.0107405	d14_vs_day0
ENSG00000081087.10_OSTM1	-0.191838	5.6243	-3.59635	0.000722594	0.0112295	-0.759947	0.010779	d14_vs_day0
ENSG00000175061.13_C17orf76-AS1	0.439078	5.41455	3.59639	0.000722513	0.0112295	-0.759084	0.010779	d14_vs_day0
ENSG00000223865.6_HLA-DPB1	-0.351872	7.13627	-3.59498	0.000725643	0.0112624	-0.730918	0.0108174	d14_vs_day0
ENSG00000162241.8_SLC25A45	0.259609	3.57289	3.59488	0.000725864	0.0112624	-0.690342	0.0108181	d14_vs_day0
ENSG00000136521.8_NDUFB5	-0.205281	3.81861	-3.59422	0.000727324	0.0112713	-0.714576	0.0108341	d14_vs_day0
ENSG00000105647.9_PIK3R2_ENSG00000105647.9	0.744884	-1.46059	3.5941	0.000727589	0.0112713	-0.664531	0.0108356	d14_vs_day0
ENSG00000163599.10_CTLA4	0.424139	1.46131	3.59373	0.000728419	0.0112752	-0.52797	0.0108452	d14_vs_day0
ENSG00000103355.8_PRSS33	0.880653	0.690141	3.59339	0.000729189	0.0112782	-0.509889	0.0108534	d14_vs_day0
ENSG00000197142.6_ACSL5	-0.191048	5.43949	-3.59291	0.00073025	0.0112856	-0.77054	0.0108628	d14_vs_day0
ENSG00000102218.5_RP2	-0.251476	6.07499	-3.59153	0.000733339	0.0113244	-0.767143	0.0108963	d14_vs_day0
ENSG00000171700.9_RGS19	-0.269061	6.07183	-3.59127	0.000733929	0.0113246	-0.767797	0.0108995	d14_vs_day0
ENSG00000139112.6_GABARAPL1	0.32149	5.1282	3.59032	0.000736073	0.0113487	-0.775391	0.0109216	d14_vs_day0
ENSG00000106327.8_TFR2	0.654733	2.63071	3.58965	0.000737577	0.0113629	-0.638314	0.0109398	d14_vs_day0
ENSG00000132466.13_ANKRD17	0.268844	7.79692	3.58913	0.000738765	0.0113686	-0.726097	0.0109519	d14_vs_day0
ENSG00000101846.6_STS	-0.313144	3.56471	-3.58881	0.000739484	0.0113686	-0.707839	0.0109584	d14_vs_day0
ENSG00000153561.8_RMND5A	0.309423	7.64218	3.58853	0.000740115	0.0113686	-0.729358	0.0109635	d14_vs_day0
ENSG00000170522.5_ELOVL6	0.320118	2.1166	3.58844	0.000740319	0.0113686	-0.585383	0.0109652	d14_vs_day0
ENSG00000165480.11_SKA3	0.606136	3.4072	3.5882	0.000740857	0.0113686	-0.685532	0.0109704	d14_vs_day0
ENSG00000182782.7_HCAR2	-0.463826	5.05488	-3.58791	0.000741527	0.0113699	-0.782038	0.0109789	d14_vs_day0
ENSG00000133816.9_MICAL2	0.479546	8.44153	3.58568	0.000746601	0.0114363	-0.708513	0.0110193	d14_vs_day0
ENSG00000186431.14_FCAR	-0.492163	4.73072	-3.58549	0.000747028	0.0114363	-0.782472	0.0110226	d14_vs_day0
ENSG00000089351.10_GRAMD1A	-0.373764	5.40881	-3.58444	0.000749439	0.0114562	-0.793603	0.0110398	d14_vs_day0
ENSG00000125347.9_IRF1	-0.339917	9.31167	-3.58441	0.000749502	0.0114562	-0.687764	0.0110398	d14_vs_day0
ENSG00000137942.12_FNBP1L	0.424141	3.20356	3.58402	0.0007504	0.0114609	-0.699728	0.0110488	d14_vs_day0
ENSG00000072506.8_HSD17B10	-0.24917	3.40013	-3.5829	0.00075298	0.0114913	-0.711899	0.0110826	d14_vs_day0
ENSG00000174197.12_MGA	0.174479	6.65433	3.58155	0.000756089	0.0115291	-0.784517	0.0111186	d14_vs_day0
ENSG00000146592.12_CREB5	-0.446791	8.35438	-3.58132	0.000756634	0.0115291	-0.726423	0.0111252	d14_vs_day0
ENSG00000223891.1_OSER1-AS1	0.598194	2.63416	3.58062	0.000758245	0.0115408	-0.655242	0.0111441	d14_vs_day0
ENSG00000117298.10_ECE1	-0.347947	7.29773	-3.58048	0.000758586	0.0115408	-0.765612	0.0111455	d14_vs_day0
ENSG00000164068.11_RNF123	0.540956	6.24734	3.57985	0.000760054	0.0115532	-0.794563	0.0111615	d14_vs_day0
ENSG00000188672.12_RHCE	0.74828	1.50945	3.57962	0.000760588	0.0115532	-0.583403	0.0111679	d14_vs_day0
ENSG00000172007.5_RAB33B	-0.256808	5.41356	-3.57921	0.000761536	0.0115587	-0.809104	0.0111765	d14_vs_day0
ENSG00000004897.7_CDC27	0.299319	6.91181	3.57837	0.000763497	0.0115712	-0.780954	0.0111953	d14_vs_day0
ENSG00000257242.2_C12orf79	0.454366	0.0213554	3.57818	0.000763924	0.0115712	-0.558157	0.0112001	d14_vs_day0
ENSG00000162736.11_NCSTN	-0.298498	6.25276	-3.57809	0.000764141	0.0115712	-0.80121	0.0112019	d14_vs_day0
ENSG00000152270.4_PDE3B	0.231298	6.41708	3.57738	0.000765811	0.0115875	-0.803869	0.0112193	d14_vs_day0
ENSG00000133742.9_CA1	0.932355	7.51553	3.57695	0.000766803	0.0115935	-0.759262	0.0112296	d14_vs_day0
ENSG00000008083.9_JARID2	0.23126	6.10358	3.57591	0.000769261	0.0116217	-0.811582	0.0112606	d14_vs_day0
ENSG00000174021.6_GNG5	-0.329014	4.8802	-3.57425	0.000773158	0.0116681	-0.819161	0.0113001	d14_vs_day0
ENSG00000152082.9_MZT2B	0.580816	2.38374	3.5741	0.000773526	0.0116681	-0.657448	0.0113041	d14_vs_day0
ENSG00000013306.11_SLC25A39	0.777327	10.8988	3.57384	0.000774149	0.0116684	-0.659247	0.0113085	d14_vs_day0
ENSG00000270820.1_RP11-355B11.2	-0.301902	1.07663	-3.57336	0.000775269	0.0116685	-0.568785	0.0113211	d14_vs_day0
ENSG00000168394.9_TAP1	-0.472464	8.02275	-3.57307	0.00077596	0.0116685	-0.762195	0.0113283	d14_vs_day0
ENSG00000230148.4_HOXB-AS1	0.531806	-1.30546	3.57287	0.000776432	0.0116685	-0.69261	0.0113312	d14_vs_day0
ENSG00000241163.2_LINC00877	-0.289445	4.23587	-3.57282	0.000776544	0.0116685	-0.799183	0.0113312	d14_vs_day0
ENSG00000201098.1_RNY1	0.606314	7.1649	3.57201	0.000778481	0.0116847	-0.795349	0.0113513	d14_vs_day0
ENSG00000122203.10_KIAA1191	0.260862	4.65929	3.57162	0.000779419	0.0116847	-0.820782	0.011359	d14_vs_day0
ENSG00000170315.9_UBB	0.743852	10.5547	3.57164	0.000779363	0.0116847	-0.675457	0.011359	d14_vs_day0
ENSG00000168282.4_MGAT2	-0.170693	4.82104	-3.57079	0.000781384	0.0117052	-0.826554	0.0113791	d14_vs_day0
ENSG00000175063.12_UBE2C	-0.447018	0.443632	-3.5695	0.000784479	0.0117377	-0.569389	0.0114143	d14_vs_day0
ENSG00000169660.11_HEXDC	-0.290425	3.58133	-3.56938	0.000784757	0.0117377	-0.765312	0.011416	d14_vs_day0
ENSG00000105205.6_CLC	0.609681	4.1722	3.5682	0.000787582	0.0117709	-0.792022	0.0114409	d14_vs_day0
ENSG00000167613.11_LAIR1	-0.233967	5.49043	-3.5664	0.000791935	0.0118269	-0.84535	0.0114842	d14_vs_day0
ENSG00000188811.8_NHLRC3	-0.202984	4.38299	-3.5659	0.000793144	0.0118359	-0.823243	0.0114995	d14_vs_day0
ENSG00000129083.8_COPB1	-0.142315	6.43765	-3.56334	0.000799355	0.0119183	-0.840744	0.0115499	d14_vs_day0
ENSG00000187474.4_FPR3	0.536153	1.23236	3.56313	0.000799883	0.0119183	-0.598849	0.0115531	d14_vs_day0
ENSG00000165006.9_UBAP1	0.387098	6.74059	3.56258	0.000801216	0.011929	-0.831713	0.0115658	d14_vs_day0
ENSG00000144029.7_MRPS5	-0.153889	4.41513	-3.56058	0.000806134	0.0119931	-0.842248	0.0116157	d14_vs_day0
ENSG00000140057.4_AK7	0.991973	-1.63781	3.55961	0.000808504	0.0120192	-0.734687	0.0116409	d14_vs_day0
ENSG00000265401.1_RP11-138I1.4	0.671798	1.90124	3.55928	0.000809342	0.0120225	-0.670837	0.0116512	d14_vs_day0
ENSG00000007541.10_PIGQ	0.593869	3.07132	3.55668	0.00081578	0.0121079	-0.759831	0.0117269	d14_vs_day0
ENSG00000168702.12_LRP1B	1.09899	-2.74866	3.55645	0.000816334	0.0121079	-1.1239	0.0117324	d14_vs_day0
ENSG00000236423.1_RP13-15E13.1	-0.44242	-0.601953	-3.55585	0.000817828	0.0121209	-0.654832	0.0117492	d14_vs_day0
ENSG00000244617.1_ASPRV1	-0.588516	2.63762	-3.55465	0.000820828	0.0121561	-0.729107	0.0117862	d14_vs_day0
ENSG00000205927.4_OLIG2	0.908956	-0.0105404	3.55416	0.000822067	0.0121652	-0.617458	0.011797	d14_vs_day0
ENSG00000198814.8_GK	-0.470304	6.39656	-3.55363	0.000823404	0.0121756	-0.86585	0.0118032	d14_vs_day0
ENSG00000128383.8_APOBEC3A	-0.393909	7.27357	-3.55338	0.000824018	0.0121756	-0.841947	0.0118062	d14_vs_day0
ENSG00000248714.2_RP11-1079K10.3	-0.588106	-1.8146	-3.55228	0.000826779	0.0122014	-0.885366	0.0118322	d14_vs_day0
ENSG00000124207.12_CSE1L	0.196011	4.99761	3.55207	0.000827305	0.0122014	-0.88279	0.0118346	d14_vs_day0
ENSG00000115267.5_IFIH1	-0.356533	6.167	-3.55194	0.00082764	0.0122014	-0.877517	0.0118364	d14_vs_day0
ENSG00000157538.9_DSCR3	-0.134213	5.6076	-3.5506	0.000831043	0.0122424	-0.889982	0.011872	d14_vs_day0
ENSG00000234518.1_PTGES3P1	-0.426103	2.59805	-3.54938	0.000834132	0.012271	-0.73355	0.0119118	d14_vs_day0
ENSG00000137628.12_DDX60	-0.378743	6.49736	-3.54933	0.000834245	0.012271	-0.878969	0.0119119	d14_vs_day0
ENSG00000119787.9_ATL2	0.193456	3.90997	3.54899	0.000835108	0.0122745	-0.843884	0.0119199	d14_vs_day0
ENSG00000135636.9_DYSF	-0.553325	8.09835	-3.54665	0.000841096	0.0123532	-0.831587	0.0119908	d14_vs_day0
ENSG00000102010.10_BMX	-0.736007	2.27477	-3.5451	0.000845055	0.012402	-0.728423	0.0120355	d14_vs_day0
ENSG00000204613.6_TRIM10	0.718039	4.59778	3.54469	0.000846118	0.0124062	-0.897986	0.0120477	d14_vs_day0
ENSG00000181789.10_COPG1	-0.171038	5.93742	-3.5445	0.000846613	0.0124062	-0.903028	0.0120533	d14_vs_day0
ENSG00000136868.9_SLC31A1	-0.236299	4.21261	-3.54382	0.000848373	0.0124181	-0.880618	0.0120739	d14_vs_day0
ENSG00000234350.1_AC007405.4	0.82675	-3.27181	3.54369	0.000848698	0.0124181	-1.14842	0.0120756	d14_vs_day0
ENSG00000175782.8_SLC35E3	0.200977	3.06637	3.54313	0.000850159	0.0124301	-0.795238	0.0120871	d14_vs_day0
ENSG00000254346.2_MTND1P6	-1.08703	-3.76743	-3.54284	0.000850912	0.0124319	-1.49216	0.0120939	d14_vs_day0
ENSG00000137965.6_IFI44	-0.63913	5.58838	-3.54254	0.000851691	0.0124322	-0.909614	0.0120991	d14_vs_day0
ENSG00000175354.14_PTPN2	-0.203733	5.50313	-3.54233	0.000852211	0.0124322	-0.913668	0.0121035	d14_vs_day0
ENSG00000054983.12_GALC	-0.173183	5.50109	-3.5409	0.000855929	0.0124771	-0.917941	0.0121425	d14_vs_day0
ENSG00000110002.11_VWA5A	-0.25962	3.01435	-3.54055	0.000856839	0.0124773	-0.801003	0.0121501	d14_vs_day0
ENSG00000171634.12_BPTF	0.232296	7.99468	3.54041	0.000857217	0.0124773	-0.856688	0.0121525	d14_vs_day0
ENSG00000170579.10_DLGAP1	0.771934	-2.333	3.53897	0.000860967	0.0125225	-1.02853	0.012185	d14_vs_day0
ENSG00000105707.9_HPN	-1.25028	-3.14128	-3.53579	0.000869348	0.012635	-1.24713	0.0122681	d14_vs_day0
ENSG00000076641.4_PAG1	-0.238305	7.8014	-3.53334	0.00087584	0.0127199	-0.884485	0.0123433	d14_vs_day0
ENSG00000157734.9_SNX22	0.455201	3.0905	3.53281	0.000877244	0.0127295	-0.825827	0.0123512	d14_vs_day0
ENSG00000125304.8_TM9SF2	-0.206015	7.44942	-3.5326	0.000877807	0.0127295	-0.897396	0.0123577	d14_vs_day0
ENSG00000114013.11_CD86	-0.261728	5.13214	-3.53148	0.000880813	0.0127636	-0.9426	0.012394	d14_vs_day0
ENSG00000109787.8_KLF3	0.222618	7.58435	3.53094	0.000882255	0.012775	-0.896676	0.0124074	d14_vs_day0
ENSG00000115828.11_QPCT	-0.507863	5.90355	-3.53047	0.000883507	0.0127837	-0.94107	0.0124215	d14_vs_day0
ENSG00000159110.15_IFNAR2	-0.218629	6.17298	-3.5287	0.000888288	0.0128433	-0.944128	0.0124678	d14_vs_day0
ENSG00000173868.7_PHOSPHO1	0.632699	7.86064	3.52775	0.000890847	0.0128708	-0.892224	0.0124977	d14_vs_day0
ENSG00000128228.4_SDF2L1	-0.501719	0.956819	-3.52661	0.000893929	0.0129058	-0.691916	0.0125264	d14_vs_day0
ENSG00000163006.6_CCDC138	0.397936	1.15577	3.52634	0.000894678	0.012907	-0.702361	0.0125289	d14_vs_day0
ENSG00000124789.7_NUP153	0.184766	6.67818	3.5259	0.000895862	0.0129074	-0.939703	0.0125388	d14_vs_day0
ENSG00000169057.14_MECP2	0.148982	6.42524	3.52584	0.000896027	0.0129074	-0.947884	0.0125388	d14_vs_day0
ENSG00000173744.12_AGFG1	-0.218754	6.15317	-3.52528	0.000897539	0.0129197	-0.953472	0.0125435	d14_vs_day0
ENSG00000108294.4_PSMB3	-0.322137	5.8049	-3.52468	0.000899182	0.0129338	-0.960093	0.0125634	d14_vs_day0
ENSG00000155115.6_GTF3C6	-0.208603	2.69758	-3.51862	0.00091588	0.0131605	-0.835277	0.012739	d14_vs_day0
ENSG00000137070.13_IL11RA	0.332148	3.33118	3.51847	0.000916294	0.0131605	-0.885256	0.0127424	d14_vs_day0
ENSG00000106638.11_TBL2	-0.180635	3.18106	-3.51738	0.000919311	0.0131941	-0.875326	0.0127746	d14_vs_day0
ENSG00000205846.3_CLEC6A	-0.47119	0.674212	-3.51709	0.00092012	0.0131961	-0.70856	0.0127828	d14_vs_day0
ENSG00000064601.12_CTSA	-0.391736	6.99226	-3.51562	0.000924256	0.0132456	-0.955179	0.0128239	d14_vs_day0
ENSG00000211940.2_IGHV3-9	-1.10809	0.679211	-3.51454	0.000927277	0.0132792	-0.717471	0.0128532	d14_vs_day0
ENSG00000236269.1_ENO1-IT1	-0.478794	-1.48872	-3.51304	0.000931496	0.0133298	-0.87999	0.0128934	d14_vs_day0
ENSG00000053524.7_MCF2L2	0.446718	1.46139	3.51132	0.000936371	0.0133898	-0.748691	0.0129548	d14_vs_day0
ENSG00000169896.12_ITGAM	-0.412091	7.80993	-3.50953	0.000941463	0.0134527	-0.945924	0.013016	d14_vs_day0
ENSG00000132964.7_CDK8	0.251874	3.93403	3.50768	0.000946754	0.0135184	-0.963513	0.0130722	d14_vs_day0
ENSG00000211637.2_IGLV4-69	-1.08926	-0.217386	-3.50719	0.000948149	0.0135285	-0.740191	0.0130853	d14_vs_day0
ENSG00000204010.3_IFIT1B	0.865455	5.69442	3.50659	0.00094989	0.0135434	-1.00667	0.0131016	d14_vs_day0
ENSG00000104518.6_GSDMD	-0.38152	5.45217	-3.50489	0.000954789	0.0136033	-1.01785	0.0131567	d14_vs_day0
ENSG00000188305.4_C19orf35	-0.407173	3.45031	-3.50143	0.00096482	0.0137362	-0.947534	0.0132498	d14_vs_day0
ENSG00000142867.8_BCL10	-0.190486	4.95649	-3.50025	0.000968286	0.0137713	-1.02871	0.0132865	d14_vs_day0
ENSG00000242525.1_OR7E100P	-0.396241	1.29273	-3.50011	0.000968694	0.0137713	-0.773236	0.0132889	d14_vs_day0
ENSG00000113088.5_GZMK	0.535817	3.02573	3.49961	0.000970152	0.0137819	-0.906207	0.0133058	d14_vs_day0
ENSG00000138829.6_FBN2	-0.327037	3.20543	-3.49778	0.000975552	0.0138486	-0.939212	0.0133595	d14_vs_day0
ENSG00000186185.9_KIF18B	0.521399	0.236572	3.49686	0.000978269	0.0138771	-0.759185	0.0133889	d14_vs_day0
ENSG00000246100.3_LINC00900	-0.71825	-1.90902	-3.49572	0.000981631	0.0139146	-0.999987	0.0134208	d14_vs_day0
ENSG00000114127.6_XRN1	-0.281323	8.14061	-3.49548	0.000982356	0.0139148	-0.97746	0.013426	d14_vs_day0
ENSG00000155130.5_MARCKS	-0.329112	6.74651	-3.49487	0.000984176	0.0139266	-1.02224	0.0134457	d14_vs_day0
ENSG00000179639.6_FCER1A	0.560356	3.5865	3.49472	0.000984614	0.0139266	-0.970598	0.0134457	d14_vs_day0
ENSG00000196152.6_ZNF79	0.272457	3.6206	3.4943	0.000985854	0.013934	-0.983295	0.0134566	d14_vs_day0
ENSG00000258056.1_RP11-644F5.11	-0.389322	0.828202	-3.49367	0.000987752	0.0139401	-0.774433	0.0134778	d14_vs_day0
ENSG00000175115.7_PACS1	0.202858	6.01125	3.49341	0.000988501	0.0139401	-1.04598	0.0134848	d14_vs_day0
ENSG00000084733.6_RAB10	-0.178651	6.92399	-3.49314	0.000989313	0.0139401	-1.02411	0.0134903	d14_vs_day0
ENSG00000211942.2_IGHV3-13	-1.09138	-0.871136	-3.49305	0.000989594	0.0139401	-0.826119	0.0134903	d14_vs_day0
ENSG00000105281.8_SLC1A5	0.674011	6.52553	3.49296	0.000989853	0.0139401	-1.02993	0.013491	d14_vs_day0
ENSG00000121988.13_ZRANB3	0.313163	1.42432	3.49249	0.000991269	0.0139499	-0.80395	0.0135037	d14_vs_day0
ENSG00000180061.5_TMEM150B	-0.650283	1.32755	-3.49193	0.00099294	0.0139596	-0.799495	0.0135219	d14_vs_day0
ENSG00000215458.4_AP001053.11	-0.423427	4.54816	-3.49178	0.000993383	0.0139596	-1.03828	0.0135247	d14_vs_day0
ENSG00000143507.13_DUSP10	-0.230451	3.13868	-3.49141	0.000994517	0.0139654	-0.939545	0.0135366	d14_vs_day0
ENSG00000152213.3_ARL11	-0.266688	5.41861	-3.4907	0.000996648	0.0139777	-1.05852	0.0135549	d14_vs_day0
ENSG00000101187.11_SLCO4A1	-0.631201	-1.02787	-3.49064	0.000996823	0.0139777	-0.852085	0.0135557	d14_vs_day0
ENSG00000156802.8_ATAD2	0.247852	4.21328	3.48998	0.00099881	0.0139899	-1.02376	0.0135733	d14_vs_day0
ENSG00000048462.6_TNFRSF17	-0.80385	-0.014377	-3.48988	0.000999125	0.0139899	-0.777303	0.013576	d14_vs_day0
ENSG00000168275.10_COA6	-0.268578	1.64534	-3.48952	0.0010002	0.013992	-0.830921	0.0135851	d14_vs_day0
ENSG00000141098.8_GFOD2	0.422256	4.44666	3.48935	0.00100071	0.013992	-1.04565	0.0135896	d14_vs_day0
ENSG00000233579.1_KRT8P15	0.862273	-3.2453	3.48714	0.00100742	0.0140485	-1.37819	0.0136618	d14_vs_day0
ENSG00000246898.1_LINC00920	0.488482	0.0426982	3.48714	0.00100743	0.0140485	-0.790631	0.0136618	d14_vs_day0
ENSG00000091592.11_NLRP1	0.241175	7.52636	3.48651	0.00100934	0.0140485	-1.02452	0.0136781	d14_vs_day0
ENSG00000115310.13_RTN4	-0.207604	6.22111	-3.48646	0.0010095	0.0140485	-1.05962	0.0136781	d14_vs_day0
ENSG00000127884.4_ECHS1	-0.234941	3.22591	-3.4866	0.00100905	0.0140485	-0.965221	0.0136781	d14_vs_day0
ENSG00000146433.8_TMEM181	0.204646	5.0414	3.48641	0.00100963	0.0140485	-1.0682	0.0136781	d14_vs_day0
ENSG00000167244.12_IGF2	0.925758	-0.52145	3.48636	0.00100979	0.0140485	-0.808209	0.0136781	d14_vs_day0
ENSG00000121152.5_NCAPH	0.394987	1.28408	3.48605	0.00101072	0.0140515	-0.833417	0.0136891	d14_vs_day0
ENSG00000266274.1_RN7SL138P	-0.641143	-1.65862	-3.48484	0.00101444	0.014089	-0.950149	0.013722	d14_vs_day0
ENSG00000011422.7_PLAUR	-0.379613	5.85116	-3.4847	0.00101486	0.014089	-1.0714	0.0137246	d14_vs_day0
ENSG00000054523.12_KIF1B	-0.38502	6.16938	-3.48287	0.00102048	0.0141489	-1.07127	0.0137814	d14_vs_day0
ENSG00000138069.12_RAB1A	-0.225702	5.52949	-3.48282	0.00102063	0.0141489	-1.0805	0.0137819	d14_vs_day0
ENSG00000163913.7_IFT122	0.243105	2.53211	3.48178	0.00102385	0.0141668	-0.921907	0.0138054	d14_vs_day0
ENSG00000217275.2_RP1-34B20.4	-0.574838	0.137206	-3.48182	0.00102373	0.0141668	-0.798285	0.0138054	d14_vs_day0
ENSG00000254718.2_CTD-2184C24.2	1.06516	-3.39167	3.4817	0.0010241	0.0141668	-1.39526	0.0138054	d14_vs_day0
ENSG00000119950.16_MXI1	0.577308	9.08858	3.48126	0.00102547	0.0141758	-0.973465	0.0138154	d14_vs_day0
ENSG00000231752.1_EMBP1	0.519651	-0.612889	3.48015	0.00102891	0.0142132	-0.853513	0.0138506	d14_vs_day0
ENSG00000110042.3_DTX4	0.426019	2.19047	3.47931	0.0010315	0.014239	-0.889035	0.0138775	d14_vs_day0
ENSG00000141127.10_PRPSAP2	0.242763	3.99537	3.47813	0.00103519	0.0142649	-1.0544	0.0139114	d14_vs_day0
ENSG00000145741.11_BTF3	0.415884	7.44725	3.47812	0.00103522	0.0142649	-1.04339	0.0139114	d14_vs_day0
ENSG00000074695.5_LMAN1	-0.29637	5.21286	-3.478	0.00103558	0.0142649	-1.09343	0.0139147	d14_vs_day0
ENSG00000111728.6_ST8SIA1	0.470131	2.14726	3.4772	0.00103808	0.0142893	-0.884743	0.0139371	d14_vs_day0
ENSG00000134954.9_ETS1	0.315433	8.01095	3.47504	0.00104489	0.0143729	-1.04311	0.0139964	d14_vs_day0
ENSG00000175449.9_RFESD	0.456046	1.8468	3.47321	0.00105064	0.0144418	-0.892745	0.014059	d14_vs_day0
ENSG00000070190.8_DAPP1	-0.287716	7.25923	-3.47033	0.00105979	0.0145535	-1.07617	0.0141384	d14_vs_day0
ENSG00000214212.4_C19orf38	-0.378452	5.33429	-3.47019	0.00106025	0.0145535	-1.11538	0.0141408	d14_vs_day0
ENSG00000187866.6_FAM122A	0.214692	4.53482	3.46914	0.00106362	0.0145894	-1.10573	0.0141776	d14_vs_day0
ENSG00000175764.10_TTLL11	0.316896	0.946826	3.46673	0.00107134	0.0146851	-0.849912	0.0142433	d14_vs_day0
ENSG00000026025.9_VIM	-0.233357	9.32867	-3.46649	0.00107213	0.0146855	-1.01602	0.0142493	d14_vs_day0
ENSG00000166527.3_CLEC4D	-0.497251	3.80364	-3.46621	0.00107302	0.0146874	-1.07372	0.0142575	d14_vs_day0
ENSG00000161640.11_SIGLEC11	-1.16787	-0.928351	-3.46297	0.00108354	0.0148211	-0.910426	0.0143712	d14_vs_day0
ENSG00000100027.10_YPEL1	0.28149	3.17176	3.46122	0.00108927	0.014889	-1.02405	0.0144308	d14_vs_day0
ENSG00000182158.10_CREB3L2	-0.15172	4.95487	-3.4593	0.0010956	0.014965	-1.14224	0.0144852	d14_vs_day0
ENSG00000198836.4_OPA1	0.235937	6.22597	3.45849	0.00109824	0.0149836	-1.13665	0.0145103	d14_vs_day0
ENSG00000171223.4_JUNB	-0.445886	6.5937	-3.45842	0.00109849	0.0149836	-1.12793	0.014512	d14_vs_day0
ENSG00000116991.6_SIPA1L2	-0.506357	5.92917	-3.45725	0.00110235	0.0150257	-1.14581	0.0145498	d14_vs_day0
ENSG00000196371.2_FUT4	-0.195569	3.83761	-3.45675	0.001104	0.0150377	-1.09534	0.0145667	d14_vs_day0
ENSG00000155659.9_VSIG4	-0.759898	0.784635	-3.45464	0.00111105	0.0151231	-0.878042	0.0146357	d14_vs_day0
ENSG00000075151.15_EIF4G3	-0.246204	6.6107	-3.45384	0.00111372	0.0151489	-1.14097	0.0146619	d14_vs_day0
ENSG00000167207.7_NOD2	-0.475064	6.3204	-3.45359	0.00111455	0.0151496	-1.14818	0.0146695	d14_vs_day0
ENSG00000182247.5_UBE2E2	-0.270537	2.12031	-3.45316	0.00111597	0.0151584	-0.956419	0.0146837	d14_vs_day0
ENSG00000206149.6_HERC2P9	0.304127	1.92571	3.45204	0.00111975	0.0151992	-0.953479	0.0147247	d14_vs_day0
ENSG00000139687.9_RB1	-0.151564	6.06363	-3.4512	0.00112257	0.0152269	-1.16281	0.0147541	d14_vs_day0
ENSG00000004809.9_SLC22A16	0.446902	1.68839	3.45073	0.00112415	0.0152377	-0.941171	0.0147676	d14_vs_day0
ENSG00000269772.1_RP11-178G16.5	0.749269	-3.23485	3.45027	0.00112573	0.0152486	-1.43962	0.0147802	d14_vs_day0
ENSG00000134285.6_FKBP11	-0.212634	3.65856	-3.44957	0.00112808	0.0152636	-1.10698	0.0148001	d14_vs_day0
ENSG00000105383.10_CD33	-0.292554	5.38287	-3.44943	0.00112856	0.0152636	-1.17251	0.0148007	d14_vs_day0
ENSG00000184785.4_SMIM10	-0.649838	-2.52339	-3.44924	0.00112919	0.0152636	-1.21315	0.0148073	d14_vs_day0
ENSG00000146535.9_GNA12	0.527544	4.39198	3.44822	0.00113269	0.0153003	-1.16066	0.0148365	d14_vs_day0
ENSG00000087274.12_ADD1	0.276289	7.9946	3.44686	0.00113732	0.0153522	-1.11565	0.0148872	d14_vs_day0
ENSG00000125779.16_PANK2	-0.157894	5.58887	-3.44625	0.00113938	0.015363	-1.18207	0.0149091	d14_vs_day0
ENSG00000176125.3_UFSP1	-0.651421	-1.22978	-3.44603	0.00114013	0.015363	-1.02008	0.0149174	d14_vs_day0
ENSG00000068079.3_IFI35	-0.434454	4.9214	-3.44583	0.00114083	0.015363	-1.17841	0.0149221	d14_vs_day0
ENSG00000259321.1_RP11-468E2.5	-0.405084	0.0372862	-3.44561	0.00114157	0.015363	-0.892	0.0149245	d14_vs_day0
ENSG00000232533.1_AC093673.5	-0.346063	1.67213	-3.44543	0.00114221	0.015363	-0.950776	0.0149312	d14_vs_day0
ENSG00000226806.1_AC011893.3	0.885441	-2.94265	3.44509	0.00114337	0.015363	-1.3645	0.014943	d14_vs_day0
ENSG00000265078.1_RN7SL664P	0.862017	-1.99297	3.44501	0.00114363	0.015363	-1.08367	0.014944	d14_vs_day0
ENSG00000075618.13_FSCN1	0.538255	-0.153311	3.44376	0.00114795	0.0154105	-0.90165	0.0149845	d14_vs_day0
ENSG00000253549.1_RP11-317J10.2	0.846856	-0.826418	3.44293	0.00115079	0.015438	-0.933443	0.0150065	d14_vs_day0
ENSG00000150076.18_C10orf68	0.37937	1.70488	3.44183	0.0011546	0.0154705	-0.982028	0.0150512	d14_vs_day0
ENSG00000131153.4_GINS2	-0.49759	-0.125457	-3.44177	0.0011548	0.0154705	-0.907309	0.0150521	d14_vs_day0
ENSG00000258128.2_MKRN9P	0.803833	1.86567	3.44098	0.00115754	0.0154966	-0.998662	0.0150794	d14_vs_day0
ENSG00000072864.8_NDE1	0.195926	6.2348	3.44014	0.00116045	0.015525	-1.19054	0.0151056	d14_vs_day0
ENSG00000104325.2_DECR1	-0.187601	5.37727	-3.43808	0.00116767	0.0156108	-1.20577	0.0151743	d14_vs_day0
ENSG00000187323.7_DCC	-1.35477	-4.09956	-3.43679	0.00117219	0.0156511	-1.64135	0.0152174	d14_vs_day0
ENSG00000225205.1_AC093818.1	-0.336096	1.52557	-3.43676	0.00117229	0.0156511	-0.960963	0.0152174	d14_vs_day0
ENSG00000135828.7_RNASEL	-0.279032	6.40234	-3.43647	0.0011733	0.0156538	-1.19573	0.0152254	d14_vs_day0
ENSG00000041515.11_MYO16	0.711518	-1.85869	3.43547	0.00117681	0.015684	-1.13841	0.0152609	d14_vs_day0
ENSG00000100558.4_PLEK2	0.62907	4.26573	3.43538	0.00117716	0.015684	-1.19353	0.0152638	d14_vs_day0
ENSG00000257923.5_CUX1	-0.211407	6.54939	-3.43427	0.00118108	0.0157255	-1.19768	0.0153	d14_vs_day0
ENSG00000025293.11_PHF20	0.157527	5.60256	3.43292	0.00118584	0.0157781	-1.21929	0.0153423	d14_vs_day0
ENSG00000180769.4_WDFY3-AS2	-0.633347	-0.0971244	-3.43228	0.00118813	0.0157904	-0.929596	0.0153651	d14_vs_day0
ENSG00000146192.10_FGD2	-0.337517	5.91001	-3.432	0.00118913	0.0157904	-1.21677	0.0153704	d14_vs_day0
ENSG00000177098.4_SCN4B	0.817791	-3.31987	3.43198	0.0011892	0.0157904	-1.50387	0.0153704	d14_vs_day0
ENSG00000144591.13_GMPPA	-0.213394	3.51715	-3.43067	0.00119387	0.0158417	-1.14809	0.0154173	d14_vs_day0
ENSG00000104714.9_ERICH1	-0.176096	5.50133	-3.42999	0.00119629	0.0158631	-1.22524	0.01544	d14_vs_day0
ENSG00000164509.9_IL31RA	-0.869605	-0.599673	-3.42873	0.00120082	0.0159123	-0.971452	0.0154848	d14_vs_day0
ENSG00000090861.11_AARS	-0.216515	4.08723	-3.42745	0.00120543	0.0159625	-1.1977	0.0155288	d14_vs_day0
ENSG00000043462.7_LCP2	-0.167625	8.26507	-3.42673	0.00120803	0.0159861	-1.16456	0.0155553	d14_vs_day0
ENSG00000170500.8_LONRF2	0.988246	-2.38047	3.42626	0.00120975	0.0159981	-1.24879	0.0155742	d14_vs_day0
ENSG00000158793.9_NIT1	-0.230837	4.05748	-3.42491	0.00121464	0.0160491	-1.20327	0.01562	d14_vs_day0
ENSG00000204386.6_NEU1	-0.256238	4.75886	-3.42474	0.00121526	0.0160491	-1.23488	0.0156262	d14_vs_day0
ENSG00000161203.9_AP2M1	0.412408	7.44055	3.42292	0.00122188	0.0161256	-1.19951	0.0156769	d14_vs_day0
ENSG00000167476.5_JSRP1	0.570598	-0.317306	3.42233	0.00122404	0.0161433	-0.95944	0.0157013	d14_vs_day0
ENSG00000153575.6_TUBGCP5	0.280737	2.79559	3.42079	0.00122969	0.0162068	-1.10602	0.0157599	d14_vs_day0
ENSG00000180667.6_YOD1	0.48772	8.91325	3.42036	0.00123128	0.0162103	-1.15004	0.0157718	d14_vs_day0
ENSG00000181634.7_TNFSF15	-0.427346	0.111365	-3.42027	0.00123161	0.0162103	-0.958275	0.0157725	d14_vs_day0
ENSG00000080031.5_PTPRH	0.889056	-2.92018	3.41882	0.00123696	0.0162697	-1.36248	0.0158111	d14_vs_day0
ENSG00000172270.14_BSG	0.706533	8.90226	3.41666	0.00124496	0.0163638	-1.16228	0.0158895	d14_vs_day0
ENSG00000135749.13_PCNXL2	0.296201	4.2786	3.41574	0.00124842	0.0163983	-1.23245	0.0159215	d14_vs_day0
ENSG00000268555.1_RP11-678G14.3	0.679804	3.89552	3.41452	0.00125295	0.0164468	-1.22816	0.0159637	d14_vs_day0
ENSG00000164306.6_CCDC111	0.263953	2.16792	3.41291	0.001259	0.0165151	-1.07725	0.0160216	d14_vs_day0
ENSG00000107968.5_MAP3K8	-0.196334	5.07676	-3.41248	0.00126062	0.0165252	-1.27443	0.016037	d14_vs_day0
ENSG00000063854.8_HAGH	0.649289	6.48883	3.41113	0.00126571	0.0165808	-1.25817	0.0160807	d14_vs_day0
ENSG00000162813.13_BPNT1	-0.24175	2.4983	-3.40967	0.00127123	0.016642	-1.11163	0.0161439	d14_vs_day0
ENSG00000090889.10_KIF4A	0.449589	0.934499	3.4085	0.0012757	0.0166893	-1.01754	0.0161788	d14_vs_day0
ENSG00000092964.12_DPYSL2	-0.285489	6.3198	-3.40793	0.00127786	0.0167064	-1.2763	0.0162	d14_vs_day0
ENSG00000095383.15_TBC1D2	-0.30278	3.94286	-3.40726	0.00128042	0.0167139	-1.2431	0.0162236	d14_vs_day0
ENSG00000211936.2_IGHV4-4	-0.861369	0.397831	-3.40714	0.00128089	0.0167139	-0.993828	0.0162238	d14_vs_day0
ENSG00000111652.5_COPS7A	-0.185803	4.03751	-3.40707	0.00128116	0.0167139	-1.25024	0.0162242	d14_vs_day0
ENSG00000173821.15_RNF213	-0.285711	10.4919	-3.40681	0.00128213	0.0167139	-1.13788	0.0162324	d14_vs_day0
ENSG00000120156.16_TEK	1.2348	-1.92233	3.40645	0.00128352	0.0167139	-1.20205	0.0162443	d14_vs_day0
ENSG00000233836.3_RP11-255H23.2	0.536469	0.64344	3.40644	0.00128358	0.0167139	-0.999079	0.0162443	d14_vs_day0
ENSG00000138111.10_TMEM180	-0.443315	2.13933	-3.40564	0.00128661	0.0167324	-1.08898	0.0162686	d14_vs_day0
ENSG00000198435.2_NRARP	1.05055	-3.34819	3.40541	0.0012875	0.0167324	-1.50531	0.0162746	d14_vs_day0
ENSG00000247287.2_RP11-902B17.1	0.483369	1.46325	3.40529	0.00128795	0.0167324	-1.02996	0.0162786	d14_vs_day0
ENSG00000147400.8_CETN2	0.408374	2.95135	3.40517	0.00128842	0.0167324	-1.18023	0.0162793	d14_vs_day0
ENSG00000103978.11_TMEM87A	-0.117588	4.81609	-3.40358	0.00129455	0.0168007	-1.29385	0.0163355	d14_vs_day0
ENSG00000154447.10_SH3RF1	-0.318713	1.7497	-3.40323	0.00129589	0.016807	-1.06477	0.0163489	d14_vs_day0
ENSG00000116824.4_CD2	0.280638	5.87154	3.40206	0.00130045	0.0168549	-1.30282	0.0163852	d14_vs_day0
ENSG00000137312.10_FLOT1	-0.36556	6.66581	-3.40146	0.00130276	0.0168736	-1.28323	0.016402	d14_vs_day0
ENSG00000133055.4_MYBPH	1.25138	-2.20078	3.40069	0.00130577	0.0168972	-1.2567	0.0164328	d14_vs_day0
ENSG00000163702.14_IL17RC	-0.47457	0.114309	-3.40055	0.00130631	0.0168972	-1.00657	0.0164379	d14_vs_day0
ENSG00000232450.1_RP4-730K3.3	-0.601078	0.583325	-3.39871	0.0013135	0.0169718	-1.01552	0.0165159	d14_vs_day0
ENSG00000165178.8_NCF1C	-0.517185	4.72131	-3.39863	0.00131382	0.0169718	-1.30379	0.0165182	d14_vs_day0
ENSG00000263563.1_UBBP4	0.68019	3.37423	3.39609	0.00132378	0.0170892	-1.24422	0.0165981	d14_vs_day0
ENSG00000136010.9_ALDH1L2	-0.792543	-1.69485	-3.39324	0.00133506	0.0172234	-1.17053	0.0167027	d14_vs_day0
ENSG00000182700.3_IGIP	0.297502	2.74002	3.39256	0.00133778	0.0172409	-1.1705	0.0167242	d14_vs_day0
ENSG00000131061.9_ZNF341	-0.239415	2.32262	-3.39246	0.00133818	0.0172409	-1.14177	0.0167257	d14_vs_day0
ENSG00000143119.8_CD53	-0.282823	8.47331	-3.39178	0.0013409	0.0172645	-1.25069	0.0167472	d14_vs_day0
ENSG00000178607.10_ERN1	0.225221	4.98637	3.39073	0.0013451	0.0173072	-1.33294	0.0167889	d14_vs_day0
ENSG00000082438.11_COBLL1	0.375141	4.26557	3.39035	0.0013466	0.017315	-1.31095	0.0167958	d14_vs_day0
ENSG00000105968.14_H2AFV	0.144865	5.29789	3.38975	0.001349	0.0173345	-1.33837	0.0168178	d14_vs_day0
ENSG00000170180.15_GYPA	0.670196	4.20204	3.38837	0.00135458	0.0173947	-1.31462	0.016864	d14_vs_day0
ENSG00000264066.3_MIR4732	0.644525	-1.08065	3.38813	0.00135555	0.0173957	-1.08757	0.0168694	d14_vs_day0
ENSG00000203995.5_ZYG11A	-0.858804	-3.12018	-3.38738	0.00135858	0.0174132	-1.51515	0.0169006	d14_vs_day0
ENSG00000261546.1_CTD-2555A7.3	-0.554595	-0.84084	-3.38735	0.00135869	0.0174132	-1.08806	0.0169006	d14_vs_day0
ENSG00000204287.9_HLA-DRA	-0.353046	8.72272	-3.38692	0.00136041	0.0174237	-1.25458	0.0169168	d14_vs_day0
ENSG00000198155.5_ZNF876P	0.524456	-0.515548	3.38553	0.00136606	0.0174847	-1.05793	0.0169709	d14_vs_day0
ENSG00000179262.5_RAD23A	0.530668	7.18935	3.3852	0.00136741	0.0174904	-1.30943	0.0169804	d14_vs_day0
ENSG00000065357.15_DGKA	0.198515	6.35831	3.38443	0.00137053	0.0175189	-1.34064	0.0170101	d14_vs_day0
ENSG00000165102.10_HGSNAT	0.182563	4.49431	3.38406	0.00137204	0.0175267	-1.33536	0.0170181	d14_vs_day0
ENSG00000121083.6_DYNLL2	0.242163	4.75874	3.38306	0.00137613	0.0175675	-1.34957	0.017053	d14_vs_day0
ENSG00000115607.5_IL18RAP	-0.487284	6.74862	-3.3828	0.00137721	0.0175698	-1.33254	0.017057	d14_vs_day0
ENSG00000112425.9_EPM2A	0.402367	2.05652	3.37954	0.00139059	0.0177289	-1.15648	0.0171737	d14_vs_day0
ENSG00000167815.7_PRDX2	0.666988	5.68346	3.37892	0.00139316	0.0177501	-1.36543	0.0172	d14_vs_day0
ENSG00000092148.8_HECTD1	0.136404	6.89257	3.37842	0.00139524	0.017763	-1.34291	0.0172149	d14_vs_day0
ENSG00000145920.10_CPLX2	1.09121	-3.85807	3.37824	0.001396	0.017763	-1.81966	0.0172205	d14_vs_day0
ENSG00000183978.7_COA3	-0.202204	2.28126	-3.37742	0.00139939	0.0177945	-1.17805	0.0172495	d14_vs_day0
ENSG00000184164.10_CRELD2	-0.270049	2.88426	-3.37626	0.00140423	0.0178445	-1.2404	0.0172965	d14_vs_day0
ENSG00000211650.2_IGLV5-45	-1.20624	-0.866426	-3.37589	0.00140576	0.0178524	-1.10591	0.0173081	d14_vs_day0
ENSG00000157800.13_SLC37A3	-0.397688	4.40392	-3.37368	0.00141503	0.0179584	-1.36223	0.0174075	d14_vs_day0
ENSG00000183049.8_CAMK1D	0.287473	5.71646	3.37247	0.00142014	0.0180115	-1.38421	0.0174502	d14_vs_day0
ENSG00000183255.7_PTTG1IP	-0.223043	6.85132	-3.37186	0.00142269	0.0180321	-1.36049	0.017476	d14_vs_day0
ENSG00000152223.8_EPG5	-0.225421	6.82745	-3.36887	0.00143537	0.018181	-1.37152	0.0175967	d14_vs_day0
ENSG00000167536.9_DHRS13	-0.420209	4.55351	-3.36834	0.00143764	0.018198	-1.38437	0.0176172	d14_vs_day0
ENSG00000143226.8_FCGR2A	-0.357496	9.8172	-3.36799	0.00143914	0.0182051	-1.26494	0.0176245	d14_vs_day0
ENSG00000124155.12_PIGT	-0.18802	4.82751	-3.36717	0.00144265	0.0182378	-1.39438	0.0176509	d14_vs_day0
ENSG00000060762.14_MPC1	-0.199099	2.95101	-3.3669	0.00144377	0.0182401	-1.27205	0.0176554	d14_vs_day0
ENSG00000197582.5_GPX1P1	1.04305	-2.88311	3.3657	0.00144894	0.0182882	-1.46119	0.017689	d14_vs_day0
ENSG00000099622.9_CIRBP	0.172354	6.44999	3.36558	0.00144945	0.0182882	-1.38997	0.0176916	d14_vs_day0
ENSG00000126458.3_RRAS	-0.373745	2.01832	-3.36504	0.00145175	0.0183054	-1.19334	0.0177142	d14_vs_day0
ENSG00000110619.12_CARS	-0.172946	5.08524	-3.36303	0.00146046	0.0184033	-1.41075	0.0178074	d14_vs_day0
ENSG00000081019.9_RSBN1	-0.205718	5.8268	-3.36277	0.00146156	0.0184053	-1.41059	0.0178116	d14_vs_day0
ENSG00000134470.15_IL15RA	-0.271837	3.34331	-3.36208	0.00146456	0.0184312	-1.32484	0.0178351	d14_vs_day0
ENSG00000133477.11_FAM83F	0.773947	-1.1078	3.36136	0.00146768	0.0184449	-1.16169	0.0178601	d14_vs_day0
ENSG00000221996.2_OR52B4	-0.711519	-2.51471	-3.36142	0.00146744	0.0184449	-1.41313	0.0178601	d14_vs_day0
ENSG00000241566.1_IGKV2D-24	-1.29527	-3.23114	-3.36118	0.00146849	0.0184449	-1.55774	0.0178663	d14_vs_day0
ENSG00000070495.10_JMJD6	-0.20501	4.20226	-3.35997	0.00147377	0.0184782	-1.38923	0.0179169	d14_vs_day0
ENSG00000101605.8_MYOM1	-0.328581	1.98579	-3.36003	0.00147347	0.0184782	-1.20465	0.0179169	d14_vs_day0
ENSG00000183576.8_SETD3	0.189354	5.20148	3.35988	0.00147415	0.0184782	-1.41723	0.0179184	d14_vs_day0
ENSG00000171236.9_LRG1	-0.598566	6.27479	-3.3597	0.00147492	0.0184782	-1.40645	0.017924	d14_vs_day0
ENSG00000254682.1_RP11-660L16.2	0.436632	0.0223481	3.3572	0.00148588	0.0186036	-1.11656	0.0180311	d14_vs_day0
ENSG00000143390.13_RFX5	-0.188981	5.52114	-3.35426	0.00149887	0.0187541	-1.43593	0.0181379	d14_vs_day0
ENSG00000147168.8_IL2RG	-0.198492	7.24309	-3.35403	0.00149991	0.0187552	-1.39826	0.0181487	d14_vs_day0
ENSG00000253755.1_IGHGP	-1.08427	-0.405938	-3.35326	0.00150333	0.0187819	-1.12824	0.0181785	d14_vs_day0
ENSG00000196569.7_LAMA2	0.534204	-0.109651	3.35312	0.00150398	0.0187819	-1.131	0.0181828	d14_vs_day0
ENSG00000230825.1_AC005532.5	-0.655904	-1.22091	-3.35282	0.0015053	0.0187864	-1.21652	0.018195	d14_vs_day0
ENSG00000107331.12_ABCA2	-0.295926	4.96999	-3.35156	0.00151091	0.0188444	-1.44016	0.0182384	d14_vs_day0
ENSG00000235750.5_KIAA0040	-0.275268	7.95845	-3.35133	0.00151196	0.0188455	-1.38002	0.0182492	d14_vs_day0
ENSG00000088682.9_COQ9	-0.130059	3.47565	-3.34929	0.0015211	0.0189472	-1.3635	0.0183274	d14_vs_day0
ENSG00000126709.10_IFI6	-0.494019	6.09883	-3.34901	0.00152234	0.0189507	-1.44222	0.0183348	d14_vs_day0
ENSG00000145817.12_YIPF5	-0.167308	4.34361	-3.34797	0.00152705	0.0189972	-1.42839	0.0183802	d14_vs_day0
ENSG00000188343.8_FAM92A1	-0.668708	-1.04782	-3.34603	0.00153585	0.0190944	-1.20758	0.0184652	d14_vs_day0
ENSG00000103415.7_HMOX2	0.176768	4.59314	3.34565	0.00153757	0.0191037	-1.44547	0.0184783	d14_vs_day0
ENSG00000186409.10_CCDC30	-0.313403	2.99101	-3.34525	0.0015394	0.0191143	-1.32755	0.0184919	d14_vs_day0
ENSG00000130066.12_SAT1	-0.317967	8.30282	-3.34477	0.00154157	0.019129	-1.38253	0.0185093	d14_vs_day0
ENSG00000211973.2_IGHV1-69	-0.854093	1.70087	-3.34437	0.00154341	0.0191397	-1.22507	0.0185162	d14_vs_day0
ENSG00000196126.6_HLA-DRB1	-0.376863	7.36701	-3.34345	0.0015476	0.0191795	-1.42177	0.0185418	d14_vs_day0
ENSG00000160999.8_SH2B2	-0.284498	2.64787	-3.34308	0.00154929	0.0191881	-1.31112	0.0185487	d14_vs_day0
ENSG00000047621.7_C12orf4	-0.218159	3.7497	-3.34144	0.0015568	0.019266	-1.40883	0.0186139	d14_vs_day0
ENSG00000124813.16_RUNX2	0.24935	4.85132	3.34128	0.00155755	0.019266	-1.46436	0.0186203	d14_vs_day0
ENSG00000233013.4_FAM157B	-0.483594	0.721804	-3.34077	0.00155989	0.0192706	-1.1697	0.01863	d14_vs_day0
ENSG00000270472.1_IGHV3OR16-9	-1.19259	-3.85869	-3.34083	0.00155964	0.0192706	-1.73105	0.01863	d14_vs_day0
ENSG00000125538.7_IL1B	-0.433908	6.12842	-3.34025	0.00156231	0.0192882	-1.46389	0.018655	d14_vs_day0
ENSG00000135924.11_DNAJB2	0.57109	6.30241	3.33889	0.00156859	0.0193535	-1.46387	0.0187166	d14_vs_day0
ENSG00000227986.1_TRIM60P18	0.364162	0.07509	3.3377	0.0015741	0.0193976	-1.16526	0.0187696	d14_vs_day0
ENSG00000244720.1_RP11-402J7.2	0.48291	0.997273	3.33769	0.00157415	0.0193976	-1.18184	0.0187696	d14_vs_day0
ENSG00000072954.2_TMEM38A	-0.423623	0.852306	-3.33711	0.00157684	0.0194185	-1.18327	0.0187902	d14_vs_day0
ENSG00000120594.11_PLXDC2	-0.258375	6.62977	-3.33658	0.00157934	0.019437	-1.46407	0.0188104	d14_vs_day0
ENSG00000260517.1_RP11-426C22.5	0.384468	-0.249325	3.33624	0.0015809	0.0194439	-1.17445	0.0188251	d14_vs_day0
ENSG00000170629.10_DPY19L2P2	0.401199	1.2499	3.33577	0.00158309	0.0194586	-1.20563	0.0188455	d14_vs_day0
ENSG00000257103.4_LSM14A	0.178058	6.31611	3.33442	0.00158945	0.0195245	-1.47622	0.0189096	d14_vs_day0
ENSG00000205765.4_C5orf51	-0.15198	4.41841	-3.33374	0.0015926	0.019551	-1.46928	0.0189376	d14_vs_day0
ENSG00000237135.1_DDX10P1	-0.484625	3.06509	-3.3325	0.00159847	0.0196068	-1.36966	0.0189977	d14_vs_day0
ENSG00000174738.8_NR1D2	0.267512	4.70636	3.33235	0.00159916	0.0196068	-1.4836	0.019004	d14_vs_day0
ENSG00000165359.9_DDX26B	0.143692	5.27069	3.33084	0.00160629	0.0196818	-1.50055	0.0190616	d14_vs_day0
ENSG00000078589.8_P2RY10	0.385991	4.14256	3.32993	0.00161063	0.0197226	-1.45942	0.0190971	d14_vs_day0
ENSG00000115904.8_SOS1	-0.173483	6.47168	-3.32535	0.00163252	0.0199781	-1.50065	0.0192927	d14_vs_day0
ENSG00000244575.1_IGKV1-27	-0.890913	0.631759	-3.32503	0.00163406	0.0199845	-1.21558	0.0193003	d14_vs_day0
ENSG00000213694.3_S1PR3	-0.37421	3.58438	-3.32467	0.0016358	0.0199921	-1.43743	0.019314	d14_vs_day0
ENSG00000136478.3_TEX2	0.226839	4.34861	3.32447	0.00163674	0.0199921	-1.49662	0.0193231	d14_vs_day0
ENSG00000248429.1_RP11-597D13.9	-0.500259	2.45638	-3.32366	0.00164065	0.0200275	-1.34034	0.0193635	d14_vs_day0
ENSG00000136826.10_KLF4	-0.307066	3.56031	-3.31949	0.00166092	0.0202369	-1.45803	0.0195455	d14_vs_day0
ENSG00000140939.10_NOL3	-0.422177	-0.00498774	-3.31952	0.00166079	0.0202369	-1.21019	0.0195455	d14_vs_day0
ENSG00000261471.1_RP11-61F12.1	-0.323829	3.65244	-3.31969	0.00165996	0.0202369	-1.45823	0.0195455	d14_vs_day0
ENSG00000068793.13_CYFIP1	-0.294297	4.74668	-3.31924	0.00166219	0.0202397	-1.52274	0.0195564	d14_vs_day0
ENSG00000108384.10_RAD51C	0.314856	1.72063	3.31855	0.00166557	0.0202659	-1.29269	0.0195764	d14_vs_day0
ENSG00000225131.1_PSME2P2	-0.539015	-0.238502	-3.31829	0.00166682	0.0202659	-1.21567	0.0195874	d14_vs_day0
ENSG00000169508.6_GPR183	0.396469	4.45138	3.31816	0.00166746	0.0202659	-1.50917	0.019591	d14_vs_day0
ENSG00000099968.13_BCL2L13	0.305166	5.87105	3.31743	0.00167105	0.020297	-1.53175	0.0196214	d14_vs_day0
ENSG00000163636.6_PSMD6	-0.139178	5.18859	-3.31658	0.00167524	0.0203352	-1.53825	0.0196607	d14_vs_day0
ENSG00000020922.8_MRE11A	0.17947	4.02241	3.31542	0.00168093	0.0203917	-1.49612	0.0197038	d14_vs_day0
ENSG00000225345.3_SNX18P3	0.586893	-1.18402	3.31453	0.00168538	0.0204328	-1.30326	0.01975	d14_vs_day0
ENSG00000102931.3_ARL2BP	0.160287	4.71119	3.31337	0.00169112	0.0204897	-1.53744	0.0198014	d14_vs_day0
ENSG00000089123.11_TASP1	0.247127	2.17739	3.31307	0.00169261	0.0204951	-1.33585	0.0198169	d14_vs_day0
ENSG00000125430.4_HS3ST3B1	0.220579	3.36764	3.31286	0.00169367	0.0204952	-1.44783	0.0198273	d14_vs_day0
ENSG00000134802.13_SLC43A3	-0.248531	3.27881	-3.31229	0.00169652	0.020508	-1.44915	0.0198508	d14_vs_day0
ENSG00000078403.12_MLLT10	0.148756	5.07484	3.31216	0.00169717	0.020508	-1.54915	0.0198544	d14_vs_day0
ENSG00000233885.2_YEATS2-AS1	0.694207	-2.62386	3.31201	0.00169788	0.020508	-1.5495	0.0198587	d14_vs_day0
ENSG00000106462.6_EZH2	0.259651	2.84912	3.31142	0.00170083	0.0205183	-1.4185	0.0198834	d14_vs_day0
ENSG00000244482.5_LILRA6	-0.405378	5.52578	-3.31149	0.00170051	0.0205183	-1.54971	0.0198834	d14_vs_day0
ENSG00000255318.1_RP11-655M14.13	0.933056	-3.65013	3.31101	0.00170289	0.0205304	-1.8425	0.0199034	d14_vs_day0
ENSG00000091181.15_IL5RA	0.615371	3.20108	3.30914	0.00171231	0.0206312	-1.44285	0.0199836	d14_vs_day0
ENSG00000108406.5_DHX40	0.235443	5.01041	3.30825	0.0017168	0.0206682	-1.55895	0.0200201	d14_vs_day0
ENSG00000119522.11_DENND1A	-0.218636	5.72999	-3.30811	0.0017175	0.0206682	-1.55927	0.0200242	d14_vs_day0
ENSG00000257285.1_RP11-298I3.1	-0.524029	-0.891832	-3.30731	0.00172152	0.0207001	-1.27493	0.0200671	d14_vs_day0
ENSG00000151729.5_SLC25A4	-0.358855	0.554133	-3.30716	0.00172227	0.0207001	-1.24705	0.0200718	d14_vs_day0
ENSG00000132259.8_CNGA4	-0.845101	-2.83923	-3.30542	0.00173114	0.0207939	-1.62992	0.0201571	d14_vs_day0
ENSG00000090013.5_BLVRB	0.667764	7.32275	3.30425	0.00173708	0.0208524	-1.52311	0.0202122	d14_vs_day0
ENSG00000119487.12_MAPKAP1	-0.113368	5.23341	-3.30384	0.00173919	0.0208649	-1.57303	0.0202308	d14_vs_day0
ENSG00000185442.8_FAM174B	-0.335125	0.551917	-3.30333	0.0017418	0.0208834	-1.25899	0.0202472	d14_vs_day0
ENSG00000104312.6_RIPK2	-0.226896	3.5735	-3.3022	0.00174754	0.0209332	-1.49829	0.0203038	d14_vs_day0
ENSG00000075426.7_FOSL2	-0.352717	7.66197	-3.3021	0.0017481	0.0209332	-1.52309	0.0203061	d14_vs_day0
ENSG00000185624.10_P4HB	-0.181777	6.68308	-3.30159	0.00175071	0.0209516	-1.55733	0.0203264	d14_vs_day0
ENSG00000173110.6_HSPA6	-0.405141	6.58462	-3.30137	0.00175183	0.0209522	-1.55911	0.0203334	d14_vs_day0
ENSG00000144843.7_ADPRH	-0.279293	2.88659	-3.30115	0.00175298	0.0209531	-1.43653	0.0203425	d14_vs_day0
ENSG00000124151.14_NCOA3	-0.181982	7.38933	-3.3002	0.00175787	0.0209987	-1.53907	0.0203812	d14_vs_day0
ENSG00000159479.12_MED8	-0.174258	4.04018	-3.29908	0.00176363	0.0210418	-1.5441	0.0204319	d14_vs_day0
ENSG00000265150.1_RN7SL2	0.796471	13.0643	3.29911	0.00176349	0.0210418	-1.34333	0.0204319	d14_vs_day0
ENSG00000267475.1_CTD-2538C1.2	-0.481162	-1.04797	-3.29755	0.00177159	0.0211238	-1.32026	0.0204977	d14_vs_day0
ENSG00000154277.8_UCHL1	-1.12969	-2.89191	-3.29659	0.00177657	0.0211669	-1.56895	0.020533	d14_vs_day0
ENSG00000173281.4_PPP1R3B	-0.361831	7.40288	-3.29644	0.00177737	0.0211669	-1.54677	0.0205383	d14_vs_day0
ENSG00000186714.8_CCDC73	-0.846878	-1.97796	-3.29597	0.00177981	0.0211761	-1.44717	0.0205642	d14_vs_day0
ENSG00000183010.12_PYCR1	-0.763511	-1.23517	-3.29587	0.00178032	0.0211761	-1.32318	0.0205662	d14_vs_day0
ENSG00000112699.6_GMDS	-0.218648	2.09685	-3.29352	0.00179267	0.02131	-1.37992	0.0206762	d14_vs_day0
ENSG00000123908.7_AGO2	0.32767	6.38898	3.29295	0.00179563	0.021328	-1.58578	0.0207063	d14_vs_day0
ENSG00000162614.13_NEXN	-0.345568	1.57244	-3.29281	0.00179637	0.021328	-1.35705	0.0207128	d14_vs_day0
ENSG00000128191.9_DGCR8	0.219829	4.02353	3.29232	0.00179898	0.021346	-1.56041	0.0207272	d14_vs_day0
ENSG00000213934.5_HBG1	1.29258	4.52547	3.29155	0.00180301	0.0213809	-1.59304	0.0207547	d14_vs_day0
ENSG00000182208.8_MOB2	0.332976	4.30428	3.29027	0.00180984	0.0214488	-1.58464	0.0208128	d14_vs_day0
ENSG00000075420.8_FNDC3B	-0.272026	7.75445	-3.28945	0.00181419	0.0214874	-1.55418	0.0208564	d14_vs_day0
ENSG00000132604.6_TERF2	0.168649	3.80925	3.28846	0.00181945	0.0215366	-1.55205	0.0209008	d14_vs_day0
ENSG00000101639.13_CEP192	0.225381	6.39784	3.28689	0.00182781	0.0216225	-1.60498	0.0209721	d14_vs_day0
ENSG00000134627.7_PIWIL4	-0.270957	1.75413	-3.28664	0.00182914	0.0216251	-1.37127	0.0209853	d14_vs_day0
ENSG00000261888.1_AC144831.1	0.441239	-0.228487	3.28618	0.00183165	0.0216397	-1.29488	0.0210039	d14_vs_day0
ENSG00000265845.2_RP11-20B24.5	-0.799805	-3.27292	-3.286	0.00183259	0.0216397	-1.73653	0.0210105	d14_vs_day0
ENSG00000189091.8_SF3B3	0.176994	6.15254	3.2832	0.00184771	0.0218049	-1.62093	0.0211527	d14_vs_day0
ENSG00000113448.12_PDE4D	0.255589	5.2558	3.28273	0.00185023	0.0218215	-1.63009	0.0211649	d14_vs_day0
ENSG00000243264.1_IGKV2D-29	-0.937035	-0.537775	-3.28237	0.00185216	0.0218311	-1.31072	0.0211747	d14_vs_day0
ENSG00000237781.2_RP11-54A4.2	-0.487133	1.18839	-3.28196	0.00185442	0.0218445	-1.349	0.0211922	d14_vs_day0
ENSG00000119865.4_CNRIP1	0.805048	-2.17474	3.27957	0.0018674	0.0219841	-1.51188	0.0212845	d14_vs_day0
ENSG00000161914.5_ZNF653	0.447753	1.84809	3.27673	0.001883	0.0221544	-1.41539	0.0214185	d14_vs_day0
ENSG00000139597.12_N4BP2L1	-0.157927	4.61614	-3.27649	0.00188432	0.0221566	-1.63351	0.0214294	d14_vs_day0
ENSG00000269887.1_RP11-477H21.2	0.603457	0.24269	3.27555	0.00188948	0.022204	-1.32724	0.0214735	d14_vs_day0
ENSG00000115956.9_PLEK	-0.309195	8.3859	-3.27486	0.00189332	0.0222356	-1.56906	0.0215004	d14_vs_day0
ENSG00000168000.10_BSCL2	-0.222591	1.5888	-3.27284	0.00190455	0.0223541	-1.39374	0.0215872	d14_vs_day0
ENSG00000243063.1_IGKV3-7	-1.01831	-3.2016	-3.2706	0.00191704	0.022487	-1.71481	0.021692	d14_vs_day0
ENSG00000106105.9_GARS	-0.226505	4.75688	-3.27019	0.00191933	0.022487	-1.65566	0.021706	d14_vs_day0
ENSG00000163840.5_DTX3L	-0.251213	7.86862	-3.27023	0.0019191	0.022487	-1.60271	0.021706	d14_vs_day0
ENSG00000135404.7_CD63	-0.366963	6.12433	-3.26997	0.00192057	0.0224881	-1.65405	0.0217131	d14_vs_day0
ENSG00000055130.11_CUL1	-0.243903	5.2799	-3.2689	0.00192659	0.0225451	-1.66683	0.0217632	d14_vs_day0
ENSG00000101384.7_JAG1_ENSG00000101384.7	-0.337907	2.31582	-3.26868	0.00192782	0.0225459	-1.47463	0.0217706	d14_vs_day0
ENSG00000113273.11_ARSB	-0.216077	4.73432	-3.26801	0.00193163	0.0225769	-1.66087	0.0218065	d14_vs_day0
ENSG00000130159.9_ECSIT	0.469203	4.18769	3.26777	0.00193294	0.0225788	-1.64275	0.0218193	d14_vs_day0
ENSG00000069399.8_BCL3	-0.374983	4.6482	-3.26621	0.00194177	0.0226683	-1.66374	0.021902	d14_vs_day0
ENSG00000244073.1_RPS4XP6	0.742579	-3.15602	3.26572	0.00194457	0.0226874	-1.72972	0.0219315	d14_vs_day0
ENSG00000179021.5_C3orf38	-0.192433	5.04108	-3.26295	0.00196037	0.022858	-1.68051	0.0220459	d14_vs_day0
ENSG00000187010.14_RHD	0.625928	2.16792	3.2619	0.00196636	0.0229142	-1.49472	0.0220963	d14_vs_day0
ENSG00000001084.6_GCLC	0.431312	5.65632	3.25864	0.00198518	0.0231106	-1.68877	0.022256	d14_vs_day0
ENSG00000215252.7_GOLGA8B	0.322052	3.439	3.25857	0.00198558	0.0231106	-1.6005	0.0222568	d14_vs_day0
ENSG00000225873.1_LINC00694	-0.52838	3.81703	-3.25798	0.00198898	0.0231364	-1.64099	0.022281	d14_vs_day0
ENSG00000100364.13_KIAA0930	-0.30054	6.21417	-3.2576	0.00199121	0.0231485	-1.68599	0.0222943	d14_vs_day0
ENSG00000165804.11_ZNF219	0.549752	-0.508032	3.25724	0.0019933	0.023159	-1.375	0.0223113	d14_vs_day0
ENSG00000079215.9_SLC1A3	-0.68329	0.327222	-3.25666	0.00199663	0.0231839	-1.37049	0.0223358	d14_vs_day0
ENSG00000102575.6_ACP5	0.626143	4.56493	3.25585	0.00200138	0.0232253	-1.69034	0.0223817	d14_vs_day0
ENSG00000171314.8_PGAM1	-0.172791	4.34856	-3.25538	0.00200414	0.0232435	-1.67908	0.0224048	d14_vs_day0
ENSG00000206503.7_HLA-A	-0.294815	10.5041	-3.2549	0.00200694	0.0232622	-1.54308	0.0224276	d14_vs_day0
ENSG00000240954.1_RPL4P1	0.594388	-1.29428	3.25411	0.00201155	0.0233017	-1.45318	0.0224697	d14_vs_day0
ENSG00000120832.5_MTERFD3	0.262111	2.22747	3.25266	0.00202003	0.0233861	-1.49684	0.0225415	d14_vs_day0
ENSG00000135951.10_TSGA10	0.269696	2.20911	3.25162	0.00202619	0.0234435	-1.50341	0.0225973	d14_vs_day0
ENSG00000118508.4_RAB32	-0.311292	3.94177	-3.25092	0.0020303	0.0234772	-1.67053	0.0226217	d14_vs_day0
ENSG00000134824.9_FADS2	0.358152	2.532	3.2483	0.00204586	0.0236431	-1.55277	0.022741	d14_vs_day0
ENSG00000198270.8_TMEM116	0.323724	2.45446	3.24775	0.00204916	0.0236631	-1.53517	0.0227711	d14_vs_day0
ENSG00000149150.4_SLC43A1	0.425976	3.22828	3.2476	0.00205001	0.0236631	-1.62068	0.0227785	d14_vs_day0
ENSG00000140299.7_BNIP2	-0.183228	7.24291	-3.24701	0.00205358	0.0236819	-1.68593	0.0228085	d14_vs_day0
ENSG00000239855.1_IGKV1-6	-0.7637	0.011331	-3.24693	0.00205407	0.0236819	-1.39088	0.0228105	d14_vs_day0
ENSG00000143162.7_CREG1	0.443254	6.76888	3.24566	0.00206162	0.0237409	-1.69966	0.0228676	d14_vs_day0
ENSG00000181804.10_SLC9A9	-0.186205	4.40547	-3.24569	0.00206145	0.0237409	-1.70562	0.0228676	d14_vs_day0
ENSG00000028116.12_VRK2	-0.202887	4.4353	-3.24523	0.0020642	0.0237477	-1.70783	0.0228905	d14_vs_day0
ENSG00000211892.2_IGHG4	-0.785223	1.62406	-3.24516	0.00206465	0.0237477	-1.48588	0.0228933	d14_vs_day0
ENSG00000156453.9_PCDH1	0.412055	2.11946	3.2439	0.00207224	0.0238209	-1.53099	0.0229646	d14_vs_day0
ENSG00000103202.8_NME4	0.496015	4.41752	3.24316	0.00207668	0.023858	-1.71989	0.0229985	d14_vs_day0
ENSG00000134109.6_EDEM1	-0.164599	6.25623	-3.24292	0.00207815	0.0238608	-1.7269	0.0230082	d14_vs_day0
ENSG00000163687.9_DNASE1L3	0.878714	-2.05128	3.2426	0.0020801	0.0238692	-1.58293	0.0230276	d14_vs_day0
ENSG00000197153.3_HIST1H3J	-0.473399	2.20693	-3.24149	0.00208683	0.023929	-1.53314	0.0230745	d14_vs_day0
ENSG00000161905.8_ALOX15	0.883158	2.13269	3.24133	0.00208777	0.023929	-1.52453	0.0230778	d14_vs_day0
ENSG00000183918.9_SH2D1A	0.372226	3.80667	3.24044	0.00209321	0.0239773	-1.67688	0.0231181	d14_vs_day0
ENSG00000225259.3_ST13P6	0.487847	1.95873	3.24022	0.00209452	0.0239783	-1.53781	0.0231239	d14_vs_day0
ENSG00000198604.6_BAZ1A	-0.25408	7.77959	-3.23936	0.0020998	0.0240246	-1.68632	0.023169	d14_vs_day0
ENSG00000164010.9_ERMAP	0.453283	4.62555	3.2383	0.00210623	0.0240779	-1.73888	0.0232269	d14_vs_day0
ENSG00000100505.9_TRIM9	-0.461075	1.47919	-3.23819	0.00210693	0.0240779	-1.4794	0.0232314	d14_vs_day0
ENSG00000183077.11_AFMID	-0.315422	0.887443	-3.23771	0.00210985	0.0240973	-1.44129	0.023258	d14_vs_day0
ENSG00000131089.9_ARHGEF9	0.268121	3.22976	3.23741	0.00211171	0.0241043	-1.63226	0.0232741	d14_vs_day0
ENSG00000167705.7_RILP	0.527698	5.1027	3.23696	0.00211448	0.0241219	-1.75293	0.0232932	d14_vs_day0
ENSG00000136689.14_IL1RN	-0.378425	5.92349	-3.23665	0.00211638	0.0241295	-1.74815	0.0233059	d14_vs_day0
ENSG00000112299.7_VNN1	-0.690238	5.90484	-3.2363	0.00211855	0.0241334	-1.74504	0.0233166	d14_vs_day0
ENSG00000154760.9_SLFN13	0.27724	4.27878	3.23619	0.0021192	0.0241334	-1.72017	0.0233216	d14_vs_day0
ENSG00000151364.11_KCTD14	-0.973723	-3.76966	-3.23578	0.00212173	0.0241481	-1.9527	0.0233373	d14_vs_day0
ENSG00000107736.15_CDH23	-0.270558	5.36127	-3.23525	0.002125	0.0241713	-1.75689	0.0233569	d14_vs_day0
ENSG00000158850.10_B4GALT3	0.435441	5.62887	3.23477	0.00212797	0.0241909	-1.75658	0.0233768	d14_vs_day0
ENSG00000116031.7_CD207	0.971947	-3.47431	3.23445	0.00212996	0.0241995	-1.93986	0.0233894	d14_vs_day0
ENSG00000123131.8_PRDX4	-0.323056	1.93384	-3.23356	0.00213549	0.024238	-1.53164	0.0234334	d14_vs_day0
ENSG00000215811.3_BTNL10	0.942745	-0.69049	3.2335	0.00213583	0.024238	-1.43193	0.0234334	d14_vs_day0
ENSG00000258476.1_RP11-76E17.3	0.64108	-0.741113	3.23232	0.00214316	0.024307	-1.44307	0.0234947	d14_vs_day0
ENSG00000103196.7_CRISPLD2	-0.424938	6.18149	-3.23155	0.00214794	0.0243471	-1.756	0.0235339	d14_vs_day0
ENSG00000125510.11_OPRL1	-0.398413	2.99986	-3.23132	0.00214941	0.0243489	-1.63855	0.0235434	d14_vs_day0
ENSG00000100095.14_SEZ6L	0.711297	-0.719066	3.23113	0.0021506	0.0243489	-1.44752	0.0235498	d14_vs_day0
ENSG00000172331.7_BPGM	0.721562	7.98673	3.23081	0.0021526	0.0243508	-1.69324	0.0235659	d14_vs_day0
ENSG00000114107.4_CEP70	0.302545	1.64021	3.2307	0.00215326	0.0243508	-1.5304	0.0235701	d14_vs_day0
ENSG00000115129.9_TP53I3	-0.444001	1.23993	-3.23027	0.00215597	0.0243674	-1.48141	0.0235932	d14_vs_day0
ENSG00000183813.6_CCR4	0.369086	4.34099	3.2299	0.00215828	0.0243716	-1.73933	0.0236075	d14_vs_day0
ENSG00000030419.12_IKZF2	0.359119	5.65795	3.22981	0.00215885	0.0243716	-1.77227	0.0236092	d14_vs_day0
ENSG00000139323.9_POC1B	0.306977	5.65745	3.22852	0.00216694	0.0244488	-1.77172	0.023669	d14_vs_day0
ENSG00000157240.2_FZD1	-0.364641	2.237	-3.22826	0.00216856	0.024453	-1.57459	0.0236845	d14_vs_day0
ENSG00000145246.9_ATP10D	-0.209831	4.99459	-3.22753	0.00217316	0.0244907	-1.7738	0.0237192	d14_vs_day0
ENSG00000256594.2_RP11-705C15.2	0.22383	4.96231	3.22601	0.00218276	0.0245847	-1.7763	0.0238103	d14_vs_day0
ENSG00000033178.7_UBA6	-0.137227	5.78396	-3.22434	0.0021934	0.0246903	-1.78484	0.0238956	d14_vs_day0
ENSG00000129007.10_CALML4	-0.190616	3.50593	-3.22407	0.00219512	0.0246954	-1.70037	0.0239076	d14_vs_day0
ENSG00000110911.10_SLC11A2	0.16925	4.39826	3.22211	0.0022076	0.0248215	-1.77065	0.0240199	d14_vs_day0
ENSG00000147604.9_RPL7	0.660439	5.57668	3.22142	0.00221203	0.0248534	-1.77016	0.0240494	d14_vs_day0
ENSG00000166997.3_CNPY4	0.24298	2.11676	3.22127	0.00221298	0.0248534	-1.57595	0.0240552	d14_vs_day0
ENSG00000233296.1_AC092159.2	1.02614	-3.17445	3.2207	0.00221665	0.0248803	-1.8996	0.0240838	d14_vs_day0
ENSG00000130177.10_CDC16	0.189359	4.46278	3.22038	0.00221868	0.0248888	-1.77971	0.0240993	d14_vs_day0
ENSG00000155465.14_SLC7A7	-0.342558	6.07217	-3.21982	0.00222229	0.0249149	-1.79017	0.0241273	d14_vs_day0
ENSG00000110344.5_UBE4A	-0.137317	6.73999	-3.2194	0.002225	0.024931	-1.77696	0.0241523	d14_vs_day0
ENSG00000157107.9_FCHO2	0.342696	6.3479	3.21818	0.00223289	0.025005	-1.78477	0.0242199	d14_vs_day0
ENSG00000122547.6_EEPD1	0.317199	3.98635	3.21769	0.00223606	0.0250262	-1.75667	0.0242499	d14_vs_day0
ENSG00000164543.5_STK17A	0.193223	6.52905	3.21744	0.00223764	0.0250295	-1.78787	0.0242557	d14_vs_day0
ENSG00000130733.6_YIPF2	0.447347	2.74486	3.21711	0.00223982	0.0250395	-1.65217	0.0242706	d14_vs_day0
ENSG00000185818.7_NAT8L	0.995498	-3.73212	3.21595	0.00224735	0.0251053	-2.03087	0.0243294	d14_vs_day0
ENSG00000180530.5_NRIP1	-0.183063	5.46195	-3.21581	0.00224827	0.0251053	-1.80945	0.024336	d14_vs_day0
ENSG00000203710.6_CR1	-0.497822	7.28842	-3.21525	0.0022519	0.0251314	-1.76404	0.024363	d14_vs_day0
ENSG00000109670.9_FBXW7	0.165586	6.04926	3.21491	0.00225416	0.0251422	-1.79923	0.0243806	d14_vs_day0
ENSG00000198382.4_UVRAG	-0.114118	5.03455	-3.21349	0.00226343	0.0252312	-1.81299	0.0244582	d14_vs_day0
ENSG00000158864.8_NDUFS2	-0.169568	4.86561	-3.21112	0.00227901	0.0253904	-1.81616	0.0245836	d14_vs_day0
ENSG00000144451.14_SPAG16	0.448177	-0.114688	3.21067	0.00228194	0.0254085	-1.47676	0.0246016	d14_vs_day0
ENSG00000214274.5_ANG	-0.445366	-0.145274	-3.2099	0.00228707	0.0254512	-1.4786	0.0246437	d14_vs_day0
ENSG00000109445.6_ZNF330	-0.138799	3.74661	-3.20918	0.00229184	0.0254641	-1.76038	0.0246821	d14_vs_day0
ENSG00000162551.9_ALPL	-0.651849	7.01185	-3.20914	0.00229205	0.0254641	-1.78733	0.0246821	d14_vs_day0
ENSG00000171135.10_JAGN1	-0.198055	2.6927	-3.20913	0.00229215	0.0254641	-1.65979	0.0246821	d14_vs_day0
ENSG00000111321.6_LTBR	-0.279592	5.40289	-3.20882	0.00229417	0.0254721	-1.82673	0.0246994	d14_vs_day0
ENSG00000105393.11_BABAM1	0.409	4.86847	3.20843	0.0022968	0.0254723	-1.82619	0.0247163	d14_vs_day0
ENSG00000236525.1_AC007278.2	-0.501442	3.16214	-3.2085	0.00229636	0.0254723	-1.70432	0.0247163	d14_vs_day0
ENSG00000113231.9_PDE8B	0.829461	-2.28683	3.20496	0.00231996	0.025702	-1.71532	0.0249008	d14_vs_day0
ENSG00000173890.12_GPR160	-0.318789	4.18958	-3.20493	0.00232015	0.025702	-1.80607	0.0249008	d14_vs_day0
ENSG00000066739.7_ATG2B	0.147072	5.7898	3.20398	0.00232654	0.0257475	-1.83886	0.0249515	d14_vs_day0
ENSG00000211670.2_IGLV3-9	-0.666102	-0.0538128	-3.20393	0.00232689	0.0257475	-1.49303	0.024953	d14_vs_day0
ENSG00000049656.9_CLPTM1L	-0.156039	4.91447	-3.20232	0.0023377	0.0258524	-1.84112	0.0250482	d14_vs_day0
ENSG00000262370.1_RP11-473M20.9	0.402983	2.61807	3.20162	0.00234243	0.0258901	-1.67808	0.0250798	d14_vs_day0
ENSG00000256060.2_TRAPPC2P1	0.344643	0.0759784	3.2006	0.00234938	0.0259523	-1.50194	0.0251315	d14_vs_day0
ENSG00000101557.9_USP14	0.211945	3.81768	3.19906	0.00235987	0.0260533	-1.7915	0.025189	d14_vs_day0
ENSG00000072121.11_ZFYVE26	-0.152098	5.78214	-3.19669	0.00237607	0.0262173	-1.85815	0.0253083	d14_vs_day0
ENSG00000101337.11_TM9SF4	-0.161011	5.33229	-3.19268	0.0024037	0.0264965	-1.87058	0.0255266	d14_vs_day0
ENSG00000140694.12_PARN	0.169773	4.96317	3.19262	0.00240408	0.0264965	-1.86442	0.0255283	d14_vs_day0
ENSG00000130584.6_ZBTB46	0.392337	-0.618518	3.19159	0.00241123	0.0265508	-1.53378	0.0255834	d14_vs_day0
ENSG00000110497.10_AMBRA1	0.187348	5.52711	3.19152	0.00241173	0.0265508	-1.87429	0.025584	d14_vs_day0
ENSG00000124203.5_ZNF831	0.289955	5.25949	3.19051	0.00241877	0.026612	-1.87604	0.0256401	d14_vs_day0
ENSG00000234614.1_AL450992.2	0.605039	-1.08607	3.19033	0.00242001	0.026612	-1.57358	0.0256501	d14_vs_day0
ENSG00000137509.6_PRCP	-0.237743	6.00002	-3.18969	0.00242453	0.0266466	-1.872	0.0256895	d14_vs_day0
ENSG00000242068.1_RP11-259P15.4	-0.523536	-1.88208	-3.1885	0.00243282	0.0267126	-1.66232	0.025761	d14_vs_day0
ENSG00000079102.12_RUNX1T1	0.779234	-1.63196	3.18844	0.00243327	0.0267126	-1.58721	0.0257635	d14_vs_day0
ENSG00000163541.7_SUCLG1	-0.15187	3.98787	-3.18795	0.00243669	0.0267351	-1.83732	0.0257925	d14_vs_day0
ENSG00000109618.7_SEPSECS	0.177174	3.83762	3.18771	0.00243839	0.0267387	-1.82466	0.025806	d14_vs_day0
ENSG00000166562.4_SEC11C	-0.359065	2.82702	-3.18633	0.0024481	0.0268302	-1.74114	0.0258691	d14_vs_day0
ENSG00000235917.1_RP11-39K24.14	-0.426789	1.36845	-3.18588	0.00245126	0.0268497	-1.6004	0.0258955	d14_vs_day0
ENSG00000211665.2_IGLV3-16	-1.07375	-3.034	-3.18557	0.00245346	0.0268587	-1.85607	0.0259164	d14_vs_day0
ENSG00000178685.9_PARP10	-0.458465	5.31912	-3.18468	0.00245976	0.0269063	-1.89042	0.0259711	d14_vs_day0
ENSG00000080298.11_RFX3	0.150701	4.55328	3.18457	0.00246056	0.0269063	-1.8738	0.0259729	d14_vs_day0
ENSG00000111885.5_MAN1A1	-0.249351	6.853	-3.18384	0.00246576	0.0269235	-1.86324	0.0260064	d14_vs_day0
ENSG00000138678.6_AGPAT9	-0.375741	5.27551	-3.1837	0.00246673	0.0269235	-1.89349	0.0260119	d14_vs_day0
ENSG00000101782.10_RIOK3	0.48546	8.89776	3.1836	0.00246742	0.0269235	-1.78201	0.0260169	d14_vs_day0
ENSG00000151923.13_TIAL1	0.126652	5.39895	3.18357	0.00246766	0.0269235	-1.89445	0.026017	d14_vs_day0
ENSG00000261827.1_RP11-340F14.5	-0.4128	0.0277984	-3.18317	0.00247046	0.0269391	-1.54442	0.026035	d14_vs_day0
ENSG00000105325.9_FZR1	0.35938	5.13468	3.18233	0.00247646	0.0269894	-1.89788	0.0260863	d14_vs_day0
ENSG00000099822.2_HCN2	0.734159	-2.54873	3.18213	0.00247789	0.0269899	-1.75104	0.0260967	d14_vs_day0
ENSG00000124772.7_CPNE5	-0.342739	3.09738	-3.18017	0.00249191	0.0271069	-1.78634	0.0262239	d14_vs_day0
ENSG00000175073.7_VCPIP1	-0.214817	7.60904	-3.18016	0.00249198	0.0271069	-1.85113	0.0262239	d14_vs_day0
ENSG00000198799.6_LRIG2	0.160089	4.40633	3.18005	0.00249279	0.0271069	-1.88038	0.0262277	d14_vs_day0
ENSG00000180185.7_FAHD1	0.371268	2.92264	3.17984	0.00249427	0.0271078	-1.77363	0.0262409	d14_vs_day0
ENSG00000185155.7_MIXL1	-0.862958	-2.17821	-3.17911	0.00249955	0.0271501	-1.70716	0.02628	d14_vs_day0
ENSG00000101290.9_CDS2	-0.211767	6.91666	-3.17845	0.00250431	0.0271867	-1.87918	0.0263182	d14_vs_day0
ENSG00000104892.12_KLC3	0.826038	2.70371	3.17747	0.00251137	0.0272237	-1.76243	0.0263758	d14_vs_day0
ENSG00000146278.10_PNRC1	0.218226	8.0759	3.17748	0.00251131	0.0272237	-1.83967	0.0263758	d14_vs_day0
ENSG00000103569.5_AQP9	-0.402469	9.75169	-3.17739	0.0025119	0.0272237	-1.77228	0.0263767	d14_vs_day0
ENSG00000111796.3_KLRB1	0.455068	3.11558	3.17537	0.00252659	0.0273676	-1.7897	0.0264905	d14_vs_day0
ENSG00000203867.7_RBM20	0.796644	-2.544	3.17452	0.00253273	0.0274189	-1.80602	0.0265382	d14_vs_day0
ENSG00000166979.8_EVA1C	0.322628	1.02505	3.17288	0.00254477	0.027534	-1.60248	0.026632	d14_vs_day0
ENSG00000128016.4_ZFP36	-0.297935	7.10797	-3.17264	0.0025465	0.0275364	-1.88453	0.0266421	d14_vs_day0
ENSG00000077721.11_UBE2A	-0.123167	4.94749	-3.17246	0.00254781	0.0275364	-1.92027	0.0266534	d14_vs_day0
ENSG00000176788.7_BASP1	-0.509892	6.7232	-3.17226	0.00254927	0.027537	-1.89505	0.0266639	d14_vs_day0
ENSG00000243424.2_RN7SL107P	0.671013	-1.85291	3.17192	0.00255173	0.0275482	-1.66105	0.0266801	d14_vs_day0
ENSG00000156127.6_BATF	-0.339876	2.92467	-3.16966	0.00256837	0.0277125	-1.7936	0.0268014	d14_vs_day0
ENSG00000231744.1_RP11-164H5.1	1.01619	-3.4376	3.16938	0.00257046	0.0277174	-1.97167	0.0268161	d14_vs_day0
ENSG00000213366.8_GSTM2	0.324799	1.91661	3.16922	0.00257166	0.0277174	-1.6975	0.0268262	d14_vs_day0
ENSG00000166927.8_MS4A7	-0.318882	5.64848	-3.16803	0.00258044	0.0277828	-1.93399	0.0268904	d14_vs_day0
ENSG00000180549.7_FUT7	-0.445709	3.60906	-3.16801	0.00258057	0.0277828	-1.85895	0.0268904	d14_vs_day0
ENSG00000154035.6_C17orf103	0.585288	5.85346	3.16746	0.00258467	0.0278036	-1.93202	0.0269211	d14_vs_day0
ENSG00000239713.3_APOBEC3G	-0.213913	5.43254	-3.16724	0.00258634	0.0278036	-1.93758	0.0269313	d14_vs_day0
ENSG00000163016.5_ALMS1P	-1.12138	-0.708898	-3.16718	0.00258678	0.0278036	-1.60644	0.0269335	d14_vs_day0
ENSG00000196565.8_HBG2	1.4169	5.97101	3.16653	0.00259162	0.0278403	-1.92506	0.0269671	d14_vs_day0
ENSG00000107521.14_HPS1	0.592383	7.20495	3.1659	0.00259627	0.0278749	-1.89847	0.0270048	d14_vs_day0
ENSG00000164885.8_CDK5	-0.226263	1.71508	-3.16487	0.00260396	0.0279421	-1.68287	0.0270475	d14_vs_day0
ENSG00000101474.7_APMAP	-0.339161	6.38433	-3.16319	0.00261654	0.0280155	-1.93337	0.0271362	d14_vs_day0
ENSG00000152315.4_KCNK13	-0.57564	-0.836509	-3.1635	0.00261426	0.0280155	-1.60996	0.0271362	d14_vs_day0
ENSG00000169871.8_TRIM56	-0.23276	5.40551	-3.16321	0.0026164	0.0280155	-1.94818	0.0271362	d14_vs_day0
ENSG00000254858.4_MPV17L2	-0.250604	0.979171	-3.16339	0.00261507	0.0280155	-1.63022	0.0271362	d14_vs_day0
ENSG00000067445.15_TRO	0.47278	-1.5766	3.16295	0.00261833	0.0280193	-1.66743	0.0271486	d14_vs_day0
ENSG00000214401.4_KANSL1-AS1	0.367699	0.194646	3.16188	0.00262641	0.0280904	-1.59788	0.0272179	d14_vs_day0
ENSG00000143624.9_INTS3	-0.184499	6.00975	-3.1596	0.00264367	0.0282383	-1.95065	0.0273508	d14_vs_day0
ENSG00000170382.7_LRRN2	0.689747	-1.72128	3.1596	0.00264366	0.0282383	-1.6844	0.0273508	d14_vs_day0
ENSG00000145545.7_SRD5A1	-0.229885	2.65181	-3.15948	0.00264458	0.0282383	-1.78864	0.0273554	d14_vs_day0
ENSG00000156504.12_FAM122B	0.165049	3.79686	3.1588	0.00264975	0.028278	-1.89615	0.0273766	d14_vs_day0
ENSG00000012779.6_ALOX5	-0.333415	7.36628	-3.15847	0.00265225	0.0282892	-1.91266	0.0273936	d14_vs_day0
ENSG00000087253.7_LPCAT2	-0.305436	7.06205	-3.15784	0.00265706	0.0283123	-1.92731	0.0274239	d14_vs_day0
ENSG00000258572.1_RP11-1070N10.3	-0.825969	-1.45689	-3.1578	0.00265731	0.0283123	-1.66691	0.0274241	d14_vs_day0
ENSG00000198590.7_C3orf35	0.363193	0.157304	3.15711	0.00266264	0.0283535	-1.6078	0.0274524	d14_vs_day0
ENSG00000116580.13_GON4L	0.124066	6.14052	3.15685	0.00266461	0.0283591	-1.95654	0.0274611	d14_vs_day0
ENSG00000255794.2_RMST	0.843302	-2.51868	3.15655	0.00266686	0.0283676	-1.75873	0.027467	d14_vs_day0
ENSG00000167447.8_SMG8	-0.141193	3.92491	-3.1552	0.00267721	0.0284621	-1.91444	0.0275396	d14_vs_day0
ENSG00000146859.5_TMEM140	-0.33688	7.32845	-3.15394	0.00268688	0.0285493	-1.92796	0.0276066	d14_vs_day0
ENSG00000075213.5_SEMA3A	0.687331	-1.77572	3.15273	0.00269628	0.0286337	-1.72927	0.0276678	d14_vs_day0
ENSG00000167434.5_CA4	-0.596416	2.2197	-3.15131	0.0027072	0.0287166	-1.77183	0.0277555	d14_vs_day0
ENSG00000066827.11_ZFAT	0.122175	4.49284	3.1512	0.0027081	0.0287166	-1.96111	0.027762	d14_vs_day0
ENSG00000257027.1_RP11-705C15.3	0.255925	5.42524	3.15115	0.0027085	0.0287166	-1.97953	0.027762	d14_vs_day0
ENSG00000168004.5_HRASLS5	0.766937	-1.19908	3.14882	0.00272657	0.0288599	-1.665	0.0278917	d14_vs_day0
ENSG00000213828.1_AC017028.1	-0.593538	-0.966902	-3.14887	0.00272625	0.0288599	-1.64758	0.0278917	d14_vs_day0
ENSG00000233030.2_RP11-196G18.3	-0.509195	0.958064	-3.14879	0.00272684	0.0288599	-1.66517	0.0278917	d14_vs_day0
ENSG00000225889.3_AC074289.1	0.386125	4.4367	3.14865	0.00272793	0.0288599	-1.95814	0.0278997	d14_vs_day0
ENSG00000148950.5_IMMP1L	0.383275	0.893526	3.14826	0.00273094	0.0288761	-1.66405	0.0279183	d14_vs_day0
ENSG00000198001.9_IRAK4	-0.15222	5.83226	-3.14754	0.0027366	0.0289203	-1.98599	0.0279591	d14_vs_day0
ENSG00000127125.7_PPCS	-0.148069	4.3121	-3.14734	0.00273817	0.0289212	-1.96284	0.0279702	d14_vs_day0
ENSG00000260244.1_RP11-588K22.2	-0.324221	1.37993	-3.14699	0.00274089	0.0289343	-1.70833	0.0279882	d14_vs_day0
ENSG00000155307.13_SAMSN1	-0.33487	5.25452	-3.1467	0.0027432	0.0289383	-1.99007	0.0280055	d14_vs_day0
ENSG00000228486.4_AC017099.3	0.398816	-0.402098	3.14657	0.00274424	0.0289383	-1.63406	0.0280126	d14_vs_day0
ENSG00000076770.10_MBNL3	0.438067	9.50272	3.14638	0.00274572	0.0289383	-1.85765	0.0280245	d14_vs_day0
ENSG00000158517.9_NCF1	-0.423221	6.80972	-3.14523	0.00275473	0.0290128	-1.96636	0.0280931	d14_vs_day0
ENSG00000133030.15_MPRIP	0.221947	6.14214	3.14492	0.00275725	0.0290128	-1.98984	0.0281111	d14_vs_day0
ENSG00000133624.9_ZNF767	0.131701	4.1576	3.14493	0.0027571	0.0290128	-1.9573	0.0281111	d14_vs_day0
ENSG00000261026.1_CTD-3247F14.2	1.002	-2.92	3.14431	0.00276205	0.0290476	-1.99849	0.0281429	d14_vs_day0
ENSG00000235192.1_AC009495.2	-0.333434	0.78024	-3.14121	0.00278666	0.0292899	-1.67281	0.0283493	d14_vs_day0
ENSG00000074800.9_ENO1	-0.224741	7.72762	-3.14103	0.00278809	0.0292899	-1.94825	0.0283559	d14_vs_day0
ENSG00000166780.6_C16orf45	0.598192	-0.411658	3.14042	0.0027929	0.0293247	-1.64753	0.0283832	d14_vs_day0
ENSG00000150938.5_CRIM1	0.290615	2.16858	3.13964	0.00279918	0.0293749	-1.78356	0.0284273	d14_vs_day0
ENSG00000222005.4_AC016722.1	-0.79433	-3.68249	-3.13935	0.00280152	0.0293836	-2.14174	0.0284389	d14_vs_day0
ENSG00000100883.7_SRP54	-0.164702	4.9977	-3.13837	0.00280931	0.0294494	-2.00945	0.0284758	d14_vs_day0
ENSG00000155974.7_GRIP1	0.59258	-1.27248	3.13738	0.0028173	0.0295174	-1.70289	0.0285396	d14_vs_day0
ENSG00000167034.9_NKX3-1	0.444468	-0.528796	3.13704	0.00282006	0.0295304	-1.65594	0.0285625	d14_vs_day0
ENSG00000187210.8_GCNT1	-0.22007	4.08625	-3.136	0.00282846	0.0295975	-1.97748	0.0286278	d14_vs_day0
ENSG00000125124.7_BBS2	0.182921	4.26302	3.13585	0.00282965	0.0295975	-1.98796	0.0286299	d14_vs_day0
ENSG00000232022.2_RP5-1109J22.1	0.626006	-1.51193	3.13568	0.00283101	0.0295975	-1.73185	0.0286392	d14_vs_day0
ENSG00000241634.1_RP11-381E24.1	0.586906	-2.25959	3.13467	0.00283918	0.029667	-1.83836	0.0286987	d14_vs_day0
ENSG00000171365.10_CLCN5	-0.279201	3.5977	-3.13437	0.00284167	0.0296673	-1.94348	0.0287143	d14_vs_day0
ENSG00000197933.8_ZNF823	0.348206	0.843868	3.13429	0.00284225	0.0296673	-1.69493	0.0287153	d14_vs_day0
ENSG00000143570.13_SLC39A1	-0.224791	4.92285	-3.13278	0.00285459	0.0297802	-2.02366	0.0288052	d14_vs_day0
ENSG00000253677.1_UBE2HP1	0.895203	-3.35316	3.13189	0.00286187	0.0298402	-2.00634	0.0288487	d14_vs_day0
ENSG00000183779.5_ZNF703	-0.456233	0.341054	-3.13038	0.00287419	0.0299526	-1.67972	0.0289456	d14_vs_day0
ENSG00000185658.9_BRWD1	0.161839	7.16087	3.12995	0.00287774	0.0299651	-2.00052	0.028971	d14_vs_day0
ENSG00000233276.2_GPX1	0.682073	7.17814	3.12986	0.00287845	0.0299651	-1.99174	0.028971	d14_vs_day0
ENSG00000103811.11_CTSH	-0.254209	5.60438	-3.12961	0.00288049	0.0299703	-2.03498	0.0289891	d14_vs_day0
ENSG00000115604.6_IL18R1	-0.439139	5.30139	-3.129	0.00288556	0.030007	-2.03648	0.0290226	d14_vs_day0
ENSG00000249763.1_RP11-618I10.1	0.920147	-2.76171	3.1275	0.0028979	0.0301193	-1.93765	0.0291217	d14_vs_day0
ENSG00000132376.15_INPP5K	0.30692	5.59498	3.12694	0.00290258	0.0301519	-2.04241	0.0291512	d14_vs_day0
ENSG00000027847.9_B4GALT7	0.296679	2.65418	3.12667	0.00290475	0.0301584	-1.87451	0.0291619	d14_vs_day0
ENSG00000198585.7_NUDT16	-0.206989	5.2887	-3.12631	0.00290775	0.0301735	-2.04411	0.0291791	d14_vs_day0
ENSG00000076351.8_SLC46A1	-0.372806	1.84307	-3.1259	0.00291116	0.0301928	-1.79147	0.0292011	d14_vs_day0
ENSG00000151779.8_NBAS	0.149997	5.88463	3.12507	0.00291803	0.0302304	-2.04447	0.0292487	d14_vs_day0
ENSG00000151575.10_TEX9	0.385851	0.535923	3.12496	0.002919	0.0302304	-1.73273	0.0292559	d14_vs_day0
ENSG00000010017.9_RANBP9	0.236922	5.41791	3.12491	0.00291942	0.0302304	-2.03779	0.0292577	d14_vs_day0
ENSG00000176076.6_KCNE1L	-0.509881	-0.813607	-3.12401	0.0029269	0.0302807	-1.69602	0.0293201	d14_vs_day0
ENSG00000183597.11_TANGO2	0.41181	6.68744	3.12395	0.00292738	0.0302807	-2.02574	0.0293213	d14_vs_day0
ENSG00000145555.10_MYO10	-0.599833	1.14641	-3.12355	0.00293077	0.0302996	-1.74944	0.0293462	d14_vs_day0
ENSG00000244194.2_RN7SL218P	0.853146	-2.91545	3.12311	0.0029344	0.0303053	-1.93097	0.0293729	d14_vs_day0
ENSG00000260101.1_RP11-568N6.1	-0.382736	0.245531	-3.12311	0.00293443	0.0303053	-1.69418	0.0293729	d14_vs_day0
ENSG00000087077.7_TRIP6	-0.305366	0.998336	-3.12274	0.00293749	0.0303209	-1.73713	0.0293953	d14_vs_day0
ENSG00000135821.11_GLUL	0.385003	10.0088	3.12227	0.00294143	0.0303334	-1.90416	0.0294269	d14_vs_day0
ENSG00000119900.7_OGFRL1	0.258528	8.23393	3.12222	0.00294191	0.0303334	-1.97963	0.0294277	d14_vs_day0
ENSG00000051108.10_HERPUD1	-0.149249	5.81917	-3.12204	0.00294336	0.0303334	-2.05301	0.0294371	d14_vs_day0
ENSG00000259986.1_RP11-382A20.4	1.0126	-2.7002	3.12076	0.00295416	0.0304287	-1.87519	0.0295124	d14_vs_day0
ENSG00000187260.11_WDR86	0.594058	-1.91196	3.12031	0.0029579	0.0304511	-1.81853	0.0295402	d14_vs_day0
ENSG00000167074.10_TEF	0.359052	1.51262	3.11863	0.00297208	0.0305809	-1.77397	0.0296433	d14_vs_day0
ENSG00000116649.5_SRM	-0.283771	2.16234	-3.11747	0.00298199	0.0306562	-1.84831	0.0297296	d14_vs_day0
ENSG00000124302.7_CHST8	-0.866581	-2.8139	-3.1174	0.00298253	0.0306562	-1.91045	0.0297299	d14_vs_day0
ENSG00000228609.1_RP3-341D10.4	0.265547	1.4225	3.11721	0.00298414	0.0306566	-1.77494	0.0297394	d14_vs_day0
ENSG00000152127.4_MGAT5	0.146835	5.79224	3.11675	0.00298805	0.0306645	-2.068	0.0297621	d14_vs_day0
ENSG00000166855.5_CLPX	0.210819	4.81788	3.11675	0.00298804	0.0306645	-2.06289	0.0297621	d14_vs_day0
ENSG00000139083.6_ETV6	-0.21647	6.5028	-3.11622	0.00299258	0.0306948	-2.05382	0.0298039	d14_vs_day0
ENSG00000152078.5_TMEM56	0.519924	3.87813	3.11563	0.00299761	0.0307302	-2.02761	0.0298379	d14_vs_day0
ENSG00000144118.9_RALB	-0.374782	6.75006	-3.11367	0.00301442	0.0308669	-2.04992	0.029961	d14_vs_day0
ENSG00000183032.6_SLC25A21	0.790671	-1.39761	3.11368	0.00301427	0.0308669	-1.73391	0.029961	d14_vs_day0
ENSG00000112306.7_RPS12	0.421515	7.75584	3.11323	0.00301818	0.0308669	-2.01238	0.0299882	d14_vs_day0
ENSG00000146677.6_AC004453.8	0.361337	1.5949	3.11308	0.00301948	0.0308669	-1.81945	0.0299884	d14_vs_day0
ENSG00000082212.7_ME2	-0.174067	5.6006	-3.11296	0.00302044	0.0308669	-2.07837	0.0299929	d14_vs_day0
ENSG00000120262.8_CCDC170	0.494339	1.62799	3.11282	0.00302166	0.0308669	-1.80288	0.0299948	d14_vs_day0
ENSG00000030582.12_GRN	-0.487461	7.72848	-3.11261	0.00302347	0.0308669	-2.01788	0.0300064	d14_vs_day0
ENSG00000104904.7_OAZ1	0.476751	9.82692	3.1126	0.0030236	0.0308669	-1.93463	0.0300064	d14_vs_day0
ENSG00000123338.8_NCKAP1L	-0.149653	7.63541	-3.1102	0.0030443	0.0310621	-2.03296	0.0301633	d14_vs_day0
ENSG00000122034.8_GTF3A	0.170281	5.27473	3.10955	0.00304989	0.0310866	-2.08852	0.0301855	d14_vs_day0
ENSG00000223387.2_RP11-408H1.3	-0.775354	-1.31983	-3.10961	0.00304941	0.0310866	-1.77122	0.0301855	d14_vs_day0
ENSG00000198750.7_GATSL2	0.845934	-2.90651	3.10895	0.00305517	0.0311079	-1.98566	0.0302156	d14_vs_day0
ENSG00000270210.1_RP11-373D23.3	-0.453091	1.12419	-3.10896	0.00305507	0.0311079	-1.7733	0.0302156	d14_vs_day0
ENSG00000200913.1_SNORD46_ENSG00000200913.1	0.411422	-0.385817	3.10772	0.00306583	0.0312002	-1.72208	0.0302997	d14_vs_day0
ENSG00000234436.1_AC008984.7	-0.568792	-0.200319	-3.10751	0.00306764	0.0312023	-1.72237	0.0303125	d14_vs_day0
ENSG00000160785.9_SLC25A44	-0.261369	6.37933	-3.10721	0.00307029	0.0312131	-2.07991	0.0303336	d14_vs_day0
ENSG00000271757.1_RP11-111M22.5	0.78367	-3.3026	3.10687	0.00307326	0.0312269	-2.11373	0.0303581	d14_vs_day0
ENSG00000184492.5_FOXD4L1	-0.917238	-3.35333	-3.1066	0.00307563	0.0312348	-2.11933	0.0303761	d14_vs_day0
ENSG00000113407.9_TARS	-0.235743	5.07785	-3.10636	0.00307775	0.0312401	-2.09463	0.0303893	d14_vs_day0
ENSG00000139180.5_NDUFA9	-0.167242	3.87277	-3.10544	0.00308578	0.0312965	-2.04043	0.0304481	d14_vs_day0
ENSG00000105371.8_ICAM4	0.5622	1.73005	3.10536	0.00308651	0.0312965	-1.84384	0.0304502	d14_vs_day0
ENSG00000156509.9_FBXO43	0.602015	-2.06857	3.10452	0.00309389	0.0313549	-1.83146	0.0305127	d14_vs_day0
ENSG00000224091.1_AC104389.16	0.829172	-2.55198	3.10318	0.00310563	0.0314576	-1.82263	0.0305976	d14_vs_day0
ENSG00000172939.4_OXSR1	0.192509	5.52956	3.10246	0.003112	0.0315057	-2.10603	0.0306396	d14_vs_day0
ENSG00000185650.8_ZFP36L1	-0.2675	7.86831	-3.10213	0.00311492	0.0315124	-2.04218	0.0306607	d14_vs_day0
ENSG00000138756.13_BMP2K	0.267794	7.52319	3.10192	0.00311674	0.0315124	-2.05518	0.030676	d14_vs_day0
ENSG00000174652.13_ZNF266	0.159278	5.10893	3.10184	0.0031175	0.0315124	-2.10622	0.0306789	d14_vs_day0
ENSG00000117868.11_ESYT2	0.146121	6.44402	3.10079	0.0031268	0.0315841	-2.0962	0.0307441	d14_vs_day0
ENSG00000165929.8_TC2N	0.309506	6.522	3.10067	0.00312783	0.0315841	-2.09738	0.0307515	d14_vs_day0
ENSG00000259682.1_RP11-702L15.4	0.887751	-2.79489	3.10014	0.00313262	0.0316069	-1.99857	0.0307935	d14_vs_day0
ENSG00000166946.9_CCNDBP1	0.380798	7.21722	3.09993	0.00313442	0.0316069	-2.06955	0.030806	d14_vs_day0
ENSG00000249859.3_PVT1	0.274923	2.47602	3.09987	0.00313494	0.0316069	-1.91261	0.0308086	d14_vs_day0
ENSG00000134531.5_EMP1	0.653383	0.109341	3.09927	0.00314032	0.0316447	-1.74639	0.0308458	d14_vs_day0
ENSG00000113194.8_FAF2	-0.103615	4.93896	-3.09724	0.00315844	0.0318109	-2.11606	0.0309874	d14_vs_day0
ENSG00000167105.3_TMEM92	-1.02322	-2.15125	-3.09581	0.00317132	0.0319109	-1.89191	0.03108	d14_vs_day0
ENSG00000170365.5_SMAD1	-0.318131	2.48144	-3.09577	0.00317163	0.0319109	-1.93383	0.0310805	d14_vs_day0
ENSG00000153443.8_UBALD1	0.455123	3.51797	3.09519	0.00317689	0.0319473	-2.04495	0.0311216	d14_vs_day0
ENSG00000159433.7_STARD9	0.277621	3.77317	3.09486	0.00317986	0.0319552	-2.04948	0.031135	d14_vs_day0
ENSG00000117143.8_UAP1	-0.26929	3.17399	-3.09474	0.00318095	0.0319552	-2.00659	0.0311405	d14_vs_day0
ENSG00000164715.5_LMTK2	-0.298458	6.07458	-3.09337	0.00319335	0.0320582	-2.12205	0.031228	d14_vs_day0
ENSG00000239827.4_SUGT1P3	0.463509	-1.3305	3.09324	0.00319448	0.0320582	-1.799	0.0312364	d14_vs_day0
ENSG00000147905.13_ZCCHC7	0.178373	4.35716	3.0926	0.00320031	0.0320988	-2.09931	0.0312882	d14_vs_day0
ENSG00000143458.7_GABPB2	0.184524	4.57331	3.09243	0.00320182	0.0320988	-2.11451	0.0312977	d14_vs_day0
ENSG00000213585.6_VDAC1	-0.170495	4.52379	-3.08985	0.00322541	0.0323186	-2.12184	0.0314626	d14_vs_day0
ENSG00000251333.3_RTN3P1	-0.447369	-1.28641	-3.08936	0.00322982	0.0323462	-1.81034	0.0314923	d14_vs_day0
ENSG00000106034.13_CPED1	-0.386524	2.82585	-3.08891	0.00323394	0.0323574	-1.99011	0.0315216	d14_vs_day0
ENSG00000163964.9_PIGX	0.23648	3.95129	3.08888	0.00323425	0.0323574	-2.09171	0.0315216	d14_vs_day0
ENSG00000229106.1_RP11-4M23.2	0.530668	0.700773	3.08861	0.00323674	0.0323658	-1.78923	0.0315391	d14_vs_day0
ENSG00000142178.7_SIK1	-0.423731	1.71847	-3.08657	0.00325547	0.0325249	-1.8837	0.0316662	d14_vs_day0
ENSG00000075340.17_ADD2	0.362362	2.6255	3.08651	0.00325599	0.0325249	-1.97635	0.0316672	d14_vs_day0
ENSG00000136732.10_GYPC	0.586894	9.80511	3.08556	0.00326478	0.0325936	-2.00206	0.0317228	d14_vs_day0
ENSG00000204308.6_RNF5	0.273073	4.05582	3.08541	0.0032662	0.0325936	-2.11139	0.0317311	d14_vs_day0
ENSG00000131873.5_CHSY1	-0.307292	6.20015	-3.08505	0.00326949	0.0326097	-2.14014	0.0317393	d14_vs_day0
ENSG00000179921.10_GPBAR1	-0.426791	3.14806	-3.08467	0.00327305	0.0326285	-2.02826	0.0317633	d14_vs_day0
ENSG00000165171.6_WBSCR27	0.836853	-2.37305	3.08364	0.00328257	0.0327067	-1.95212	0.0318346	d14_vs_day0
ENSG00000159596.6_TMEM69	-0.139735	3.45257	-3.08345	0.00328435	0.0327078	-2.06164	0.0318431	d14_vs_day0
ENSG00000203791.9_METTL10	0.212404	2.42656	3.08194	0.00329842	0.0328311	-1.95962	0.0319486	d14_vs_day0
ENSG00000135148.7_TRAFD1	-0.316145	6.31849	-3.08101	0.00330717	0.0329014	-2.149	0.0320154	d14_vs_day0
ENSG00000108984.9_MAP2K6	-0.274159	3.80211	-3.08081	0.003309	0.0329029	-2.09649	0.0320247	d14_vs_day0
ENSG00000049089.9_COL9A2	0.446544	1.09918	3.08055	0.00331147	0.0329107	-1.8458	0.0320353	d14_vs_day0
ENSG00000108641.10_B9D1	-0.513056	-1.09378	-3.08023	0.0033144	0.032923	-1.81883	0.0320557	d14_vs_day0
ENSG00000108559.7_NUP88	0.195745	4.57195	3.07995	0.00331704	0.0329257	-2.14979	0.0320654	d14_vs_day0
ENSG00000229236.1_TTTY10	0.380179	-1.95434	3.07985	0.00331804	0.0329257	-1.79944	0.0320672	d14_vs_day0
ENSG00000160326.9_SLC2A6	-0.427946	3.41258	-3.07945	0.00332177	0.0329338	-2.07315	0.0320978	d14_vs_day0
ENSG00000094804.5_CDC6	-0.448821	0.671044	-3.0794	0.00332223	0.0329338	-1.82566	0.0320996	d14_vs_day0
ENSG00000243836.1_WDR86-AS1	0.508041	-0.662607	3.07904	0.00332557	0.0329411	-1.79356	0.0321183	d14_vs_day0
ENSG00000078804.8_TP53INP2	0.356073	2.13453	3.07891	0.00332679	0.0329411	-1.93943	0.0321251	d14_vs_day0
ENSG00000143889.10_HNRNPLL	-0.200014	4.79299	-3.07878	0.00332803	0.0329411	-2.15999	0.0321314	d14_vs_day0
ENSG00000095321.12_CRAT	0.46375	4.40778	3.07792	0.00333612	0.0330045	-2.15044	0.0321887	d14_vs_day0
ENSG00000156875.9_HIAT1	-0.165539	5.805	-3.07745	0.00334057	0.0330087	-2.1689	0.0322104	d14_vs_day0
ENSG00000173221.9_GLRX	-0.222476	6.15032	-3.07739	0.00334115	0.0330087	-2.16207	0.0322107	d14_vs_day0
ENSG00000175538.6_KCNE3	-0.231315	6.77694	-3.07734	0.00334162	0.0330087	-2.14535	0.0322123	d14_vs_day0
ENSG00000142166.8_IFNAR1	-0.263002	6.84901	-3.07605	0.0033538	0.0331004	-2.1462	0.0322928	d14_vs_day0
ENSG00000066279.12_ASPM	0.398019	3.66226	3.076	0.0033543	0.0331004	-2.10786	0.0322949	d14_vs_day0
ENSG00000166689.10_PLEKHA7	0.373775	0.322781	3.07521	0.00336177	0.0331501	-1.81049	0.0323536	d14_vs_day0
ENSG00000139192.7_TAPBPL	-0.231843	5.15218	-3.07511	0.00336274	0.0331501	-2.17632	0.0323596	d14_vs_day0
ENSG00000211642.2_IGLV10-54	-1.12831	-1.10567	-3.0746	0.00336766	0.0331819	-1.81552	0.0323943	d14_vs_day0
ENSG00000140264.15_SERF2	0.453595	8.34739	3.07423	0.0033711	0.0331991	-2.09203	0.0324132	d14_vs_day0
ENSG00000167461.7_RAB8A	-0.145698	6.46822	-3.07335	0.00337951	0.0332612	-2.1652	0.0324537	d14_vs_day0
ENSG00000140545.10_MFGE8	0.40574	0.841079	3.07322	0.00338082	0.0332612	-1.8373	0.0324622	d14_vs_day0
ENSG00000151490.9_PTPRO	-0.334543	3.18738	-3.07201	0.00339238	0.0333581	-2.06551	0.0325465	d14_vs_day0
ENSG00000174444.10_RPL4	0.261828	8.52395	3.07129	0.00339923	0.0334086	-2.09767	0.0325935	d14_vs_day0
ENSG00000198843.8_SELT	-0.1601	6.01985	-3.07094	0.0034026	0.0334134	-2.18172	0.0326179	d14_vs_day0
ENSG00000113269.8_RNF130	-0.253011	7.19576	-3.07089	0.00340314	0.0334134	-2.14747	0.0326203	d14_vs_day0
ENSG00000224430.2_MKRN5P	0.465772	0.023278	3.07045	0.00340732	0.0334377	-1.81714	0.0326524	d14_vs_day0
ENSG00000182197.6_EXT1	-0.221319	3.93017	-3.07003	0.00341138	0.0334607	-2.13574	0.032669	d14_vs_day0
ENSG00000178741.7_COX5A	-0.163882	3.02556	-3.06895	0.00342185	0.0335465	-2.06242	0.0327407	d14_vs_day0
ENSG00000175416.8_CLTB	0.287733	3.89552	3.06818	0.00342921	0.0336018	-2.14408	0.0327844	d14_vs_day0
ENSG00000260711.1_RP11-747H7.3	0.353072	2.57284	3.06762	0.00343468	0.0336385	-2.00345	0.0328072	d14_vs_day0
ENSG00000051128.14_HOMER3	-0.333773	1.92603	-3.06655	0.00344503	0.0337085	-1.9602	0.0328819	d14_vs_day0
ENSG00000267325.1_RP11-397A16.2	-0.951705	-3.16729	-3.06642	0.00344633	0.0337085	-2.11377	0.032889	d14_vs_day0
ENSG00000165672.5_PRDX3	-0.175934	4.91741	-3.06626	0.00344785	0.0337085	-2.19616	0.0328955	d14_vs_day0
ENSG00000151276.18_MAGI1	0.941397	-3.7367	3.06601	0.00345036	0.0337085	-2.26655	0.0329033	d14_vs_day0
ENSG00000124181.9_PLCG1	0.24329	5.42853	3.06582	0.00345219	0.0337085	-2.20072	0.0329074	d14_vs_day0
ENSG00000256720.1_RP11-436I9.6	0.452777	0.881133	3.06583	0.0034521	0.0337085	-1.85373	0.0329074	d14_vs_day0
[truncated: 56,558 more rows]
