# Supplementary material for: Gastrointestinal microbiota composition predicts peripheral inflammatory state during treatment of human tuberculosis
Source: Nat Commun. 2021 Feb 18;12:1141. doi: 10.1038/s41467-021-21475-y (PMC7892575; doi:10.1038/s41467-021-21475-y)
Supplement: Supplementary file 17 — Supplementary Data 15 [file 41467_2021_21475_MOESM17_ESM.xlsx]

## Sheet: Sheet1
pathway	pval	padj	ES	NES	nMoreExtreme	size	leadingEdge	Group	Category
HALLMARK_HEME_METABOLISM	0.000104199	0.00037214	0.714463	3.45174	0	187	E2F2,FBXO7,SPTA1,XPO7,RCL1,FBXO9,TRAK2,EPB41,TFDP2,BNIP3L,SLC2A1,FECH,OSBP2,ARHGEF12,PDZK1IP1,RANBP10,EPB42,SLC25A38,KAT2B,HMBS,MKRN1,TMCC2,TSPAN5,TAL1,RHAG,OPTN,GYPE,TFRC,KLF1,SNCA,ADIPOR1,SLC6A8,GYPB,EIF2AK1,BCAM,EPOR,ANK1,MPP1,CTSE,MYL4,GATA1,PPOX,UROS,SLC25A37,GLRX5,TNS1,ISCA1,ALAD,TRIM58,KEL,HBB,ACSL6,ABCG2,DCUN1D1,FOXO3,BTRC,DMTN,RNF123,RHCE,CDC27,CA1,PIGQ,TRIM10,KLF3,MXI1,ADD1,BSG,HAGH,GYP…	Time_D14_Vs_D0	metabolic
HALLMARK_SPERMATOGENESIS	0.000201491	0.000629659	0.420604	1.79295	1	84	PHF7,ARL4A,PCSK1N,DPEP3,MAP7,CCT6B,AURKA,NCAPH,MLLT10,EZH2,ALOX15,BRAF,DMC1,IFT88,TKTL1,CAMK4,PIAS2,SLC12A2,IL12RB2,RPL39L,CDKN3,CRISP2,NPHP1,GAD1,IP6K1,GFI1,SIRT1,HBZ	Time_D14_Vs_D0	development
HALLMARK_G2M_CHECKPOINT	0.00406039	0.00845914	0.30803	1.48672	38	186	E2F2,GSPT1,KIF15,STIL,NUSAP1,WRN,RPS6KA5,CDC7,BARD1,TROAP,MKI67,CENPE,ODC1,AURKA,CDC27,KIF4A,EZH2,SLC38A1,NUP98,PRC1,SMARCC1,FOXN3,CUL4A,E2F4,SLC7A5,FANCC,POLQ,KIF22,MNAT1,TFDP1,KIF20B,PTTG1,CASP8AP2,STAG1,CDC25B,SLC12A2,EFNA5,SMAD3,CDKN3	Time_D14_Vs_D0	proliferation
HALLMARK_MITOTIC_SPINDLE	0.0049922	0.0099844	0.300795	1.46165	47	195	PCNT,MYH10,CDC42BPA,EPB41,KIF15,ARHGEF12,PCGF5,NUSAP1,TSC1,KNTC1,MID1,CENPE,AURKA,ALMS1,CDC27,FSCN1,TUBGCP5,KIF4A,DYNLL2,CEP192,RANBP9,PKD2,PRC1,ANLN,SPTAN1,ECT2,KIF22,ITSN1,TUBD1,KIF20B,ARHGAP10,CENPJ,PCM1,DLGAP5,FLNB,WASF2,STAU1,ALS2	Time_D14_Vs_D0	proliferation
HALLMARK_E2F_TARGETS	0.0276766	0.0461277	0.269027	1.30599	265	194	GSPT1,DIAPH3,TFRC,CIT,CHEK2,RPA1,BARD1,MKI67,CENPE,MELK,AURKA,CSE1L,NUP153,KIF18B,ATAD2,KIF4A,RAD51C,EZH2,MMS22L,KIF22,BUB1B,MSH2,ASF1B,PTTG1,STAG1,DCK,PRKDC,CDC25B,NUP107,DLGAP5,CDKN3,PRPS1,PLK4,CBX5,POLE,SMC4,SLBP,MCM7,BRCA2,PA2G4,CTCF,DNMT1,POP7,RAD1,ANP32E,ASF1A	Time_D14_Vs_D0	proliferation
HALLMARK_MYOGENESIS	0.126375	0.185846	0.25554	1.18727	1228	141	BAG1,KCNH2,FOXO4,SORBS1,AK1,SLC6A8,FKBP1B,MYL4,MYBPH,LAMA2,CRAT,BHLHE40,AKT2,IGFBP3,SH3BGR,SPTAN1,GABARAPL2,PC,VIPR1,GPX3,APOD,ADAM12,PDE4DIP,ABLIM1,AGL,ENO3,DES,NCAM1,ADCY9,NAV2,ACHE,DAPK2,COL6A2,GNAO1,EPHB3,LDB3,CACNA1H,COL15A1,AEBP1,RYR1,BIN1,MAPRE3,TPM2,DTNA,SORBS3,MYH3,COL4A2,PPFIA4,SH2B1	Time_D14_Vs_D0	development
HALLMARK_REACTIVE_OXYGEN_SPECIES_PATHWAY	0.295059	0.398728	0.291218	1.10136	2913	46	TXNRD2,SRXN1,PRDX2,HMOX2,GCLC,OXSR1,PRDX6,CAT,GPX3,MBP,ERCC2,FTL,IPCEF1,SCAF4,CDKN2D,GPX4	Time_D14_Vs_D0	pathway
HALLMARK_KRAS_SIGNALING_DN	0.393423	0.491778	0.234305	1.02687	3875	99	SGK1,BARD1,GPR19,YPEL1,CAMK1D,CD207,KRT1,KRT5,P2RY4,SERPINB2,CD40LG,PDCD1,THRB,SIDT1,SPTBN2,MYO15A,MFSD6,MSH5,SYNPO,IFNG,NUDT11,ZNF112,P2RX6,LFNG,CACNA1F,CCR8,RYR1,CELSR2,MAST3,ARPP21,EFHD1,PLAG1,CD80,EDAR,KLHDC8A	Time_D14_Vs_D0	signaling
HALLMARK_APICAL_JUNCTION	0.544693	0.633364	0.205543	0.964628	5264	151	MYH10,KCNH2,CDH1,NEGR1,TSC1,CDK8,FSCN1,PCDH1,TIAL1,TRO,ICAM4,CRAT,PLCG1,AKT2,ADAMTS5,AMIGO1,TRAF1,MPP5,ALOX15B,TMEM8B,MADCAM1	Time_D14_Vs_D0	cellular component
HALLMARK_ANGIOGENESIS	0.584851	0.664603	0.283666	0.916538	5844	24	TNFRSF21,SPP1	Time_D14_Vs_D0	development
HALLMARK_DNA_REPAIR	0.684417	0.743932	0.195834	0.912632	6618	145	DDB1,AK1,POLA1,POLL,ARL6IP1,MPC2,BCAM,CETN2,DGCR8,NME4,PNP,RBX1,POM121,POLR1D,NFX1,REV3L	Time_D14_Vs_D0	DNA damage
HALLMARK_APICAL_SURFACE	0.634402	0.704891	0.256567	0.890214	6350	32	AKAP7,SLC2A4,MAL,IL2RB,EFNA5,TMEM8B,CD160,NTNG1,GATA3,BRCA1,SULF2,SCUBE1	Time_D14_Vs_D0	cellular component
HALLMARK_ESTROGEN_RESPONSE_EARLY	0.755482	0.7709	0.188735	0.887322	7303	153	BAG1,SLC2A1,TTC39A,RHOBTB3,BLVRB,BHLHE40,BCL2,DEPTOR,SLC7A5,ELF3,RBBP8,FAM102A,TGM2,BCL11B,FLNB,RPS6KA2,MYB,ABLIM1,RASGRP1,MAST4,P2RY2,TFF3,PRSS23,MYBL1,FDFT1,LRIG1,SEC14L2,SLC16A1,SLC19A2,ADCY9,IGFBP4,PMAIP1,NAV2	Time_D14_Vs_D0	signaling
HALLMARK_HEDGEHOG_SIGNALING	0.745681	0.7709	0.248809	0.818526	7423	26	NRCAM,HEY1,AMOT,ACHE,HEY2,RTN1,OPHN1,NRP1,PTCH1,RASA1,LDB1,CELSR1,VLDLR,NRP2,L1CAM	Time_D14_Vs_D0	signaling
HALLMARK_MYC_TARGETS_V2	0.999292	0.999292	0.130641	0.519498	9881	58	RCL1,TFB2M,PLK4,DUSP2,NPM1,RABEPK,PA2G4,PPAN,SLC29A2,TMEM97,UTP20,SUPV3L1,MCM5,TCOF1,NDUFAF4	Time_D14_Vs_D0	proliferation
HALLMARK_UV_RESPONSE_DN	0.733346	0.7709	-0.197104	-0.884553	7529	121	MAPK14,CAV1,MET,LAMC1,SIPA1L1,GCNT1,KCNMA1,LDLR,RUNX1,PDLIM5,ANXA4,SRI,NFKB1,CACNA1A,ANXA2,INSIG1,RASA2,PTGFR,FZD2,MRPS31,PPARG,SERPINE1,ADORA2B,PEX14,IRS1,WDR37,ATXN1,DLC1,MT1E,SLC7A1	Time_D14_Vs_D0	DNA damage
HALLMARK_NOTCH_SIGNALING	0.522975	0.62259	-0.285335	-0.952357	5223	28	TCF7L2,CUL1,FZD1,PSEN2,DTX2,PSENEN,FZD7,FBXW11,NOTCH2,DLL1,NOTCH1,APH1A	Time_D14_Vs_D0	signaling
HALLMARK_WNT_BETA_CATENIN_SIGNALING	0.426047	0.51957	-0.28403	-1.01343	4291	37	ADAM17,NCSTN,CUL1,FZD1,PSEN2,NUMB,FRAT1	Time_D14_Vs_D0	signaling
HALLMARK_BILE_ACID_METABOLISM	0.363025	0.465416	-0.246712	-1.04373	3667	86	IDH1,ALDH1A1,PIPOX,ACSL1,ACSL5,ABCA2,AQP9,PEX13,HSD3B7,PHYH,GSTK1,IDH2,SULT1B1,ISOC1,PEX6,ABCD1,NEDD4,RETSAT,ATXN1,DHCR24,SLC23A1,PEX19,GNPAT,FADS1,PECR,FDXR,LIPE,IDI1,PEX12,PXMP2,CYP27A1	Time_D14_Vs_D0	metabolic
HALLMARK_PANCREAS_BETA_CELLS	0.335076	0.440889	-0.387943	-1.09681	3332	15	SPCS1,MAFB,LMO2,VDR,SRPRB,ELP4	Time_D14_Vs_D0	development
HALLMARK_TGF_BETA_SIGNALING	0.273491	0.379848	-0.290656	-1.11456	2767	51	SKIL,IFNGR2,XIAP,JUNB,SMAD1,TGFB1,RAB31,TGFBR1,BMPR2,HIPK2,SERPINE1,FKBP1A,RHOA	Time_D14_Vs_D0	signaling
HALLMARK_KRAS_SIGNALING_UP	0.189515	0.270736	-0.244245	-1.13506	1962	154	PDCD1LG2,FCER1G,EPB41L3,ADAM17,GALNT3,G0S2,MAFB,TRIB1,TLR8,C3AR1,VWA5A,PLAUR,IL2RG,IL1B,KLF4,GLRX,PSMB8,CTSS,SCN1B,TOR1AIP2,ITGB2,IRF8,TNFAIP3,GADD45G,MPZL2,LCP1,MMP9,TMEM176B,ALDH1A2,CDADC1,TMEM176A,PRDM1,LAT2,TNFRSF1B,F2RL1,PLAU,LY96,LAPTM5,CD37	Time_D14_Vs_D0	signaling
HALLMARK_HYPOXIA	0.104677	0.158602	-0.257845	-1.2065	1080	162	PLAC8,ADM,WSB1,ATF3,CAV1,SLC2A3,SDC3,PFKFB3,LDHA,PLAUR,JMJD6,FOSL2,ZFP36,ENO1,GLRX,EXT1,PGK1,IER3,FBP1,AK4,PDK1,TPI1,HSPA5,NFIL3,P4HA1,TNFAIP3,TMEM45A,ANXA2,GAPDH,CDKN1A,GBE1,PDK3,SLC25A1,ZNF292,NDST2,ALDOA,SERPINE1,MIF,RRAGD,PYGM,ISG20,CASP6,ADORA2B,XPNPEP1,TPD52,TIPARP,NAGK,TPST2,MT1E,HK2,GPC4,MAP3K1,ERRFI1,F3,DUSP1,PFKP,VHL,TES,GALK1	Time_D14_Vs_D0	pathway
HALLMARK_EPITHELIAL_MESENCHYMAL_TRANSITION	0.0492362	0.0769315	-0.284284	-1.30433	505	141	SDC1,PPIB,GADD45B,CD44,CALU,IL15,SNTB1,EFEMP2,LAMC1,FBN2,PLAUR,VIM,SAT1,BASP1,TGFB1,ITGAV,COLGALT1,MYL9,ACTA2,FAS,CD59,TNFAIP3,COL8A2,FAP,FSTL1,FSTL3,TIMP1,LOXL1,VCAN,SPARC,COPA,CAPG,SERPINE1,MMP1,LRP1	Time_D14_Vs_D0	development
HALLMARK_ANDROGEN_RESPONSE	0.0425574	0.068641	-0.322443	-1.36411	429	86	UBE2J1,SEC24D,LMAN1,SAT1,UAP1,ITGAV,PDLIM5,VAPA,FKBP5,ACSL3,CAMKK2,ADRM1,INSIG1,MYL12A,ELL2,SLC38A2,ARID5B,SRP19,SPCS3,TPD52,NGLY1,XRCC5,PIAS1,GSR,DHCR24,CDC14B,STEAP4,ELOVL5,XRCC6,HERC3,FADS1,B4GALT1,PTK2B	Time_D14_Vs_D0	signaling
HALLMARK_MYC_TARGETS_V1	0.0110811	0.0205206	-0.289801	-1.38676	114	192	PRPS2,UBE2L3,PSMB2,LDHA,PSMB3,CUL1,PRDX4,SRM,VDAC1,COX5A,PRDX3,PGK1,CDC20,SRPK1,TUFM,CCT5,YWHAE,PSMD7,KPNB1,RUVBL2,CCT7,PSMA4,FAM120A,AIMP2,KPNA2,CYC1,PSMD8,EIF4H,TCP1,CSTF2,CCNA2,PPM1G,HSPD1,LSM2,EIF2S2,PCNA,RANBP1,CCT3,NDUFAB1,SNRPA,TYMS,RAD23B,EIF4G2,NHP2,HSP90AB1,XRCC6,PSMA6,SNRPB2,NOP16,PSMA7,ETF1,U2AF1,ILF2,CANX,COPS5,YWHAQ,SRSF1,PABPC1,SNRPD3,SLC25A3,STARD7,MRPL23,NAP1L1,AP3S1,GOT2,PABPC4,…	Time_D14_Vs_D0	proliferation
HALLMARK_ESTROGEN_RESPONSE_LATE	0.0153505	0.0264663	-0.299334	-1.39107	158	154	JAK2,MYOF,DNAJC1,MICB,XBP1,SERPINA1,CD44,CAV1,SNX10,SLC1A4,FKBP4,GINS2,KLF4,NRIP1,ZFP36,BATF,CHST8,CDC6,S100A9,UNC13B,CDC20,RAB31,FKBP5,SCNN1A,SCUBE2,MDK,ST14,IDH2,PTPN6,GLA,CCNA1,TIAM1,MAPK13	Time_D14_Vs_D0	signaling
HALLMARK_P53_PATHWAY	0.00375216	0.00815688	-0.31102	-1.47582	38	180	GM2A,UPP1,TCN2,SDC1,ATF3,IFI30,RHBDF2,DRAM1,FGF13,CASP1,BAK1,TGFA,SOCS1,PRKAB1,TAP1,VWA5A,RB1,SAT1,KLF4,ZFP36L1,TRAFD1,TGFB1,IER3,KIF13B,S100A10,FAS,SEC61A1,PTPRE,ACVR1B,SPHK1,CDKN1A,PLXNB2,ST14,RNF19B,RCHY1,VDR,CTSD,MXD1,VAMP8,APP,PCNA,TM7SF3,CCNK,SERTAD3,TAX1BP3,SP1,BTG2,ADA,RGS16,RETSAT,WRAP73	Time_D14_Vs_D0	proliferation
HALLMARK_PI3K_AKT_MTOR_SIGNALING	0.0132548	0.0236693	-0.344792	-1.48218	134	94	DUSP3,HSP90B1,DAPP1,IL2RG,MAPKAP1,RALB,MAP2K6,STAT2,CALR,PRKAG1,MKNK1,PDK1,MYD88,SLA,CDKN1A,GRB2,CAB39,PRKCB,TBK1,ACTR3,NFKBIB,TIAM1,TNFRSF1A,RAC1,NOD1,CSNK2B,PFN1,CFL1,CLTC,E2F1	Time_D14_Vs_D0	signaling
HALLMARK_UV_RESPONSE_UP	0.00583147	0.0112144	-0.3261	-1.49272	59	139	GCH1,SLC6A12,ATF3,BAK1,ICAM1,FKBP4,ALAS1,PRKCD,IRF1,TAP1,JUNB,SLC25A4,GGH,HLA-F,LYN,ATP6V1C1,YKT6,DLG4,CCNE1,PPT1,SPR,NFKBIA,FEN1,ACAA1,MGAT1,TMBIM6,SOD2,SHOX2,ALDOA,RAB27A,RPN1,IL6ST,DNAJB1,BTG2,NXF1,STARD3,DNAJA1,STIP1,BID,CEBPG,HYAL2,E2F5,IGFBP2,MARK2	Time_D14_Vs_D0	DNA damage
HALLMARK_ADIPOGENESIS	0.00289408	0.00723519	-0.317882	-1.5019	29	175	IDH1,ATP1B3,BCL6,ITGA7,CHCHD10,PFKFB3,ECHS1,DECR1,COQ9,JAGN1,SUCLG1,PRDX3,CPT2,STAT5A,NABP1,PREB,SDHB,ELMOD3,DHRS7B,ALDH2,PHYH,NKIRAS1,PIM3,DRAM2,CD36,GBE1,PPP1R15B,SSPN,APLP2,CD151,RAB34,POR,CYC1,UQCRC1,MTCH2,NMT1,GPD2,CHUK,SLC25A1,QDPR,CDKN2C,ALDOA,PPARG,UCK1,ECH1,SDHC,IDH3A,MDH2,YWHAG,DDT,PEX14,TKT,NDUFAB1,RTN3,NDUFB7,RETSAT,COQ5,AGPAT3,UQCR10,ME1,DLAT	Time_D14_Vs_D0	development
HALLMARK_PEROXISOME	0.00373575	0.00815688	-0.373239	-1.5953	37	91	IDH1,ALDH1A1,ACSL4,ACSL1,ACSL5,STS,BCL10,SLC25A4,PEX13,MVP,ACOT8,HMGCL,HSD3B7,DLG4,GSTK1,FDPS,CEL,YWHAH,IDH2,ACAA1,ISOC1,SLC25A19,SOD2,ECH1,PEX6,ABCD1,PEX14,NUDT19,TSPO,RETSAT,ATXN1,DHCR24,ELOVL5,CADM1,CTBP1,GNPAT,FADS1,ABCB9	Time_D14_Vs_D0	cellular component
HALLMARK_IL2_STAT5_SIGNALING	0.000481278	0.00141552	-0.342896	-1.63053	4	183	TLR7,GALM,PLSCR1,GBP4,IFITM3,SELL,GADD45B,CKAP4,XBP1,IL4R,SMPDL3A,CTSZ,CD44,NFKBIZ,CST7,FGL2,SOCS1,SLC2A3,IRF4,AHCY,TNFSF10,CDCP1,CD86,MAP3K8,CYFIP1,NCOA3,BATF,IL18R1,CDC6,ITGAV,ST3GAL4,MUC1,ANXA4,DCPS,GLIPR2,NFIL3,P4HA1,IRF8,FAM126B,UCK2,P2RX4,CCNE1,PLAGL1,CD48,IL10,SCN9A,SYNGR2,TIAM1,GPR83,MXD1,BMPR2,DENND5A,HIPK2,CAPG,TNFRSF1B,SERPINB6,GSTO1,RRAGD,SNX14	Time_D14_Vs_D0	signaling
HALLMARK_COAGULATION	0.00195484	0.00514432	-0.379417	-1.63585	19	95	C2,SERPING1,MSRB2,C1QA,LTA4H,SERPINA1,ADAM9,HPN,SH2B2,PLEK,ANG,CTSH,CLU,ITIH1,MMP9,TIMP1,SPARC,CASP9,CSRP1,PROS1,A2M,RAC1,SERPINE1,MMP1,LRP1,PREP,PLAU,CTSO,MMP8,F8,LAMP2,CPQ,PF4,SERPINC1	Time_D14_Vs_D0	immune
HALLMARK_FATTY_ACID_METABOLISM	0.000778437	0.00216233	-0.359276	-1.63757	7	135	IDH1,ALDH1A1,ERP29,UBE2L6,CBR1,G0S2,NBN,PSME1,ACSL4,CD1D,ACSL1,LDHA,BLVRA,ACSL5,HSD17B10,ECHS1,DECR1,VNN1,SUCLG1,CA4,CPT2,HADHB,S100A10,ACOT8,HMGCL,FH,CEL,YWHAH,CD36,HCCS,ACAA1,PCBD1	Time_D14_Vs_D0	metabolic
HALLMARK_CHOLESTEROL_HOMEOSTASIS	0.00328391	0.00781883	-0.406671	-1.64831	32	68	ATF3,PLSCR1,GLDC,ANXA5,FBXO6,PLAUR,ABCA2,LDLR,ACSS2,SQLE,CLU,NFIL3,GUSB,FDPS,S100A11,PDK3,ATF5,STARD4,CXCL16,PPARG,ECH1,CBS,CTNNB1,SREBF2,TP53INP1,PMVK,ETHE1,ERRFI1	Time_D14_Vs_D0	metabolic
HALLMARK_XENOBIOTIC_METABOLISM	9.6768e-05	0.00037214	-0.369312	-1.71437	0	153	GCH1,SLC6A12,UPP1,IDH1,CNDP2,CBR1,SLC35B1,ACP2,ALAS1,IGF1,AHCY,PYCR1,VNN1,MAN1A1,AQP9,PGD,SSR3,MTHFD1,SLC46A3,PDLIM5,ETS2,FBP1,GCKR,DDAH2,FAS,KYNU,ALDH2,IRF8,PGRMC1,BCAT1,ITIH1,PSMB10,CD36,SPINT2,POR,TMEM176B,ACSM1,CSAD,GART,NMT1,TMBIM6,ARG2,ABCC2,PROS1,TNFRSF1A,SERPINE1,ITIH4,GSTO1,ECH1,ATP2A2,SAR1B,CASP6,DDT,RETSAT,GSR,SHMT2,ELOVL5,PTGR1,CDA	Time_D14_Vs_D0	metabolic
HALLMARK_APOPTOSIS	9.67492e-05	0.00037214	-0.384949	-1.7838	0	151	GCH1,CASP7,CD38,HGF,ATF3,DPYD,IFITM3,GADD45B,CD44,CASP1,CAV1,TNFSF10,CASP4,XIAP,IRF1,TAP1,BCL10,RNASEL,SAT1,IL1B,PSEN2,IER3,GNA15,BCL2L2,CFLAR,CLU,TIMP2,FAS,DNAJC3,AIFM3,VDAC2,CDKN1A,PPT1,TIMP1,PSEN1,CCNA1,CASP9,SOD2,CD14,MCL1,APP,BIK,ISG20,CASP6,RARA,ROCK1,BTG2,CTNNB1,DNAJA1,TSPO,RETSAT,GSR,BID,BMF	Time_D14_Vs_D0	pathway
HALLMARK_UNFOLDED_PROTEIN_RESPONSE	0.000197258	0.000629659	-0.41582	-1.81202	1	102	MTHFD2,SPCS1,ATF3,HSP90B1,PDIA6,XBP1,SSR1,SLC1A4,CEBPB,EXOSC4,EDEM1,HERPUD1,CALR,BANF1,NABP1,PREB,ATF6,HSPA5,DNAJC3,PDIA5,SERP1,ZBTB17,SHC1,ATP6V0D1,KIF5B,SPCS3,HYOU1,PSAT1,EIF4EBP1,YWHAZ,CNOT2,SRPRB,POP4,NFYA,NHP2,CEBPG,EIF4A3,LSM4,GOSR2,HSPA9,KHSRP,SLC30A5,DCP2,ALDH18A1,ARFGAP1,ATF4,RRP9,DCTN1,EXOSC5,YIF1A,EIF2AK3,ASNS,NOP56	Time_D14_Vs_D0	pathway
HALLMARK_GLYCOLYSIS	9.67118e-05	0.00037214	-0.386543	-1.82481	0	174	IDH1,SDC1,NASP,COPB2,CD44,TGFA,FKBP4,MET,SDC3,GLCE,LDHA,AKR1A1,GMPPA,BPNT1,NOL3,PGAM1,ANG,ENO1,ME2,GLRX,EXT1,PHKA2,PGK1,IER3,PKM,AK4,TPI1,HSPA5,PPP2CB,CHPF,RBCK1,P4HA1,PYGL,GUSB,B4GALT4,SLC16A3,SRD5A3,VCAN,PDK3,ZNF292,ALDOA,B4GALT2,GNPDA1,PGLS,MIF,SDHC,RRAGD,HAX1,BIK,ISG20,CASP6,MDH2,ADORA2B,QSOX1,HS2ST1,EXT2,ME1,HK2,GPC4,FUT8,B4GALT1,PLOD2,PFKP,GMPPB,PLOD1,NDST3,GALK1,TPST1,UGP2,CENPA,GFPT1,KIF2…	Time_D14_Vs_D0	metabolic
HALLMARK_PROTEIN_SECRETION	9.85222e-05	0.00037214	-0.459639	-1.96069	0	90	STX12,COPB2,VAMP3,CLTA,SEC24D,ATP6V1H,COPB1,GALC,KIF1B,LMAN1,CD63,ARCN1,OCRL,RAB14,TMED2,USO1,YKT6,TMX1,PPT1,CAV2,CLN5,SSPN,CTSC,ARFGAP3,STX16,RAB2A,GLA,SCRN1,SNAP23,RER1,TPD52,CLTC,M6PR,LAMP2,SEC22B,AP3B1,SCAMP3,VPS45,ADAM10,GOSR2	Time_D14_Vs_D0	pathway
HALLMARK_OXIDATIVE_PHOSPHORYLATION	9.62742e-05	0.00037214	-0.434984	-2.06219	0	179	CASP7,IDH1,COX15,TIMM10,PDP1,ALAS1,ATP6V1H,LDHA,NDUFB5,HSD17B10,ECHS1,DECR1,MPC1,SLC25A4,NDUFS2,SUCLG1,NDUFA9,VDAC1,COX5A,PRDX3,HADHB,NDUFB4,ATP1B1,SDHB,NDUFS6,PHYH,NDUFC2,UQCRFS1,ATP6V1C1,FH,VDAC2,HCCS,HTRA2,GLUD1,IDH2,POR,ACAA1,NDUFC1,ATP6V0E1,CYC1,UQCRC1,POLR2F,SLC25A5,NDUFS8,NQO2,NDUFB1,ECH1,SDHC,MTRR,COX5B,IDH3A,MDH2,NDUFA8,OXA1L,NDUFA3,TCIRG1,NDUFAB1,NDUFB7,RETSAT,UQCR10,PDHA1,DLAT,TIMM50,M…	Time_D14_Vs_D0	metabolic
HALLMARK_ALLOGRAFT_REJECTION	9.64413e-05	0.00037214	-0.436883	-2.06733	0	177	C2,JAK2,CCR2,CD40,HLA-DMB,IL4R,HLA-DMA,STAT1,TAPBP,DEGS1,ICAM1,UBE2D1,IL15,GBP2,CD1D,CD74,SOCS1,IFNGR2,ELF4,IRF4,TAP1,CD86,IFNAR2,BCL10,EIF4G3,LCP2,HLA-DRA,IL18RAP,IL2RG,IL1B,RIPK2,BCL3,HLA-A,GCNT1,HLA-E,TGFB1,TAP2,TLR1,CTSS,IRF7,FAS,LYN,FGR,NLRP3,ITGB2,IRF8,BCAT1,SPI1,PSMB10,IL12RB1,IL10,LY86,PTPRC,MMP9,PTPN6,IL12A,TIMP1,STAB1,PRKCB,CCR1,FCGR2B,TLR2	Time_D14_Vs_D0	immune
HALLMARK_MTORC1_SIGNALING	9.64134e-05	0.00037214	-0.437648	-2.09525	0	193	MTHFD2,IDH1,LTA4H,IFI30,HSP90B1,XBP1,SSR1,SLC1A4,FGL2,RRM2,SLC2A3,FKBP2,LDHA,SDF2L1,RAB1A,DAPP1,EDEM1,SRD5A1,ENO1,GLRX,PPA1,CALR,PGK1,LDLR,PSMB5,SQLE,AK4,PDK1,TPI1,HSPA5,PLK1,NFIL3,USO1,SLA,ITGB2,P4HA1,NAMPT,BCAT1,GAPDH,YKT6,SERP1,ACSL3,CDKN1A,PSPH,GBE1,CTSC,PSMA4,GLA,INSIG1,NMT1,CDC25A,TBK1,ACTR3,NFKBIB,STARD4,QDPR,HSPD1,ALDOA,HSPA4,RPN1,EIF2S2,BUB1,PSAT1,ATP2A2,SKAP2,PSMA3,BTG2,M6PR,CACYBP,STIP…	Time_D14_Vs_D0	signaling
HALLMARK_TNFA_SIGNALING_VIA_NFKB	9.61076e-05	0.00037214	-0.460391	-2.19647	0	187	GCH1,ATF3,GADD45B,DRAM1,BCL6,G0S2,SOCS3,CD44,ICAM1,B4GALT5,TRIB1,CEBPB,IFNGR2,SLC2A3,PFKFB3,TNFAIP6,IRF1,TAP1,IFIH1,MARCKS,PLAUR,JUNB,FUT4,MAP3K8,IL15RA,SAT1,IL1B,KLF4,RIPK2,FOSL2,PLEK,BCL3,ZFP36,SIK1,SLC2A6,DUSP5,IER3,STAT5A,LDLR,CFLAR,PDLIM5,ETS2,CCNL1,NFIL3,NFKB1,KYNU,NAMPT,TNFAIP3,PTPRE,EDN1,SPHK1,CDKN1A,DDX58,SLC16A6,ZC3H12A,NFKBIA,FOSL1,RNF19B,NFKB2,NFKBIE,TNIP2,NFE2L2,SERPINB8,SOD2,MXD1,TL…	Time_D14_Vs_D0	signaling
HALLMARK_IL6_JAK_STAT3_SIGNALING	9.88728e-05	0.00037214	-0.612076	-2.51319	0	73	CD38,PTPN1,IL4R,STAT1,SOCS3,CD44,BAK1,SOCS1,IFNGR2,IL10RB,IRF1,PTPN2,MAP3K8,IL15RA,IL2RG,IL1B,LTBR,IL18R1,IFNAR1,STAT2,TGFB1,IL17RA,FAS,MYD88,STAM2,ACVR1B,CD36,CSF2RB,IL12RB1,GRB2,PDGFC,CCR1,TNFRSF1A,TLR2,CD14,A2M,TNFRSF1B,STAT3,ACVRL1,IL6ST,HAX1	Time_D14_Vs_D0	immune
HALLMARK_INFLAMMATORY_RESPONSE	9.67399e-05	0.00037214	-0.543474	-2.55217	0	167	GCH1,CYBB,ADM,RTP4,MARCO,CD40,SELL,P2RX7,IL4R,TAPBP,ICAM1,IL15,BST2,IRAK2,IFNGR2,FFAR2,SCARF1,C3AR1,OSM,MET,TNFSF10,TNFAIP6,KCNJ2,IRF1,SLC31A1,HPN,PLAUR,KIF1B,NOD2,LCP2,TNFSF15,IL18RAP,IL15RA,IL1B,RIPK2,AQP9,IL18R1,IFNAR1,TLR1,GNA15,PROK2,LDLR,SCN1B,IFITM1,IRF7,SRI,CD55,NFKB1,LYN,MSR1,CD70,GABBR1,NLRP3,NAMPT,LY6E,NMI,PTPRE,EDN1,ACVR1B,P2RX4,FPR1,MEFV,CD48,SPHK1,CDKN1A,EIF2AK2,IL10,NFKBIA,ADRM1,CL…	Time_D14_Vs_D0	immune
HALLMARK_COMPLEMENT	9.67118e-05	0.00037214	-0.54722	-2.58334	0	174	C2,CASP7,JAK2,CASP10,SERPING1,CASP5,C1QA,LAP3,LTA4H,PLSCR1,FCER1G,ATOX1,C1QC,SERPINA1,PSMB9,PLA2G4A,CASP1,LIPA,CTSL,CEBPB,PDP1,ANXA5,FCN1,PRKCD,IRF2,CASP4,ADAM9,IRF1,ITGAM,PLAUR,LCP2,PLEK,CR1,ANG,PRCP,VCPIP1,APOBEC3G,CTSH,S100A9,APOBEC3F,DUSP5,CTSS,PIK3CG,L3MBTL4,CLU,HSPA5,TIMP2,PPP2CB,IRF7,DOCK4,CD55,KYNU,LYN,GNB4,CD59,TNFAIP3,CD46,ITIH1,CD36,GCA,GRB2,CTSC,TIMP1,S100A12,PSEN1,GPD2,CASP9,CSRP1,MS…	Time_D14_Vs_D0	immune
HALLMARK_INTERFERON_ALPHA_RESPONSE	9.80584e-05	0.00037214	-0.753173	-3.23314	0	93	RTP4,LAP3,PSME2,EPSTI1,PLSCR1,IFI30,GBP4,IFITM3,SELL,SLC25A28,UBE2L6,MOV10,IL4R,LGALS3BP,BATF2,PSMB9,CASP1,SAMD9L,PSME1,IL15,PARP9,GBP2,BST2,CD74,OAS1,TRIM21,IRF2,TDRD7,IFI44L,IRF1,TAP1,IFIH1,DDX60,IFI44,IFI35,RIPK2,TMEM140,TRAFD1,TRIM25,STAT2,PSMB8,TRIM26,NCOA7,HLA-C,MVB12A,IFITM1,PARP14,SP110,TRIM5,IRF7,IFIT3,LY6E,NMI,OGFR,OASL,NUB1,IFITM2,ADAR,EIF2AK2,RSAD2,UBA7,LAMP3	Time_D14_Vs_D0	immune
HALLMARK_INTERFERON_GAMMA_RESPONSE	9.62371e-05	0.00037214	-0.709123	-3.39873	0	194	GCH1,CASP7,CD38,JAK2,CD274,SERPING1,SLAMF7,UPP1,MTHFD2,GBP6,RTP4,LAP3,PSME2,APOL6,EPSTI1,PLSCR1,IFI30,CD40,GBP4,SAMHD1,PTPN1,IFITM3,SLC25A28,FCGR1A,VAMP5,UBE2L6,PML,IL4R,LGALS3BP,SPPL2A,METTL7B,HLA-DMA,BATF2,STAT1,PSMB9,TAPBP,PLA2G4A,SOCS3,CASP1,SAMD9L,ICAM1,PSME1,IL15,XAF1,FGL2,BST2,CD74,P2RY14,PSMB2,SOCS1,IRF4,EIF4E3,TRIM21,IRF2,ZBP1,TNFSF10,TDRD7,SECTM1,TNFAIP6,CASP4,IFI44L,IRF1,TAP1,IFIH1,DDX…	Time_D14_Vs_D0	immune
HALLMARK_UV_RESPONSE_DN	0.0556467	0.077287	0.265716	1.29352	474	121	ARHGEF9,NR1D2,DBP,ATP2B1,SFMBT1,SMAD3,INPP4B,TGFBR3,PMP22,PIK3R3,AKT3,KIT,ACVR2A,SDC2,SMAD7,NRP1,KALRN,PTPRM,BHLHE40,FYN,PRKCA,SYNE1,BCKDHB,DLG1,ERBB2,PRKCE,CDK13,ABCC1,FBLN5,MAP2K5,ATRN,BMPR1A,PHF3,NR3C1,SYNJ2,ADD3,PRDM2	Time_D56_Vs_D0	DNA damage
HALLMARK_SPERMATOGENESIS	0.37524	0.426409	0.2274	1.03699	3321	84	GFI1,SLC12A2,CAMK4,ALOX15,LPIN1,MAP7,TKTL1,DPEP3,PIAS2,IFT88,IL12RB2,STRBP,SIRT1,CCT6B,NF2,DBF4,PARP2,COIL,ZC3H14	Time_D56_Vs_D0	development
HALLMARK_MYC_TARGETS_V2	0.510702	0.555111	0.228712	0.969564	4580	58	UTP20,DUSP2,TCOF1,DDX18,PPAN,WDR43,TMEM97,SUPV3L1,PPRC1,NDUFAF4,LAS1L,TFB2M,UNG,NOLC1,SLC29A2,MYBBP1A,NOP2,IMP4,RABEPK,IPO4,PUS1,NIP7,MPHOSPH10,NOP56,PRMT3,NPM1,HSPE1,MCM5,GNL3	Time_D56_Vs_D0	proliferation
HALLMARK_KRAS_SIGNALING_DN	0.570951	0.59474	0.201897	0.946948	4948	99	CD40LG,YPEL1,CDKAL1,SIDT1,GPR19,CAMK1D,SGK1,MFSD6,P2RX6,CD207,TFCP2L1,PLAG1,CCR8,MSH5,SYNPO,ARPP21,CELSR2,KRT5,SLC16A7,COPZ2,LFNG,EDAR,STAG3	Time_D56_Vs_D0	signaling
HALLMARK_HEDGEHOG_SIGNALING	0.756734	0.772177	0.23293	0.811781	7107	26	PTCH1,NRP1,AMOT,CDK5R1,NRCAM,CDK6,RTN1,CELSR1,RASA1,TLE1,NRP2,GLI1	Time_D56_Vs_D0	signaling
HALLMARK_BILE_ACID_METABOLISM	0.850456	0.850456	-0.183268	-0.804697	9519	86	IDH1,ACSL1,AQP9,HSD3B7,SOD1,ABCA2,SULT1B1,ALDH1A1,RXRA,CYP27A1,GSTK1,IDI1,IDH2,HSD17B11,PHYH,ACSL5,ABCA1,ABCD1,PNPLA8,PEX6,PXMP2,PIPOX,FADS1,PRDX5,FDXR,GNPAT,ATXN1,PECR,GCLM,SLC22A18,BMP6	Time_D56_Vs_D0	metabolic
HALLMARK_WNT_BETA_CATENIN_SIGNALING	0.540423	0.574918	-0.255858	-0.944503	5828	37	ADAM17,NCSTN,NUMB,FRAT1,FZD1,HDAC5,WNT5B,NOTCH1	Time_D56_Vs_D0	signaling
HALLMARK_E2F_TARGETS	0.473812	0.526458	-0.199024	-0.991272	5662	194	LMNB1,MTHFD2,CDKN2C,RRM2,PRDX4,E2F8,CDC25A,HMGB3,MXD3,MYBL2,TRIP13,PA2G4,AURKB,BIRC5,CCNE1,CDC20,DEPDC1,CDKN1A,ESPL1,CDK1,NBN,NASP,GINS1,CCNB2,TUBG1,HMGB2,MCM4,POLE4,KIF2C,BUB1B,LBR,MCM2,UBE2S,RFC2,SPC25,TK1,TACC3,CKS2,POLD3,HMMR,KIF4A,CDCA3,POP7,TOP2A,DIAPH3,POLD1,KPNA2,PCNA,UBE2T	Time_D56_Vs_D0	proliferation
HALLMARK_APICAL_SURFACE	0.345306	0.401519	-0.300936	-1.07204	3681	32	FLOT2,PLAUR,HSPB1,EPHB4,LYN,IL2RG,APP,GHRL	Time_D56_Vs_D0	cellular component
HALLMARK_MITOTIC_SPINDLE	0.173786	0.211934	-0.229014	-1.14125	2078	195	LMNB1,BUB1,MARCKS,ARL8A,YWHAE,SHROOM1,WASF1,STAU1,ARHGEF11,BIRC5,KIF1B,RALBP1,CDK5RAP2,DOCK4,KIF23,WASF2,ESPL1,CDK1,PPP4R2,CDC42,TPX2,FGD4,CLIP2,CDC42EP4,CTTN,PALLD,CCNB2,ARHGEF2,CLIP1,TUBA4A,ARHGAP27,CSNK1D,KIF2C,HDAC6,ITSN1,MAP3K11,FGD6,SAC3D1,ABR,GSN,KIF4A,PXN,PREX1,AKAP13,KIF3C,ARHGDIA,TOP2A,MAP1S,NEK2,CDC27,NOTCH2,STK38L,ARHGAP29,KATNB1	Time_D56_Vs_D0	proliferation
HALLMARK_TGF_BETA_SIGNALING	0.185421	0.220739	-0.300377	-1.19391	2039	51	IFNGR2,JUNB,RAB31,FURIN,TGFB1,SMAD1,UBE2D3,RHOA,SERPINE1,XIAP,SKIL,PPP1R15A,FKBP1A	Time_D56_Vs_D0	signaling
HALLMARK_ESTROGEN_RESPONSE_EARLY	0.12398	0.163132	-0.248224	-1.19778	1458	153	FHL2,SIAH2,JAK2,KAZN,CHPT1,MYOF,KLF4,FKBP4,RAB31,XBP1,AMFR,FKBP5,CD44,SLC37A1,SLC7A5,GLA,RRP12,ZNF185,TGM2,ALDH3B1,MICB,UGCG,AFF1,SLC1A4,NADSYN1,DLC1,SEMA3B,GAB2,CANT1,RARA,BLVRB,CBFA2T3,CLDN7,ENDOD1,FOS,SCNN1A,INHBB,ELOVL5	Time_D56_Vs_D0	signaling
HALLMARK_NOTCH_SIGNALING	0.160315	0.200394	-0.364374	-1.25866	1707	28	FZD5,TCF7L2,SAP30,FZD1,FZD7,NOTCH1,SKP1,PSENEN,PSEN2,NOTCH2,DTX2,CCND1	Time_D56_Vs_D0	signaling
HALLMARK_PANCREAS_BETA_CELLS	0.142912	0.183221	-0.448415	-1.30646	1483	15	LMO2,SPCS1,MAFB,STXBP1,SRP14,VDR	Time_D56_Vs_D0	development
HALLMARK_ANGIOGENESIS	0.0937382	0.126673	-0.413887	-1.37336	990	24	LRPAP1,PGLYRP1,TIMP1,PF4,FSTL1,OLR1,VCAN,APP,THBD,PDGFA,PTK2,VEGFA	Time_D56_Vs_D0	development
HALLMARK_G2M_CHECKPOINT	0.013159	0.0199379	-0.281487	-1.39516	156	186	LMNB1,CDKN2C,MAPK14,PRMT5,BUB1,EGF,MARCKS,BCL3,SLC7A1,CDC6,TFDP1,CDC25A,HMGB3,MYBL2,E2F1,UBE2C,RAD23B,SLC7A5,AURKB,SAP30,CENPA,BIRC5,CDC20,MT2A,KIF23,TGFB1,CCNA2,GINS2,ESPL1,CDK1,EXO1,ATF5,TPX2,NASP,HMGN2,PBK,PML,TOP1,CCNB2,KIF2C,LBR,MCM2,UBE2S,TACC3,CKS2,HMMR,KIF4A,TLE3,DR1,TOP2A,KPNB1,CUL4A,NEK2,SQLE,CDC27,NOTCH2,E2F3,ODC1,KPNA2	Time_D56_Vs_D0	proliferation
HALLMARK_PEROXISOME	0.0290842	0.0415488	-0.31879	-1.41469	328	91	IDH1,ACSL1,ACSL4,YWHAH,HSD3B7,SOD1,ACAA1,ALDH1A1,PABPC1,MVP,SOD2,BCL10,STS,DLG4,TSPO,CEL,GSTK1,IDI1,FDPS,IDH2,CNBP,HSD17B11,SLC25A19,ACSL5,ELOVL5,FIS1,HMGCL,TOP2A,ABCD1,PRDX1,ECH1,SLC25A4,PEX6,ACOT8,FADS1,PRDX5,ACOX1,GNPAT,ATXN1	Time_D56_Vs_D0	cellular component
HALLMARK_ANDROGEN_RESPONSE	0.0154547	0.0227275	-0.339529	-1.49081	172	86	UBE2J1,ELL2,SAT1,MYL12A,FKBP5,GSR,PA2G4,VAPA,RRP12,ADRM1,ANKH,CAMKK2,INSIG1,STEAP4,SEC24D,NCOA4,PTK2B,IDI1,ACTN1,CDC14B,ABCC4,TMEM50A,ACSL3,SMS,ELOVL5,GNAI3,B2M,LMAN1,UAP1,B4GALT1,MERTK,SRF,CCND1,PDLIM5,HMGCR,ABHD2,FADS1,PIAS1,SRP19,CENPN,ITGAV,HERC3,NGLY1,HOMER2	Time_D56_Vs_D0	signaling
HALLMARK_KRAS_SIGNALING_UP	0.0045895	0.00717109	-0.312298	-1.508	53	154	FCER1G,CA2,PDCD1LG2,ADAM17,VWA5A,MAFB,KLF4,CTSS,TRIB1,C3AR1,MMP9,EPB41L3,PLAUR,G0S2,IL1B,TLR8,SCN1B,LAT2,TFPI,ITGB2,F13A1,GNG11,GALNT3,TMEM158,ANKH,MPZL2,ARG1,PPBP,ALDH1A2,PSMB8,LCP1,RETN,PLAU,TMEM176B,IL2RG,GADD45G,PLEK2,CDADC1,SEMA3B,TMEM176A,PPP1R15A,GYPC,LY96,INHBA,TOR1AIP2,F2RL1,ADAM8,TNFRSF1B,GLRX,BPGM,LAPTM5,RGS16	Time_D56_Vs_D0	signaling
HALLMARK_MYC_TARGETS_V1	0.00243003	0.00398417	-0.304028	-1.51269	28	192	COX5A,YWHAE,PRDX4,TFDP1,PSMB3,HDGF,PCBP1,PGK1,SRPK1,PTGES3,RAD23B,PSMD8,PA2G4,LDHA,SRM,PRDX3,CDC20,ETF1,PABPC1,CCNA2,PSMA7,PSMB2,TYMS,NDUFAB1,TUFM,TCP1,CYC1,PSMD7,UBE2L3,CCT5,EIF4H,MCM4,PRPS2,MCM2,EIF2S2,SNRPD3,SERBP1,CNBP,RUVBL2,EIF3B,PSMD3,FAM120A,HSP90AB1,SNRPB2,IFRD1,TXNL4A,CCT3,VDAC1,KPNB1,ODC1,KPNA2,HSPD1,SNRPA,PCNA,LSM2,PSMA6,EIF4G2,AIMP2,PSMC4	Time_D56_Vs_D0	proliferation
HALLMARK_IL2_STAT5_SIGNALING	0.00217664	0.00375283	-0.309908	-1.53215	25	183	CTSZ,CA2,GADD45B,IL4R,IFITM3,CKAP4,ST3GAL4,SMPDL3A,CDC6,SELL,SLC2A3,AHCY,NFKBIZ,PLSCR1,FURIN,GSTO1,XBP1,NFIL3,CST7,SELP,GALM,CD44,GLIPR2,IL18R1,TNFSF10,CD86,CD48,BATF,ECM1,CCNE1,GPX4,CYFIP1,TLR7,TGM2,IL10,IFNGR1,CDCP1,IRF4,FAM126B,SYNGR2,RRAGD,DENND5A,MAPKAPK2,MAP3K8,MXD1,PNP,SCN9A,P4HA1,FGL2,PLAGL1,DCPS,ANXA4,GBP4,SH3BGRL2,CAPG,SLC1A5,RHOB,SOCS1,TNFRSF1B,FAH,NCOA3,RGS16,WLS	Time_D56_Vs_D0	signaling
HALLMARK_APICAL_JUNCTION	0.00247019	0.00398417	-0.322618	-1.55346	28	151	MAPK14,CD274,MYL9,ADAM9,RRAS,MAPK13,YWHAH,MMP9,ICAM1,CTNNA1,RSU1,SDC3,SIRPA,CD86,JAM3,ZYX,MPZL2,VCAN,INSIG1,GNAI2,MYL12B,ARPC2,PCDH1,SKAP2,CAP1,STX4,INPPL1,ICAM5,TUBG1,NEXN,VASP,ACTN1,ITGB4,ITGA9,THBS3,PTPRC,SHC1,CDH6,CLDN7,ACTB,CNN2,ACTG1,SRC,RAC2,CLDN9,CDK8,GTF2F1,CLDN11,PTK2,PIK3CB,CD34,PTEN,COL17A1,B4GALT1,NLGN3,SYK,NRXN2,TJP1,PFN1	Time_D56_Vs_D0	cellular component
HALLMARK_DNA_REPAIR	0.00162254	0.00300471	-0.331955	-1.58955	18	145	DAD1,TSG101,TAF10,NELFE,ZWINT,TAF12,EIF1B,POLR1D,TMED2,ADRM1,GPX4,POLR2I,SUPT4H1,CDA,SURF1,POLR2J,GUK1,SDCBP,TAF13,TK2,ELL,DCTN4,TYMS,TAF6,PNP,CLP1,EDF1,STX3,GMPR2,POLE4,CANT1,POLR2C,RFC2,POLB,SEC61A1,POLR2F,MRPL40,GTF2A2,SAC3D1,POLR2G,POLD3,NT5C3A,HCLS1,MPG,POLR3C,ALYREF,SUPT5H,VPS37B,COX17,GTF2F1,POLD1,AGO4	Time_D56_Vs_D0	DNA damage
HALLMARK_UNFOLDED_PROTEIN_RESPONSE	0.00211286	0.00375283	-0.356323	-1.61382	23	102	MTHFD2,CEBPB,EXOSC4,SPCS1,BANF1,PDIA5,HSP90B1,XBP1,PDIA6,SLC7A5,ATF4,CALR,ATF3,SERP1,HERPUD1,ATF6,HSPA5,ATP6V0D1,DNAJA4,WIPI1,LSM1,DNAJC3,SLC1A4,NABP1,EIF4G1,SEC11A,ZBTB17,DCP2,KHSRP,SHC1,SSR1,PREB,CNOT6	Time_D56_Vs_D0	pathway
HALLMARK_MYOGENESIS	0.00103102	0.00198272	-0.3419	-1.62971	11	141	ITGA7,GADD45B,CLU,ACSL1,ACHE,CD36,IGF1,SMTN,GABARAPL2,SPARC,MRAS,MEF2A,SPHK1,CDKN1A,TGFB1,RB1,TNNI2,PLXNB2,SYNGR2,HDAC5,ITGB5,TNNT1,FLII,IGFBP7,FHL1,TPM3,MYBPC3,MYOM1,PYGM,KIFC3,PDLIM7,APP,TNNC2,FDPS,MYL6B,MYLK,RIT1,ITGB4,NOTCH1,SSPN,CFD,GSN,CTF1,SIRT2,IFRD1,PSEN2,TAGLN	Time_D56_Vs_D0	development
HALLMARK_ALLOGRAFT_REJECTION	0.000252292	0.000525608	-0.340743	-1.67692	2	177	JAK2,C2,IFNGR2,IL4R,CCR2,ACHE,UBE2D1,BCL3,CTSS,TIMP1,MMP9,ICAM1,SPI1,BCAT1,IL1B,IL18RAP,CD1D,SRGN,DEGS1,ITGB2,CD86,LY86,TAPBP,PF4,EIF4G3,TLR2,IL10,IFNGR1,HLA-E,TGFB1,NCF4,IL15,TLR1,HLA-A,FGR,LYN,IRF4,HLA-DMA,CD40,TAP1,HLA-DRA,IFNAR2,BCL10,STAB1,GBP2,NLRP3,HLA-DMB,IRF7,CD74,ELF4,IGSF6,WAS,IL2RG,CSK,PRKCB,CFP,PTPN6,CCR1,INHBA,CAPG,PTPRC,SOCS1,KRT1,STAT1,LCP2,HCLS1,ELANE,INHBB,B2M,TLR6,DYRK3,RPS9	Time_D56_Vs_D0	immune
HALLMARK_PI3K_AKT_MTOR_SIGNALING	0.000970617	0.00194123	-0.380491	-1.69876	10	94	DUSP3,MYD88,HSP90B1,MKNK1,RALB,ARF1,E2F1,RAC1,CALR,PRKAG1,ARPC3,DAPP1,CDKN1A,CSNK2B,MKNK2,SLA,NFKBIB,CDK1,TNFRSF1A,SQSTM1,PDK1,GRB2,UBE2D3,MAP2K3,CAB39,IL2RG,PRKCB,MAP2K6,RIT1,CFL1,ACTR3,ACTR2,RPS6KA1,TBK1,AP2M1,ARHGDIA,MAPK1	Time_D56_Vs_D0	signaling
HALLMARK_P53_PATHWAY	8.39278e-05	0.000205602	-0.351053	-1.7319	0	180	SDC1,UPP1,STOM,DRAM1,GM2A,TCN2,TGFA,VWA5A,IFI30,FGF13,KLF4,IER3,CASP1,SAT1,ZFP36L1,RHBDF2,ISCU,ATF3,CTSD,BAK1,ACVR1B,VAMP8,GADD45A,SPHK1,TAX1BP3,CDKN1A,TGFB1,RB1,S100A10,MKNK2,RXRA,RNF19B,PLXNB2,JUN,TAP1,VDR,SERTAD3,HMOX1,MXD1,PTPRE,APP,PRKAB1,SLC7A11,ST14,PPP1R15A,TRAFD1,FOXO3,ITGB4,CDKN2B,NOTCH1,TM7SF3,OSGIN1,NINJ1,SEC61A1,SOCS1,FOS,RGS16,INHBB,MAPKAPK3,DCXR,CEBPA,PDGFA,STEAP3,BTG2,FAS,PCNA,CD8…	Time_D56_Vs_D0	proliferation
HALLMARK_ESTROGEN_RESPONSE_LATE	8.49907e-05	0.000205602	-0.363307	-1.75431	0	154	SIAH2,JAK2,CHPT1,CA2,SERPINA1,S100A9,MYOF,ZFP36,SNX10,CDC6,KLF4,PRKAR2B,TSTA3,FKBP4,UNC13B,MAPK13,RAB31,XBP1,AMFR,FKBP5,CD44,SLC7A5,GLA,CHST8,DNAJC1,BATF,CDC20,KIF20A,CAV1,LTF,ALDH3B1,MICB,GINS2,ST6GALNAC2,AFF1,SLC1A4,ST14,SEMA3B,PTPN6,IDH2,SCUBE2,BLVRB,ETFB,CCNA1,FOS,TPSAB1,SCNN1A,UGDH,ELOVL5,DCXR,GALE,TOP2A	Time_D56_Vs_D0	signaling
HALLMARK_EPITHELIAL_MESENCHYMAL_TRANSITION	8.5918e-05	0.000205602	-0.389028	-1.85435	0	141	SDC1,PPIB,MYL9,BASP1,GADD45B,TIMP1,SAT1,PLAUR,SPARC,CD59,ACTA2,CD44,TPM1,VIM,PLOD2,COLGALT1,ECM1,CALU,COL8A2,FSTL1,GADD45A,TGM2,FSTL3,FBN2,TGFB1,IL15,VCAN,JUN,CALD1,TPM4,ITGB5,FAP,VEGFC,MMP1,LRP1,SNTB1,PLOD1,ANPEP,COPA,QSOX1,SERPINE1,MMP14,MYLK,LOXL1,LAMC1,INHBA,EFEMP2,CAPG,RHOB,IGFBP2,NID2,CDH6	Time_D56_Vs_D0	development
HALLMARK_REACTIVE_OXYGEN_SPECIES_PATHWAY	0.000183318	0.000398518	-0.509664	-1.97976	1	46	LAMTOR5,HHEX,SBNO2,PRDX4,JUNB,TXN,NDUFB4,MGST1,GSR,NDUFS2,SOD1,FES,PDLIM1,GPX4,SOD2,CDKN2D,PRDX6,G6PD,TXNRD1,GLRX,GCLC,FTL,PRDX1,MPO	Time_D56_Vs_D0	pathway
HALLMARK_FATTY_ACID_METABOLISM	8.59328e-05	0.000205602	-0.418098	-1.98161	0	135	CA2,IDH1,ACSL1,VNN1,ACSL4,BLVRA,CA4,CD36,YWHAH,G0S2,DECR1,HCCS,LDHA,PSME1,CD1D,SUCLG1,CBR1,UBE2L6,HADHB,ACAA1,ALDH1A1,ERP29,ALDOA,S100A10,HSD17B10,ACO2,SDHC,OSTC,NBN,MAOA,ECHS1,CEL,PRDX6,IDH3G,CPT2,IDI1,MDH2,SMS,HSD17B11,ACSL5,MGLL,UGDH,ELOVL5,PTPRG,HMGCL,LGALS1,SERINC1,MIF,ACADS,GLUL,ALAD,ODC1,NTHL1,ECH1,ME1,PCBD1,ACOT8,FH,HSDL2	Time_D56_Vs_D0	metabolic
HALLMARK_HYPOXIA	8.45594e-05	0.000205602	-0.41702	-2.02877	0	162	SIAH2,ADM,PFKFB3,WSB1,ZFP36,SLC2A3,PLAC8,IER3,TPST2,PGK1,PLAUR,NFIL3,GAPDH,AK4,LDHA,MXI1,HDLBP,FBP1,FOSL2,SDC3,JMJD6,SAP30,ATF3,DUSP1,CAV1,MT2A,NEDD4L,TGM2,HK1,CDKN1A,ALDOA,ANXA2,SELENBP1,JUN,HSPA5,HMOX1,RRAGD,ENO1,TPI1,PDK1,UGP2,PYGM,P4HA1,PGM2,SERPINE1,SLC2A5,GALK1,PPP1R15A,FOXO3,KLF7,GLRX,SLC6A6,EXT1,FOS,MT1E,PDK3,HK2,GBE1,MIF,NDST1,KLF6,SLC25A1,NDST2,SCARB1,VEGFA,XPNPEP1,PGM1	Time_D56_Vs_D0	pathway
HALLMARK_APOPTOSIS	8.51789e-05	0.000205602	-0.426302	-2.05271	0	151	HGF,CD38,GADD45B,CLU,IFITM3,GCH1,IER3,CASP4,CASP7,GNA15,TIMP1,CASP1,SAT1,HSPB1,GSR,IL1B,CD44,TIMP2,DPYD,TNFSF10,SOD1,ATF3,GPX4,ETF1,CAV1,GADD45A,AIFM3,IFNGR1,CD14,ANKH,CDKN1A,RNASEL,JUN,CFLAR,TAP1,SOD2,HMOX1,CASP9,BCL10,SQSTM1,DNAJA1,PPT1,BCL2L2,TSPO,DNAJC3,IRF1,BID,VDAC2,HMGB2,MCL1,APP,XIAP,DAP,PPP2R5B,RARA,RHOB,PSEN1,BMF,CCNA1,GSN,RELA,LGALS3,PSEN2,TOP2A,IGF2R,BTG2,PTK2,BIK,FAS	Time_D56_Vs_D0	pathway
HALLMARK_PROTEIN_SECRETION	8.86918e-05	0.000205602	-0.467395	-2.06929	0	90	STX12,CD63,COPB2,TSG101,ARF1,VAMP3,GLA,AP2S1,SOD1,TMED2,KIF1B,SNAP23,CLTA,CAV2,ARFGAP3,PPT1,SEC24D,RER1,COPE,CLCN3,COPB1,GNAS,SEC22B,YKT6,LAMP2,SSPN,STX16,GALC,AP2B1,OCRL,ATP6V1H,TMX1,AP2M1,ABCA1,MAPK1,IGF2R,RAB2A,LMAN1,ADAM10,ERGIC3,CLTC,AP3S1,CLN5,RAB14,ARCN1,SNX2,RAB5A	Time_D56_Vs_D0	pathway
HALLMARK_CHOLESTEROL_HOMEOSTASIS	9.0465e-05	0.000205602	-0.501518	-2.10981	0	68	GLDC,CLU,PLSCR1,PLAUR,NFIL3,S100A11,ABCA2,ATF3,FBXO6,GUSB,ANXA5,PPARG,CXCL16,ACSS2,CBS,ATF5,IDI1,FDPS,SEMA3B,PMVK,LDLR,ETHE1,TP53INP1,ACTG1,LGALS3,PDK3,STX5,SQLE,ECH1	Time_D56_Vs_D0	metabolic
HALLMARK_UV_RESPONSE_UP	8.60733e-05	0.000205602	-0.455658	-2.16746	0	139	GGH,CA2,SLC6A12,PRKCD,GCH1,FKBP4,JUNB,FURIN,ICAM1,AP2S1,ATF3,BAK1,CCNE1,HSPA2,ACAA1,GRINA,ALDOA,ALAS1,DNAJB1,LYN,TAP1,CREG1,SOD2,HMOX1,SQSTM1,DNAJA1,MAOA,PPT1,PDAP1,CYB5R1,PSMC3,RAB27A,DLG4,NFKBIA,RPN1,ARRB2,IRF1,BID,TUBA4A,ATP6V1C1,MMP14,YKT6,MGAT1,HLA-F,PRKACA,CDKN2B,TMBIM6,HYAL2,AGO2,RHOB,IGFBP2,MARK2,ATP6V1F,CDC34,FOS,SPR,STARD3,APOM,WIZ,NXF1,BTG2,CLCN2,SLC25A4,KLHDC3,DGAT1,BSG,SLC6A8,PPIF,UR…	Time_D56_Vs_D0	DNA damage
HALLMARK_GLYCOLYSIS	8.41255e-05	0.000205602	-0.451704	-2.2185	0	174	SDC1,TGFA,IDH1,ANG,COPB2,MET,IER3,TSTA3,FKBP4,PYGL,TXN,PGK1,AK4,LDHA,MXI1,HDLBP,CD44,PLOD2,SDC3,NOL3,SOD1,GMPPA,SAP30,CENPA,GUSB,KIF20A,DEPDC1,HAX1,PGAM1,PPP2CB,ALDOA,VCAN,TALDO1,HSPA5,PKM,CDK1,AKR1A1,RRAGD,ENO1,SDHC,ME2,PGLS,TPI1,NASP,UGP2,PHKA2,BPNT1,RBCK1,G6PD,PLOD1,P4HA1,SLC16A3,QSOX1,PGM2,GALK1,CHPF,TPST1,IL13RA1,DSC2,MDH2,LHPP,B4GALT2,GLRX,EXT1,HMMR,GCLC,HS2ST1,CLDN9,PDK3,GALE,HK2,MIF,BIK,V…	Time_D56_Vs_D0	metabolic
HALLMARK_TNFA_SIGNALING_VIA_NFKB	8.37661e-05	0.000205602	-0.45408	-2.25216	0	187	IL15RA,BCL6,SOCS3,DRAM1,IFNGR2,CEBPB,GADD45B,PFKFB3,MARCKS,BIRC2,BCL3,ZFP36,B4GALT5,EIF1,SLC2A3,NAMPT,GCH1,KLF4,IER3,JUNB,TRIB1,ICAM1,SAT1,PLAUR,G0S2,NFIL3,IL1B,CD44,TNIP1,STAT5A,FOSL2,TNFAIP6,ATF3,ETS2,DUSP1,PLEK,TLR2,GADD45A,SPHK1,CDKN1A,SLC2A6,OLR1,RNF19B,JUN,NFE2L2,CFLAR,TAP1,CEBPD,EHD1,SOD2,SQSTM1,DENND5A,PLAU,KYNU,MAP3K8,MXD1,NFKBIA,RELB,FUT4,PTPRE,MAP2K3,IRF1,MCL1,SIK1,SERPINE1,PPP1R15A,LI…	Time_D56_Vs_D0	signaling
HALLMARK_XENOBIOTIC_METABOLISM	8.49762e-05	0.000205602	-0.469747	-2.26671	0	153	UPP1,MAN1A1,CA2,SLC35B1,SLC6A12,PGRMC1,PROS1,IDH1,PGD,VNN1,CD36,PYCR1,IGF1,GCH1,AHCY,GCKR,AQP9,GSTO1,BCAT1,GSR,PTGES3,FBP1,ARG2,ACP2,POR,CBR1,CNDP2,ETS2,RAP1GAP,MT2A,CDA,DDAH2,ALAS1,ARG1,CSAD,ACO2,HMOX1,DDT,TNFRSF1A,SPINT2,CYP27A1,ITIH1,MAOA,HES6,KYNU,TMEM176B,ABCC2,ACSM1,SERPINE1,PINK1,SLC22A1,ABCC3,DHRS7,UPB1,COMT,TPST1,TMBIM6,BLVRB,SLC1A5,NINJ1,ALDH2,FAH,SLC6A6,GCLC,UGDH,ELOVL5,DCXR,MTHFD1,SMO…	Time_D56_Vs_D0	metabolic
HALLMARK_COAGULATION	8.8347e-05	0.000205602	-0.519955	-2.32428	0	95	C1QA,C2,LTA4H,MSRB2,SH2B2,CLU,SERPINA1,MMP8,PROS1,ANG,ADAM9,SERPING1,TIMP1,FURIN,MMP9,ARF4,SPARC,GNB2,RAC1,ISCU,PF4,PLEK,CTSH,OLR1,CASP9,ITIH1,PLAU,HPN,MMP1,LRP1,GP9,SERPINE1,MMP14,LAMP2,F8,KLF7,CPQ,CFD,GSN,CTSB,SIRT2,THBD	Time_D56_Vs_D0	immune
HALLMARK_OXIDATIVE_PHOSPHORYLATION	8.40266e-05	0.000205602	-0.485999	-2.3947	0	179	TIMM10,IDH1,COX5A,OAT,SDHB,ATP6V0E1,CASP7,NDUFB5,UQCR10,NDUFB4,DECR1,NDUFS2,HCCS,NDUFA3,LDHA,ISCU,SUCLG1,POR,NQO2,NDUFA8,NDUFC2,GPX4,HADHB,PRDX3,MPC1,COX5B,SURF1,ACAA1,ATP6V1D,ALAS1,HSD17B10,MAOB,COX6A1,ACO2,HTRA2,NDUFB6,CYB5R3,ATP6V1E1,SDHC,COX15,NDUFAB1,TCIRG1,ECHS1,CYC1,RHOT1,NDUFS6,IDH3G,VDAC2,COX4I1,ATP6V1C1,NDUFB3,IDH2,SLC25A5,NDUFA1,MDH2,MFN2,PDP1,OXA1L,MRPL34,ATP6V0C,POLR2F,NDUFS3,ATP1B1,…	Time_D56_Vs_D0	metabolic
HALLMARK_ADIPOGENESIS	8.41255e-05	0.000205602	-0.494455	-2.42965	0	175	CDKN2C,STOM,BCL6,ITGA7,GHITM,PFKFB3,IDH1,SDHB,CD36,UQCR10,PIM3,DECR1,AGPAT3,STAT5A,SUCLG1,POR,SOD1,APLP2,RIOK3,CHCHD10,GPX4,PRDX3,ATP1B3,PPARG,GADD45A,IFNGR1,TKT,ALDOA,DHRS7B,COX6A1,ACO2,DRAM2,TALDO1,LPCAT3,DDT,SDHC,NDUFAB1,RETN,CD151,ECHS1,CYC1,ARAF,IDH3G,CPT2,NABP1,RTN3,YWHAG,MYLK,RAB34,COQ5,DHRS7,MDH2,TANK,UBC,CMBL,ITSN1,SSPN,SLC1A5,BCL2L13,RNF11,ALDH2,NDUFS3,CHUK,MRPL15,COX8A,ETFB,FAH,PHYH,PR…	Time_D56_Vs_D0	development
HALLMARK_MTORC1_SIGNALING	8.38293e-05	0.000205602	-0.488496	-2.431	0	193	MTHFD2,LTA4H,BUB1,RRM2,IDH1,IFI30,FKBP2,SLC2A3,NAMPT,HSP90B1,CDC25A,PGK1,XBP1,RAB1A,BCAT1,NFIL3,GSR,GAPDH,AK4,LDHA,SDF2L1,PSMB5,SLC7A5,PLOD2,GLA,CALR,ITGB2,SRD5A1,ETF1,DAPP1,ATP6V1D,CDKN1A,ALDOA,SERP1,SLA,INSIG1,NFKBIB,HSPA5,ENO1,SKAP2,SQSTM1,PDAP1,TPI1,PDK1,PNP,RPN1,UBE2D3,MAP2K3,G6PD,SLC1A4,PSPH,TUBG1,P4HA1,TUBA4A,PSMD13,IDI1,MCM4,FGL2,SLC7A11,CFP,YKT6,PPA1,PPP1R15A,RIT1,SEC11A,ACTR3,MCM2,EIF2S…	Time_D56_Vs_D0	signaling
HALLMARK_INFLAMMATORY_RESPONSE	8.44809e-05	0.000205602	-0.500492	-2.44381	0	167	ADM,FZD5,IL15RA,IFNGR2,IL4R,P2RX7,PROK2,SLC7A1,OSM,SELL,NAMPT,GCH1,MET,AQP9,GNA15,MARCO,TIMP1,C3AR1,CYBB,ICAM1,FFAR2,SCARF1,PLAUR,SLC31A1,IFNAR1,IL1B,CD55,IL18RAP,SCN1B,KCNJ2,IL18R1,TNFSF10,TNFAIP6,CD48,TAPBP,ACVR1B,KIF1B,ADRM1,FPR1,TLR2,NOD2,SPHK1,IL10,CD14,BST2,CDKN1A,IL15,TLR1,OLR1,MSR1,LYN,CD40,CLEC5A,STAB1,CSF3R,IFITM1,NLRP3,IRAK2,IRF7,RTP4,HPN,MXD1,NFKBIA,MEFV,PTPRE,IRF1,GABBR1,RHOG,SERPINE…	Time_D56_Vs_D0	immune
HALLMARK_COMPLEMENT	8.41255e-05	0.000205602	-0.503385	-2.47233	0	174	FCER1G,C1QA,CTSL,JAK2,C2,CASP5,C1QC,LTA4H,CA2,CEBPB,CLU,SERPINA1,S100A9,MMP8,ANG,CD36,ADAM9,ITGAM,PRKCD,PLA2G4A,SERPING1,CASP4,CTSS,CASP7,CR1,S100A12,TIMP1,PLSCR1,FCN1,PRCP,CASP1,IRF2,PSMB9,PLAUR,CD59,CD55,GNB2,TIMP2,LIPA,CTSD,CASP10,ANXA5,GCA,MSRB1,LAP3,PLEK,CTSH,CDA,DOCK4,LTF,PPP2CB,OLR1,LYN,GNAI2,HSPA5,EHD1,CASP9,ITIH1,IRF7,KYNU,F5,GRB2,STX4,LRP1,WAS,IRF1,CD46,PPP4C,GP9,RHOG,SERPINE1,MMP14,GNB…	Time_D56_Vs_D0	immune
HALLMARK_INTERFERON_ALPHA_RESPONSE	8.83704e-05	0.000205602	-0.556871	-2.48067	0	93	IL4R,IFITM3,IFI30,SELL,PLSCR1,CASP1,PSME2,IRF2,PSMB9,IFITM2,TRIM25,PSME1,HLA-C,TRIM21,UBE2L6,IFI27,BATF2,LAP3,PARP9,BST2,TMEM140,IL15,PSMB8,LGALS3BP,TAP1,EPSTI1,GBP2,IFITM1,SLC25A28,IRF7,CD74,RTP4,IFI35,IRF1,GMPR,TRAFD1,OGFR,MOV10,GBP4,OAS1,TDRD7,NMI,SAMD9L,NUB1,B2M,MVB12A,IFIT3,RIPK2,SP110,OASL,IFIH1,ADAR,ISG20,IFI44,ISG15,PSMA3,UBA7,RNF31,STAT2	Time_D56_Vs_D0	immune
HALLMARK_IL6_JAK_STAT3_SIGNALING	8.967e-05	0.000205602	-0.590147	-2.51514	0	73	CD38,IL15RA,LTBR,SOCS3,IL10RB,IFNGR2,IL4R,LEPR,CD36,MYD88,PTPN2,IFNAR1,IL1B,CD44,IL18R1,CSF2RB,PDGFC,PF4,BAK1,ACVR1B,HAX1,TLR2,IFNGR1,CD14,IL17RA,TGFB1,JUN,HMOX1,TNFRSF1A,CSF3R,PTPN1,MAP3K8,GRB2,IRF1,IL2RG,IL13RA1,CCR1,SOCS1,TNFRSF1B,STAT1,STAT3	Time_D56_Vs_D0	immune
HALLMARK_HEME_METABOLISM	8.37661e-05	0.000205602	-0.51952	-2.57674	0	187	ELL2,SLC22A4,ALAS2,HTATIP2,LMO2,CA2,SPTB,BLVRA,NARF,HDGF,MXI1,LRP10,TMEM9B,NFE2,NUDT4,XK,SLC4A1,AHSP,RIOK3,HBQ1,CLIC2,RAP1GAP,HBD,UBAC1,SLC30A1,SDCBP,MARK3,CCDC28A,SELENBP1,HTRA2,NFE2L1,SLC25A37,MBOAT2,MOSPD1,PGLS,PICALM,NCOA4,RHD,TRIM58,ABCG2,MAP2K3,TOP1,ATP6V0A1,CLCN3,ATG4A,RBM38,GLRX5,SLC7A11,SLC6A9,HAGH,ANK1,GYPC,LAMP2,PPP2R5B,FOXO3,BACH1,CA1,MPP1,BLVRB,SIDT2,ADIPOR1,EIF2AK1,USP15,RAD23A,DMTN…	Time_D56_Vs_D0	metabolic
HALLMARK_INTERFERON_GAMMA_RESPONSE	8.3668e-05	0.000205602	-0.5495	-2.73687	0	194	UPP1,MTHFD2,JAK2,CD38,IL15RA,SOCS3,METTL7B,FCGR1A,CD274,IL4R,GBP6,IFITM3,IFI30,VAMP5,NAMPT,GCH1,PLA2G4A,SERPING1,CASP4,MYD88,CASP7,PLSCR1,SLAMF7,CASP1,ICAM1,PSME2,IRF2,PSMB9,PTPN2,IFITM2,SECTM1,TRIM25,PSME1,SELP,LATS2,TRIM21,TNFSF10,CSF2RB,TNFAIP6,CD86,UBE2L6,TAPBP,IFI27,EIF4E3,BATF2,FPR1,LAP3,VAMP8,MT2A,P2RY14,BST2,CDKN1A,IL15,HLA-A,IRF4,HLA-DMA,PSMB8,CD40,LGALS3BP,TAP1,MVP,SOD2,PSMB2,EPSTI1,IFN…	Time_D56_Vs_D0	immune
HALLMARK_INTERFERON_ALPHA_RESPONSE	0.000898311	0.00249531	0.352285	1.6529	4	93	CD47,HERC6,PARP12,DDX60,TRIM5,NCOA7,LAMP3,IFI44L,IL7,DHX58,RTP4,TRIM26,PNPT1,TRIM14,MX1,GBP4,IFI44,EIF2AK2,SAMD9L,IFIH1,ELF1,PARP14,STAT2,MOV10,RSAD2,CMPK2,CXCL11,LY6E,USP18,EPSTI1,SLC25A28,RIPK2	TimeD56_Vs_D14	immune
HALLMARK_INTERFERON_GAMMA_RESPONSE	0.0026448	0.00574957	0.2791	1.47347	9	194	NOD1,ARID5B,HERC6,ISOC1,OAS2,PARP12,DDX60,NUP93,IFI44L,STAT4,APOL6,IL7,DHX58,CFH,KLRK1,RTP4,ITGB7,AUTS2,TRIM26,OAS3,RAPGEF6,IL10RA,PNPT1,ZBP1,TRIM14,CMKLR1,MX1,GBP4,IFI44,HLA-DQA1,XAF1,STAT1,IDO1,EIF2AK2,RNF213,SAMD9L,IFIH1,PARP14,BANK1,SAMHD1,NLRC5,IL2RB,TNFAIP3,STAT2,RSAD2,IL6,CMPK2,CXCL11,GPR18,SPPL2A,SOCS1,CASP7,LY6E,PDE4B,TOR1B,USP18,EPSTI1,CCL2,SLC25A28,GCH1,CD40,RIPK2,CIITA,PTPN1,DDX58,ST3…	TimeD56_Vs_D14	immune
HALLMARK_MYC_TARGETS_V2	0.198822	0.248913	0.272251	1.16669	1282	58	DDX18,UTP20,UNG,TCOF1,NOLC1,LAS1L,PRMT3,NIP7,WDR43,NOP56,EXOSC5,PPRC1,IMP4,PPAN,SUPV3L1,GRWD1,TMEM97,HSPE1,PUS1,NDUFAF4,DUSP2,RRP9,TBRG4,GNL3,MYBBP1A	TimeD56_Vs_D14	proliferation
HALLMARK_UV_RESPONSE_DN	0.176412	0.232121	0.230866	1.13907	880	121	PIK3R3,PRKCE,CACNA1A,DBP,BMPR1A,PTPRM,ARHGEF9,INPP4B,SMAD3,SFMBT1,SMAD7,ERBB2,NR1D2,PEX14,CDK13,AKT3,MAP2K5,SYNE1,NRP1,TGFBR3,ATRN,ACVR2A,FYN,RUNX1,SCN8A,ATP2B1,DLG1,PRKCA,AGGF1,BCKDHB,PHF3,SYNJ2,ATP2B4,RASA2,ATRX,ABCC1,PDGFRB,FBLN5,WDR37,GCNT1,IRS1,ADD3,MAGI2	TimeD56_Vs_D14	DNA damage
HALLMARK_UNFOLDED_PROTEIN_RESPONSE	0.432202	0.50256	0.210922	1.00783	2329	102	EXOC2,TATDN2,IMP3,CNOT2,EXOSC10,TTC37,EXOSC9,DDX10,HSPA9,ALDH18A1,TSPYL2,NOLC1,GEMIN4,EDEM1,NOP14,SRPRB,NOP56,DCP1A,BAG3,EIF4A2,SPCS3,EIF2AK3,EXOSC5,SLC30A5,SSR1,SDAD1,NFYA,DCTN1	TimeD56_Vs_D14	pathway
HALLMARK_PANCREAS_BETA_CELLS	0.444313	0.504901	0.335709	1.00421	3741	15	ELP4,DPP4,AKT3,SRPRB,FOXO1	TimeD56_Vs_D14	development
HALLMARK_ALLOGRAFT_REJECTION	0.806202	0.839793	0.169552	0.884515	3223	177	LY75,CCND2,HLA-DOB,CD47,CD40LG,SOCS5,ETS1,TLR3,CD3E,CD3G,STAT4,GLMN,IL7,CD96,CD28,ABCE1,CD247,TRAT1,ITK,CD2,HLA-DOA,ACVR2A,KLRD1,ICOSLG,CCR5,PRF1,SIT1,HLA-DQA1,CD8A,STAT1,LCK,IL2RB,ITGAL,CXCR3,APBB1,CD8B,MAP4K1,IL6,SOCS1,NCK1,ZAP70,TAP2,HLA-DMB,CCL2,CD40,RIPK2,F2R,CD3D,GCNT1,IL2RA,TPD52,IRF8,IL16,IKBKB,CRTAM,CD4,TRAF2	TimeD56_Vs_D14	immune
HALLMARK_WNT_BETA_CATENIN_SIGNALING	0.66792	0.710554	0.229274	0.88214	4794	37	CCND2,TP53,CUL1,PTCH1,DLL1,AXIN2,LEF1,FZD8,GNAI1,TCF7	TimeD56_Vs_D14	signaling
HALLMARK_KRAS_SIGNALING_DN	0.992485	0.992485	0.141235	0.671218	5414	99	CDKAL1,TFCP2L1,CD40LG,SIDT1,MFSD6,IFI44L,SLC16A7,STAG3,P2RX6,MX1,SPHK2,DTNB,COPZ2,SLC5A5,RSAD2,YPEL1,PLAG1,ENTPD7,SKIL,CCR8,ITGB1BP2,CAMK1D,CELSR2,SLC29A3,ARPP21,CPEB3,TCL1A	TimeD56_Vs_D14	signaling
HALLMARK_HEDGEHOG_SIGNALING	0.962026	0.98166	-0.189453	-0.598948	11830	26	ACHE	TimeD56_Vs_D14	signaling
HALLMARK_BILE_ACID_METABOLISM	0.513118	0.557737	-0.241006	-0.96983	7333	86	OPTN,KLF1,PRDX5,SOD1,FADS2,RXRA,CAT,GCLM,CYP27A1,BMP6,NR1I2,AQP9,ACSL1,SULT1B1,HSD3B7,ABCA1,IDI1,PNPLA8,HSD17B11,PFKM	TimeD56_Vs_D14	metabolic
HALLMARK_PEROXISOME	0.488078	0.542309	-0.24252	-0.984247	7020	91	FIS1,PRDX5,SOD1,CRAT,CAT,CNBP,PRDX1,TOP2A,YWHAH,PABPC1,ABCC5,NR1I2,ACSL1,HSD3B7,IDI1,TSPO,HSD17B11,ACAA1	TimeD56_Vs_D14	cellular component
HALLMARK_IL2_STAT5_SIGNALING	0.237819	0.290024	-0.250597	-1.12076	3816	183	CA2,TGM2,FURIN,SLC1A5,PNP,BCL2L1,ODC1,GPX4,GATA1,ARL4A,FAH,PIM1,GABARAPL1,RHOB,ECM1,GSTO1,IFNGR1,NCS1,SELP,TNFRSF8,ST3GAL4,CDC6,MAPKAPK2,SH3BGRL2,CTSZ,TNFRSF21,AGER,NFIL3,SPP1,CCNE1,CD48,BMP2,IL10,RRAGD,GLIPR2,IGF1R,IL1R2,CAPN3,TWSG1,KLF6,IL4R,AHCY,SYNGR2,SLC2A3	TimeD56_Vs_D14	signaling
HALLMARK_APICAL_SURFACE	0.262	0.311904	-0.348505	-1.15406	3285	32	HSPB1,SLC2A4,EPHB4,FLOT2,BRCA1,AKAP7	TimeD56_Vs_D14	cellular component
HALLMARK_MYC_TARGETS_V1	0.156229	0.21112	-0.261578	-1.17828	2531	192	TFDP1,HDGF,PA2G4,GSPT1,PTGES3,ACP1,ODC1,PCBP1,EIF3B,CNBP,MCM4,RAD23B,C1QBP,YWHAE,ETF1,EIF3J,COX5A,PABPC1,RPS2,MCM7,PSMD8,RPS10,PSMA7,MCM2,PSMD3,PRDX4,VBP1,SERBP1,ERH,PSMD1,TYMS,SRPK1,PGK1,IFRD1,NDUFAB1,CCNA2,PSMB3,SNRPD2,SNRPD3,RPS3,VDAC3,APEX1,SF3A1	TimeD56_Vs_D14	proliferation
HALLMARK_TGF_BETA_SIGNALING	0.199131	0.248913	-0.326718	-1.19736	2656	51	PPM1A,FURIN,CDH1,UBE2D3,LTBP2,PPP1R15A,IFNGR2,RAB31,THBS1,TJP1,BMP2,JUNB,NCOR2	TimeD56_Vs_D14	signaling
HALLMARK_INFLAMMATORY_RESPONSE	0.13828	0.192055	-0.27115	-1.19915	2187	167	FZD5,OLR1,SLC7A1,ICAM4,INHBA,IL15RA,TIMP1,NAMPT,PROK2,SLC11A2,IFNGR2,PTGIR,GNA15,MMP14,CXCL6,TLR2,CD14,IL1R1,AQP9,CD55,SCN1B,ADRM1,HBEGF,GP1BA,IL18,ABCA1,C5AR1,CD48,CSF3R,OSM,IL10,MET,ADM,FPR1,ACVR1B,SPHK1,RNF144B,IFNAR1,KLF6,CDKN1A,IL4R,RELA,RHOG,EBI3,CHST2,STAB1,CD82,CLEC5A,MXD1,IL1B,PLAUR,TNFRSF9,IL18RAP,IL18R1,EREG,BEST1,SERPINE1,SLC31A1,RAF1,GNAI3,C3AR1,SLC1A2,LYN,FFAR2,MSR1,CXCL9,SCARF1	TimeD56_Vs_D14	immune
HALLMARK_ANDROGEN_RESPONSE	0.129574	0.185106	-0.310101	-1.24787	1851	86	ABCC4,PA2G4,ANKH,NCOA4,ELL2,RRP12,GSR,NKX3-1,MYL12A,MERTK,UBE2J1,B2M,TMEM50A,SMS,CENPN,FKBP5,PTK2B,VAPA,ACTN1,ADRM1,STEAP4,IDI1	TimeD56_Vs_D14	signaling
HALLMARK_COMPLEMENT	0.0908007	0.137577	-0.280874	-1.24915	1446	174	CA2,LGALS3,CTSB,MMP8,OLR1,LTF,PIM1,GNB2,CLU,FCER1G,CD36,BRPF3,SERPINB2,CTSL,S100A12,TIMP1,S100A9,CDA,C1QC,CALM3,C1QA,CTSD,CTSS,ANG,USP15,GP9,CD59,MMP14,STX4,MSRB1,CXCL1,CD55,CEBPB,PRSS36,GP1BA,CR1,GNAI2,EHD1,TIMP2,ITGAM,WAS,PRCP,ADAM9,GCA,SERPINA1,PRKCD,CASP4,CASP5,RHOG,PPP4C,CASP9,FN1,LRP1,C1R,LTA4H,F5,LAMP2,PLAUR,DOCK4,PPP2CB,SERPINE1,RAF1,IRF2,GNAI3,FCN1,ITIH1,LYN,CPQ,PLA2G4A,MAFF,LGMN,F8	TimeD56_Vs_D14	immune
HALLMARK_PI3K_AKT_MTOR_SIGNALING	0.119615	0.175904	-0.307363	-1.25386	1726	94	MAP2K3,ARF1,AP2M1,ECSIT,AKT1S1,UBE2D3,SLC2A1,MKNK2,SQSTM1,E2F1,ARPC3,MAPK1,RIT1,MYD88,CDK1,RAC1,MKNK1,CSNK2B	TimeD56_Vs_D14	signaling
HALLMARK_ESTROGEN_RESPONSE_EARLY	0.0569121	0.0917938	-0.300104	-1.31317	887	153	SIAH2,FHL2,SLC7A5,CHPT1,TGM2,BLVRB,AMFR,BAG1,KAZN,SLC2A1,RBBP8,ENDOD1,RRP12,RHOBTB3,FDFT1,TTC39A,SEMA3B,RAPGEFL1,ZNF185,GLA,KDM4B,AFF1,DEPTOR,RAB31,SCARB1,FKBP5,FOS,KLF4,ALDH3B1,SLC16A1,ARL3,CBFA2T3,KCNK5,MED13L,NCOR2,IGF1R	TimeD56_Vs_D14	signaling
HALLMARK_KRAS_SIGNALING_UP	0.0414425	0.0740044	-0.306992	-1.34405	646	154	CA2,PLEK2,ANKH,GYPC,BPGM,USP12,ARG1,GNG11,PPBP,AKT2,TMEM158,PCSK1N,TFPI,IGF2,INHBA,TSPAN7,F13A1,FCER1G,SEMA3B,RETN,RELN,MMP9,LAT2,CLEC4A,PPP1R15A,VWA5A,SLPI,CTSS,GPNMB,KLF4,SCN1B,HBEGF,SPP1,PLVAP,BMP2,ITGB2,ADAMDEC1,FUCA1,SERPINA3,ADAM8,PLAU	TimeD56_Vs_D14	signaling
HALLMARK_P53_PATHWAY	0.0346962	0.0642522	-0.302113	-1.34833	554	180	FOXO3,STOM,GADD45A,ISCU,RPS12,AK1,HEXIM1,MKNK2,RXRA,STEAP3,SDC1,MXD4,ITGB4,HMOX1,SLC7A11,RALGDS,FBXW7,JUN,PTPN14,IER3,PPP1R15A,EI24,VWA5A,ABCC5,CTSD,TAX1BP3,VAMP8,ABHD4,FOS,KLF4,RAB40C,TGFA,HBEGF,SERTAD3,CDKN2B,BMP2,NINJ1,NOTCH1,ACVR1B,OSGIN1,DRAM1,SPHK1,FUCA1,DCXR,RPL36,CDKN1A,VDR,SAT1,ZFP36L1,RNF19B,ALOX15B,UPP1,INHBB,CD82,PLXNB2,MXD1,TM4SF1,CCND3,LRMP,MAPKAPK3,DDIT3,APP,ABAT	TimeD56_Vs_D14	proliferation
HALLMARK_CHOLESTEROL_HOMEOSTASIS	0.0557365	0.0917938	-0.358027	-1.38473	769	68	LGALS3,FADS2,CD9,FDFT1,CLU,SEMA3B,PNRC1,STX5,GLDC,TM7SF2,S100A11,PPARG,NFIL3,CBS,CXCL16,IDI1,GUSB,ATF5,FABP5,PLAUR,ACTG1,ATXN2,PMVK,HMGCR,ETHE1,LGMN,CYP51A1,TP53INP1,HMGCS1,ACSS2,ABCA2	TimeD56_Vs_D14	metabolic
HALLMARK_PROTEIN_SECRETION	0.0444413	0.076623	-0.342995	-1.38942	637	90	ARF1,AP2M1,AP2S1,TSG101,AP2B1,GNAS,YIPF6,SOD1,NAPA,CLCN3,RAB5A,MAPK1,NAPG,GLA,SNAP23,CD63,COPE,ERGIC3,ABCA1,ATP7A,CAV2,TMED2,SEC22B,RER1,TOM1L1,ARFGAP3,SGMS1,LAMP2	TimeD56_Vs_D14	pathway
HALLMARK_NOTCH_SIGNALING	0.0815997	0.1275	-0.435107	-1.39988	1011	28	FZD5,SKP1,SAP30,RBX1	TimeD56_Vs_D14	signaling
HALLMARK_FATTY_ACID_METABOLISM	0.00483534	0.00984667	-0.358967	-1.54566	73	135	CA2,PRDX6,ALAD,ODC1,GLUL,UROS,MAOA,UROD,CRAT,GABARAPL1,CPOX,CD36,ACO2,MGLL,YWHAH,HSDL2,ACADVL,CA4,VNN1,OSTC,HCCS,ACADS,SERINC1,SMS,NTHL1,AOC3,AUH,BLVRA,LGALS1,IDH3G,ACSL1,ALDOA,IDI1,HSD17B11,ACAA1,SDHC	TimeD56_Vs_D14	metabolic
HALLMARK_ANGIOGENESIS	0.0306583	0.0589582	-0.501696	-1.55559	373	24	OLR1,PGLYRP1,TIMP1,PF4,THBD,TNFRSF21,CXCL6,FSTL1,VEGFA,SPP1,LRPAP1,VCAN,PTK2	TimeD56_Vs_D14	development
HALLMARK_MTORC1_SIGNALING	0.00123396	0.00280445	-0.351468	-1.58382	19	193	SLC7A5,SLC1A5,MAP2K3,PNP,TFRC,GCLC,HMBS,UBE2D3,SLC2A1,AURKA,BUB1,PDAP1,FADS2,ATP6V1D,SQSTM1,CD9,TCEA1,PLOD2,PRDX1,CDC25A,MCM4,GSR,RPA1,G6PD,RIT1,SLC7A11,NAMPT,ETF1,TM7SF2,TUBA4A,PPP1R15A,GLA,TXNRD1,BCAT1,TUBG1,SEC11A,MCM2,GAPDH,RRM2,NFIL3,PSMD13,ALDOA,PGK1,IDI1,AK4,IFRD1,SKAP2,CFP,FKBP2,ITGB2,PSMB5,NFKBIB,CTH,SLC6A6,CDKN1A,INSIG1	TimeD56_Vs_D14	signaling
HALLMARK_E2F_TARGETS	0.00110967	0.00277418	-0.353126	-1.59191	17	194	DIAPH3,PA2G4,GSPT1,TFRC,KIF4A,BUB1B,MYBL2,CDKN2C,AURKA,MELK,CIT,KIF18B,DEPDC1,MKI67,ESPL1,POP7,SPC25,TRIP13,CDKN3,E2F8,CHEK2,DLGAP5,TK1,PTTG1,HMMR,CDC25A,TOP2A,MCM4,EZH2,RPA1,HMGB2,DCK,CENPE,UBE2S,SLBP,BIRC5,BARD1,CDK1,MCM7,TACC3,ASF1B,HMGB3,CKS2,BRCA1,CDCA3,TUBG1,MCM2,RFC2,PRDX4,RRM2,PLK4,CCNB2,DSCC1,CCNE1	TimeD56_Vs_D14	proliferation
HALLMARK_SPERMATOGENESIS	0.00492334	0.00984667	-0.403981	-1.61958	69	84	NCAPH,DMC1,ARL4A,AURKA,BUB1,PCSK1N,CRISP2,TALDO1,HSPA2,CDKN3,PHF7,BRAF,EZH2,GAD1,CLPB,CDK1,JAM3,IP6K1,DCC,HBZ,RPL39L,TTK,ACRBP,SLC2A5,MLLT10,CCNB2,AGFG1,PHKG2,PGS1	TimeD56_Vs_D14	development
HALLMARK_TNFA_SIGNALING_VIA_NFKB	0.000867464	0.00249531	-0.362687	-1.6282	13	187	MAP2K3,GADD45A,TNIP1,BIRC2,OLR1,EIF1,EGR1,DNAJB4,SQSTM1,RHOB,TUBB2A,INHBA,IL15RA,SERPINB2,PNRC1,NAMPT,DUSP1,JUN,IRS2,IER3,BCL3,PPP1R15A,TANK,ZFP36,IFNGR2,SDC4,CXCL6,MARCKS,PFKFB3,NFIL3,TLR2,FOS,KLF4,SOCS3,CXCL1,CEBPD,CEBPB,HBEGF,VEGFA,IL18,ABCA1,BCL6,BMP2,EHD1,NINJ1,RELB,JUNB,CXCL2,DRAM1,SPHK1,PLAU,NFE2L2,KLF6,SOD2,CDKN1A,BCL2A1,RELA,SLC2A3,SAT1,RNF19B,B4GALT5,STAT5A,RCAN1,SNN,DENND5A,EFNA1,ETS2,…	TimeD56_Vs_D14	signaling
HALLMARK_APICAL_JUNCTION	0.0012192	0.00280445	-0.37571	-1.64169	18	151	PCDH1,CDH1,CDK8,MYH10,RSU1,ICAM4,CRAT,AKT2,MYL12B,KCNH2,FSCN1,MYL9,COL17A1,MAPK13,ITGB4,TRO,CDH6,CTNNA1,MMP9,YWHAH,JAM3,ZYX,ARPC2,TUBG1,TSC1,NLGN3,STX4,SIRPA,TIAL1,RRAS,ACTN1,CLDN9,TJP1,CAP1,GNAI2,PBX2,SKAP2,ADAM9,PARD6G,ACTN4,CADM2,CLDN15,VCAN,PTK2,INSIG1,VASP,INPPL1,MAPK14,ALOX15B,NRXN2,THBS3,VCL,PTEN,MPZL2,ITGA9,CNN2,ACTG1,ACTB	TimeD56_Vs_D14	cellular component
HALLMARK_APOPTOSIS	0.00102669	0.00270183	-0.377701	-1.65039	15	151	LGALS3,ANKH,GADD45A,BCL2L1,PPP3R1,GPX4,BNIP3L,PPP2R5B,ADD1,HSPB1,SOD1,GPX1,DAP,TIMP3,SQSTM1,RHOB,TOP2A,CLU,GSR,HMGB2,IFNGR1,TIMP1,HMOX1,ETF1,JUN,BRCA1,IER3,GNA15,CD14,IL18,BCL2L11,DNAJA1,BMP2,TIMP2,TSPO,AIFM3,PTK2,CTH,BID,SOD2,CASP4,CDKN1A,RELA,GSN,SAT1,CASP9,LMNA,DAP3,HGF,GADD45B,CREBBP,IL1B,CCND1,MCL1,EREG,EMP1,IGF2R,DDIT3,APP,RARA,TGFB2,PLCB2,PPT1	TimeD56_Vs_D14	pathway
HALLMARK_ESTROGEN_RESPONSE_LATE	0.000512426	0.00170809	-0.382761	-1.67578	7	154	SIAH2,SLC7A5,CHPT1,CA2,TSTA3,BLVRB,CDH1,STIL,AMFR,BAG1,RBBP8,LTF,PRKAR2B,TPSAB1,CD9,FDFT1,TOP2A,MAPK13,KIF20A,SEMA3B,IMPA2,S100A9,RAPGEFL1,CDC6,UNC13B,ZFP36,GLA,AFF1,RAB31,SCARB1,FKBP5,FOS,KLF4,ALDH3B1,PLK4,ST6GALNAC2,SLC16A1,TST,ARL3,KCNK5,ETFB,GAL,SERPINA3,NCOR2,SERPINA1,DCXR,MEST,PPIF,CHST8,PAPSS2,UGDH,SLC24A3,FABP5,SNX10,MYB,FKBP4,GALE,CCND1	TimeD56_Vs_D14	signaling
HALLMARK_GLYCOLYSIS	0.000502008	0.00170809	-0.378069	-1.6814	7	174	MXI1,TSTA3,GCLC,HDLBP,TXN,CAPN5,AURKA,SOD1,ABCB6,SAP30,DEPDC1,SDC1,TALDO1,NDUFV3,CYB5A,HMMR,PLOD2,CENPA,KIF20A,LHPP,G6PD,PC,CDK1,PYGL,MERTK,IRS2,PGM2,IER3,HAX1,ANG,B4GALT7,UGP2,IL13RA1,DSC2,TGFA,VEGFA,CLDN9,PLOD1,ALDOA,PGK1,AK4,MET,RRAGD,GALK1,SDHC,TPST1,VCAN,CTH,GUSB,PGLS	TimeD56_Vs_D14	metabolic
HALLMARK_DNA_REPAIR	6.44953e-05	0.000314043	-0.396274	-1.72228	0	145	POLR1D,PNP,GPX4,MPC2,EIF1B,GUK1,TSG101,CETN2,ARL6IP1,BCAM,NME4,AK1,DCTN4,DDB1,NELFE,RBX1,DAD1,SUPT4H1,POLL,POLR2J,SURF1,POLR3C,VPS28,SUPT5H,SDCBP,TAF10,CDA,MRPL40,GTF2A2,TAF6,TAF13,CLP1,PDE6G,POLR2I,RFC2,TAF12,TYMS,ADRM1,ZWINT	TimeD56_Vs_D14	DNA damage
HALLMARK_OXIDATIVE_PHOSPHORYLATION	0.000187699	0.000721921	-0.387199	-1.72702	2	179	ISCA1,GPX4,ISCU,MFN2,CYB5R3,COX6B1,OAT,ATP6V1D,PDHX,SURF1,CYB5A,ATP6V0C,UQCR10,ATP6V0E1,NDUFA2,COX7A2L,SLC25A20,NDUFA3,UQCRH,MAOB,ACO2,COX6A1,COX4I1,NDUFB3,COX5A,NDUFA8,ATP6V1E1,SDHB,ACADVL,NDUFA1,NQO2,COX5B,NDUFB6,HCCS,MRPL15,ATP6V1F,RHOT1,MTRF1,POR,COX7C,HADHA,NDUFA6,IDH3G,MRPL34,UQCRC2,ABCB7,ETFA,NDUFS3,NDUFAB1,NDUFB4,TCIRG1,ACAA1,SDHC,ETFB,ATP6V1G1,NDUFC2,PDK4,OPA1,VDAC3,TIMM10,NDUFA4,NDUFS2,…	TimeD56_Vs_D14	metabolic
HALLMARK_EPITHELIAL_MESENCHYMAL_TRANSITION	6.46663e-05	0.000314043	-0.403734	-1.74968	0	141	TGM2,SLC6A8,TPM1,GADD45A,TIMP3,SDC1,RHOB,CALD1,INHBA,PLOD2,MYL9,ECM1,CDH6,TIMP1,BASP1,ANPEP,SPARC,ITGB5,JUN,MCM7,HTRA1,VEGFC,TPM4,SDC4,CD59,MMP14,CXCL6,EDIL3,NID2,THBS1,SERPINE2,CXCL1,MYLK,PPIB,LGALS1,ACTA2,FSTL1,VEGFA,PLOD1,SPP1,FSTL3,LOX,SFRP1,FUCA1,VCAN,MEST,MMP1,COL8A2,MATN2,SAT1,COLGALT1,FN1,LRP1,SPOCK1,GADD45B,QSOX1,IGFBP2,PLAUR	TimeD56_Vs_D14	development
HALLMARK_IL6_JAK_STAT3_SIGNALING	0.000646088	0.00201902	-0.461115	-1.80213	8	73	LEPR,PIM1,CD9,IL15RA,LTBR,CD36,IFNGR1,HMOX1,PF4,MYD88,JUN,IL10RB,PDGFC,HAX1,IFNGR2,TNFRSF21,IL13RA1,TLR2,SOCS3,CD14,IL1R1,CXCL1,CSF2RB,CSF3R,TYK2,ACVR1B,IL1R2,IFNAR1,TNFRSF1A,IL4R,EBI3,IL1B,CXCL3,IL18R1,IL17RA,PTPN2	TimeD56_Vs_D14	immune
HALLMARK_MITOTIC_SPINDLE	6.16105e-05	0.000314043	-0.404606	-1.82443	0	195	CDC42BPA,STAU1,EPB41,WASF2,RALBP1,ARHGEF12,CDC27,KIF4A,ITSN1,NUSAP1,MYH10,MID1,KIF15,PCGF5,HDAC6,AURKA,KIF23,BUB1,CDC42EP4,TPX2,ESPL1,ANLN,RANBP9,PCNT,PRC1,DLGAP5,DYNLL2,FSCN1,TOP2A,CENPE,CDC42EP1,YWHAE,KIF11,CTTN,BIRC5,CDK1,TUBA4A,ECT2,CDC42,WASF1,CENPF,TSC1,MARCKS,KIF3C,SORBS2,KNTC1,TTK,PPP4R2,CCNB2,CEP192,BCL2L11,ARAP3,NET1,CLIP2,ARHGEF2,LMNB1,RASAL2,ACTN4,SHROOM1,CSNK1D,KIF2C,CDK5RAP2,GSN,ARH…	TimeD56_Vs_D14	proliferation
HALLMARK_HYPOXIA	6.35284e-05	0.000314043	-0.428753	-1.88956	0	162	SIAH2,MXI1,FOXO3,SELENBP1,TGM2,NEDD4L,HK1,HDLBP,BNIP3L,PRDX5,SLC2A1,SAP30,PIM1,MT2A,TPST2,PNRC1,HMOX1,DUSP1,DTNA,JUN,PGF,IRS2,PGM2,IER3,PPP1R15A,ZFP36,AMPD3,SDC4,UGP2,GAPDH,PFKFB3,SCARB1,NFIL3,FOS,SLC2A5,VEGFA,ALDOA,GCNT2,PGK1,AK4,LOX,KLF7,RRAGD,GALK1,ADM,FBP1,ATP7A,KLF6,SLC6A6,CDKN1A,SLC2A3,PYGM,PKLR,CHST2	TimeD56_Vs_D14	pathway
HALLMARK_MYOGENESIS	6.46663e-05	0.000314043	-0.450592	-1.95276	0	141	ACHE,GABARAPL2,SLC6A8,MYL4,FOXO4,FKBP1B,BAG1,AK1,SORBS1,CRAT,AKT2,KCNH2,TNNC2,HDAC5,CLU,CD36,ITGB4,PC,RIT1,SPARC,CTF1,ITGB5,DTNA,FLII,MRAS,ITGA7,IGF1,PDLIM7,SH3BGR,KIFC3,SIRT2,MYLK,ACSL1,HBEGF,TNNT1,EPHB3,IFRD1,NOTCH1,MYH3,TSC2,SPHK1,PFKM,MYL6B,CFD,CDKN1A,DAPK2,SYNGR2,MYBPH,GSN,TNNI2,APOD,PYGM,SMTN,FHL1,MAPK12,ATP6AP1,MYLPF,GADD45B,IGFBP7,PLXNB2,SGCA	TimeD56_Vs_D14	development
HALLMARK_UV_RESPONSE_UP	6.49351e-05	0.000314043	-0.45191	-1.95393	0	139	CREG1,CA2,FURIN,CDC34,SLC6A8,AGO2,TFRC,AP2S1,BSG,GRINA,GGH,PDAP1,MAOA,UROD,CYB5R1,HSPA2,SQSTM1,KCNH2,RHOB,WIZ,CLTB,ARRB2,KLHDC3,CLCN2,HMOX1,TYRO3,TUBA4A,ATP6V1F,PSMC3,MMP14,PRKACA,EPCAM,FOS,DGAT1,DNAJB1,ALDOA,CCNE1,BCL2L11,DNAJA1,CDKN2B,TST,BMP2,ACAA1,JUNB,CXCL2,GAL,BID,SOD2,PRKCD,AMD1	TimeD56_Vs_D14	DNA damage
HALLMARK_COAGULATION	6.90894e-05	0.000314043	-0.483778	-1.97745	0	95	FURIN,ISCU,CTSB,CAPN5,CTSE,MMP8,OLR1,TIMP3,PROS1,ARF4,CD9,GNB2,CLU,SERPINB2,SH2B2,TIMP1,PF4,MMP9,SPARC,HTRA1,RAC1,C1QA,ANG,GP9,THBD,MMP14,THBS1,SIRT2,MST1,GP1BA,P2RY1,KLF7,ADAM9,PLAU,SERPINA1,MMP1,CFD,GSN,CASP9,FN1,LRP1,C1R,LTA4H	TimeD56_Vs_D14	immune
HALLMARK_G2M_CHECKPOINT	6.21504e-05	0.000314043	-0.446925	-2.00373	0	186	TFDP1,SLC7A5,GSPT1,ODC1,CDC27,STIL,KIF4A,MYBL2,NUSAP1,CUL4A,E2F4,CDKN2C,KIF15,EXO1,AURKA,KIF23,POLQ,BUB1,SAP30,TPX2,SLC7A1,E2F2,NUP98,MKI67,ESPL1,TOP1,CDKN3,MT2A,TROAP,PRC1,EGF,PTTG1,HMMR,E2F1,CDC25A,TOP2A,CENPA,EZH2,RAD23B,CENPE,UBE2S,KIF11,BIRC5,BARD1,PBK,CDK1,CDC6,TACC3,HMGB3,CKS2,CDC7,BCL3,PRMT5,CENPF,HMGN2,MEIS1,MCM2	TimeD56_Vs_D14	proliferation
HALLMARK_ADIPOGENESIS	6.25391e-05	0.000314043	-0.461492	-2.05468	0	175	RIOK3,RNF11,STOM,SLC1A5,BCL2L13,GADD45A,GPX4,ITSN1,UBQLN1,CDKN2C,GHITM,ARL4A,SOD1,SORBS1,CRAT,CAT,RMDN3,TALDO1,CMBL,FAH,UQCR10,AGPAT3,ARAF,CD36,RETN,IFNGR1,UCP2,ACO2,ORM1,COX6A1,LPCAT3,MGLL,SDHB,ITGA7,TANK,MRPL15,TKT,PPARG,PIM3,ACADS,PFKFB3,POR,SCARB1,DGAT1,MYLK,APLP2,IDH3G,ABCA1,ALDOA,BCL6,DHRS7,DDT,UBC,TST,NDUFS3,NDUFAB1,ADCY6,SDHC,ETFB	TimeD56_Vs_D14	development
HALLMARK_XENOBIOTIC_METABOLISM	6.40902e-05	0.000314043	-0.472507	-2.06755	0	153	CA2,PTGES3,SLC1A5,BLVRB,PINK1,ACP1,GCLC,ARG1,ENTPD5,SMOX,MAOA,RAP1GAP,PROS1,CAT,FAH,CYB5A,MT2A,GABARAPL1,PGRMC1,MAN1A1,GSR,GSTO1,CD36,GAD1,PC,ACO2,HMOX1,GCKR,LPIN2,CDA,ARG2,PGD,COMT,HES6,CYP27A1,IGF1,PYCR1,VNN1,CYP2J2,BCAT1,SLC35B1,SLC22A1,POR,ABCC3,IL1R1,AQP9,GCNT2,DHRS7,DDT,UPB1,NINJ1,FBP1,TPST1,CSAD,DCXR,PDK4,SLC6A6,TNFRSF1A,AHCY	TimeD56_Vs_D14	metabolic
HALLMARK_REACTIVE_OXYGEN_SPECIES_PATHWAY	7.55458e-05	0.000314774	-0.630762	-2.26713	0	46	PRDX6,GPX4,GCLC,TXN,SRXN1,CDKN2D,OXSR1,PRDX2,SOD1,LAMTOR5,FTL,CAT,PRDX1,GSR,GCLM,MGST1,TXNRD2,G6PD,PDLIM1,MBP,MPO,TXNRD1,PRDX4,NDUFA6,SBNO2,NDUFB4,JUNB,SOD2,NDUFS2,FES,ERCC2	TimeD56_Vs_D14	pathway
HALLMARK_HEME_METABOLISM	6.19617e-05	0.000314043	-0.846481	-3.80008	0	187	MXI1,SPTB,ALAS2,SLC25A37,RIOK3,NUDT4,XK,SLC4A1,TRIM58,ANK1,ADIPOR1,EIF2AK1,GLRX5,MPP1,ABCG2,CA2,HDGF,FOXO3,HBD,MKRN1,SELENBP1,RHAG,TNS1,RHD,CA1,KAT2B,HAGH,AHSP,DMTN,MARK3,SLC6A8,EPB41,UBAC1,RNF123,MAP2K3,FECH,NCOA4,GYPC,BLVRB,RAD23A,RBM38,ISCA1,ALAD,EPB42,SPTA1,NFE2,SNCA,TAL1,TFRC,GYPB,RHCE,ARHGEF12,MYL4,ELL2,TRAK2,BPGM,CDC27,SLC6A9,CLIC2,GCLC,HBB,FBXO7,DCUN1D1,SLC22A4,GDE1,TRIM10,KEL,OSBP2,GYPA,…	TimeD56_Vs_D14	metabolic
