# Supplementary material for: Gastrointestinal microbiota composition predicts peripheral inflammatory state during treatment of human tuberculosis
Source: Nat Commun. 2021 Feb 18;12:1141. doi: 10.1038/s41467-021-21475-y (PMC7892575; doi:10.1038/s41467-021-21475-y)
Supplement: Supplementary file 18 — Supplementary Data 16 [file 41467_2021_21475_MOESM18_ESM.xlsx]

## Sheet: Sheet1
Comb_ID	Gene	Log_2_Fold.change._Active_Control	p_value._Active_Control	FDR_p_value._Active_Control	logFC	AveExpr	t	P.Value	adj.P.Val	B	global_padj	renorm	type
ENSG00000002549.8_LAP3	LAP3	1.56	1.2e-05	0.000312	0.705462	6.85118	-5.1463	4.19903e-06	0.000426879	4.1122	0.000270945	Renormalize	d14_d0_TB
ENSG00000002587.5_HS3ST1	HS3ST1	-1.07	0.000771	0.00594	0.11297	-0.526429	-0.484211	0.630288	0.804564	-5.54088	0.831293	Exacerbate	d14_d0_TB
ENSG00000004939.9_SLC4A1	SLC4A1	0.97	0.0152	0.0502	-0.551274	9.99045	2.8863	0.00568198	0.0474163	-2.48962	0.046505	Exacerbate	d14_d0_TB
ENSG00000005381.6_MPO	MPO	1.17	0.00288	0.015	-0.0907749	1.80533	0.453525	0.652075	0.817513	-6.03522	0.843668	Exacerbate	d14_d0_TB
ENSG00000005961.13_ITGA2B	ITGA2B	1.2	7.65e-05	0.00118	0.319178	6.09062	-1.60454	0.114707	0.313757	-5.22401	0.335343	Renormalize	d14_d0_TB
ENSG00000008283.11_CYB561	CYB561	1.19	5.68e-11	8.9e-08	0.317195	3.48438	-2.23435	0.0298241	0.13987	-4.01585	0.143619	Renormalize	d14_d0_TB
ENSG00000008438.4_PGLYRP1	PGLYRP1	1.07	0.0014	0.00897	0.475603	3.30933	-2.36214	0.0219835	0.115787	-3.75257	0.117085	Renormalize	d14_d0_TB
ENSG00000010030.9_ETV7	ETV7	2.99	1.17e-07	1.36e-05	0.876226	3.03584	-3.67119	0.000573791	0.00949943	-0.428747	0.00908094	Renormalize	d14_d0_TB
ENSG00000012223.8_LTF	LTF	1.52	0.00908	0.0346	-0.0773478	4.85231	0.297088	0.767594	0.886758	-6.44993	0.903704	Exacerbate	d14_d0_TB
ENSG00000019169.9_MARCO	MARCO	2.12	1.71e-06	8.29e-05	0.898972	1.69933	-4.86879	1.1058e-05	0.000719473	3.24654	0.00054028	Renormalize	d14_d0_TB
ENSG00000020577.9_SAMD4A	SAMD4A	1.47	2.1e-05	0.000466	0.537903	2.98887	-3.9177	0.000264338	0.00570123	0.291297	0.0052577	Renormalize	d14_d0_TB
ENSG00000023171.10_GRAMD1B	GRAMD1B	1.52	5.11e-07	3.84e-05	0.690729	4.58073	-5.95178	2.3614e-07	0.000100002	6.85095	3.26509e-05	Renormalize	d14_d0_TB
ENSG00000025708.8_TYMP	TYMP	1.3	2.73e-09	1.07e-06	0.406936	7.36943	-3.65599	0.000601416	0.00982741	-0.548245	0.00941509	Renormalize	d14_d0_TB
ENSG00000029153.10_ARNTL2	ARNTL2	1.09	0.000652	0.00522	0.583866	1.11006	-4.41243	5.2361e-05	0.00190091	1.82553	0.00162935	Renormalize	d14_d0_TB
ENSG00000038945.10_MSR1	MSR1	1.68	8.62e-06	0.000253	0.435445	3.2196	-2.58507	0.0126075	0.0804989	-3.23995	0.0806088	Renormalize	d14_d0_TB
ENSG00000047597.5_XK	XK	0.76	0.00403	0.0193	-0.542514	6.33829	2.91927	0.0051917	0.0443681	-2.54995	0.0436514	Exacerbate	d14_d0_TB
ENSG00000060138.8_YBX3	YBX3	0.6	0.0751	0.16	-0.468842	9.60442	2.83893	0.00646224	0.0515896	-2.62005	0.0508855	Exacerbate	d14_d0_TB
ENSG00000060982.10_BCAT1	BCAT1	1.16	2.65e-05	0.000553	0.278988	3.1644	-2.48999	0.0160396	0.0944995	-3.44894	0.0950446	Renormalize	d14_d0_TB
ENSG00000065618.12_COL17A1	COL17A1	0.54	0.398	0.538	-0.371697	-1.42958	1.2781	0.206942	0.44276	-4.83889	0.473467	Exacerbate	d14_d0_TB
ENSG00000068079.3_IFI35	IFI35	1.38	9.01e-06	0.00026	0.434454	4.9214	-3.44583	0.00114083	0.015363	-1.17841	0.0149221	Renormalize	d14_d0_TB
ENSG00000070182.13_SPTB	SPTB	0.65	0.0464	0.113	-0.355481	7.62691	1.8862	0.0649097	0.22357	-4.70373	0.236324	Exacerbate	d14_d0_TB
ENSG00000073737.12_DHRS9	DHRS9	1.57	1.03e-08	2.32e-06	0.287255	5.0255	-2.3183	0.0244369	0.123283	-3.94705	0.125748	Renormalize	d14_d0_TB
ENSG00000074660.11_SCARF1	SCARF1	1.75	7.5e-09	1.83e-06	0.744029	5.42803	-3.78697	0.000399863	0.00748663	-0.205168	0.00705158	Renormalize	d14_d0_TB
ENSG00000075399.8_VPS9D1	VPS9D1	1.27	3.26e-10	2.34e-07	0.646811	4.38728	-4.36932	6.04781e-05	0.00210048	1.5828	0.00182031	Renormalize	d14_d0_TB
ENSG00000076864.15_RAP1GAP	RAP1GAP	2.9	1.17e-05	0.00031	0.111487	3.31258	-0.265003	0.792064	0.901881	-6.36137	0.915587	Renormalize	d14_d0_TB
ENSG00000078081.3_LAMP3	LAMP3	1.73	0.0013	0.00851	0.341204	1.64552	-2.15777	0.035629	0.156279	-3.92548	0.161537	Renormalize	d14_d0_TB
ENSG00000079385.17_CEACAM1	CEACAM1	1.49	3.86e-07	3.2e-05	0.549223	5.04151	-3.78597	0.000401127	0.00749244	-0.208654	0.00706642	Renormalize	d14_d0_TB
ENSG00000080573.6_COL5A3	COL5A3	-0.66	0.0926	0.188	-0.330053	0.164407	1.64018	0.10706	0.301366	-4.61841	0.321467	Renormalize	d14_d0_TB
ENSG00000082014.12_SMARCD3	SMARCD3	1.34	1.41e-11	4.28e-08	0.79165	4.42899	-5.97322	2.18506e-07	9.69322e-05	6.92545	3.09059e-05	Renormalize	d14_d0_TB
ENSG00000082196.15_C1QTNF3	C1QTNF3	-1.06	6.45e-07	4.38e-05	-0.380408	0.687699	3.70218	0.00052119	0.00891595	-0.214545	0.00848347	Renormalize	d14_d0_TB
ENSG00000082397.11_EPB41L3	EPB41L3	1.27	9.17e-09	2.15e-06	0.459751	5.02015	-4.55755	3.21157e-05	0.00138275	2.16714	0.00115658	Renormalize	d14_d0_TB
ENSG00000085449.10_WDFY1	WDFY1	1.13	4.74e-07	3.62e-05	0.432208	6.69877	-5.38353	1.8152e-06	0.000292788	4.90692	0.000149557	Renormalize	d14_d0_TB
ENSG00000086548.8_CEACAM6	CEACAM6	1.2	0.0518	0.122	-0.420427	1.45824	1.94424	0.0573354	0.208701	-4.31725	0.218837	Exacerbate	d14_d0_TB
ENSG00000087237.6_CETP	CETP	1.15	0.000146	0.00185	0.834462	-0.596756	-4.36031	6.23228e-05	0.00213417	1.50197	0.00186053	Renormalize	d14_d0_TB
ENSG00000088827.8_SIGLEC1	SIGLEC1	1.42	0.0142	0.048	0.303465	1.36652	-1.20071	0.235353	0.474033	-5.35599	0.508775	Renormalize	d14_d0_TB
ENSG00000089127.8_OAS1	OAS1	1.38	0.000558	0.00468	0.491858	6.45306	-3.86286	0.000314706	0.00636553	0.0290648	0.00592166	Renormalize	d14_d0_TB
ENSG00000090659.13_CD209	CD209	1.13	0.00098	0.00698	0.147743	-1.90927	-0.723918	0.47239	0.693016	-5.21053	0.727462	Renormalize	d14_d0_TB
ENSG00000095397.9_DFNB31	WHRN	0.28	0.106	0.207	-0.231316	-0.164484	1.3785	0.174004	0.400991	-4.87811	0.428369	Exacerbate	d14_d0_TB
ENSG00000096006.7_CRISP3	CRISP3	0.94	0.0487	0.117	-0.0686427	2.00612	0.296565	0.767991	0.886849	-6.13892	0.903917	Exacerbate	d14_d0_TB
ENSG00000096968.8_JAK2	JAK2	1.18	1.95e-07	2.04e-05	0.513097	7.43929	-6.15992	1.1101e-07	6.56608e-05	7.57446	1.8183e-05	Renormalize	d14_d0_TB
ENSG00000099985.3_OSM	OSM	1.17	1.55e-05	0.000375	0.735688	2.86241	-3.76184	0.000432661	0.00787387	-0.161203	0.00742393	Renormalize	d14_d0_TB
ENSG00000099998.13_GGT5	GGT5	-0.69	0.0649	0.144	-0.416695	-3.07463	1.21257	0.230826	0.46859	-4.72587	0.503219	Renormalize	d14_d0_TB
ENSG00000100336.13_APOL4	APOL4	3.67	4.6e-08	7.27e-06	0.713128	1.49749	-2.29249	0.0259927	0.128022	-3.64348	0.13107	Renormalize	d14_d0_TB
ENSG00000100342.16_APOL1	APOL1	1.73	7.92e-10	4.82e-07	0.592543	5.37252	-4.87139	1.09588e-05	0.000715398	3.18586	0.000535653	Renormalize	d14_d0_TB
ENSG00000100473.11_COCH	COCH	-1.71	1.91e-07	2.02e-05	-0.00109226	-0.466429	0.00645596	0.994874	0.997326	-5.70623	0.998161	Renormalize	d14_d0_TB
ENSG00000100558.4_PLEK2	PLEK2	0.68	0.0653	0.144	-0.62907	4.26573	3.43538	0.00117716	0.015684	-1.19353	0.0152638	Exacerbate	d14_d0_TB
ENSG00000100985.7_MMP9	MMP9	0.91	0.00556	0.0243	0.59921	5.19777	-2.22212	0.0306915	0.142661	-4.14565	0.146397	Renormalize	d14_d0_TB
ENSG00000101004.10_NINL	NINL	-1.16	0.000939	0.00676	-0.020715	-0.826674	0.0848404	0.932717	0.97114	-5.60335	0.97447	Renormalize	d14_d0_TB
ENSG00000101230.4_ISM1	ISM1	-1.07	0.00383	0.0186	-0.437683	-1.53289	1.81852	0.0747986	0.243942	-4.13126	0.258391	Renormalize	d14_d0_TB
ENSG00000101335.5_MYL9	MYL9	1.28	0.000524	0.00447	0.472773	5.38719	-2.74854	0.0082323	0.0606821	-2.98137	0.0601483	Renormalize	d14_d0_TB
ENSG00000101425.8_BPI	BPI	0.81	0.0559	0.129	-0.0408103	2.4996	0.203583	0.839481	0.929043	-6.23304	0.937012	Exacerbate	d14_d0_TB
ENSG00000102010.10_BMX	BMX	1.3	3.53e-05	0.000684	0.736007	2.27477	-3.5451	0.000845055	0.012402	-0.728423	0.0120355	Renormalize	d14_d0_TB
ENSG00000102524.7_TNFSF13B	TNFSF13B	1.01	9.86e-05	0.0014	0.410366	6.6548	-3.90454	0.000275664	0.00582488	0.157898	0.00540321	Renormalize	d14_d0_TB
ENSG00000102554.9_KLF5	KLF5	1.03	0.000278	0.00287	0.155846	2.76262	-1.61062	0.113372	0.311633	-5.03404	0.333143	Renormalize	d14_d0_TB
ENSG00000102837.6_OLFM4	OLFM4	2.42	0.000238	0.00257	-0.0345201	1.5827	0.111778	0.911434	0.963073	-6.10343	0.96667	Exacerbate	d14_d0_TB
ENSG00000104892.12_KLC3	KLC3	1.21	0.00411	0.0196	-0.826038	2.70371	3.17747	0.00251137	0.0272237	-1.76243	0.0263758	Exacerbate	d14_d0_TB
ENSG00000105366.10_SIGLEC8	SIGLEC8	-0.7	0.0775	0.164	-0.838375	1.51001	3.61979	0.000672422	0.0106869	-0.466323	0.0102326	Renormalize	d14_d0_TB
ENSG00000105501.7_SIGLEC5	SIGLEC5	0.7	0.00232	0.0129	0.41478	4.27672	-2.68688	0.00968556	0.0675331	-3.10341	0.0671589	Renormalize	d14_d0_TB
ENSG00000105967.11_TFEC	TFEC	1.14	3.62e-05	0.000698	0.488509	5.7485	-4.92486	9.10432e-06	0.000646208	3.3625	0.000470647	Renormalize	d14_d0_TB
ENSG00000106683.10_LIMK1	LIMK1	1.07	3.4e-09	1.18e-06	0.445784	5.09223	-4.07582	0.000158923	0.00402859	0.657441	0.00365086	Renormalize	d14_d0_TB
ENSG00000106772.13_PRUNE2	PRUNE2	0.71	0.0906	0.184	0.334057	1.03708	-1.85515	0.0692991	0.233666	-4.38824	0.246549	Renormalize	d14_d0_TB
ENSG00000108387.10_SEPT4	SEPT4	3.1	6.38e-10	4.09e-07	1.53885	3.11898	-6.16837	1.07652e-07	6.56608e-05	7.59054	1.7814e-05	Renormalize	d14_d0_TB
ENSG00000108679.8_LGALS3BP	LGALS3BP	1.52	1.22e-06	6.78e-05	0.64503	3.68548	-4.35049	6.43951e-05	0.00217948	1.55698	0.00190251	Renormalize	d14_d0_TB
ENSG00000108861.4_DUSP3	DUSP3	1.28	2.17e-12	2.63e-08	0.630657	5.97657	-6.04749	1.66957e-07	8.356e-05	7.17966	2.49719e-05	Renormalize	d14_d0_TB
ENSG00000108950.7_FAM20A	FAM20A	3.64	2.48e-11	6.03e-08	1.75084	1.60983	-7.04919	4.32195e-09	2.812e-05	10.3641	1.37544e-06	Renormalize	d14_d0_TB
ENSG00000110079.12_MS4A4A	MS4A4A	1.1	9.43e-05	0.00136	0.466556	1.59143	-2.72613	0.00873549	0.0632918	-2.75002	0.0626493	Renormalize	d14_d0_TB
ENSG00000110881.7_ASIC1	ASIC1	-1.24	0.00158	0.00978	0.255025	-3.27944	-0.954693	0.34419	0.585213	-4.91126	0.622839	Exacerbate	d14_d0_TB
ENSG00000111181.8_SLC6A12	SLC6A12	1.7	4.01e-07	3.27e-05	1.01811	1.99255	-6.5058	3.14895e-08	4.22305e-05	8.64015	6.96059e-06	Renormalize	d14_d0_TB
ENSG00000111199.6_TRPV4	TRPV4	1.48	2.55e-06	0.00011	0.828615	-1.45049	-4.09246	0.000150563	0.00388221	0.536449	0.00350975	Renormalize	d14_d0_TB
ENSG00000111331.8_OAS3	OAS3	1.55	0.00284	0.0149	0.413293	7.22154	-2.59878	0.0121719	0.0783847	-3.29497	0.0786746	Renormalize	d14_d0_TB
ENSG00000111335.8_OAS2	OAS2	1.01	0.00775	0.0309	0.300264	6.66894	-2.69982	0.00936231	0.0661522	-3.08172	0.0656876	Renormalize	d14_d0_TB
ENSG00000111666.6_CHPT1	CHPT1	0.53	0.0244	0.0714	-0.108281	5.94933	0.766739	0.446736	0.672297	-6.19184	0.708039	Exacerbate	d14_d0_TB
ENSG00000112053.9_SLC26A8	SLC26A8	1.53	9.56e-08	1.2e-05	0.926199	3.40456	-5.25668	2.84562e-06	0.000328661	4.50578	0.00020451	Renormalize	d14_d0_TB
ENSG00000114127.6_XRN1	XRN1	1.2	1.27e-06	6.92e-05	0.281323	8.14061	-3.49548	0.000982356	0.0139148	-0.97746	0.013426	Renormalize	d14_d0_TB
ENSG00000115155.12_OTOF	OTOF	2.14	0.00109	0.00756	0.433325	-2.01261	-1.63104	0.108979	0.304314	-4.3627	0.32498	Renormalize	d14_d0_TB
ENSG00000115267.5_IFIH1	IFIH1	1.13	0.000288	0.00295	0.356533	6.167	-3.55194	0.00082764	0.0122014	-0.877517	0.0118364	Renormalize	d14_d0_TB
ENSG00000115414.14_FN1	FN1	1.71	0.00528	0.0234	-0.178656	-0.835065	0.751057	0.456035	0.679502	-5.43246	0.71537	Exacerbate	d14_d0_TB
ENSG00000115415.14_STAT1	STAT1	1.67	2.04e-09	8.26e-07	0.400258	9.27408	-4.25642	8.79748e-05	0.0026915	1.2946	0.00238056	Renormalize	d14_d0_TB
ENSG00000115884.6_SDC1	SDC1	0.85	0.211	0.341	1.54764	-1.48226	-5.12964	4.45218e-06	0.000443378	3.39481	0.00028154	Renormalize	d14_d0_TB
ENSG00000116663.6_FBXO6	FBXO6	1.8	1.83e-09	8.07e-07	0.627857	3.73171	-3.91239	0.000268853	0.00576041	0.218168	0.00531775	Renormalize	d14_d0_TB
ENSG00000116983.8_HPCAL4	HPCAL4	-1.07	3.68e-06	0.000135	-0.286235	1.83826	1.61832	0.111699	0.308622	-4.85999	0.329841	Renormalize	d14_d0_TB
ENSG00000117226.7_GBP3	GBP3	1.15	5.77e-06	0.000187	0.568925	5.75436	-6.31618	6.28712e-08	4.71994e-05	8.11328	1.17772e-05	Renormalize	d14_d0_TB
ENSG00000117228.9_GBP1	GBP1	2.42	3.61e-09	1.22e-06	0.706548	8.777	-4.63396	2.47731e-05	0.00118303	2.47047	0.000966127	Renormalize	d14_d0_TB
ENSG00000118113.7_MMP8	MMP8	1.29	0.0325	0.0882	0.457403	3.18453	-1.65798	0.103398	0.295063	-5.04468	0.314491	Renormalize	d14_d0_TB
ENSG00000119686.5_FLVCR2	FLVCR2	1.25	9.6e-08	1.2e-05	0.759	4.1481	-5.69733	5.91225e-07	0.000164859	5.98018	6.53214e-05	Renormalize	d14_d0_TB
ENSG00000119917.9_IFIT3	IFIT3	1.54	0.00131	0.00852	0.386486	8.12262	-2.55539	0.0135994	0.084856	-3.35233	0.0850326	Renormalize	d14_d0_TB
ENSG00000119922.7_IFIT2	IFIT2	1.13	0.00654	0.0273	0.218433	8.64931	-1.64918	0.105196	0.298187	-5.05761	0.318009	Renormalize	d14_d0_TB
ENSG00000120217.9_CD274	CD274	2.87	5.68e-11	8.9e-08	1.11503	6.18826	-5.89945	2.85336e-07	0.000103138	6.6693	3.74628e-05	Renormalize	d14_d0_TB
ENSG00000121236.15_TRIM6	TRIM6	1.43	0.00124	0.00821	0.461396	0.537076	-2.65501	0.0105254	0.0713601	-2.78717	0.0712488	Renormalize	d14_d0_TB
ENSG00000121858.6_TNFSF10	TNFSF10	1.13	1.78e-05	0.000412	0.394704	8.06833	-3.68099	0.000556629	0.00928619	-0.452762	0.0088882	Renormalize	d14_d0_TB
ENSG00000122733.11_KIAA1045	PHF24	-1.38	0.000905	0.00658	-1.54606	-2.01809	4.47564	4.23491e-05	0.00167478	1.16744	0.00139906	Renormalize	d14_d0_TB
ENSG00000123095.5_BHLHE41	BHLHE41	-1.03	0.000625	0.00506	0.557146	-0.319707	-2.92643	0.00509055	0.0437528	-2.14167	0.0430296	Exacerbate	d14_d0_TB
ENSG00000123219.8_CENPK	CENPK	-0.79	0.00533	0.0236	-0.285353	2.45947	1.88319	0.0653246	0.224462	-4.55685	0.237259	Renormalize	d14_d0_TB
ENSG00000123610.3_TNFAIP6	TNFAIP6	1.88	1.23e-06	6.78e-05	0.728123	4.76401	-3.64882	0.000614881	0.00999322	-0.598157	0.00957595	Renormalize	d14_d0_TB
ENSG00000123689.5_G0S2	G0S2	1.42	3.77e-05	0.00072	1.03051	0.34936	-4.27559	8.25732e-05	0.00257057	1.37849	0.0022722	Renormalize	d14_d0_TB
ENSG00000123700.4_KCNJ2	KCNJ2	1.18	7.29e-08	1e-05	0.400834	8.02218	-3.5997	0.000715219	0.0111594	-0.68789	0.0107113	Renormalize	d14_d0_TB
ENSG00000124256.10_ZBP1	ZBP1	1.18	2.59e-05	0.000544	0.345362	5.74756	-3.68182	0.000555194	0.00928156	-0.513502	0.00887658	Renormalize	d14_d0_TB
ENSG00000124469.6_CEACAM8	CEACAM8	0.85	0.136	0.247	-0.154061	2.83141	0.718509	0.475689	0.696023	-6.05571	0.729956	Exacerbate	d14_d0_TB
ENSG00000124613.4_ZNF391	ZNF391	-1.07	5.99e-05	0.000993	-0.297943	-0.0655039	1.33263	0.188517	0.418905	-4.93691	0.448483	Renormalize	d14_d0_TB
ENSG00000124785.4_NRN1	NRN1	2.76	2.92e-07	2.77e-05	1.17086	0.756218	-4.91025	9.57785e-06	0.000666028	3.28937	0.000486216	Renormalize	d14_d0_TB
ENSG00000125148.6_MT2A	MT2A	1.32	8.88e-05	0.00132	0.069458	3.95611	-0.475952	0.63612	0.808309	-6.33014	0.834793	Renormalize	d14_d0_TB
ENSG00000125347.9_IRF1	IRF1	1.04	3.27e-09	1.17e-06	0.339917	9.31167	-3.58441	0.000749502	0.0114562	-0.687764	0.0110398	Renormalize	d14_d0_TB
ENSG00000126709.10_IFI6	IFI6	1.27	0.00489	0.0221	0.494019	6.09883	-3.34901	0.00152234	0.0189507	-1.44222	0.0183348	Renormalize	d14_d0_TB
ENSG00000128203.6_ASPHD2	ASPHD2	1.35	2.33e-08	4.3e-06	0.695326	3.27862	-6.36582	5.24703e-08	4.4529e-05	8.2757	1.02588e-05	Renormalize	d14_d0_TB
ENSG00000128335.9_APOL2	APOL2	1.14	5.45e-08	7.99e-06	0.398076	6.72219	-3.87158	0.000306117	0.00623055	0.061709	0.00581455	Renormalize	d14_d0_TB
ENSG00000128512.15_DOCK4	DOCK4	1.43	1.69e-05	0.000396	0.368185	5.8035	-2.65674	0.0104781	0.0712492	-3.19985	0.0710108	Renormalize	d14_d0_TB
ENSG00000129667.8_RHBDF2	RHBDF2	1.07	3.27e-08	5.77e-06	0.526836	5.66896	-4.59694	2.80986e-05	0.00126957	2.29316	0.00105035	Renormalize	d14_d0_TB
ENSG00000130222.6_GADD45G	GADD45G	1.2	2.81e-05	0.000579	0.528482	-0.775352	-2.49742	0.0157437	0.0933198	-3.02914	0.0938475	Renormalize	d14_d0_TB
ENSG00000130487.4_KLHDC7B	KLHDC7B	1.16	2.32e-06	0.000103	0.31628	1.75487	-2.10015	0.0406297	0.168662	-4.05524	0.175544	Renormalize	d14_d0_TB
ENSG00000130489.8_SCO2	SCO2	1.76	3.7e-08	6.25e-06	0.80496	3.7602	-5.13323	4.3964e-06	0.000440069	4.08447	0.000279068	Renormalize	d14_d0_TB
ENSG00000130821.11_SLC6A8	SLC6A8	0.95	0.00394	0.019	-0.804488	6.86664	4.28474	8.01112e-05	0.00252208	1.32616	0.00222455	Exacerbate	d14_d0_TB
ENSG00000131203.8_IDO1	IDO1	1.85	0.000936	0.00674	0.054109	2.49109	-0.291532	0.771815	0.889318	-6.19802	0.905981	Renormalize	d14_d0_TB
ENSG00000131979.14_GCH1	GCH1	1.38	6.1e-08	8.64e-06	0.672971	5.34005	-6.60411	2.19926e-08	4.22305e-05	9.11874	5.141e-06	Renormalize	d14_d0_TB
ENSG00000132274.11_TRIM22	TRIM22	1.41	5.75e-07	4.05e-05	0.490372	8.98949	-5.08194	5.26318e-06	0.000475611	3.92957	0.000314759	Renormalize	d14_d0_TB
ENSG00000132465.6_IGJ	JCHAIN	-0.08	0.852	0.907	1.08688	6.11896	-4.43925	4.78601e-05	0.00181295	1.80292	0.00152977	Exacerbate	d14_d0_TB
ENSG00000132530.12_XAF1	XAF1	1.27	0.000254	0.00271	0.446898	7.63693	-4.00003	0.000203035	0.00477475	0.469652	0.00436733	Renormalize	d14_d0_TB
ENSG00000132932.12_ATP8A2	ATP8A2	-1.45	1.69e-06	8.23e-05	-0.223018	-0.0850551	1.21551	0.229711	0.467395	-5.08287	0.501713	Renormalize	d14_d0_TB
ENSG00000133106.10_EPSTI1	EPSTI1	2.07	1.36e-06	7.2e-05	0.658701	6.73416	-4.90879	9.62668e-06	0.000666028	3.32227	0.000487849	Renormalize	d14_d0_TB
ENSG00000134193.10_REG4	REG4	-1.39	0.0021	0.012	-0.0432529	-2.54642	0.134434	0.893583	0.954306	-5.35522	0.959422	Renormalize	d14_d0_TB
ENSG00000134202.6_GSTM3	GSTM3	-1.18	1.76e-05	0.000409	-0.108377	1.1684	0.743485	0.460565	0.683268	-5.74268	0.718835	Renormalize	d14_d0_TB
ENSG00000134243.7_SORT1	SORT1	1.19	9.33e-09	2.15e-06	0.521537	6.07051	-5.10109	4.92138e-06	0.000466589	3.95115	0.000301699	Renormalize	d14_d0_TB
ENSG00000134321.7_RSAD2	RSAD2	2.12	0.00147	0.00929	0.483139	6.61159	-2.28824	0.0262572	0.128967	-3.98937	0.132006	Renormalize	d14_d0_TB
ENSG00000134326.7_CMPK2	CMPK2	1.55	0.00281	0.0148	0.246393	5.29633	-1.72161	0.0911398	0.273602	-5.05883	0.291358	Renormalize	d14_d0_TB
ENSG00000134470.15_IL15RA	IL15RA	1.16	9.06e-11	1.1e-07	0.271837	3.34331	-3.36208	0.00146456	0.0184312	-1.32484	0.0178351	Renormalize	d14_d0_TB
ENSG00000134755.10_DSC2	DSC2	1.06	0.000483	0.00421	0.143705	5.32586	-0.780937	0.438413	0.665698	-6.19086	0.701987	Renormalize	d14_d0_TB
ENSG00000134809.4_TIMM10	TIMM10	1.87	6.89e-09	1.75e-06	0.654578	2.21538	-4.7017	1.9656e-05	0.00100699	2.72608	0.000816019	Renormalize	d14_d0_TB
ENSG00000135114.8_OASL	OASL	1.29	0.00226	0.0126	0.311602	5.09766	-2.43487	0.0183968	0.103424	-3.69956	0.104098	Renormalize	d14_d0_TB
ENSG00000135116.5_HRK	HRK	-0.99	0.0231	0.0687	-1.09659	0.152773	3.90876	0.00027198	0.00581086	0.32746	0.00535609	Renormalize	d14_d0_TB
ENSG00000135378.3_PRRG4	PRRG4	1.41	5.58e-08	8.09e-06	0.600882	5.58442	-4.68387	2.08924e-05	0.00104833	2.57451	0.000853689	Renormalize	d14_d0_TB
ENSG00000135424.11_ITGA7	ITGA7	1.2	1.06e-05	0.00029	0.949115	0.340101	-4.29989	7.61892e-05	0.00243394	1.45485	0.00214594	Renormalize	d14_d0_TB
ENSG00000135525.14_MAP7	MAP7	-1.05	7.73e-05	0.00118	-0.637531	0.87053	4.31881	7.15504e-05	0.00233706	1.53728	0.00204585	Renormalize	d14_d0_TB
ENSG00000135604.9_STX11	STX11	1.04	6.42e-07	4.38e-05	0.523631	5.9485	-5.07899	5.31783e-06	0.000476583	3.87609	0.000317104	Renormalize	d14_d0_TB
ENSG00000135636.9_DYSF	DYSF	1.17	1.26e-06	6.89e-05	0.553325	8.09835	-3.54665	0.000841096	0.0123532	-0.831587	0.0119908	Renormalize	d14_d0_TB
ENSG00000136231.9_IGF2BP3	IGF2BP3	1.27	0.000257	0.00272	0.42992	3.33329	-3.72087	0.000491746	0.00854967	-0.321182	0.00814089	Renormalize	d14_d0_TB
ENSG00000136514.2_RTP4	RTP4	2.04	1.07e-08	2.33e-06	0.786662	4.11554	-5.30766	2.37592e-06	0.000317641	4.66059	0.000180919	Renormalize	d14_d0_TB
ENSG00000137628.12_DDX60	DDX60	1.41	0.000204	0.00232	0.378743	6.49736	-3.54933	0.000834245	0.012271	-0.878969	0.0119119	Renormalize	d14_d0_TB
ENSG00000137757.6_CASP5	CASP5	1.48	4.1e-06	0.000149	0.897551	4.15273	-5.27241	2.69164e-06	0.000328661	4.53863	0.00019688	Renormalize	d14_d0_TB
ENSG00000137959.10_IFI44L	IFI44L	2.04	0.00166	0.0102	0.723108	6.07651	-3.61956	0.000672896	0.0106869	-0.685898	0.0102385	Renormalize	d14_d0_TB
ENSG00000137965.6_IFI44	IFI44	1.74	0.00079	0.00604	0.63913	5.58838	-3.54254	0.000851691	0.0124322	-0.909614	0.0120991	Renormalize	d14_d0_TB
ENSG00000138119.12_MYOF	MYOF	1.65	2.23e-08	4.24e-06	1.0568	4.92806	-5.92565	2.59553e-07	0.000103138	6.75871	3.49394e-05	Renormalize	d14_d0_TB
ENSG00000138311.11_ZNF365	ZNF365	-1.13	0.00152	0.00953	-0.300869	0.716341	1.92425	0.0598535	0.213532	-4.19764	0.22459	Renormalize	d14_d0_TB
ENSG00000138496.12_PARP9	PARP9	1.22	7.4e-07	4.69e-05	0.372742	8.08088	-3.99589	0.00020576	0.00481563	0.470937	0.00440769	Renormalize	d14_d0_TB
ENSG00000138722.5_MMRN1	MMRN1	0.45	0.135	0.246	0.411912	4.58606	-2.93312	0.00499769	0.0431828	-2.52328	0.0425163	Renormalize	d14_d0_TB
ENSG00000138772.8_ANXA3	ANXA3	1.24	3.15e-05	0.000632	0.776784	5.21754	-4.11377	0.000140474	0.00369032	0.775675	0.00333582	Renormalize	d14_d0_TB
ENSG00000138795.5_LEF1	LEF1	-1.01	3e-07	2.81e-05	-0.194662	6.16574	1.34764	0.183671	0.413407	-5.59749	0.442001	Renormalize	d14_d0_TB
ENSG00000139572.3_GPR84	GPR84	1.65	3.37e-06	0.000128	1.05318	1.07939	-4.8778	1.07185e-05	0.000704426	3.23873	0.000527431	Renormalize	d14_d0_TB
ENSG00000139832.3_RAB20	RAB20	1.29	4.21e-07	3.37e-05	0.643575	3.5196	-3.91569	0.000266035	0.00571887	0.241366	0.00528142	Renormalize	d14_d0_TB
ENSG00000140105.13_WARS	WARS	1.78	3.37e-07	3.02e-05	0.730406	7.96259	-5.29783	2.46016e-06	0.000322281	4.63558	0.000185405	Renormalize	d14_d0_TB
ENSG00000140464.15_PML	PML	1.21	2.08e-06	9.5e-05	0.423476	6.15701	-4.498	3.92762e-05	0.00158723	1.98007	0.00132942	Renormalize	d14_d0_TB
ENSG00000141574.3_SECTM1	SECTM1	1.39	1.74e-09	8.07e-07	0.461992	7.31567	-3.6547	0.000603809	0.0098543	-0.552273	0.00944623	Renormalize	d14_d0_TB
ENSG00000142089.11_IFITM3	IFITM3	1.25	0.00267	0.0142	0.972675	7.90058	-4.67271	2.17047e-05	0.00108629	2.57849	0.000877432	Renormalize	d14_d0_TB
ENSG00000143416.16_SELENBP1	SELENBP1	0.71	0.0996	0.198	-0.576415	8.51397	2.81305	0.00692919	0.0539923	-2.72995	0.0534123	Exacerbate	d14_d0_TB
ENSG00000143546.5_S100A8	S100A8	0.92	0.000195	0.00225	0.383695	7.7466	-1.55089	0.127049	0.333272	-5.23598	0.356456	Renormalize	d14_d0_TB
ENSG00000143595.8_AQP10	AQP10	0.9	0.00998	0.0371	0.246272	0.923817	-1.23258	0.223328	0.459872	-5.26206	0.494103	Renormalize	d14_d0_TB
ENSG00000143869.5_GDF7	GDF7	-1.24	0.000158	0.00196	0.20876	-1.43014	-0.877251	0.384422	0.621651	-5.16786	0.658388	Exacerbate	d14_d0_TB
ENSG00000144893.8_MED12L	MED12L	1.24	0.000119	0.00159	0.472986	2.7904	-3.73489	0.000470705	0.00830765	-0.235285	0.00788805	Renormalize	d14_d0_TB
ENSG00000145335.11_SNCA	SNCA	0.39	0.244	0.379	-0.75144	9.90807	4.30647	7.45437e-05	0.00240102	1.46874	0.0021089	Exacerbate	d14_d0_TB
ENSG00000145365.9_TIFA	TIFA	1.53	1.46e-09	7.58e-07	0.72563	4.92592	-5.1668	3.90696e-06	0.000403492	4.17006	0.000256888	Renormalize	d14_d0_TB
ENSG00000145685.9_LHFPL2	LHFPL2	1.85	1.84e-08	3.67e-06	0.616792	5.52955	-4.80753	1.3664e-05	0.000803337	2.97663	0.000625096	Renormalize	d14_d0_TB
ENSG00000146859.5_TMEM140	TMEM140	1.17	1.7e-07	1.85e-05	0.33688	7.32845	-3.15394	0.00268688	0.0285493	-1.92796	0.0276066	Renormalize	d14_d0_TB
ENSG00000148346.7_LCN2	LCN2	1.06	0.0171	0.055	0.0988599	3.50177	-0.451646	0.653419	0.818619	-6.30848	0.844539	Renormalize	d14_d0_TB
ENSG00000148450.8_MSRB2	MSRB2	1.05	1.02e-07	1.24e-05	0.561989	3.20613	-5.25864	2.82596e-06	0.000328661	4.51637	0.000203417	Renormalize	d14_d0_TB
ENSG00000148926.5_ADM	ADM	1.28	3.64e-06	0.000135	0.855338	5.27655	-5.37229	1.88915e-06	0.000294994	4.86104	0.000153323	Renormalize	d14_d0_TB
ENSG00000149131.11_SERPING1	SERPING1	3.1	1.76e-09	8.07e-07	1.19253	5.96329	-5.86352	3.2488e-07	0.000110531	6.54431	4.11329e-05	Renormalize	d14_d0_TB
ENSG00000150337.9_FCGR1A	FCGR1A	2.92	8.93e-12	3.62e-08	0.798493	5.8571	-4.63432	2.47425e-05	0.00118303	2.41692	0.00096534	Renormalize	d14_d0_TB
ENSG00000152229.14_PSTPIP2	PSTPIP2	1.58	1.21e-10	1.18e-07	0.674987	6.47004	-5.30531	2.39578e-06	0.000318117	4.64134	0.000182176	Renormalize	d14_d0_TB
ENSG00000152766.5_ANKRD22	ANKRD22	4.24	1.5e-10	1.18e-07	1.25469	3.89045	-4.90764	9.665e-06	0.000666028	3.33927	0.000489367	Renormalize	d14_d0_TB
ENSG00000154027.14_AK5	AK5	-1.13	2.47e-07	2.4e-05	-0.260173	1.69686	1.34367	0.184943	0.415075	-5.21492	0.44365	Renormalize	d14_d0_TB
ENSG00000154319.10_FAM167A	FAM167A	-0.94	0.00372	0.0183	-0.144749	-1.05169	0.597538	0.552765	0.753398	-5.42063	0.784999	Renormalize	d14_d0_TB
ENSG00000154451.10_GBP5	GBP5	2.89	8.52e-12	3.62e-08	0.770305	10.5862	-4.43829	4.80147e-05	0.00181295	1.88735	0.00153236	Renormalize	d14_d0_TB
ENSG00000154917.6_RAB6B	RAB6B	0.93	0.0044	0.0206	-0.0734983	1.77079	0.433883	0.666184	0.82749	-6.05891	0.851617	Exacerbate	d14_d0_TB
ENSG00000155363.14_MOV10	MOV10	1.09	5.42e-06	0.000179	0.451658	5.34273	-4.38041	5.82797e-05	0.00205336	1.60185	0.00177144	Renormalize	d14_d0_TB
ENSG00000155629.10_PIK3AP1	PIK3AP1	1.04	6.43e-07	4.38e-05	0.504014	8.45071	-5.33046	2.19151e-06	0.000305392	4.75022	0.000170132	Renormalize	d14_d0_TB
ENSG00000156113.16_KCNMA1	KCNMA1	2.52	8.94e-06	0.000259	0.906326	-0.320885	-2.95408	0.0047168	0.0415252	-2.07773	0.0409066	Renormalize	d14_d0_TB
ENSG00000156587.11_UBE2L6	UBE2L6	1.43	3.42e-07	3.03e-05	0.522894	7.19067	-4.61265	2.66371e-05	0.00122093	2.36748	0.00101055	Renormalize	d14_d0_TB
ENSG00000157551.12_KCNJ15	KCNJ15	1.25	1.22e-06	6.78e-05	0.612217	8.06077	-3.79778	0.000386511	0.00731746	-0.113359	0.00688071	Renormalize	d14_d0_TB
ENSG00000158050.4_DUSP2	DUSP2	-0.33	0.199	0.327	-0.382373	1.57501	1.97478	0.0536624	0.200735	-4.2389	0.210132	Renormalize	d14_d0_TB
ENSG00000158406.2_HIST1H4H	HIST1H4H	1.03	9.48e-05	0.00137	0.189009	4.05397	-2.13842	0.0372445	0.160339	-4.26868	0.166222	Renormalize	d14_d0_TB
ENSG00000158578.14_ALAS2	ALAS2	0.94	0.045	0.111	-0.167279	11.7214	0.866616	0.39017	0.626357	-5.80568	0.662989	Exacerbate	d14_d0_TB
ENSG00000158714.6_SLAMF8	SLAMF8	1.8	9.37e-09	2.15e-06	0.743551	1.90785	-3.81122	0.000370495	0.00713888	0.0557557	0.00667335	Renormalize	d14_d0_TB
ENSG00000159189.7_C1QC	C1QC	4.22	1.06e-08	2.33e-06	1.65734	0.198393	-4.30813	7.41342e-05	0.00239574	1.45077	0.0021012	Renormalize	d14_d0_TB
ENSG00000160191.13_PDE9A	PDE9A	-1.21	1.07e-05	0.000291	-0.319643	0.262211	1.58706	0.118617	0.320052	-4.67632	0.341866	Renormalize	d14_d0_TB
ENSG00000160307.5_S100B	S100B	-1.58	0.00482	0.0219	-0.147054	1.53444	0.540219	0.591374	0.780197	-5.92487	0.80892	Renormalize	d14_d0_TB
ENSG00000160932.6_LY6E	LY6E	1.26	0.00112	0.00766	0.46032	5.88016	-2.53758	0.0142279	0.0874416	-3.47035	0.0877686	Renormalize	d14_d0_TB
ENSG00000161640.11_SIGLEC11	SIGLEC11	1.41	0.0127	0.0441	1.16787	-0.928351	-3.46297	0.00108354	0.0148211	-0.910426	0.0143712	Renormalize	d14_d0_TB
ENSG00000161944.12_ASGR2	ASGR2	1.14	3.15e-07	2.87e-05	0.610393	2.51907	-4.82252	1.29757e-05	0.000785235	3.10462	0.000603032	Renormalize	d14_d0_TB
ENSG00000162433.10_AK4	AK4	1.56	2.67e-05	0.000556	0.493698	-0.884308	-2.74957	0.0082099	0.0606085	-2.51583	0.0600221	Renormalize	d14_d0_TB
ENSG00000162512.11_SDC3	SDC3	2.29	1.5e-09	7.58e-07	0.781536	1.77149	-3.72057	0.000492193	0.00854967	-0.197226	0.00814623	Renormalize	d14_d0_TB
ENSG00000162576.11_MXRA8	MXRA8	-1.09	0.0151	0.0501	-0.340548	-3.57086	1.09117	0.280275	0.520622	-4.77421	0.558348	Renormalize	d14_d0_TB
ENSG00000162645.8_GBP2	GBP2	1.31	1.96e-09	8.23e-07	0.397072	9.23799	-3.98069	0.000216061	0.0049897	0.459141	0.00457077	Renormalize	d14_d0_TB
ENSG00000162654.8_GBP4	GBP4	1.83	5.85e-08	8.37e-06	0.571075	7.47958	-4.73022	1.78263e-05	0.000942956	2.75242	0.000757945	Renormalize	d14_d0_TB
ENSG00000162747.5_FCGR3B	FCGR3B	1	5.93e-06	0.00019	0.344572	10.4179	-2.34376	0.022984	0.118954	-3.70279	0.12069	Renormalize	d14_d0_TB
ENSG00000162772.12_ATF3	ATF3	2.52	3.86e-07	3.2e-05	0.849159	1.74778	-4.96164	8.01136e-06	0.00060556	3.54272	0.000432514	Renormalize	d14_d0_TB
ENSG00000163220.10_S100A9	S100A9	0.89	1.55e-05	0.000375	0.549427	10.7204	-3.03589	0.00375558	0.0358005	-2.09042	0.0349488	Renormalize	d14_d0_TB
ENSG00000163221.7_S100A12	S100A12	0.72	0.00479	0.0218	0.50039	5.44355	-2.15661	0.0357239	0.156414	-4.26669	0.161793	Renormalize	d14_d0_TB
ENSG00000163251.3_FZD5	FZD5	1.44	7.55e-08	1.01e-05	-0.0317403	2.80732	0.36121	0.719419	0.860807	-6.24268	0.880038	Exacerbate	d14_d0_TB
ENSG00000163520.9_FBLN2	FBLN2	-1.02	0.000818	0.00617	-0.312396	-1.33471	1.23885	0.221014	0.457328	-4.8844	0.491174	Renormalize	d14_d0_TB
ENSG00000163568.9_AIM2	AIM2	2.23	1.55e-10	1.18e-07	0.844517	4.43104	-5.00976	6.77432e-06	0.00055095	3.6558	0.000382162	Renormalize	d14_d0_TB
ENSG00000163814.3_CDCP1	CDCP1	2.11	1.65e-08	3.48e-06	0.584343	0.869364	-3.62454	0.000662657	0.0105874	-0.427184	0.0101179	Renormalize	d14_d0_TB
ENSG00000163958.9_ZDHHC19	ZDHHC19	1.69	1.1e-05	0.000296	0.776116	-1.31337	-2.79133	0.00734491	0.0561996	-2.43149	0.055644	Renormalize	d14_d0_TB
ENSG00000164047.3_CAMP	CAMP	1.02	0.00931	0.0354	0.167084	2.3087	-0.799826	0.427484	0.656857	-5.94148	0.693642	Renormalize	d14_d0_TB
ENSG00000164125.11_FAM198B	FAM198B	1.01	5.69e-06	0.000185	0.497631	5.88039	-4.83188	1.25629e-05	0.000768697	3.0582	0.000591539	Renormalize	d14_d0_TB
ENSG00000164136.12_IL15	IL15	1.18	4.53e-08	7.26e-06	0.404729	3.44519	-4.02219	0.000189039	0.00454415	0.566527	0.00414357	Renormalize	d14_d0_TB
ENSG00000164344.11_KLKB1	KLKB1	-1.03	0.000762	0.00591	-0.291488	-0.478186	1.36541	0.178056	0.406632	-4.85102	0.434339	Renormalize	d14_d0_TB
ENSG00000164821.4_DEFA4	DEFA4	1.24	0.0208	0.0635	-0.524274	0.206662	1.92571	0.0596664	0.213371	-4.17523	0.224271	Exacerbate	d14_d0_TB
ENSG00000164850.10_GPER	GPER1	1.04	0.00128	0.00839	0.141952	-1.82286	-0.470934	0.639675	0.8098	-5.38178	0.836425	Renormalize	d14_d0_TB
ENSG00000165029.11_ABCA1	ABCA1	1.29	1.27e-05	0.000327	0.0507064	7.09954	-0.39664	0.693271	0.844677	-6.36981	0.866794	Renormalize	d14_d0_TB
ENSG00000165490.8_C11orf82	DDIAS	0.89	0.000141	0.0018	0.649912	2.80153	-6.29137	6.8816e-08	4.97489e-05	8.00203	1.26719e-05	Renormalize	d14_d0_TB
ENSG00000165521.11_EML5	EML5	-1.04	4.4e-06	0.000156	-0.118871	1.81864	0.953414	0.344832	0.586041	-5.67664	0.623442	Renormalize	d14_d0_TB
ENSG00000165626.12_BEND7	BEND7	0.87	0.0288	0.0806	0.181696	1.41424	-0.877461	0.384309	0.621588	-5.70704	0.65828	Renormalize	d14_d0_TB
ENSG00000165810.12_BTNL9	BTNL9	-1.75	1.19e-05	0.00031	0.140302	-2.96227	-0.534854	0.595051	0.782971	-5.1569	0.811145	Exacerbate	d14_d0_TB
ENSG00000165949.8_IFI27	IFI27	2.67	0.00148	0.00934	-0.375548	2.591	1.26034	0.213224	0.448784	-5.53251	0.481221	Exacerbate	d14_d0_TB
ENSG00000166002.2_SMCO4	SMCO4	1.16	3.28e-06	0.000127	0.54006	2.43784	-4.53137	3.50916e-05	0.00145991	2.18471	0.00122696	Renormalize	d14_d0_TB
ENSG00000166278.10_C2	C2	2.2	1.77e-06	8.43e-05	1.32677	0.933231	-6.83131	9.5862e-09	3.11855e-05	9.41999	2.6416e-06	Renormalize	d14_d0_TB
ENSG00000166527.3_CLEC4D	CLEC4D	1.24	1.96e-05	0.000442	0.497251	3.80364	-3.46621	0.00107302	0.0146874	-1.07372	0.0142575	Renormalize	d14_d0_TB
ENSG00000166839.12_ANKDD1A	ANKDD1A	1.22	0.000216	0.0024	0.364327	1.09585	-2.0547	0.0449948	0.18034	-4.05477	0.187802	Renormalize	d14_d0_TB
ENSG00000167100.10_SAMD14	SAMD14	0.86	0.00693	0.0285	0.811665	0.605582	-4.00433	0.000200245	0.0047205	0.626105	0.00432364	Renormalize	d14_d0_TB
ENSG00000167105.3_TMEM92	TMEM92	2.04	0.000531	0.00451	1.02322	-2.15125	-3.09581	0.00317132	0.0319109	-1.89191	0.03108	Renormalize	d14_d0_TB
ENSG00000167371.12_PRRT2	PRRT2	-1.01	0.00048	0.00419	0.0828404	-2.15384	-0.380145	0.7054	0.852763	-5.33943	0.873095	Exacerbate	d14_d0_TB
ENSG00000167768.4_KRT1	KRT1	0.47	0.332	0.475	-0.625335	5.74407	2.93066	0.00503168	0.0433613	-2.53528	0.0427125	Exacerbate	d14_d0_TB
ENSG00000168004.5_HRASLS5	HRASLS5	-0.48	0.21	0.339	-0.766937	-1.19908	3.14882	0.00272657	0.0288599	-1.665	0.0278917	Renormalize	d14_d0_TB
ENSG00000168062.5_BATF2	BATF2	3.27	3e-09	1.14e-06	0.925398	4.63879	-4.28237	8.07406e-05	0.00252966	1.30635	0.00223337	Renormalize	d14_d0_TB
ENSG00000168394.9_TAP1	TAP1	1.36	4.09e-09	1.31e-06	0.472464	8.02275	-3.57307	0.00077596	0.0116685	-0.762195	0.0113283	Renormalize	d14_d0_TB
ENSG00000168824.10_NSG1	NSG1	-0.7	0.0326	0.0883	-0.0925419	1.06252	0.424867	0.672702	0.831358	-5.87764	0.855155	Renormalize	d14_d0_TB
ENSG00000168899.4_VAMP5	VAMP5	1.87	5.02e-09	1.45e-06	0.787118	2.31433	-4.63377	2.47891e-05	0.00118303	2.51011	0.000966429	Renormalize	d14_d0_TB
ENSG00000169026.8_MFSD7	MFSD7	1.05	9.57e-07	5.68e-05	0.376239	1.56784	-2.4131	0.0194109	0.106817	-3.41976	0.107943	Renormalize	d14_d0_TB
ENSG00000169031.14_COL4A3	COL4A3	-1.25	0.000299	0.00301	0.164086	-0.366098	-0.924982	0.359287	0.598924	-5.32172	0.636372	Exacerbate	d14_d0_TB
ENSG00000169245.4_CXCL10	CXCL10	2.44	0.000204	0.00232	0.298596	0.220919	-1.28665	0.203966	0.438896	-5.07427	0.469318	Renormalize	d14_d0_TB
ENSG00000169439.7_SDC2	SDC2	-0.97	0.00168	0.0102	-0.917664	-0.600754	4.16157	0.000120175	0.0033367	0.918207	0.00299387	Renormalize	d14_d0_TB
ENSG00000169877.5_AHSP	AHSP	0.77	0.0279	0.0788	-0.543751	6.27941	2.02747	0.0478011	0.187017	-4.50217	0.195045	Exacerbate	d14_d0_TB
ENSG00000170439.5_METTL7B	METTL7B	3.75	1.45e-05	0.000356	1.67475	-0.59976	-4.31495	7.24743e-05	0.00234988	1.33029	0.00206666	Renormalize	d14_d0_TB
ENSG00000170485.12_NPAS2	NPAS2	-1.03	7.02e-05	0.00111	0.0787242	-0.508232	-0.345574	0.73107	0.867146	-5.59812	0.886008	Exacerbate	d14_d0_TB
ENSG00000170581.9_STAT2	STAT2	1.12	7.25e-06	0.000222	0.278984	7.84857	-3.03296	0.00378653	0.0359656	-2.22147	0.0351558	Renormalize	d14_d0_TB
ENSG00000171368.10_TPPP	TPPP	-0.28	0.42	0.56	-0.535993	-0.417283	2.9566	0.00468415	0.0413523	-2.06845	0.0407088	Renormalize	d14_d0_TB
ENSG00000171631.10_P2RY6	P2RY6	1.09	0.000215	0.0024	0.426813	-0.871505	-2.37454	0.0213311	0.11345	-3.25807	0.114869	Renormalize	d14_d0_TB
ENSG00000171729.9_TMEM51	TMEM51	1.51	2.76e-05	0.000568	0.664156	-0.929041	-2.99873	0.00416695	0.0382759	-1.98299	0.03758	Renormalize	d14_d0_TB
ENSG00000171798.13_KNDC1	KNDC1	-0.65	0.129	0.238	-0.35515	-1.47328	1.27217	0.209024	0.444643	-4.84236	0.475962	Renormalize	d14_d0_TB
ENSG00000171860.4_C3AR1	C3AR1	1.26	2.94e-06	0.000121	0.512156	4.09049	-3.78683	0.000400049	0.00748663	-0.174293	0.0070538	Renormalize	d14_d0_TB
ENSG00000172159.11_FRMD3	FRMD3	1.43	2.35e-06	0.000104	0.572467	4.17741	-5.30953	2.36022e-06	0.000317641	4.66285	0.000180075	Renormalize	d14_d0_TB
ENSG00000172232.5_AZU1	AZU1	1.21	0.00669	0.0277	-0.436154	-0.989053	1.84522	0.0707553	0.236058	-4.15104	0.249761	Exacerbate	d14_d0_TB
ENSG00000172493.16_AFF1	AFF1	1.06	1.98e-07	2.05e-05	0.0829303	8.1195	-1.0119	0.316314	0.558359	-5.89394	0.595844	Renormalize	d14_d0_TB
ENSG00000173114.8_LRRN3	LRRN3	-1.49	0.000372	0.00353	-0.291783	2.00686	0.977799	0.332742	0.574253	-5.65009	0.612463	Renormalize	d14_d0_TB
ENSG00000173193.9_PARP14	PARP14	1.27	1.14e-05	0.000305	0.265138	9.48227	-2.78052	0.00756045	0.0573636	-2.77703	0.0567799	Renormalize	d14_d0_TB
ENSG00000173369.11_C1QB	C1QB	3.47	3.12e-09	1.15e-06	1.59179	2.66689	-6.16666	1.08324e-07	6.56608e-05	7.56757	1.78428e-05	Renormalize	d14_d0_TB
ENSG00000173372.12_C1QA	C1QA	2.7	3.44e-07	3.03e-05	1.36793	2.46108	-5.1709	3.85094e-06	0.00040196	4.23493	0.000254227	Renormalize	d14_d0_TB
ENSG00000173391.4_OLR1	OLR1	0.73	0.247	0.381	-0.088468	0.0123714	0.386192	0.700945	0.849692	-5.74766	0.870552	Exacerbate	d14_d0_TB
ENSG00000173578.6_XCR1	XCR1	-1.27	3.48e-05	0.00068	-0.169998	-1.6469	0.886236	0.379608	0.616847	-5.14654	0.654324	Renormalize	d14_d0_TB
ENSG00000173585.11_CCR9	CCR9	-1.38	7.09e-08	9.91e-06	0.171436	0.311338	-0.803799	0.425205	0.655127	-5.53609	0.69161	Exacerbate	d14_d0_TB
ENSG00000173821.15_RNF213	RNF213	1.07	2.37e-05	0.00051	0.285711	10.4919	-3.40681	0.00128213	0.0167139	-1.13788	0.0162324	Renormalize	d14_d0_TB
ENSG00000174326.7_SLC16A11	SLC16A11	-0.74	0.0109	0.0396	-0.076957	-3.38779	0.250323	0.803333	0.908105	-5.18084	0.920824	Renormalize	d14_d0_TB
ENSG00000174348.9_PODN	PODN	-1.04	0.00804	0.0317	-0.218688	-1.51728	0.777264	0.440557	0.667383	-5.2207	0.7035	Renormalize	d14_d0_TB
ENSG00000174944.4_P2RY14	P2RY14	1.84	2.94e-07	2.78e-05	0.771596	5.84421	-3.90862	0.0002721	0.00581086	0.157787	0.00535756	Renormalize	d14_d0_TB
ENSG00000175445.10_LPL	LPL	-1.69	0.00278	0.0146	-0.453644	-1.83124	1.43278	0.15796	0.380175	-4.60352	0.404967	Renormalize	d14_d0_TB
ENSG00000175643.7_RMI2	RMI2	2.32	4.86e-08	7.37e-06	0.799414	1.69796	-4.37129	6.0081e-05	0.00209965	1.70907	0.0018137	Renormalize	d14_d0_TB
ENSG00000175894.10_TSPEAR	TSPEAR	-1.35	0.00453	0.021	-0.790484	-3.1745	2.37229	0.0214479	0.113944	-3.29206	0.115254	Renormalize	d14_d0_TB
ENSG00000175920.11_DOK7	DOK7	-1.08	9.12e-05	0.00133	0.114891	-3.57022	-0.363641	0.717614	0.860123	-5.1298	0.879352	Exacerbate	d14_d0_TB
ENSG00000175928.5_LRRN1	LRRN1	1.14	0.000547	0.0046	0.314795	0.618083	-1.35606	0.180994	0.409745	-5.04619	0.438288	Renormalize	d14_d0_TB
ENSG00000177409.7_SAMD9L	SAMD9L	1.45	1.11e-06	6.26e-05	0.410211	8.92598	-4.14401	0.000127278	0.00345528	0.941261	0.00310673	Renormalize	d14_d0_TB
ENSG00000177989.9_ODF3B	ODF3B	1.68	1.36e-09	7.51e-07	0.630553	4.07816	-4.18999	0.000109486	0.003152	1.03779	0.00279537	Renormalize	d14_d0_TB
ENSG00000179044.11_EXOC3L1	EXOC3L1	1.38	0.00168	0.0102	0.56514	-1.74451	-2.05666	0.0447984	0.1798	-3.76391	0.187289	Renormalize	d14_d0_TB
ENSG00000179331.2_RAB39A	RAB39A	1.37	0.000386	0.00361	0.527948	1.91005	-4.88833	1.03343e-05	0.000683779	3.31689	0.000513269	Renormalize	d14_d0_TB
ENSG00000179869.10_ABCA13	ABCA13	1.44	0.0106	0.0388	0.144892	3.14372	-0.731022	0.468077	0.688864	-6.09046	0.724385	Renormalize	d14_d0_TB
ENSG00000180061.5_TMEM150B	TMEM150B	1.17	4.13e-06	0.000149	0.650283	1.32755	-3.49193	0.00099294	0.0139596	-0.799495	0.0135219	Renormalize	d14_d0_TB
ENSG00000181381.9_DDX60L	DDX60L	1.09	0.000168	0.00204	0.396433	8.53548	-3.61893	0.0006742	0.0106903	-0.616253	0.0102517	Renormalize	d14_d0_TB
ENSG00000181634.7_TNFSF15	TNFSF15	1.17	0.00124	0.00818	0.427346	0.111365	-3.42027	0.00123161	0.0162103	-0.958275	0.0157725	Renormalize	d14_d0_TB
ENSG00000182230.7_FAM153B	FAM153B	-1.04	0.00101	0.00714	-0.108128	-0.844174	0.565231	0.57437	0.769308	-5.49616	0.798834	Renormalize	d14_d0_TB
ENSG00000182541.13_LIMK2	LIMK2	1.11	1.52e-07	1.71e-05	0.49765	8.04779	-3.681	0.000556616	0.00928619	-0.453312	0.0088882	Renormalize	d14_d0_TB
ENSG00000182557.3_SPNS3	SPNS3	-0.49	0.111	0.214	-0.578566	0.744139	2.9794	0.00439723	0.0395257	-2.0631	0.0389573	Renormalize	d14_d0_TB
ENSG00000182983.10_ZNF662	ZNF662	-1.18	5.73e-06	0.000186	-0.428698	-0.408175	2.20586	0.0318778	0.146164	-3.59271	0.150111	Renormalize	d14_d0_TB
ENSG00000183019.3_C19orf59	MCEMP1	0.84	0.00185	0.0109	0.885563	2.76012	-3.86194	0.000315623	0.00637088	0.128558	0.00593538	Renormalize	d14_d0_TB
ENSG00000183087.9_GAS6	GAS6	1.32	1.87e-07	2e-05	0.775401	1.13814	-4.59472	2.83114e-05	0.0012733	2.37849	0.00105628	Renormalize	d14_d0_TB
ENSG00000183347.13_GBP6	GBP6	3.63	7.9e-11	1.07e-07	1.30886	2.40252	-5.52584	1.09313e-06	0.000229064	5.40182	0.000103913	Renormalize	d14_d0_TB
ENSG00000183691.4_NOG	NOG	-1.41	1.56e-06	7.9e-05	-0.136874	0.206263	0.52439	0.602256	0.787682	-5.67524	0.815199	Renormalize	d14_d0_TB
ENSG00000183762.8_KREMEN1	KREMEN1	2.02	1.89e-08	3.71e-06	0.954728	6.2963	-4.79485	1.42745e-05	0.000829237	2.94454	0.000646458	Renormalize	d14_d0_TB
ENSG00000184500.10_PROS1	PROS1	0.85	0.0115	0.0409	0.287851	3.0687	-1.97721	0.0533796	0.200188	-4.48467	0.209457	Renormalize	d14_d0_TB
ENSG00000184557.3_SOCS3	SOCS3	1.27	1.18e-05	0.00031	0.839888	6.38907	-4.20426	0.000104473	0.0030573	1.06559	0.00270393	Renormalize	d14_d0_TB
ENSG00000185338.4_SOCS1	SOCS1	2.05	5.59e-07	4.02e-05	0.696513	1.12644	-3.89079	0.000287991	0.00597375	0.305986	0.00556472	Renormalize	d14_d0_TB
ENSG00000185339.4_TCN2	TCN2	1.86	1.66e-08	3.48e-06	0.961327	2.5663	-5.42351	1.5746e-06	0.000271987	5.06813	0.000134702	Renormalize	d14_d0_TB
ENSG00000185499.12_MUC1	MUC1	1.16	1.84e-06	8.63e-05	0.607675	-1.9157	-2.83512	0.00652905	0.0519741	-2.38729	0.0512667	Renormalize	d14_d0_TB
ENSG00000185507.15_IRF7	IRF7	1.14	0.000104	0.00144	0.48519	5.4326	-2.66759	0.0101861	0.0698603	-3.17703	0.0696197	Renormalize	d14_d0_TB
ENSG00000185885.11_IFITM1	IFITM1	1.17	1.72e-06	8.29e-05	0.529259	7.26164	-2.83472	0.00653609	0.052009	-2.73333	0.0512945	Renormalize	d14_d0_TB
ENSG00000185909.10_KLHDC8B	KLHDC8B	1.2	6.76e-07	4.47e-05	0.0166356	2.68574	-0.107727	0.914631	0.963708	-6.26609	0.967608	Renormalize	d14_d0_TB
ENSG00000186583.7_SPATC1	SPATC1	0.99	0.009	0.0344	0.780633	-2.31746	-2.20125	0.0322221	0.146812	-3.52881	0.151073	Renormalize	d14_d0_TB
ENSG00000186818.8_LILRB4	LILRB4	1.07	9.34e-07	5.62e-05	0.582169	4.23628	-5.77847	4.4152e-07	0.000139	6.25641	5.22011e-05	Renormalize	d14_d0_TB
ENSG00000187017.10_ESPN	ESPN	-1.17	0.00521	0.0232	-0.914672	3.74145	3.59814	0.000718649	0.0111873	-0.701379	0.0107405	Renormalize	d14_d0_TB
ENSG00000187244.5_BCAM	BCAM	1.41	0.00783	0.031	-1.26867	1.14994	4.14012	0.000128905	0.0034849	1.0214	0.00313403	Exacerbate	d14_d0_TB
ENSG00000187554.7_TLR5	TLR5	1.18	1e-07	1.23e-05	0.766097	5.36581	-5.27199	2.69571e-06	0.000328661	4.5217	0.000196947	Renormalize	d14_d0_TB
ENSG00000187608.5_ISG15	ISG15	1.93	0.000832	0.00624	0.3799	3.73776	-1.46088	0.150119	0.368241	-5.37128	0.392779	Renormalize	d14_d0_TB
ENSG00000187862.6_TTC24	TTC24	-1.23	9.23e-07	5.59e-05	-0.246612	0.613591	1.87257	0.0668072	0.227854	-4.29371	0.2408	Renormalize	d14_d0_TB
ENSG00000188011.5_CXXC11	RTP5	-0.74	0.0323	0.0878	-0.140773	-3.12549	0.495187	0.622573	0.799895	-5.16674	0.826798	Renormalize	d14_d0_TB
ENSG00000188282.8_RUFY4	RUFY4	1.8	2.32e-08	4.3e-06	0.662105	0.334283	-4.08705	0.000153232	0.00394062	0.840092	0.0035571	Renormalize	d14_d0_TB
ENSG00000188313.8_PLSCR1	PLSCR1	1.41	1.24e-05	0.000322	0.646731	6.62676	-4.80064	1.39926e-05	0.000820186	2.96593	0.000636648	Renormalize	d14_d0_TB
ENSG00000188672.12_RHCE	RHCE	0.62	0.141	0.254	-0.74828	1.50945	3.57962	0.000760588	0.0115532	-0.583403	0.0111679	Exacerbate	d14_d0_TB
ENSG00000188820.8_FAM26F	FAM26F	1.85	5.48e-09	1.52e-06	0.684018	3.35662	-3.86589	0.000311695	0.00631772	0.106042	0.00588208	Renormalize	d14_d0_TB
ENSG00000188906.9_LRRK2	LRRK2	1.09	7.29e-07	4.64e-05	0.277926	10.2337	-2.689	0.00963178	0.067307	-2.95651	0.0669525	Renormalize	d14_d0_TB
ENSG00000196141.7_SPATS2L	SPATS2L	1.62	0.000142	0.00181	0.35472	2.72988	-2.81173	0.0069538	0.0541193	-2.65323	0.0535323	Renormalize	d14_d0_TB
ENSG00000196358.6_NTNG2	NTNG2	1.13	1.61e-06	7.92e-05	0.279166	4.47971	-2.34982	0.02265	0.117926	-3.86348	0.119552	Renormalize	d14_d0_TB
ENSG00000196415.5_PRTN3	PRTN3	2.42	0.000265	0.00277	-0.441138	-1.84247	1.34327	0.18507	0.415195	-4.72779	0.443818	Exacerbate	d14_d0_TB
ENSG00000196517.7_SLC6A9	SLC6A9	1.25	0.00135	0.00869	-0.553067	3.15694	2.82792	0.00665726	0.0526298	-2.69255	0.0519322	Exacerbate	d14_d0_TB
ENSG00000196581.6_AJAP1	AJAP1	-1.33	0.000474	0.00416	-0.669542	-0.625869	2.44928	0.0177523	0.101052	-3.12439	0.101704	Renormalize	d14_d0_TB
ENSG00000196743.4_GM2A	GM2A	1.08	1.37e-07	1.56e-05	0.551269	5.88676	-6.49458	3.28062e-08	4.22305e-05	8.73603	7.15469e-06	Renormalize	d14_d0_TB
ENSG00000197272.2_IL27	IL27	2.12	3.16e-07	2.87e-05	0.818655	-1.15069	-2.70032	0.00935006	0.0661522	-2.61741	0.0656371	Renormalize	d14_d0_TB
ENSG00000197353.3_LYPD2	LYPD2	-0.75	0.0774	0.164	-0.214606	-2.09727	0.626469	0.533773	0.739972	-5.2557	0.772294	Renormalize	d14_d0_TB
ENSG00000197561.2_ELANE	ELANE	1.68	0.000569	0.00472	-0.381866	-0.0136556	1.63757	0.107605	0.301989	-4.59093	0.322453	Exacerbate	d14_d0_TB
ENSG00000197646.6_PDCD1LG2	PDCD1LG2	4.1	5.85e-11	8.9e-08	1.48921	2.30129	-6.23735	8.37707e-08	5.83971e-05	7.77011	1.46648e-05	Renormalize	d14_d0_TB
ENSG00000197728.5_RPS26	RPS26	-1.16	0.00484	0.022	-0.0627084	6.36547	0.70156	0.48611	0.704872	-6.23341	0.73801	Renormalize	d14_d0_TB
ENSG00000197903.6_HIST1H2BK	HIST1H2BK	1.06	4.25e-09	1.33e-06	0.354319	5.88243	-4.43316	4.88467e-05	0.0018224	1.7714	0.00154947	Renormalize	d14_d0_TB
ENSG00000198019.8_FCGR1B	FCGR1B	2.22	1.42e-10	1.18e-07	0.653149	4.32149	-4.56825	3.09727e-05	0.0013494	2.21603	0.00112825	Renormalize	d14_d0_TB
ENSG00000198216.6_CACNA1E	CACNA1E	2.11	1.49e-10	1.18e-07	0.78277	4.79532	-4.1657	0.000118559	0.00330719	0.94174	0.00296495	Renormalize	d14_d0_TB
ENSG00000198753.7_PLXNB3	PLXNB3	0.8	0.0347	0.092	0.0672945	-1.25346	-0.306357	0.760567	0.883042	-5.5813	0.900354	Renormalize	d14_d0_TB
ENSG00000198756.6_COLGALT2	COLGALT2	-1.02	0.00172	0.0104	-0.343237	0.864391	2.12171	0.038691	0.163926	-3.87933	0.170226	Renormalize	d14_d0_TB
ENSG00000198785.4_GRIN3A	GRIN3A	2.72	3.59e-07	3.1e-05	1.10002	0.882499	-5.73355	5.19019e-07	0.000153496	5.86309	5.90713e-05	Renormalize	d14_d0_TB
ENSG00000198814.8_GK	GK	1.28	1.86e-09	8.07e-07	0.470304	6.39656	-3.55363	0.000823404	0.0121756	-0.86585	0.0118032	Renormalize	d14_d0_TB
ENSG00000198829.4_SUCNR1	SUCNR1	1.1	0.0158	0.0518	0.259133	0.968973	-1.6975	0.0956343	0.281707	-4.63497	0.300118	Renormalize	d14_d0_TB
ENSG00000198959.7_TGM2	TGM2	1.88	1.34e-05	0.000339	-0.500591	4.48784	2.43959	0.0181834	0.102816	-3.68039	0.103353	Exacerbate	d14_d0_TB
ENSG00000203666.8_EFCAB2	EFCAB2	1.57	1.08e-09	6.28e-07	0.718838	2.88095	-5.5698	9.34107e-07	0.000202587	5.56042	9.31038e-05	Renormalize	d14_d0_TB
ENSG00000203814.5_HIST2H2BF	HIST2H2BF	1.18	4.26e-05	0.000779	0.16029	4.59615	-1.85545	0.0692567	0.233637	-4.8219	0.246436	Renormalize	d14_d0_TB
ENSG00000204020.5_LIPN	LIPN	1.03	0.000696	0.00551	0.0369404	1.96164	-0.197108	0.844518	0.93094	-6.12858	0.939089	Renormalize	d14_d0_TB
ENSG00000204267.9_TAP2	TAP2	1.05	1.51e-10	1.18e-07	0.256104	6.47273	-3.00438	0.00410174	0.0378186	-2.34187	0.0371583	Renormalize	d14_d0_TB
ENSG00000204345.1_CD300LD	CD300LD	1.96	0.00722	0.0293	0.220932	0.287923	-1.03913	0.303596	0.545963	-5.33267	0.583075	Renormalize	d14_d0_TB
ENSG00000204936.5_CD177	CD177	2.22	0.00087	0.0064	2.03856	3.76211	-4.66261	2.24672e-05	0.00110742	2.55102	0.000897637	Renormalize	d14_d0_TB
ENSG00000205809.5_KLRC2	KLRC2	-1.35	0.00565	0.0245	-0.0361461	-0.192904	0.125525	0.900596	0.957896	-5.71738	0.962287	Renormalize	d14_d0_TB
ENSG00000205846.3_CLEC6A	CLEC6A	1.98	1.41e-05	0.000352	0.47119	0.674212	-3.51709	0.00092012	0.0131961	-0.70856	0.0127828	Renormalize	d14_d0_TB
ENSG00000211637.2_IGLV4-69	IGLV4-69	-1.48	0.00203	0.0117	1.08926	-0.217386	-3.50719	0.000948149	0.0135285	-0.740191	0.0130853	Exacerbate	d14_d0_TB
ENSG00000211640.2_IGLV6-57	IGLV6-57	-0.17	0.734	0.822	1.11255	1.28548	-4.98291	7.43949e-06	0.000580845	3.60018	0.000409046	Exacerbate	d14_d0_TB
ENSG00000211663.2_IGLV3-19	IGLV3-19	0.1	0.8	0.871	1.02825	1.82278	-4.9798	7.52045e-06	0.000582507	3.60835	0.000412529	Renormalize	d14_d0_TB
ENSG00000211710.3_TRBV4-1	TRBV4-1	-1.08	0.00121	0.00805	0.0390527	-0.00665072	-0.225139	0.822762	0.919836	-5.75377	0.930052	Exacerbate	d14_d0_TB
ENSG00000211784.2_TRAV10	TRAV10	-1.01	0.000378	0.00355	-0.156629	-0.720981	0.827781	0.411612	0.643564	-5.32726	0.680617	Renormalize	d14_d0_TB
ENSG00000211796.1_TRAV16	TRAV16	-1	4.56e-06	0.000158	-0.115021	-1.61633	0.650633	0.518174	0.728587	-5.28861	0.76092	Renormalize	d14_d0_TB
ENSG00000211804.2_TRDV1	TRDV1	-1.25	0.00043	0.00387	-0.234699	-0.531159	1.21812	0.228726	0.466356	-4.99927	0.500498	Renormalize	d14_d0_TB
ENSG00000211806.2_TRAV25	TRAV25	-1.19	0.000771	0.00594	-0.266345	-0.760613	1.43865	0.156297	0.377552	-4.71832	0.40237	Renormalize	d14_d0_TB
ENSG00000211821.2_TRDV2	TRDV2	-1.29	0.0124	0.0434	-0.202492	-0.468287	0.632365	0.529944	0.737509	-5.53529	0.769474	Renormalize	d14_d0_TB
ENSG00000211891.4_IGHE	IGHE	-0.43	0.434	0.572	-0.0943522	-2.21057	0.31383	0.754917	0.879715	-5.34328	0.897694	Renormalize	d14_d0_TB
ENSG00000211892.2_IGHG4	IGHG4	-1.51	0.0149	0.0496	0.785223	1.62406	-3.24516	0.00206465	0.0237477	-1.48588	0.0228933	Exacerbate	d14_d0_TB
ENSG00000211976.2_IGHV3-73	IGHV3-73	0.35	0.427	0.566	0.71264	-0.700185	-2.96414	0.00458729	0.0407553	-2.05148	0.0401072	Renormalize	d14_d0_TB
ENSG00000213934.5_HBG1	HBG1	-1.62	0.0133	0.0458	-1.29258	4.52547	3.29155	0.00180301	0.0213809	-1.59304	0.0207547	Renormalize	d14_d0_TB
ENSG00000214595.7_EML6	EML6	-1.2	7.18e-06	0.000221	0.208839	0.931885	-1.38225	0.172858	0.399391	-5.07087	0.426628	Exacerbate	d14_d0_TB
ENSG00000221963.4_APOL6	APOL6	1.55	3.85e-08	6.32e-06	0.465941	7.64513	-5.00254	6.9473e-06	0.000553488	3.64601	0.000388551	Renormalize	d14_d0_TB
ENSG00000223609.3_HBD	HBD	1.51	0.0016	0.00986	-0.759482	6.53998	2.58415	0.0126371	0.080609	-3.33825	0.0807586	Exacerbate	d14_d0_TB
ENSG00000228696.4_ARL17B	ARL17B	-1.38	0.000353	0.0034	-0.195923	-1.33408	1.08248	0.284078	0.524392	-5.017	0.56228	Renormalize	d14_d0_TB
ENSG00000230099.2_TRBV5-4	TRBV5-4	-1.03	1.61e-05	0.000386	-0.281065	-0.468088	1.68572	0.097897	0.28506	-4.42455	0.304211	Renormalize	d14_d0_TB
ENSG00000237702.2_TRBV3-1	TRBV3-1	-1.14	7.07e-07	4.58e-05	-0.203663	0.43658	1.18838	0.240131	0.479256	-5.18503	0.514268	Renormalize	d14_d0_TB
ENSG00000239839.1_DEFA3	DEFA3	1.96	0.0017	0.0103	-0.508912	2.18531	1.39512	0.168963	0.394497	-5.2837	0.42095	Exacerbate	d14_d0_TB
ENSG00000240065.3_PSMB9	PSMB9	1.05	2.69e-08	4.89e-06	0.389786	6.85179	-4.24326	9.18832e-05	0.00277627	1.19299	0.00245345	Renormalize	d14_d0_TB
ENSG00000240382.1_IGKV1-17	IGKV1-17	0.35	0.419	0.559	1.47523	-0.511558	-4.25988	8.69761e-05	0.00266932	1.20773	0.00236172	Renormalize	d14_d0_TB
ENSG00000240403.1_KIR3DL2	KIR3DL2	-0.52	0.153	0.269	-0.270502	-1.20633	1.29653	0.200571	0.434888	-4.82692	0.464847	Renormalize	d14_d0_TB
ENSG00000241294.1_IGKV2-24	IGKV2-24	-0.26	0.547	0.674	1.08947	0.39944	-3.8285	0.000350837	0.00686859	0.1274	0.00640597	Exacerbate	d14_d0_TB
ENSG00000242265.1_PEG10	PEG10	-1.07	0.00164	0.01	-0.10014	-0.808825	0.502163	0.617692	0.797026	-5.48756	0.823782	Renormalize	d14_d0_TB
ENSG00000242550.1_SERPINB10	SERPINB10	0.95	0.0375	0.0977	-0.150612	0.197971	0.617823	0.539413	0.744085	-5.65356	0.77586	Exacerbate	d14_d0_TB
ENSG00000244617.1_ASPRV1	ASPRV1	1.23	7.73e-06	0.000233	0.588516	2.63762	-3.55465	0.000820828	0.0121561	-0.729107	0.0117862	Renormalize	d14_d0_TB
ENSG00000249437.3_NAIP	NAIP	1.38	3.62e-07	3.1e-05	0.649179	5.13409	-3.64253	0.000626935	0.0101637	-0.622581	0.0097236	Renormalize	d14_d0_TB
ENSG00000250361.2_GYPB	GYPB	0.62	0.134	0.245	-0.923407	4.23895	4.27344	8.31624e-05	0.00258068	1.28442	0.00228305	Exacerbate	d14_d0_TB
ENSG00000254415.3_SIGLEC14	SIGLEC14	0.52	0.293	0.433	0.34422	4.53924	-0.725689	0.471313	0.692044	-6.19139	0.726663	Renormalize	d14_d0_TB
ENSG00000254470.2_AP5B1	AP5B1	1.14	2.82e-07	2.73e-05	0.356155	5.92483	-2.75087	0.00818167	0.0604687	-2.97687	0.0598867	Renormalize	d14_d0_TB
ENSG00000255221.2_CARD17	CARD17	2.81	4.96e-08	7.37e-06	1.23597	0.146234	-4.93119	8.90611e-06	0.000636771	3.26179	0.000463363	Renormalize	d14_d0_TB
ENSG00000255569.1_TRAV1-1	TRAV1-1	-1.1	0.00207	0.0119	-0.179663	-1.98063	0.666802	0.507874	0.721326	-5.22177	0.753238	Renormalize	d14_d0_TB
ENSG00000257017.4_HP	HP	1.4	0.000981	0.00698	0.592213	0.580748	-2.0829	0.0422406	0.173324	-3.9547	0.180137	Renormalize	d14_d0_TB
ENSG00000257743.4_RP11-1220K2.2	MGAM2	1.61	4.34e-05	0.00079	0.716648	4.65811	-3.72304	0.000488422	0.00851966	-0.383427	0.00810327	Renormalize	d14_d0_TB
ENSG00000002549.8_LAP3	LAP3	1.56	1.2e-05	0.000312	-0.16067	6.85118	1.01123	0.316631	0.625157	-5.91508	0.596143	Exacerbate	d56_d14_TB
ENSG00000002587.5_HS3ST1	HS3ST1	-1.07	0.000771	0.00594	-0.6262	-0.526429	2.47875	0.0164969	0.165503	-3.07386	0.096852	Renormalize	d56_d14_TB
ENSG00000004939.9_SLC4A1	SLC4A1	0.97	0.0152	0.0502	1.33485	9.99045	-6.16081	1.10652e-07	7.44766e-05	7.55314	1.81498e-05	Renormalize	d56_d14_TB
ENSG00000005381.6_MPO	MPO	1.17	0.00288	0.015	0.514332	1.80533	-2.14704	0.0365174	0.248232	-3.9399	0.16411	Renormalize	d56_d14_TB
ENSG00000005961.13_ITGA2B	ITGA2B	1.2	7.65e-05	0.00118	0.505722	6.09062	-2.21841	0.0309586	0.230055	-4.11229	0.147206	Renormalize	d56_d14_TB
ENSG00000008283.11_CYB561	CYB561	1.19	5.68e-11	8.9e-08	-0.210886	3.48438	1.30281	0.198432	0.512462	-5.52396	0.461993	Exacerbate	d56_d14_TB
ENSG00000008438.4_PGLYRP1	PGLYRP1	1.07	0.0014	0.00897	0.643699	3.30933	-2.69477	0.00948717	0.120735	-2.96727	0.0663101	Renormalize	d56_d14_TB
ENSG00000010030.9_ETV7	ETV7	2.99	1.17e-07	1.36e-05	-0.0518125	3.03584	0.191062	0.849228	0.940486	-6.27213	0.941154	Exacerbate	d56_d14_TB
ENSG00000012223.8_LTF	LTF	1.52	0.00908	0.0346	1.08988	4.85231	-3.55925	0.000809416	0.0227651	-0.828015	0.0116512	Renormalize	d56_d14_TB
ENSG00000019169.9_MARCO	MARCO	2.12	1.71e-06	8.29e-05	-0.0421173	1.69933	0.203706	0.839386	0.935877	-6.05172	0.936958	Exacerbate	d56_d14_TB
ENSG00000020577.9_SAMD4A	SAMD4A	1.47	2.1e-05	0.000466	-0.201614	2.98887	1.30208	0.19868	0.51256	-5.46516	0.4623	Exacerbate	d56_d14_TB
ENSG00000023171.10_GRAMD1B	GRAMD1B	1.52	5.11e-07	3.84e-05	-0.211542	4.58073	1.59227	0.117442	0.407166	-5.21303	0.339852	Exacerbate	d56_d14_TB
ENSG00000025708.8_TYMP	TYMP	1.3	2.73e-09	1.07e-06	0.0338118	7.36943	-0.262498	0.793984	0.915108	-6.36267	0.916549	Renormalize	d56_d14_TB
ENSG00000029153.10_ARNTL2	ARNTL2	1.09	0.000652	0.00522	-0.0488522	1.11006	0.318215	0.751608	0.89534	-5.90404	0.896245	Exacerbate	d56_d14_TB
ENSG00000038945.10_MSR1	MSR1	1.68	8.62e-06	0.000253	0.157965	3.2196	-0.823612	0.413956	0.697756	-5.98496	0.682443	Renormalize	d56_d14_TB
ENSG00000047597.5_XK	XK	0.76	0.00403	0.0193	1.33087	6.33829	-6.26927	7.45822e-08	6.40586e-05	7.953	1.34331e-05	Renormalize	d56_d14_TB
ENSG00000060138.8_YBX3	YBX3	0.6	0.0751	0.16	1.20961	9.60442	-6.47411	3.53505e-08	5.75005e-05	8.63099	7.61036e-06	Renormalize	d56_d14_TB
ENSG00000060982.10_BCAT1	BCAT1	1.16	2.65e-05	0.000553	0.237025	3.1644	-1.84152	0.0713039	0.332088	-4.68855	0.250975	Renormalize	d56_d14_TB
ENSG00000065618.12_COL17A1	COL17A1	0.54	0.398	0.538	0.947391	-1.42958	-2.68546	0.00972163	0.122266	-2.66365	0.0673373	Renormalize	d56_d14_TB
ENSG00000068079.3_IFI35	IFI35	1.38	9.01e-06	0.00026	-0.0498259	4.9214	0.342472	0.733389	0.88583	-6.3949	0.887001	Exacerbate	d56_d14_TB
ENSG00000070182.13_SPTB	SPTB	0.65	0.0464	0.113	1.45765	7.62691	-6.81045	1.0346e-08	3.48213e-05	9.82512	2.81129e-06	Renormalize	d56_d14_TB
ENSG00000073737.12_DHRS9	DHRS9	1.57	1.03e-08	2.32e-06	-0.00751387	5.0255	0.052509	0.958326	0.983262	-6.4545	0.984059	Exacerbate	d56_d14_TB
ENSG00000074660.11_SCARF1	SCARF1	1.75	7.5e-09	1.83e-06	0.184985	5.42803	-0.815522	0.418527	0.70132	-6.12571	0.686327	Renormalize	d56_d14_TB
ENSG00000075399.8_VPS9D1	VPS9D1	1.27	3.26e-10	2.34e-07	0.125021	4.38728	-0.729612	0.468931	0.734177	-6.16412	0.724934	Renormalize	d56_d14_TB
ENSG00000076864.15_RAP1GAP	RAP1GAP	2.9	1.17e-05	0.00031	1.84251	3.31258	-3.39222	0.00133913	0.0331705	-1.17126	0.0167304	Renormalize	d56_d14_TB
ENSG00000078081.3_LAMP3	LAMP3	1.73	0.0013	0.00851	-0.398189	1.64552	2.23622	0.0296933	0.225365	-3.76637	0.143213	Exacerbate	d56_d14_TB
ENSG00000079385.17_CEACAM1	CEACAM1	1.49	3.86e-07	3.2e-05	0.0391959	5.04151	-0.23403	0.815889	0.925752	-6.4279	0.927065	Renormalize	d56_d14_TB
ENSG00000080573.6_COL5A3	COL5A3	-0.66	0.0926	0.188	-0.154793	0.164407	0.63939	0.525402	0.773695	-5.58409	0.766237	Renormalize	d56_d14_TB
ENSG00000082014.12_SMARCD3	SMARCD3	1.34	1.41e-11	4.28e-08	0.308189	4.42899	-2.00417	0.0503217	0.286698	-4.50778	0.201671	Renormalize	d56_d14_TB
ENSG00000082196.15_C1QTNF3	C1QTNF3	-1.06	6.45e-07	4.38e-05	-0.202335	0.687699	1.74154	0.0875562	0.360967	-4.49129	0.284693	Renormalize	d56_d14_TB
ENSG00000082397.11_EPB41L3	EPB41L3	1.27	9.17e-09	2.15e-06	0.0234474	5.02015	-0.201256	0.841291	0.936717	-6.43463	0.937771	Renormalize	d56_d14_TB
ENSG00000085449.10_WDFY1	WDFY1	1.13	4.74e-07	3.62e-05	-0.179718	6.69877	1.92945	0.0591892	0.307264	-4.64223	0.223256	Exacerbate	d56_d14_TB
ENSG00000086548.8_CEACAM6	CEACAM6	1.2	0.0518	0.122	1.03057	1.45824	-3.92952	0.000254548	0.00948193	0.414456	0.0051222	Renormalize	d56_d14_TB
ENSG00000087237.6_CETP	CETP	1.15	0.000146	0.00185	0.500191	-0.596756	-2.12128	0.0387284	0.255644	-3.70965	0.170334	Renormalize	d56_d14_TB
ENSG00000088827.8_SIGLEC1	SIGLEC1	1.42	0.0142	0.048	-0.146828	1.36652	0.503546	0.616727	0.823964	-5.88561	0.823291	Exacerbate	d56_d14_TB
ENSG00000089127.8_OAS1	OAS1	1.38	0.000558	0.00468	-0.150303	6.45306	1.01823	0.313325	0.622551	-5.92446	0.593043	Exacerbate	d56_d14_TB
ENSG00000090659.13_CD209	CD209	1.13	0.00098	0.00698	-0.114246	-1.90927	0.488751	0.627092	0.829659	-5.30591	0.829348	Exacerbate	d56_d14_TB
ENSG00000095397.9_DFNB31	WHRN	0.28	0.106	0.207	-0.274703	-0.164484	1.4491	0.153367	0.457306	-4.78088	0.397785	Exacerbate	d56_d14_TB
ENSG00000096006.7_CRISP3	CRISP3	0.94	0.0487	0.117	0.959462	2.00612	-3.36839	0.00143742	0.0349261	-1.15118	0.0176164	Renormalize	d56_d14_TB
ENSG00000096968.8_JAK2	JAK2	1.18	1.95e-07	2.04e-05	0.0419209	7.43929	-0.434806	0.665519	0.850705	-6.29935	0.851264	Renormalize	d56_d14_TB
ENSG00000099985.3_OSM	OSM	1.17	1.55e-05	0.000375	0.327662	2.86241	-1.44374	0.154865	0.458905	-5.25196	0.400036	Renormalize	d56_d14_TB
ENSG00000099998.13_GGT5	GGT5	-0.69	0.0649	0.144	0.241828	-3.07463	-0.589291	0.558241	0.794538	-5.09544	0.788618	Exacerbate	d56_d14_TB
ENSG00000100336.13_APOL4	APOL4	3.67	4.6e-08	7.27e-06	0.0125657	1.49749	-0.0366484	0.970907	0.988016	-6.05752	0.989323	Renormalize	d56_d14_TB
ENSG00000100342.16_APOL1	APOL1	1.73	7.92e-10	4.82e-07	-0.063515	5.37252	0.452226	0.653004	0.844832	-6.35585	0.844301	Exacerbate	d56_d14_TB
ENSG00000100473.11_COCH	COCH	-1.71	1.91e-07	2.02e-05	0.0921462	-0.466429	-0.461728	0.64622	0.840456	-5.56012	0.840302	Exacerbate	d56_d14_TB
ENSG00000100558.4_PLEK2	PLEK2	0.68	0.0653	0.144	1.18228	4.26573	-5.40639	1.6735e-06	0.000294279	5.00084	0.000141816	Renormalize	d56_d14_TB
ENSG00000100985.7_MMP9	MMP9	0.91	0.00556	0.0243	0.709754	5.19777	-2.26239	0.0279177	0.21832	-4.0266	0.137435	Renormalize	d56_d14_TB
ENSG00000101004.10_NINL	NINL	-1.16	0.000939	0.00676	-0.196038	-0.826674	0.716892	0.476678	0.739867	-5.37616	0.730568	Renormalize	d56_d14_TB
ENSG00000101230.4_ISM1	ISM1	-1.07	0.00383	0.0186	-0.181094	-1.53289	0.660861	0.511646	0.764187	-5.27819	0.756017	Renormalize	d56_d14_TB
ENSG00000101335.5_MYL9	MYL9	1.28	0.000524	0.00447	0.540554	5.38719	-2.71715	0.00894494	0.117334	-3.02558	0.0637148	Renormalize	d56_d14_TB
ENSG00000101425.8_BPI	BPI	0.81	0.0559	0.129	0.784763	2.4996	-3.277	0.00188149	0.0423584	-1.44049	0.0214076	Renormalize	d56_d14_TB
ENSG00000102010.10_BMX	BMX	1.3	3.53e-05	0.000684	0.391158	2.27477	-1.59419	0.117009	0.406676	-4.94335	0.339124	Renormalize	d56_d14_TB
ENSG00000102524.7_TNFSF13B	TNFSF13B	1.01	9.86e-05	0.0014	0.0141946	6.6548	-0.11672	0.907536	0.962519	-6.42153	0.965159	Renormalize	d56_d14_TB
ENSG00000102554.9_KLF5	KLF5	1.03	0.000278	0.00287	-0.00304294	2.76262	0.0271853	0.978417	0.991242	-6.24172	0.991961	Exacerbate	d56_d14_TB
ENSG00000102837.6_OLFM4	OLFM4	2.42	0.000238	0.00257	1.15024	1.5827	-3.03253	0.00379116	0.0688755	-1.97543	0.0351905	Renormalize	d56_d14_TB
ENSG00000104892.12_KLC3	KLC3	1.21	0.00411	0.0196	1.1289	2.70371	-3.56449	0.000796575	0.0225993	-0.672566	0.0115273	Renormalize	d56_d14_TB
ENSG00000105366.10_SIGLEC8	SIGLEC8	-0.7	0.0775	0.164	-0.303502	1.51001	1.10367	0.274863	0.586858	-5.43143	0.552555	Renormalize	d56_d14_TB
ENSG00000105501.7_SIGLEC5	SIGLEC5	0.7	0.00232	0.0129	0.191806	4.27672	-1.07628	0.286817	0.597902	-5.8553	0.565102	Renormalize	d56_d14_TB
ENSG00000105967.11_TFEC	TFEC	1.14	3.62e-05	0.000698	-0.161196	5.7485	1.40285	0.166659	0.475171	-5.49321	0.417627	Exacerbate	d56_d14_TB
ENSG00000106683.10_LIMK1	LIMK1	1.07	3.4e-09	1.18e-06	0.131791	5.09223	-1.04231	0.302135	0.611761	-5.92112	0.581557	Renormalize	d56_d14_TB
ENSG00000106772.13_PRUNE2	PRUNE2	0.71	0.0906	0.184	0.102958	1.03708	-0.506392	0.614741	0.822591	-5.84111	0.822196	Renormalize	d56_d14_TB
ENSG00000108387.10_SEPT4	SEPT4	3.1	6.38e-10	4.09e-07	-0.132237	3.11898	0.468738	0.641234	0.837505	-6.17938	0.837319	Exacerbate	d56_d14_TB
ENSG00000108679.8_LGALS3BP	LGALS3BP	1.52	1.22e-06	6.78e-05	-0.122918	3.68548	0.721746	0.473713	0.738148	-6.11338	0.728446	Exacerbate	d56_d14_TB
ENSG00000108861.4_DUSP3	DUSP3	1.28	2.17e-12	2.63e-08	0.153609	5.97657	-1.27386	0.208429	0.523256	-5.65422	0.475264	Renormalize	d56_d14_TB
ENSG00000108950.7_FAM20A	FAM20A	3.64	2.48e-11	6.03e-08	0.753015	1.60983	-2.53173	0.0144402	0.155066	-3.11584	0.08865	Renormalize	d56_d14_TB
ENSG00000110079.12_MS4A4A	MS4A4A	1.1	9.43e-05	0.00136	0.586377	1.59143	-2.82813	0.00665336	0.0983841	-2.46747	0.051926	Renormalize	d56_d14_TB
ENSG00000110881.7_ASIC1	ASIC1	-1.24	0.00158	0.00978	-0.267965	-3.27944	0.854524	0.39677	0.686209	-4.94743	0.668489	Renormalize	d56_d14_TB
ENSG00000111181.8_SLC6A12	SLC6A12	1.7	4.01e-07	3.27e-05	-0.141376	1.99255	0.792256	0.431843	0.70967	-5.8105	0.696759	Exacerbate	d56_d14_TB
ENSG00000111199.6_TRPV4	TRPV4	1.48	2.55e-06	0.00011	0.148036	-1.45049	-0.638159	0.526196	0.774051	-5.30895	0.766682	Renormalize	d56_d14_TB
ENSG00000111331.8_OAS3	OAS3	1.55	0.00284	0.0149	-0.345922	7.22154	1.86801	0.0674519	0.323892	-4.72847	0.242182	Exacerbate	d56_d14_TB
ENSG00000111335.8_OAS2	OAS2	1.01	0.00775	0.0309	-0.315068	6.66894	2.43322	0.0184723	0.17573	-3.64692	0.104384	Exacerbate	d56_d14_TB
ENSG00000111666.6_CHPT1	CHPT1	0.53	0.0244	0.0714	0.972295	5.94933	-5.98402	2.10127e-07	9.20524e-05	6.96484	3.01209e-05	Renormalize	d56_d14_TB
ENSG00000112053.9_SLC26A8	SLC26A8	1.53	9.56e-08	1.2e-05	0.310511	3.40456	-1.52118	0.134329	0.432565	-5.2113	0.368728	Renormalize	d56_d14_TB
ENSG00000114127.6_XRN1	XRN1	1.2	1.27e-06	6.92e-05	-0.0729293	8.14061	0.781976	0.437807	0.713497	-6.05814	0.701548	Exacerbate	d56_d14_TB
ENSG00000115155.12_OTOF	OTOF	2.14	0.00109	0.00756	-0.539803	-2.01261	1.74939	0.0861769	0.358883	-4.1939	0.282032	Exacerbate	d56_d14_TB
ENSG00000115267.5_IFIH1	IFIH1	1.13	0.000288	0.00295	-0.175971	6.167	1.51457	0.135993	0.43406	-5.33	0.371311	Exacerbate	d56_d14_TB
ENSG00000115414.14_FN1	FN1	1.71	0.00528	0.0234	0.346154	-0.835065	-1.14378	0.258001	0.572899	-5.00622	0.534605	Renormalize	d56_d14_TB
ENSG00000115415.14_STAT1	STAT1	1.67	2.04e-09	8.26e-07	-0.171587	9.27408	1.56956	0.122638	0.414804	-5.10998	0.348747	Exacerbate	d56_d14_TB
ENSG00000115884.6_SDC1	SDC1	0.85	0.211	0.341	1.37016	-1.48226	-3.28312	0.00184814	0.0418491	-1.50956	0.0211557	Renormalize	d56_d14_TB
ENSG00000116663.6_FBXO6	FBXO6	1.8	1.83e-09	8.07e-07	0.0279242	3.73171	-0.15168	0.880032	0.952239	-6.36485	0.954011	Renormalize	d56_d14_TB
ENSG00000116983.8_HPCAL4	HPCAL4	-1.07	3.68e-06	0.000135	-0.247628	1.83826	1.24403	0.219118	0.533619	-5.34881	0.48887	Renormalize	d56_d14_TB
ENSG00000117226.7_GBP3	GBP3	1.15	5.77e-06	0.000187	-0.189864	5.75436	1.82277	0.074143	0.338051	-4.85367	0.257112	Exacerbate	d56_d14_TB
ENSG00000117228.9_GBP1	GBP1	2.42	3.61e-09	1.22e-06	-0.126896	8.777	0.717846	0.476094	0.739755	-6.06794	0.730151	Exacerbate	d56_d14_TB
ENSG00000118113.7_MMP8	MMP8	1.29	0.0325	0.0882	1.30008	3.18453	-3.80676	0.00037574	0.0127994	-0.0177668	0.00674604	Renormalize	d56_d14_TB
ENSG00000119686.5_FLVCR2	FLVCR2	1.25	9.6e-08	1.2e-05	0.169663	4.1481	-1.10414	0.27466	0.586842	-5.81335	0.552367	Renormalize	d56_d14_TB
ENSG00000119917.9_IFIT3	IFIT3	1.54	0.00131	0.00852	-0.0764118	8.12262	0.437359	0.663679	0.850154	-6.26557	0.850302	Exacerbate	d56_d14_TB
ENSG00000119922.7_IFIT2	IFIT2	1.13	0.00654	0.0273	-0.0724334	8.64931	0.473281	0.638012	0.835739	-6.22272	0.83558	Exacerbate	d56_d14_TB
ENSG00000120217.9_CD274	CD274	2.87	5.68e-11	8.9e-08	-0.00261481	6.18826	0.0119695	0.990496	0.995157	-6.43844	0.996312	Exacerbate	d56_d14_TB
ENSG00000121236.15_TRIM6	TRIM6	1.43	0.00124	0.00821	0.142818	0.537076	-0.717065	0.476572	0.739843	-5.61639	0.730473	Renormalize	d56_d14_TB
ENSG00000121858.6_TNFSF10	TNFSF10	1.13	1.78e-05	0.000412	0.0592892	8.06833	-0.479763	0.633426	0.833302	-6.25021	0.833218	Renormalize	d56_d14_TB
ENSG00000122733.11_KIAA1045	PHF24	-1.38	0.000905	0.00658	0.235684	-2.01809	-0.592207	0.556301	0.793451	-5.204	0.787262	Exacerbate	d56_d14_TB
ENSG00000123095.5_BHLHE41	BHLHE41	-1.03	0.000625	0.00506	0.27694	-0.319707	-1.20253	0.234656	0.550441	-5.03379	0.507974	Exacerbate	d56_d14_TB
ENSG00000123219.8_CENPK	CENPK	-0.79	0.00533	0.0236	-0.182697	2.45947	1.00228	0.320893	0.628719	-5.67869	0.600518	Renormalize	d56_d14_TB
ENSG00000123610.3_TNFAIP6	TNFAIP6	1.88	1.23e-06	6.78e-05	0.103039	4.76401	-0.447222	0.656589	0.846552	-6.34339	0.846347	Renormalize	d56_d14_TB
ENSG00000123689.5_G0S2	G0S2	1.42	3.77e-05	0.00072	0.122853	0.34936	-0.431715	0.66775	0.851994	-5.71169	0.852478	Renormalize	d56_d14_TB
ENSG00000123700.4_KCNJ2	KCNJ2	1.18	7.29e-08	1e-05	0.0891084	8.02218	-0.690079	0.493241	0.752178	-6.12846	0.743404	Renormalize	d56_d14_TB
ENSG00000124256.10_ZBP1	ZBP1	1.18	2.59e-05	0.000544	-0.192993	5.74756	1.77583	0.0816658	0.351907	-4.9331	0.27306	Exacerbate	d56_d14_TB
ENSG00000124469.6_CEACAM8	CEACAM8	0.85	0.136	0.247	0.909606	2.83141	-3.53496	0.000871539	0.0240522	-0.771984	0.012296	Renormalize	d56_d14_TB
ENSG00000124613.4_ZNF391	ZNF391	-1.07	5.99e-05	0.000993	-0.301463	-0.0655039	1.21616	0.229467	0.544291	-5.07171	0.501401	Renormalize	d56_d14_TB
ENSG00000124785.4_NRN1	NRN1	2.76	2.92e-07	2.77e-05	-0.258246	0.756218	0.972391	0.335399	0.641763	-5.45408	0.614872	Exacerbate	d56_d14_TB
ENSG00000125148.6_MT2A	MT2A	1.32	8.88e-05	0.00132	0.517381	3.95611	-3.01292	0.00400517	0.0710699	-2.25508	0.0365085	Renormalize	d56_d14_TB
ENSG00000125347.9_IRF1	IRF1	1.04	3.27e-09	1.17e-06	-0.0489577	9.31167	0.445146	0.658079	0.847563	-6.19614	0.847274	Exacerbate	d56_d14_TB
ENSG00000126709.10_IFI6	IFI6	1.27	0.00489	0.0221	-0.238915	6.09883	1.39654	0.168538	0.476638	-5.49367	0.420398	Exacerbate	d56_d14_TB
ENSG00000128203.6_ASPHD2	ASPHD2	1.35	2.33e-08	4.3e-06	-0.192752	3.27862	1.567	0.123236	0.415736	-5.14297	0.349815	Exacerbate	d56_d14_TB
ENSG00000128335.9_APOL2	APOL2	1.14	5.45e-08	7.99e-06	-0.0614417	6.72219	0.51671	0.607569	0.819287	-6.29389	0.818267	Exacerbate	d56_d14_TB
ENSG00000128512.15_DOCK4	DOCK4	1.43	1.69e-05	0.000396	0.163252	5.8035	-1.01866	0.313124	0.622361	-5.94305	0.592872	Renormalize	d56_d14_TB
ENSG00000129667.8_RHBDF2	RHBDF2	1.07	3.27e-08	5.77e-06	-0.0278566	5.66896	0.210351	0.834223	0.933402	-6.43327	0.934736	Exacerbate	d56_d14_TB
ENSG00000130222.6_GADD45G	GADD45G	1.2	2.81e-05	0.000579	0.115342	-0.775352	-0.470493	0.639989	0.837042	-5.50672	0.836599	Renormalize	d56_d14_TB
ENSG00000130487.4_KLHDC7B	KLHDC7B	1.16	2.32e-06	0.000103	-0.0137425	1.75487	0.0800548	0.936504	0.974061	-6.07721	0.976072	Exacerbate	d56_d14_TB
ENSG00000130489.8_SCO2	SCO2	1.76	3.7e-08	6.25e-06	-0.0158933	3.7602	0.0876712	0.930478	0.970717	-6.36773	0.973552	Exacerbate	d56_d14_TB
ENSG00000130821.11_SLC6A8	SLC6A8	0.95	0.00394	0.019	1.13926	6.86664	-5.32087	2.26729e-06	0.000337743	4.70663	0.000174348	Renormalize	d56_d14_TB
ENSG00000131203.8_IDO1	IDO1	1.85	0.000936	0.00674	-0.338836	2.49109	1.56282	0.124215	0.417402	-5.02854	0.35152	Exacerbate	d56_d14_TB
ENSG00000131979.14_GCH1	GCH1	1.38	6.1e-08	8.64e-06	-0.144809	5.34005	1.23083	0.223973	0.539729	-5.71452	0.494783	Exacerbate	d56_d14_TB
ENSG00000132274.11_TRIM22	TRIM22	1.41	5.75e-07	4.05e-05	-0.111467	8.98949	0.995836	0.323983	0.631792	-5.8264	0.603655	Exacerbate	d56_d14_TB
ENSG00000132465.6_IGJ	JCHAIN	-0.08	0.852	0.907	0.636382	6.11896	-2.26586	0.0276899	0.217563	-4.0081	0.136628	Exacerbate	d56_d14_TB
ENSG00000132530.12_XAF1	XAF1	1.27	0.000254	0.00271	-0.203452	7.63693	1.57	0.122537	0.414804	-5.1912	0.3486	Exacerbate	d56_d14_TB
ENSG00000132932.12_ATP8A2	ATP8A2	-1.45	1.69e-06	8.23e-05	-0.114651	-0.0850551	0.550576	0.584303	0.807378	-5.59578	0.804577	Renormalize	d56_d14_TB
ENSG00000133106.10_EPSTI1	EPSTI1	2.07	1.36e-06	7.2e-05	-0.196906	6.73416	1.26509	0.211531	0.52577	-5.64042	0.479084	Exacerbate	d56_d14_TB
ENSG00000134193.10_REG4	REG4	-1.39	0.0021	0.012	0.0558566	-2.54642	-0.144321	0.88581	0.954653	-5.29515	0.956396	Exacerbate	d56_d14_TB
ENSG00000134202.6_GSTM3	GSTM3	-1.18	1.76e-05	0.000409	-0.082761	1.1684	0.486924	0.628377	0.830307	-5.8506	0.830204	Renormalize	d56_d14_TB
ENSG00000134243.7_SORT1	SORT1	1.19	9.33e-09	2.15e-06	0.0758969	6.07051	-0.642258	0.523553	0.772249	-6.24284	0.764835	Renormalize	d56_d14_TB
ENSG00000134321.7_RSAD2	RSAD2	2.12	0.00147	0.00929	-0.343295	6.61159	1.39993	0.167525	0.475915	-5.47268	0.418853	Exacerbate	d56_d14_TB
ENSG00000134326.7_CMPK2	CMPK2	1.55	0.00281	0.0148	-0.230265	5.29633	1.39292	0.169624	0.4784	-5.51146	0.422017	Exacerbate	d56_d14_TB
ENSG00000134470.15_IL15RA	IL15RA	1.16	9.06e-11	1.1e-07	0.242729	3.34331	-2.5733	0.0129925	0.146251	-3.2544	0.0823598	Renormalize	d56_d14_TB
ENSG00000134755.10_DSC2	DSC2	1.06	0.000483	0.00421	0.362872	5.32586	-1.70348	0.0945025	0.371438	-5.05222	0.298046	Renormalize	d56_d14_TB
ENSG00000134809.4_TIMM10	TIMM10	1.87	6.89e-09	1.75e-06	0.189466	2.21538	-1.18029	0.243304	0.560095	-5.4851	0.517942	Renormalize	d56_d14_TB
ENSG00000135114.8_OASL	OASL	1.29	0.00226	0.0126	-0.0814424	5.09766	0.551383	0.583754	0.80723	-6.30647	0.804295	Exacerbate	d56_d14_TB
ENSG00000135116.5_HRK	HRK	-0.99	0.0231	0.0687	-0.142111	0.152773	0.430715	0.668472	0.852536	-5.66011	0.852968	Renormalize	d56_d14_TB
ENSG00000135378.3_PRRG4	PRRG4	1.41	5.58e-08	8.09e-06	-0.092479	5.58442	0.624375	0.535136	0.779843	-6.26195	0.773078	Exacerbate	d56_d14_TB
ENSG00000135424.11_ITGA7	ITGA7	1.2	1.06e-05	0.00029	0.537523	0.340101	-1.99932	0.0508601	0.288253	-4.00967	0.203035	Renormalize	d56_d14_TB
ENSG00000135525.14_MAP7	MAP7	-1.05	7.73e-05	0.00118	0.0578062	0.87053	-0.334195	0.739589	0.888953	-5.84402	0.890069	Exacerbate	d56_d14_TB
ENSG00000135604.9_STX11	STX11	1.04	6.42e-07	4.38e-05	0.0808593	5.9485	-0.678294	0.50062	0.756609	-6.22226	0.748352	Renormalize	d56_d14_TB
ENSG00000135636.9_DYSF	DYSF	1.17	1.26e-06	6.89e-05	0.249002	8.09835	-1.38591	0.171743	0.480746	-5.42804	0.425043	Renormalize	d56_d14_TB
ENSG00000136231.9_IGF2BP3	IGF2BP3	1.27	0.000257	0.00272	0.293268	3.33329	-2.13733	0.0373376	0.250875	-4.15208	0.166442	Renormalize	d56_d14_TB
ENSG00000136514.2_RTP4	RTP4	2.04	1.07e-08	2.33e-06	-0.321916	4.11554	1.91349	0.061249	0.311424	-4.66047	0.22798	Exacerbate	d56_d14_TB
ENSG00000137628.12_DDX60	DDX60	1.41	0.000204	0.00232	-0.296046	6.49736	2.38789	0.0206479	0.185934	-3.75003	0.11231	Exacerbate	d56_d14_TB
ENSG00000137757.6_CASP5	CASP5	1.48	4.1e-06	0.000149	0.243661	4.15273	-1.22475	0.22624	0.541439	-5.66488	0.497641	Renormalize	d56_d14_TB
ENSG00000137959.10_IFI44L	IFI44L	2.04	0.00166	0.0102	-0.488475	6.07651	2.10419	0.0402597	0.260282	-4.33307	0.174602	Exacerbate	d56_d14_TB
ENSG00000137965.6_IFI44	IFI44	1.74	0.00079	0.00604	-0.347447	5.58838	1.6667	0.101642	0.383031	-5.10981	0.311242	Exacerbate	d56_d14_TB
ENSG00000138119.12_MYOF	MYOF	1.65	2.23e-08	4.24e-06	-0.0609345	4.92806	0.296693	0.767893	0.903848	-6.40399	0.903882	Exacerbate	d56_d14_TB
ENSG00000138311.11_ZNF365	ZNF365	-1.13	0.00152	0.00953	-0.48203	0.716341	2.80361	0.00710722	0.102305	-2.45881	0.0543419	Renormalize	d56_d14_TB
ENSG00000138496.12_PARP9	PARP9	1.22	7.4e-07	4.69e-05	-0.017054	8.08088	0.158006	0.87507	0.950471	-6.34937	0.951969	Exacerbate	d56_d14_TB
ENSG00000138722.5_MMRN1	MMRN1	0.45	0.135	0.246	0.382905	4.58606	-2.33838	0.0232845	0.198814	-3.85415	0.121711	Renormalize	d56_d14_TB
ENSG00000138772.8_ANXA3	ANXA3	1.24	3.15e-05	0.000632	0.458341	5.21754	-2.09382	0.0412147	0.262727	-4.35948	0.177235	Renormalize	d56_d14_TB
ENSG00000138795.5_LEF1	LEF1	-1.01	3e-07	2.81e-05	-0.233246	6.16574	1.39043	0.170374	0.479295	-5.50246	0.423063	Renormalize	d56_d14_TB
ENSG00000139572.3_GPR84	GPR84	1.65	3.37e-06	0.000128	0.275195	1.07939	-1.10596	0.273879	0.586842	-5.36866	0.551697	Renormalize	d56_d14_TB
ENSG00000139832.3_RAB20	RAB20	1.29	4.21e-07	3.37e-05	0.130881	3.5196	-0.692657	0.491635	0.751113	-6.11479	0.742223	Renormalize	d56_d14_TB
ENSG00000140105.13_WARS	WARS	1.78	3.37e-07	3.02e-05	-0.0334325	7.96259	0.209678	0.834746	0.933719	-6.34375	0.935005	Exacerbate	d56_d14_TB
ENSG00000140464.15_PML	PML	1.21	2.08e-06	9.5e-05	-0.125042	6.15701	1.14411	0.257866	0.572899	-5.80111	0.534452	Exacerbate	d56_d14_TB
ENSG00000141574.3_SECTM1	SECTM1	1.39	1.74e-09	8.07e-07	0.117064	7.31567	-0.802345	0.426039	0.706386	-6.08269	0.69243	Renormalize	d56_d14_TB
ENSG00000142089.11_IFITM3	IFITM3	1.25	0.00267	0.0142	0.191762	7.90058	-0.795742	0.429832	0.708546	-6.05311	0.695449	Renormalize	d56_d14_TB
ENSG00000143416.16_SELENBP1	SELENBP1	0.71	0.0996	0.198	1.29243	8.51397	-5.54907	1.006e-06	0.000223137	5.48964	9.76111e-05	Renormalize	d56_d14_TB
ENSG00000143546.5_S100A8	S100A8	0.92	0.000195	0.00225	0.487722	7.7466	-1.74841	0.0863495	0.359372	-4.91872	0.282321	Renormalize	d56_d14_TB
ENSG00000143595.8_AQP10	AQP10	0.9	0.00998	0.0371	0.438029	0.923817	-1.83431	0.0723841	0.334802	-4.3726	0.253429	Renormalize	d56_d14_TB
ENSG00000143869.5_GDF7	GDF7	-1.24	0.000158	0.00196	-0.387763	-1.43014	1.48004	0.144952	0.4467	-4.58989	0.385046	Renormalize	d56_d14_TB
ENSG00000144893.8_MED12L	MED12L	1.24	0.000119	0.00159	0.0807255	2.7904	-0.543661	0.589019	0.809759	-6.09405	0.807605	Renormalize	d56_d14_TB
ENSG00000145335.11_SNCA	SNCA	0.39	0.244	0.379	0.98875	9.90807	-5.01619	6.62409e-06	0.000666472	3.72729	0.000375512	Renormalize	d56_d14_TB
ENSG00000145365.9_TIFA	TIFA	1.53	1.46e-09	7.58e-07	0.0284859	4.92592	-0.175913	0.861052	0.944525	-6.43613	0.946218	Renormalize	d56_d14_TB
ENSG00000145685.9_LHFPL2	LHFPL2	1.85	1.84e-08	3.67e-06	0.0271421	5.52955	-0.183125	0.855419	0.942655	-6.43944	0.943868	Renormalize	d56_d14_TB
ENSG00000146859.5_TMEM140	TMEM140	1.17	1.7e-07	1.85e-05	0.0685001	7.32845	-0.553708	0.582173	0.806604	-6.24716	0.803259	Renormalize	d56_d14_TB
ENSG00000148346.7_LCN2	LCN2	1.06	0.0171	0.055	1.14895	3.50177	-4.29188	7.82372e-05	0.00370192	1.41115	0.00218732	Renormalize	d56_d14_TB
ENSG00000148450.8_MSRB2	MSRB2	1.05	1.02e-07	1.24e-05	0.115024	3.20613	-0.930028	0.356693	0.658228	-5.88378	0.634005	Renormalize	d56_d14_TB
ENSG00000148926.5_ADM	ADM	1.28	3.64e-06	0.000135	0.258038	5.27655	-1.40174	0.166989	0.475486	-5.49447	0.418156	Renormalize	d56_d14_TB
ENSG00000149131.11_SERPING1	SERPING1	3.1	1.76e-09	8.07e-07	-0.143628	5.96329	0.610785	0.544027	0.784722	-6.25863	0.778756	Exacerbate	d56_d14_TB
ENSG00000150337.9_FCGR1A	FCGR1A	2.92	8.93e-12	3.62e-08	0.240168	5.8571	-1.20755	0.232736	0.548379	-5.73518	0.505501	Renormalize	d56_d14_TB
ENSG00000152229.14_PSTPIP2	PSTPIP2	1.58	1.21e-10	1.18e-07	0.0481446	6.47004	-0.327532	0.744593	0.891146	-6.38069	0.892487	Renormalize	d56_d14_TB
ENSG00000152766.5_ANKRD22	ANKRD22	4.24	1.5e-10	1.18e-07	-0.0492586	3.89045	0.168495	0.866854	0.947481	-6.36904	0.948859	Exacerbate	d56_d14_TB
ENSG00000154027.14_AK5	AK5	-1.13	2.47e-07	2.4e-05	-0.370645	1.69686	1.69759	0.0956184	0.373152	-4.70896	0.300101	Renormalize	d56_d14_TB
ENSG00000154319.10_FAM167A	FAM167A	-0.94	0.00372	0.0183	-0.33514	-1.05169	1.21756	0.228939	0.54383	-4.92408	0.500736	Renormalize	d56_d14_TB
ENSG00000154451.10_GBP5	GBP5	2.89	8.52e-12	3.62e-08	-0.223014	10.5862	1.10812	0.272956	0.58657	-5.62141	0.550812	Exacerbate	d56_d14_TB
ENSG00000154917.6_RAB6B	RAB6B	0.93	0.0044	0.0206	0.978763	1.77079	-4.62581	2.54699e-05	0.00161937	2.483	0.000983475	Renormalize	d56_d14_TB
ENSG00000155363.14_MOV10	MOV10	1.09	5.42e-06	0.000179	-0.168211	5.34273	1.41281	0.163723	0.471484	-5.48448	0.413453	Exacerbate	d56_d14_TB
ENSG00000155629.10_PIK3AP1	PIK3AP1	1.04	6.43e-07	4.38e-05	0.0295309	8.45071	-0.269902	0.788314	0.91313	-6.30485	0.914124	Renormalize	d56_d14_TB
ENSG00000156113.16_KCNMA1	KCNMA1	2.52	8.94e-06	0.000259	0.711152	-0.320885	-1.98306	0.0527029	0.292496	-3.9863	0.207797	Renormalize	d56_d14_TB
ENSG00000156587.11_UBE2L6	UBE2L6	1.43	3.42e-07	3.03e-05	-0.0525898	7.19067	0.400222	0.690648	0.863907	-6.3247	0.865214	Exacerbate	d56_d14_TB
ENSG00000157551.12_KCNJ15	KCNJ15	1.25	1.22e-06	6.78e-05	0.241582	8.06077	-1.3	0.199386	0.513486	-5.53908	0.463287	Renormalize	d56_d14_TB
ENSG00000158050.4_DUSP2	DUSP2	-0.33	0.199	0.327	-0.251375	1.57501	1.15419	0.253746	0.568736	-5.40447	0.529793	Renormalize	d56_d14_TB
ENSG00000158406.2_HIST1H4H	HIST1H4H	1.03	9.48e-05	0.00137	0.257303	4.05397	-2.51125	0.0152058	0.159058	-3.45882	0.0917663	Renormalize	d56_d14_TB
ENSG00000158578.14_ALAS2	ALAS2	0.94	0.045	0.111	1.41976	11.7214	-6.50309	3.18033e-08	5.64334e-05	8.64792	6.988e-06	Renormalize	d56_d14_TB
ENSG00000158714.6_SLAMF8	SLAMF8	1.8	9.37e-09	2.15e-06	-0.220573	1.90785	1.00785	0.318234	0.626333	-5.61991	0.597826	Exacerbate	d56_d14_TB
ENSG00000159189.7_C1QC	C1QC	4.22	1.06e-08	2.33e-06	0.971715	0.198393	-2.09638	0.0409765	0.262011	-3.81691	0.176502	Renormalize	d56_d14_TB
ENSG00000160191.13_PDE9A	PDE9A	-1.21	1.07e-05	0.000291	-0.121572	0.262211	0.52819	0.599635	0.815061	-5.6667	0.813799	Renormalize	d56_d14_TB
ENSG00000160307.5_S100B	S100B	-1.58	0.00482	0.0219	-0.145646	1.53444	0.462009	0.64602	0.840308	-5.92623	0.840196	Renormalize	d56_d14_TB
ENSG00000160932.6_LY6E	LY6E	1.26	0.00112	0.00766	-0.27885	5.88016	1.32381	0.191409	0.502783	-5.59179	0.452158	Exacerbate	d56_d14_TB
ENSG00000161640.11_SIGLEC11	SIGLEC11	1.41	0.0127	0.0441	-0.0359631	-0.928351	0.0927776	0.92644	0.969111	-5.57085	0.972188	Exacerbate	d56_d14_TB
ENSG00000161944.12_ASGR2	ASGR2	1.14	3.15e-07	2.87e-05	0.312459	2.51907	-2.11665	0.0391379	0.256448	-4.10137	0.171407	Renormalize	d56_d14_TB
ENSG00000162433.10_AK4	AK4	1.56	2.67e-05	0.000556	0.311459	-0.884308	-1.49766	0.140324	0.439572	-4.62264	0.377814	Renormalize	d56_d14_TB
ENSG00000162512.11_SDC3	SDC3	2.29	1.5e-09	7.58e-07	0.0931661	1.77149	-0.388028	0.699594	0.869069	-6.00643	0.869848	Renormalize	d56_d14_TB
ENSG00000162576.11_MXRA8	MXRA8	-1.09	0.0151	0.0501	-0.12582	-3.57086	0.346936	0.730053	0.884746	-5.11972	0.885508	Renormalize	d56_d14_TB
ENSG00000162645.8_GBP2	GBP2	1.31	1.96e-09	8.23e-07	-0.0578173	9.23799	0.500523	0.618838	0.825256	-6.17509	0.824465	Exacerbate	d56_d14_TB
ENSG00000162654.8_GBP4	GBP4	1.83	5.85e-08	8.37e-06	-0.2416	7.47958	1.7233	0.0908312	0.365453	-4.95989	0.290772	Exacerbate	d56_d14_TB
ENSG00000162747.5_FCGR3B	FCGR3B	1	5.93e-06	0.00019	0.148886	10.4179	-0.878558	0.383719	0.677689	-5.8555	0.657871	Renormalize	d56_d14_TB
ENSG00000162772.12_ATF3	ATF3	2.52	3.86e-07	3.2e-05	-0.173206	1.74778	0.900425	0.372083	0.669619	-5.69096	0.647994	Exacerbate	d56_d14_TB
ENSG00000163220.10_S100A9	S100A9	0.89	1.55e-05	0.000375	0.470444	10.7204	-2.28061	0.0267382	0.214103	-3.79263	0.133694	Renormalize	d56_d14_TB
ENSG00000163221.7_S100A12	S100A12	0.72	0.00479	0.0218	0.634203	5.44355	-2.36456	0.0218546	0.191681	-3.81053	0.116626	Renormalize	d56_d14_TB
ENSG00000163251.3_FZD5	FZD5	1.44	7.55e-08	1.01e-05	0.668352	2.80732	-6.33758	5.81565e-08	6.40586e-05	8.14215	1.10927e-05	Renormalize	d56_d14_TB
ENSG00000163520.9_FBLN2	FBLN2	-1.02	0.000818	0.00617	0.160133	-1.33471	-0.542367	0.589904	0.810363	-5.36985	0.808164	Exacerbate	d56_d14_TB
ENSG00000163568.9_AIM2	AIM2	2.23	1.55e-10	1.18e-07	0.288063	4.43104	-1.46542	0.148882	0.452108	-5.37359	0.39099	Renormalize	d56_d14_TB
ENSG00000163814.3_CDCP1	CDCP1	2.11	1.65e-08	3.48e-06	0.0259909	0.869364	-0.139409	0.88967	0.955751	-5.90459	0.957786	Renormalize	d56_d14_TB
ENSG00000163958.9_ZDHHC19	ZDHHC19	1.69	1.1e-05	0.000296	0.919833	-1.31337	-2.65639	0.0104878	0.128105	-2.71696	0.0710515	Renormalize	d56_d14_TB
ENSG00000164047.3_CAMP	CAMP	1.02	0.00931	0.0354	1.17994	2.3087	-4.38385	5.76138e-05	0.00291338	1.74551	0.00175759	Renormalize	d56_d14_TB
ENSG00000164125.11_FAM198B	FAM198B	1.01	5.69e-06	0.000185	0.165732	5.88039	-1.3909	0.170234	0.479202	-5.50696	0.422848	Renormalize	d56_d14_TB
ENSG00000164136.12_IL15	IL15	1.18	4.53e-08	7.26e-06	-0.0353446	3.44519	0.307663	0.759579	0.899846	-6.29754	0.900014	Exacerbate	d56_d14_TB
ENSG00000164344.11_KLKB1	KLKB1	-1.03	0.000762	0.00591	0.111065	-0.478186	-0.461778	0.646184	0.840456	-5.56945	0.840302	Exacerbate	d56_d14_TB
ENSG00000164821.4_DEFA4	DEFA4	1.24	0.0208	0.0635	1.11257	0.206662	-3.35491	0.00149603	0.0356819	-1.12318	0.0181129	Renormalize	d56_d14_TB
ENSG00000164850.10_GPER	GPER1	1.04	0.00128	0.00839	0.627159	-1.82286	-1.71917	0.0915855	0.367125	-4.23771	0.292172	Renormalize	d56_d14_TB
ENSG00000165029.11_ABCA1	ABCA1	1.29	1.27e-05	0.000327	0.22889	7.09954	-1.5489	0.127525	0.421465	-5.24892	0.357195	Renormalize	d56_d14_TB
ENSG00000165490.8_C11orf82	DDIAS	0.89	0.000141	0.0018	0.0535208	2.80153	-0.455059	0.650978	0.843385	-6.15216	0.843078	Renormalize	d56_d14_TB
ENSG00000165521.11_EML5	EML5	-1.04	4.4e-06	0.000156	-0.103343	1.81864	0.718429	0.475738	0.739716	-5.83208	0.729962	Renormalize	d56_d14_TB
ENSG00000165626.12_BEND7	BEND7	0.87	0.0288	0.0806	0.847413	1.41424	-3.35465	0.00149718	0.0356819	-1.15209	0.0181193	Renormalize	d56_d14_TB
ENSG00000165810.12_BTNL9	BTNL9	-1.75	1.19e-05	0.00031	-0.379575	-2.96227	1.28163	0.205709	0.519839	-4.65315	0.471798	Renormalize	d56_d14_TB
ENSG00000165949.8_IFI27	IFI27	2.67	0.00148	0.00934	1.77804	2.591	-4.67762	2.13436e-05	0.00141703	2.65122	0.000865526	Renormalize	d56_d14_TB
ENSG00000166002.2_SMCO4	SMCO4	1.16	3.28e-06	0.000127	0.163107	2.43784	-1.18658	0.240834	0.556939	-5.51407	0.515047	Renormalize	d56_d14_TB
ENSG00000166278.10_C2	C2	2.2	1.77e-06	8.43e-05	-0.06358	0.933231	0.286697	0.775494	0.907424	-5.87396	0.907794	Exacerbate	d56_d14_TB
ENSG00000166527.3_CLEC4D	CLEC4D	1.24	1.96e-05	0.000442	0.218885	3.80364	-1.31302	0.194993	0.508358	-5.53871	0.457332	Renormalize	d56_d14_TB
ENSG00000166839.12_ANKDD1A	ANKDD1A	1.22	0.000216	0.0024	0.144021	1.09585	-0.703263	0.485058	0.745617	-5.72334	0.737151	Renormalize	d56_d14_TB
ENSG00000167100.10_SAMD14	SAMD14	0.86	0.00693	0.0285	0.439724	0.605582	-1.73284	0.0891061	0.3627	-4.46934	0.287568	Renormalize	d56_d14_TB
ENSG00000167105.3_TMEM92	TMEM92	2.04	0.000531	0.00451	0.221344	-2.15125	-0.585602	0.560699	0.795653	-5.22805	0.790267	Renormalize	d56_d14_TB
ENSG00000167371.12_PRRT2	PRRT2	-1.01	0.00048	0.00419	-0.57728	-2.15384	2.29768	0.0256726	0.209316	-3.37324	0.129987	Renormalize	d56_d14_TB
ENSG00000167768.4_KRT1	KRT1	0.47	0.332	0.475	1.14934	5.74407	-4.67908	2.12376e-05	0.0014148	2.57716	0.000862804	Renormalize	d56_d14_TB
ENSG00000168004.5_HRASLS5	HRASLS5	-0.48	0.21	0.339	-0.471301	-1.19908	1.65489	0.104026	0.387224	-4.37357	0.315718	Renormalize	d56_d14_TB
ENSG00000168062.5_BATF2	BATF2	3.27	3e-09	1.14e-06	-0.0675049	4.63879	0.271728	0.786917	0.912483	-6.40462	0.913404	Exacerbate	d56_d14_TB
ENSG00000168394.9_TAP1	TAP1	1.36	4.09e-09	1.31e-06	-0.00283719	8.02275	0.0185499	0.985272	0.993535	-6.36379	0.994434	Exacerbate	d56_d14_TB
ENSG00000168824.10_NSG1	NSG1	-0.7	0.0326	0.0883	-0.251462	1.06252	1.02638	0.309509	0.618967	-5.45832	0.589421	Renormalize	d56_d14_TB
ENSG00000168899.4_VAMP5	VAMP5	1.87	5.02e-09	1.45e-06	0.135561	2.31433	-0.68874	0.494076	0.752214	-5.93504	0.743954	Renormalize	d56_d14_TB
ENSG00000169026.8_MFSD7	MFSD7	1.05	9.57e-07	5.68e-05	0.204752	1.56784	-1.1316	0.263041	0.576887	-5.43254	0.540092	Renormalize	d56_d14_TB
ENSG00000169031.14_COL4A3	COL4A3	-1.25	0.000299	0.00301	-0.295227	-0.366098	1.45246	0.152437	0.456116	-4.75019	0.396445	Renormalize	d56_d14_TB
ENSG00000169245.4_CXCL10	CXCL10	2.44	0.000204	0.00232	-0.0477872	0.220919	0.175653	0.861255	0.944648	-5.77326	0.946337	Exacerbate	d56_d14_TB
ENSG00000169439.7_SDC2	SDC2	-0.97	0.00168	0.0102	0.079307	-0.600754	-0.306628	0.760362	0.900266	-5.57021	0.900339	Exacerbate	d56_d14_TB
ENSG00000169877.5_AHSP	AHSP	0.77	0.0279	0.0788	1.65179	6.27941	-5.38281	1.81986e-06	0.000301621	4.91114	0.000149671	Renormalize	d56_d14_TB
ENSG00000170439.5_METTL7B	METTL7B	3.75	1.45e-05	0.000356	0.840001	-0.59976	-1.80295	0.0772456	0.343218	-4.20838	0.263425	Renormalize	d56_d14_TB
ENSG00000170485.12_NPAS2	NPAS2	-1.03	7.02e-05	0.00111	-0.463095	-0.508232	1.85836	0.0688341	0.326952	-4.16907	0.245439	Renormalize	d56_d14_TB
ENSG00000170581.9_STAT2	STAT2	1.12	7.25e-06	0.000222	-0.153056	7.84857	1.43678	0.156824	0.461907	-5.37256	0.403065	Exacerbate	d56_d14_TB
ENSG00000171368.10_TPPP	TPPP	-0.28	0.42	0.56	-0.303201	-0.417283	1.47998	0.144967	0.4467	-4.6984	0.385069	Renormalize	d56_d14_TB
ENSG00000171631.10_P2RY6	P2RY6	1.09	0.000215	0.0024	0.0423521	-0.871505	-0.206745	0.837024	0.934735	-5.57339	0.936088	Renormalize	d56_d14_TB
ENSG00000171729.9_TMEM51	TMEM51	1.51	2.76e-05	0.000568	-0.275843	-0.929041	1.10133	0.275872	0.587666	-5.05884	0.553597	Exacerbate	d56_d14_TB
ENSG00000171798.13_KNDC1	KNDC1	-0.65	0.129	0.238	0.0861725	-1.47328	-0.256994	0.798207	0.917508	-5.43635	0.918485	Exacerbate	d56_d14_TB
ENSG00000171860.4_C3AR1	C3AR1	1.26	2.94e-06	0.000121	0.138565	4.09049	-0.888337	0.378487	0.674306	-6.01915	0.653229	Renormalize	d56_d14_TB
ENSG00000172159.11_FRMD3	FRMD3	1.43	2.35e-06	0.000104	-0.0695553	4.17741	0.559757	0.57807	0.804689	-6.25835	0.800917	Exacerbate	d56_d14_TB
ENSG00000172232.5_AZU1	AZU1	1.21	0.00669	0.0277	0.46201	-0.989053	-1.66866	0.101251	0.382562	-4.38113	0.310522	Renormalize	d56_d14_TB
ENSG00000172493.16_AFF1	AFF1	1.06	1.98e-07	2.05e-05	0.174095	8.1195	-1.84047	0.0714607	0.33258	-4.74021	0.251353	Renormalize	d56_d14_TB
ENSG00000173114.8_LRRN3	LRRN3	-1.49	0.000372	0.00353	-0.676378	2.00686	2.04539	0.0459379	0.275727	-4.16604	0.190206	Renormalize	d56_d14_TB
ENSG00000173193.9_PARP14	PARP14	1.27	1.14e-05	0.000305	-0.167166	9.48227	1.50767	0.137747	0.436615	-5.18939	0.373973	Exacerbate	d56_d14_TB
ENSG00000173369.11_C1QB	C1QB	3.47	3.12e-09	1.15e-06	0.676887	2.66689	-2.23237	0.029963	0.226427	-3.87485	0.144075	Renormalize	d56_d14_TB
ENSG00000173372.12_C1QA	C1QA	2.7	3.44e-07	3.03e-05	0.609749	2.46108	-1.96063	0.0553383	0.298104	-4.36461	0.214138	Renormalize	d56_d14_TB
ENSG00000173391.4_OLR1	OLR1	0.73	0.247	0.381	1.01492	0.0123714	-3.59137	0.000733696	0.0213428	-0.535319	0.0108974	Renormalize	d56_d14_TB
ENSG00000173578.6_XCR1	XCR1	-1.27	3.48e-05	0.00068	0.0663912	-1.6469	-0.298631	0.766423	0.902988	-5.4054	0.903179	Exacerbate	d56_d14_TB
ENSG00000173585.11_CCR9	CCR9	-1.38	7.09e-08	9.91e-06	-0.11364	0.311338	0.467097	0.6424	0.838131	-5.71286	0.838134	Renormalize	d56_d14_TB
ENSG00000173821.15_RNF213	RNF213	1.07	2.37e-05	0.00051	-0.150477	10.4919	1.54781	0.127789	0.421975	-5.07867	0.357625	Exacerbate	d56_d14_TB
ENSG00000174326.7_SLC16A11	SLC16A11	-0.74	0.0109	0.0396	-0.364758	-3.38779	1.04817	0.299451	0.609811	-4.80712	0.578803	Renormalize	d56_d14_TB
ENSG00000174348.9_PODN	PODN	-1.04	0.00804	0.0317	-0.243383	-1.51728	0.774705	0.442054	0.715643	-5.2206	0.704539	Renormalize	d56_d14_TB
ENSG00000174944.4_P2RY14	P2RY14	1.84	2.94e-07	2.78e-05	-0.00947171	5.84421	0.0415739	0.966999	0.985954	-6.44914	0.987549	Exacerbate	d56_d14_TB
ENSG00000175445.10_LPL	LPL	-1.69	0.00278	0.0146	-0.12039	-1.83124	0.329634	0.743013	0.890266	-5.36275	0.891646	Renormalize	d56_d14_TB
ENSG00000175643.7_RMI2	RMI2	2.32	4.86e-08	7.37e-06	-0.2726	1.69796	1.32965	0.18949	0.500022	-5.23407	0.449631	Exacerbate	d56_d14_TB
ENSG00000175894.10_TSPEAR	TSPEAR	-1.35	0.00453	0.021	0.581007	-3.1745	-1.4716	0.147211	0.44931	-4.44695	0.388317	Exacerbate	d56_d14_TB
ENSG00000175920.11_DOK7	DOK7	-1.08	9.12e-05	0.00133	-0.309019	-3.57022	0.885286	0.380115	0.675356	-4.90854	0.654791	Renormalize	d56_d14_TB
ENSG00000175928.5_LRRN1	LRRN1	1.14	0.000547	0.0046	0.125443	0.618083	-0.47007	0.640288	0.837372	-5.76537	0.836775	Renormalize	d56_d14_TB
ENSG00000177409.7_SAMD9L	SAMD9L	1.45	1.11e-06	6.26e-05	-0.175572	8.92598	1.52511	0.133347	0.431213	-5.19247	0.3671	Exacerbate	d56_d14_TB
ENSG00000177989.9_ODF3B	ODF3B	1.68	1.36e-09	7.51e-07	0.0413758	4.07816	-0.237141	0.813488	0.924316	-6.37356	0.925618	Renormalize	d56_d14_TB
ENSG00000179044.11_EXOC3L1	EXOC3L1	1.38	0.00168	0.0102	-0.376256	-1.74451	1.22594	0.225795	0.541105	-4.82773	0.497045	Exacerbate	d56_d14_TB
ENSG00000179331.2_RAB39A	RAB39A	1.37	0.000386	0.00361	0.0299831	1.91005	-0.242719	0.809187	0.923004	-6.07502	0.923636	Renormalize	d56_d14_TB
ENSG00000179869.10_ABCA13	ABCA13	1.44	0.0106	0.0388	0.772187	3.14372	-3.25409	0.00201167	0.0444686	-1.5586	0.0224697	Renormalize	d56_d14_TB
ENSG00000180061.5_TMEM150B	TMEM150B	1.17	4.13e-06	0.000149	-0.00197427	1.32755	0.00930707	0.99261	0.996695	-6.00161	0.997291	Exacerbate	d56_d14_TB
ENSG00000181381.9_DDX60L	DDX60L	1.09	0.000168	0.00204	-0.0244182	8.53548	0.192325	0.848244	0.939932	-6.31838	0.940644	Exacerbate	d56_d14_TB
ENSG00000181634.7_TNFSF15	TNFSF15	1.17	0.00124	0.00818	-0.309503	0.111365	2.24218	0.0292806	0.22369	-3.5771	0.141836	Exacerbate	d56_d14_TB
ENSG00000182230.7_FAM153B	FAM153B	-1.04	0.00101	0.00714	0.0311067	-0.844174	-0.136784	0.891734	0.956361	-5.5736	0.958687	Exacerbate	d56_d14_TB
ENSG00000182541.13_LIMK2	LIMK2	1.11	1.52e-07	1.71e-05	0.158781	8.04779	-1.017	0.313906	0.622803	-5.8562	0.593542	Renormalize	d56_d14_TB
ENSG00000182557.3_SPNS3	SPNS3	-0.49	0.111	0.214	-0.169408	0.744139	0.746591	0.458703	0.727921	-5.61453	0.717441	Renormalize	d56_d14_TB
ENSG00000182983.10_ZNF662	ZNF662	-1.18	5.73e-06	0.000186	-0.162839	-0.408175	0.73735	0.464254	0.731674	-5.42141	0.721427	Renormalize	d56_d14_TB
ENSG00000183019.3_C19orf59	MCEMP1	0.84	0.00185	0.0109	0.799614	2.76012	-2.86403	0.00603722	0.0920407	-2.49546	0.0485481	Renormalize	d56_d14_TB
ENSG00000183087.9_GAS6	GAS6	1.32	1.87e-07	2e-05	0.346572	1.13814	-1.75482	0.085235	0.357709	-4.53275	0.280203	Renormalize	d56_d14_TB
ENSG00000183347.13_GBP6	GBP6	3.63	7.9e-11	1.07e-07	0.001286	2.40252	-0.00476504	0.996216	0.998458	-6.17997	0.998633	Renormalize	d56_d14_TB
ENSG00000183691.4_NOG	NOG	-1.41	1.56e-06	7.9e-05	-0.309477	0.206263	1.04946	0.298864	0.609245	-5.28564	0.578129	Renormalize	d56_d14_TB
ENSG00000183762.8_KREMEN1	KREMEN1	2.02	1.89e-08	3.71e-06	0.310468	6.2963	-1.3501	0.182884	0.493072	-5.54664	0.44095	Renormalize	d56_d14_TB
ENSG00000184500.10_PROS1	PROS1	0.85	0.0115	0.0409	0.593717	3.0687	-3.35359	0.00150185	0.0357406	-1.27949	0.0181684	Renormalize	d56_d14_TB
ENSG00000184557.3_SOCS3	SOCS3	1.27	1.18e-05	0.00031	0.383387	6.38907	-1.6621	0.102565	0.38474	-5.09789	0.313035	Renormalize	d56_d14_TB
ENSG00000185338.4_SOCS1	SOCS1	2.05	5.59e-07	4.02e-05	-0.273993	1.12644	1.37389	0.175423	0.484587	-5.09012	0.430531	Exacerbate	d56_d14_TB
ENSG00000185339.4_TCN2	TCN2	1.86	1.66e-08	3.48e-06	0.0824905	2.5663	-0.406124	0.686333	0.86168	-6.12907	0.862522	Renormalize	d56_d14_TB
ENSG00000185499.12_MUC1	MUC1	1.16	1.84e-06	8.63e-05	-0.206631	-1.9157	0.848431	0.400122	0.688711	-5.11391	0.671191	Exacerbate	d56_d14_TB
ENSG00000185507.15_IRF7	IRF7	1.14	0.000104	0.00144	0.10394	5.4326	-0.49457	0.623006	0.827186	-6.33613	0.827022	Renormalize	d56_d14_TB
ENSG00000185885.11_IFITM1	IFITM1	1.17	1.72e-06	8.29e-05	0.0899582	7.26164	-0.417271	0.678213	0.857204	-6.31555	0.857989	Renormalize	d56_d14_TB
ENSG00000185909.10_KLHDC8B	KLHDC8B	1.2	6.76e-07	4.47e-05	0.246147	2.68574	-1.36532	0.178085	0.487866	-5.32959	0.43437	Renormalize	d56_d14_TB
ENSG00000186583.7_SPATC1	SPATC1	0.99	0.009	0.0344	0.336752	-2.31746	-0.827427	0.411811	0.696908	-5.07515	0.680794	Renormalize	d56_d14_TB
ENSG00000186818.8_LILRB4	LILRB4	1.07	9.34e-07	5.62e-05	0.154196	4.23628	-1.32247	0.191852	0.503462	-5.56446	0.452756	Renormalize	d56_d14_TB
ENSG00000187017.10_ESPN	ESPN	-1.17	0.00521	0.0232	1.20754	3.74145	-3.90058	0.000279158	0.0101848	0.225029	0.00544888	Exacerbate	d56_d14_TB
ENSG00000187244.5_BCAM	BCAM	1.41	0.00783	0.031	1.67237	1.14994	-4.29425	7.7627e-05	0.00368662	1.45331	0.00217233	Renormalize	d56_d14_TB
ENSG00000187554.7_TLR5	TLR5	1.18	1e-07	1.23e-05	0.317083	5.36581	-1.88735	0.0647514	0.319304	-4.74242	0.23596	Renormalize	d56_d14_TB
ENSG00000187608.5_ISG15	ISG15	1.93	0.000832	0.00624	-0.00883362	3.73776	0.0295733	0.976522	0.990373	-6.37795	0.991093	Exacerbate	d56_d14_TB
ENSG00000187862.6_TTC24	TTC24	-1.23	9.23e-07	5.59e-05	-0.19256	0.613591	1.27364	0.208504	0.523312	-5.1125	0.475324	Renormalize	d56_d14_TB
ENSG00000188011.5_CXXC11	RTP5	-0.74	0.0323	0.0878	0.449456	-3.12549	-1.3418	0.185543	0.495613	-4.57854	0.444487	Exacerbate	d56_d14_TB
ENSG00000188282.8_RUFY4	RUFY4	1.8	2.32e-08	4.3e-06	-0.00452819	0.334283	0.024147	0.980829	0.992201	-5.81058	0.992883	Exacerbate	d56_d14_TB
ENSG00000188313.8_PLSCR1	PLSCR1	1.41	1.24e-05	0.000322	0.0130048	6.62676	-0.0832341	0.933988	0.972798	-6.42325	0.974961	Renormalize	d56_d14_TB
ENSG00000188672.12_RHCE	RHCE	0.62	0.141	0.254	1.27462	1.50945	-4.96018	8.05222e-06	0.000770127	3.50542	0.000433975	Renormalize	d56_d14_TB
ENSG00000188820.8_FAM26F	FAM26F	1.85	5.48e-09	1.52e-06	-0.0565573	3.35662	0.276478	0.783287	0.910754	-6.28686	0.91164	Exacerbate	d56_d14_TB
ENSG00000188906.9_LRRK2	LRRK2	1.09	7.29e-07	4.64e-05	0.0243474	10.2337	-0.203306	0.839697	0.935884	-6.22027	0.937093	Renormalize	d56_d14_TB
ENSG00000196141.7_SPATS2L	SPATS2L	1.62	0.000142	0.00181	-0.229612	2.72988	1.61746	0.111885	0.398883	-4.99596	0.330183	Exacerbate	d56_d14_TB
ENSG00000196358.6_NTNG2	NTNG2	1.13	1.61e-06	7.92e-05	0.13486	4.47971	-0.985205	0.329127	0.635825	-5.96041	0.608853	Renormalize	d56_d14_TB
ENSG00000196415.5_PRTN3	PRTN3	2.42	0.000265	0.00277	1.14508	-1.84247	-2.79512	0.00727082	0.103855	-2.48712	0.0552394	Renormalize	d56_d14_TB
ENSG00000196517.7_SLC6A9	SLC6A9	1.25	0.00135	0.00869	1.16419	3.15694	-4.87495	1.08247e-05	0.00090593	3.2686	0.000530928	Renormalize	d56_d14_TB
ENSG00000196581.6_AJAP1	AJAP1	-1.33	0.000474	0.00416	-0.32842	-0.625869	1.04793	0.299559	0.609811	-5.13778	0.57893	Renormalize	d56_d14_TB
ENSG00000196743.4_GM2A	GM2A	1.08	1.37e-07	1.56e-05	-0.0350167	5.88676	0.356756	0.722731	0.881191	-6.38803	0.881668	Exacerbate	d56_d14_TB
ENSG00000197272.2_IL27	IL27	2.12	3.16e-07	2.87e-05	0.317877	-1.15069	-0.888182	0.37857	0.674338	-5.18884	0.653324	Renormalize	d56_d14_TB
ENSG00000197353.3_LYPD2	LYPD2	-0.75	0.0774	0.164	0.154983	-2.09727	-0.382747	0.703482	0.871218	-5.31033	0.872057	Exacerbate	d56_d14_TB
ENSG00000197561.2_ELANE	ELANE	1.68	0.000569	0.00472	0.941596	-0.0136556	-3.36727	0.00144221	0.0349261	-1.09618	0.0176473	Renormalize	d56_d14_TB
ENSG00000197646.6_PDCD1LG2	PDCD1LG2	4.1	5.85e-11	8.9e-08	-0.0927206	2.30129	0.343588	0.732554	0.885488	-6.1042	0.886588	Exacerbate	d56_d14_TB
ENSG00000197728.5_RPS26	RPS26	-1.16	0.00484	0.022	-0.0122736	6.36547	0.118722	0.905958	0.961805	-6.43361	0.964628	Renormalize	d56_d14_TB
ENSG00000197903.6_HIST1H2BK	HIST1H2BK	1.06	4.25e-09	1.33e-06	0.187242	5.88243	-2.02689	0.047862	0.280799	-4.48857	0.195198	Renormalize	d56_d14_TB
ENSG00000198019.8_FCGR1B	FCGR1B	2.22	1.42e-10	1.18e-07	0.244553	4.32149	-1.47654	0.145886	0.447516	-5.3636	0.386379	Renormalize	d56_d14_TB
ENSG00000198216.6_CACNA1E	CACNA1E	2.11	1.49e-10	1.18e-07	0.256945	4.79532	-1.18755	0.240456	0.556559	-5.75364	0.514653	Renormalize	d56_d14_TB
ENSG00000198753.7_PLXNB3	PLXNB3	0.8	0.0347	0.092	1.01593	-1.25346	-3.46035	0.00109212	0.0287292	-1.0241	0.0144522	Renormalize	d56_d14_TB
ENSG00000198756.6_COLGALT2	COLGALT2	-1.02	0.00172	0.0104	-0.129658	0.864391	0.715875	0.4773	0.740147	-5.67038	0.731037	Renormalize	d56_d14_TB
ENSG00000198785.4_GRIN3A	GRIN3A	2.72	3.59e-07	3.1e-05	-0.398679	0.882499	1.9173	0.0607515	0.310584	-4.25018	0.226685	Exacerbate	d56_d14_TB
ENSG00000198814.8_GK	GK	1.28	1.86e-09	8.07e-07	0.225818	6.39656	-1.47782	0.145543	0.447097	-5.37538	0.38579	Renormalize	d56_d14_TB
ENSG00000198829.4_SUCNR1	SUCNR1	1.1	0.0158	0.0518	0.230765	0.968973	-1.30157	0.198853	0.512805	-5.14145	0.462533	Renormalize	d56_d14_TB
ENSG00000198959.7_TGM2	TGM2	1.88	1.34e-05	0.000339	1.3246	4.48784	-5.45595	1.40278e-06	0.000273808	5.16339	0.000124325	Renormalize	d56_d14_TB
ENSG00000203666.8_EFCAB2	EFCAB2	1.57	1.08e-09	6.28e-07	0.176278	2.88095	-1.17432	0.245664	0.562338	-5.58739	0.520811	Renormalize	d56_d14_TB
ENSG00000203814.5_HIST2H2BF	HIST2H2BF	1.18	4.26e-05	0.000779	0.27787	4.59615	-2.77838	0.00760374	0.106698	-2.87374	0.0570361	Renormalize	d56_d14_TB
ENSG00000204020.5_LIPN	LIPN	1.03	0.000696	0.00551	0.108579	1.96164	-0.497535	0.620929	0.825997	-5.98549	0.825715	Renormalize	d56_d14_TB
ENSG00000204267.9_TAP2	TAP2	1.05	1.51e-10	1.18e-07	-0.129359	6.47273	1.3089	0.196376	0.51026	-5.59816	0.459206	Exacerbate	d56_d14_TB
ENSG00000204345.1_CD300LD	CD300LD	1.96	0.00722	0.0293	0.110122	0.287923	-0.469354	0.640796	0.837396	-5.7368	0.837085	Renormalize	d56_d14_TB
ENSG00000204936.5_CD177	CD177	2.22	0.00087	0.0064	1.26714	3.76211	-2.36494	0.0218349	0.191635	-3.68509	0.116558	Renormalize	d56_d14_TB
ENSG00000205809.5_KLRC2	KLRC2	-1.35	0.00565	0.0245	-0.201755	-0.192904	0.629495	0.531806	0.77796	-5.54517	0.770826	Renormalize	d56_d14_TB
ENSG00000205846.3_CLEC6A	CLEC6A	1.98	1.41e-05	0.000352	0.0606483	0.674212	-0.400449	0.690481	0.863777	-5.8097	0.865117	Renormalize	d56_d14_TB
ENSG00000211637.2_IGLV4-69	IGLV4-69	-1.48	0.00203	0.0117	0.571071	-0.217386	-1.47769	0.145577	0.447131	-4.70495	0.385858	Exacerbate	d56_d14_TB
ENSG00000211640.2_IGLV6-57	IGLV6-57	-0.17	0.734	0.822	0.50795	1.28548	-1.82832	0.0732923	0.336464	-4.41198	0.255477	Exacerbate	d56_d14_TB
ENSG00000211663.2_IGLV3-19	IGLV3-19	0.1	0.8	0.871	0.50051	1.82278	-2.03951	0.0465423	0.276635	-4.13943	0.191784	Renormalize	d56_d14_TB
ENSG00000211710.3_TRBV4-1	TRBV4-1	-1.08	0.00121	0.00805	-0.380354	-0.00665072	1.91155	0.061503	0.311731	-4.1353	0.228561	Renormalize	d56_d14_TB
ENSG00000211784.2_TRAV10	TRAV10	-1.01	0.000378	0.00355	-0.102999	-0.720981	0.483709	0.630642	0.831554	-5.51763	0.831582	Renormalize	d56_d14_TB
ENSG00000211796.1_TRAV16	TRAV16	-1	4.56e-06	0.000158	-0.281129	-1.61633	1.40084	0.167255	0.475759	-4.64878	0.418512	Renormalize	d56_d14_TB
ENSG00000211804.2_TRDV1	TRDV1	-1.25	0.00043	0.00387	-0.344759	-0.531159	1.59337	0.117193	0.406953	-4.5412	0.339414	Renormalize	d56_d14_TB
ENSG00000211806.2_TRAV25	TRAV25	-1.19	0.000771	0.00594	-0.153066	-0.760613	0.735967	0.465088	0.73216	-5.37042	0.722066	Renormalize	d56_d14_TB
ENSG00000211821.2_TRDV2	TRDV2	-1.29	0.0124	0.0434	0.00921306	-0.468287	-0.0237938	0.981109	0.992201	-5.64378	0.992951	Exacerbate	d56_d14_TB
ENSG00000211891.4_IGHE	IGHE	-0.43	0.434	0.572	0.0954535	-2.21057	-0.273833	0.785307	0.911832	-5.32179	0.912677	Exacerbate	d56_d14_TB
ENSG00000211892.2_IGHG4	IGHG4	-1.51	0.0149	0.0496	0.345096	1.62406	-1.16529	0.249267	0.565745	-5.38107	0.524953	Exacerbate	d56_d14_TB
ENSG00000211976.2_IGHV3-73	IGHV3-73	0.35	0.427	0.566	0.50138	-0.700185	-1.70915	0.0934397	0.370044	-4.35193	0.295919	Renormalize	d56_d14_TB
ENSG00000213934.5_HBG1	HBG1	-1.62	0.0133	0.0458	1.84909	4.52547	-3.95915	0.000231522	0.00886096	0.352324	0.00480754	Exacerbate	d56_d14_TB
ENSG00000214595.7_EML6	EML6	-1.2	7.18e-06	0.000221	0.0900674	0.931885	-0.509547	0.612544	0.821369	-5.79584	0.821067	Exacerbate	d56_d14_TB
ENSG00000221963.4_APOL6	APOL6	1.55	3.85e-08	6.32e-06	-0.225484	7.64513	2.07925	0.0425884	0.267036	-4.32697	0.181068	Exacerbate	d56_d14_TB
ENSG00000223609.3_HBD	HBD	1.51	0.0016	0.00986	1.87643	6.53998	-5.60923	8.11079e-07	0.000200398	5.68118	8.37061e-05	Renormalize	d56_d14_TB
ENSG00000228696.4_ARL17B	ARL17B	-1.38	0.000353	0.0034	-0.0769983	-1.33408	0.377576	0.707296	0.872854	-5.44207	0.874125	Renormalize	d56_d14_TB
ENSG00000230099.2_TRBV5-4	TRBV5-4	-1.03	1.61e-05	0.000386	-0.373295	-0.468088	2.00084	0.0506904	0.288023	-3.93645	0.202613	Renormalize	d56_d14_TB
ENSG00000237702.2_TRBV3-1	TRBV3-1	-1.14	7.07e-07	4.58e-05	-0.237318	0.43658	1.24489	0.218802	0.533343	-5.1239	0.4884	Renormalize	d56_d14_TB
ENSG00000239839.1_DEFA3	DEFA3	1.96	0.0017	0.0103	1.33331	2.18531	-3.15048	0.00271366	0.0554085	-1.76509	0.0277986	Renormalize	d56_d14_TB
ENSG00000240065.3_PSMB9	PSMB9	1.05	2.69e-08	4.89e-06	0.0464723	6.85179	-0.437311	0.663713	0.850154	-6.32571	0.850313	Renormalize	d56_d14_TB
ENSG00000240382.1_IGKV1-17	IGKV1-17	0.35	0.419	0.559	0.48286	-0.511558	-1.15866	0.251937	0.567634	-5.02545	0.527976	Renormalize	d56_d14_TB
ENSG00000240403.1_KIR3DL2	KIR3DL2	-0.52	0.153	0.269	0.052875	-1.20633	-0.221691	0.82543	0.929639	-5.49819	0.931413	Exacerbate	d56_d14_TB
ENSG00000241294.1_IGKV2-24	IGKV2-24	-0.26	0.547	0.674	0.362327	0.39944	-1.06295	0.292761	0.603856	-5.28311	0.571798	Exacerbate	d56_d14_TB
ENSG00000242265.1_PEG10	PEG10	-1.07	0.00164	0.01	-0.495878	-0.808825	2.24607	0.0290137	0.222435	-3.49046	0.140919	Renormalize	d56_d14_TB
ENSG00000242550.1_SERPINB10	SERPINB10	0.95	0.0375	0.0977	0.54673	0.197971	-1.90549	0.0623029	0.314398	-4.16463	0.230472	Renormalize	d56_d14_TB
ENSG00000244617.1_ASPRV1	ASPRV1	1.23	7.73e-06	0.000233	0.0534901	2.63762	-0.279856	0.780709	0.909585	-6.18635	0.91045	Renormalize	d56_d14_TB
ENSG00000249437.3_NAIP	NAIP	1.38	3.62e-07	3.1e-05	0.252927	5.13409	-1.22605	0.225752	0.541105	-5.71288	0.496978	Renormalize	d56_d14_TB
ENSG00000250361.2_GYPB	GYPB	0.62	0.134	0.245	1.28509	4.23895	-5.00046	6.99794e-06	0.000689862	3.64795	0.00039101	Renormalize	d56_d14_TB
ENSG00000254415.3_SIGLEC14	SIGLEC14	0.52	0.293	0.433	0.290798	4.53924	-0.539141	0.592112	0.811582	-6.28786	0.809505	Renormalize	d56_d14_TB
ENSG00000254470.2_AP5B1	AP5B1	1.14	2.82e-07	2.73e-05	0.0667726	5.92483	-0.445488	0.657833	0.847563	-6.35231	0.847191	Renormalize	d56_d14_TB
ENSG00000255221.2_CARD17	CARD17	2.81	4.96e-08	7.37e-06	0.15638	0.146234	-0.535644	0.594509	0.812366	-5.6276	0.810823	Renormalize	d56_d14_TB
ENSG00000255569.1_TRAV1-1	TRAV1-1	-1.1	0.00207	0.0119	-0.172228	-1.98063	0.568279	0.572314	0.801977	-5.26376	0.797416	Renormalize	d56_d14_TB
ENSG00000257017.4_HP	HP	1.4	0.000981	0.00698	0.869754	0.580748	-2.50019	0.0156346	0.160919	-3.09396	0.0933916	Renormalize	d56_d14_TB
ENSG00000257743.4_RP11-1220K2.2	MGAM2	1.61	4.34e-05	0.00079	0.213015	4.65811	-0.958472	0.342301	0.646959	-5.98946	0.621147	Renormalize	d56_d14_TB
ENSG00000002549.8_LAP3	LAP3	1.56	1.2e-05	0.000312	0.544792	6.85118	-3.42462	0.0012157	0.0105822	-1.36358	0.015629	Renormalize	d56_d0_TB
ENSG00000002587.5_HS3ST1	HS3ST1	-1.07	0.000771	0.00594	-0.51323	-0.526429	2.13214	0.0377823	0.110516	-3.87155	0.167658	Renormalize	d56_d0_TB
ENSG00000004939.9_SLC4A1	SLC4A1	0.97	0.0152	0.0502	0.783575	9.99045	-3.66112	0.000591945	0.00661751	-0.58396	0.0092954	Renormalize	d56_d0_TB
ENSG00000005381.6_MPO	MPO	1.17	0.00288	0.015	0.423557	1.80533	-1.73562	0.0886073	0.200967	-4.83983	0.286621	Renormalize	d56_d0_TB
ENSG00000005961.13_ITGA2B	ITGA2B	1.2	7.65e-05	0.00118	0.824901	6.09062	-3.63909	0.000633623	0.00697164	-0.782702	0.00980007	Renormalize	d56_d0_TB
ENSG00000008283.11_CYB561	CYB561	1.19	5.68e-11	8.9e-08	0.106309	3.48438	-0.662627	0.510522	0.660889	-6.37399	0.755141	Renormalize	d56_d0_TB
ENSG00000008438.4_PGLYRP1	PGLYRP1	1.07	0.0014	0.00897	1.1193	3.30933	-4.62021	2.59608e-05	0.000971752	2.34689	0.000994563	Renormalize	d56_d0_TB
ENSG00000010030.9_ETV7	ETV7	2.99	1.17e-07	1.36e-05	0.824413	3.03584	-3.07441	0.00336945	0.0211746	-2.21102	0.0324062	Renormalize	d56_d0_TB
ENSG00000012223.8_LTF	LTF	1.52	0.00908	0.0346	1.01253	4.85231	-3.27536	0.00189056	0.0143086	-1.78645	0.0214816	Renormalize	d56_d0_TB
ENSG00000019169.9_MARCO	MARCO	2.12	1.71e-06	8.29e-05	0.856855	1.69933	-4.23347	9.48962e-05	0.00213151	1.22978	0.00251456	Renormalize	d56_d0_TB
ENSG00000020577.9_SAMD4A	SAMD4A	1.47	2.1e-05	0.000466	0.336289	2.98887	-2.20749	0.031757	0.0977705	-4.21384	0.149762	Renormalize	d56_d0_TB
ENSG00000023171.10_GRAMD1B	GRAMD1B	1.52	5.11e-07	3.84e-05	0.479187	4.58073	-3.62978	0.000652055	0.00708656	-0.807072	0.00999539	Renormalize	d56_d0_TB
ENSG00000025708.8_TYMP	TYMP	1.3	2.73e-09	1.07e-06	0.440747	7.36943	-3.42072	0.00122997	0.0106701	-1.35836	0.0157618	Renormalize	d56_d0_TB
ENSG00000029153.10_ARNTL2	ARNTL2	1.09	0.000652	0.00522	0.535014	1.11006	-3.4787	0.0010334	0.00953345	-0.896568	0.0138947	Renormalize	d56_d0_TB
ENSG00000038945.10_MSR1	MSR1	1.68	8.62e-06	0.000253	0.59341	3.2196	-3.12451	0.00292272	0.0192667	-2.10189	0.0292858	Renormalize	d56_d0_TB
ENSG00000047597.5_XK	XK	0.76	0.00403	0.0193	0.788356	6.33829	-3.74248	0.000459679	0.00566444	-0.479736	0.00775159	Renormalize	d56_d0_TB
ENSG00000060138.8_YBX3	YBX3	0.6	0.0751	0.16	0.740771	9.60442	-4.02104	0.000189745	0.00329037	0.463365	0.00415671	Renormalize	d56_d0_TB
ENSG00000060982.10_BCAT1	BCAT1	1.16	2.65e-05	0.000553	0.516012	3.1644	-4.02583	0.000186834	0.00326483	0.471356	0.00410569	Renormalize	d56_d0_TB
ENSG00000065618.12_COL17A1	COL17A1	0.54	0.398	0.538	0.575694	-1.42958	-1.59166	0.117579	0.243272	-4.54083	0.340087	Renormalize	d56_d0_TB
ENSG00000068079.3_IFI35	IFI35	1.38	9.01e-06	0.00026	0.384629	4.9214	-2.64745	0.0107342	0.0465182	-3.39486	0.0722457	Renormalize	d56_d0_TB
ENSG00000070182.13_SPTB	SPTB	0.65	0.0464	0.113	1.10216	7.62691	-5.20931	3.36362e-06	0.000325011	4.24271	0.000232268	Renormalize	d56_d0_TB
ENSG00000073737.12_DHRS9	DHRS9	1.57	1.03e-08	2.32e-06	0.279741	5.0255	-1.95672	0.0558091	0.146259	-4.83959	0.215284	Renormalize	d56_d0_TB
ENSG00000074660.11_SCARF1	SCARF1	1.75	7.5e-09	1.83e-06	0.929014	5.42803	-4.10017	0.000146833	0.00279613	0.595545	0.00344406	Renormalize	d56_d0_TB
ENSG00000075399.8_VPS9D1	VPS9D1	1.27	3.26e-10	2.34e-07	0.771832	4.38728	-4.50233	3.8707e-05	0.00121821	1.8858	0.00131509	Renormalize	d56_d0_TB
ENSG00000076864.15_RAP1GAP	RAP1GAP	2.9	1.17e-05	0.00031	1.954	3.31258	-3.42457	0.00121587	0.0105822	-1.20227	0.015629	Renormalize	d56_d0_TB
ENSG00000078081.3_LAMP3	LAMP3	1.73	0.0013	0.00851	-0.0569856	1.64552	0.325618	0.746032	0.84012	-6.25921	0.893278	Exacerbate	d56_d0_TB
ENSG00000079385.17_CEACAM1	CEACAM1	1.49	3.86e-07	3.2e-05	0.588418	5.04151	-3.51722	0.000919766	0.00883509	-1.13562	0.0127794	Renormalize	d56_d0_TB
ENSG00000080573.6_COL5A3	COL5A3	-0.66	0.0926	0.188	-0.484847	0.164407	1.96097	0.0552978	0.145309	-4.20779	0.214038	Renormalize	d56_d0_TB
ENSG00000082014.12_SMARCD3	SMARCD3	1.34	1.41e-11	4.28e-08	1.09984	4.42899	-7.13911	3.11131e-09	8.67567e-06	10.9869	1.03223e-06	Renormalize	d56_d0_TB
ENSG00000082196.15_C1QTNF3	C1QTNF3	-1.06	6.45e-07	4.38e-05	-0.582743	0.687699	5.08896	5.13529e-06	0.00039262	3.95498	0.000309528	Renormalize	d56_d0_TB
ENSG00000082397.11_EPB41L3	EPB41L3	1.27	9.17e-09	2.15e-06	0.483198	5.02015	-4.15114	0.000124344	0.00253348	0.753277	0.00305869	Renormalize	d56_d0_TB
ENSG00000085449.10_WDFY1	WDFY1	1.13	4.74e-07	3.62e-05	0.252489	6.69877	-2.70582	0.00921584	0.0416892	-3.23005	0.064981	Renormalize	d56_d0_TB
ENSG00000086548.8_CEACAM6	CEACAM6	1.2	0.0518	0.122	0.610138	1.45824	-2.26936	0.0274612	0.0885213	-3.8054	0.135958	Renormalize	d56_d0_TB
ENSG00000087237.6_CETP	CETP	1.15	0.000146	0.00185	1.33465	-0.596756	-5.48313	1.27324e-06	0.000202051	4.91833	0.000115852	Renormalize	d56_d0_TB
ENSG00000088827.8_SIGLEC1	SIGLEC1	1.42	0.0142	0.048	0.156636	1.36652	-0.538003	0.592891	0.729215	-6.09575	0.809832	Renormalize	d56_d0_TB
ENSG00000089127.8_OAS1	OAS1	1.38	0.000558	0.00468	0.341555	6.45306	-2.31075	0.0248831	0.0823705	-4.12201	0.127227	Renormalize	d56_d0_TB
ENSG00000090659.13_CD209	CD209	1.13	0.00098	0.00698	0.0334969	-1.90927	-0.14417	0.885929	0.932051	-5.6003	0.956485	Renormalize	d56_d0_TB
ENSG00000095397.9_DFNB31	WHRN	0.28	0.106	0.207	-0.506019	-0.164484	2.70989	0.00911772	0.0414168	-2.69898	0.0644715	Exacerbate	d56_d0_TB
ENSG00000096006.7_CRISP3	CRISP3	0.94	0.0487	0.117	0.890819	2.00612	-3.0311	0.00380642	0.0228889	-2.13631	0.0352845	Renormalize	d56_d0_TB
ENSG00000096968.8_JAK2	JAK2	1.18	1.95e-07	2.04e-05	0.555018	7.43929	-5.75425	4.81752e-07	0.000119029	6.11851	5.60835e-05	Renormalize	d56_d0_TB
ENSG00000099985.3_OSM	OSM	1.17	1.55e-05	0.000375	1.06335	2.86241	-4.67615	2.14514e-05	0.000865103	2.55115	0.000869595	Renormalize	d56_d0_TB
ENSG00000099998.13_GGT5	GGT5	-0.69	0.0649	0.144	-0.174867	-3.07463	0.418756	0.677135	0.792528	-5.31909	0.857411	Renormalize	d56_d0_TB
ENSG00000100336.13_APOL4	APOL4	3.67	4.6e-08	7.27e-06	0.725694	1.49749	-2.18815	0.0332168	0.100943	-4.06417	0.154096	Renormalize	d56_d0_TB
ENSG00000100342.16_APOL1	APOL1	1.73	7.92e-10	4.82e-07	0.529028	5.37252	-3.77058	0.000420972	0.00536264	-0.403306	0.00728993	Renormalize	d56_d0_TB
ENSG00000100473.11_COCH	COCH	-1.71	1.91e-07	2.02e-05	0.091054	-0.466429	-0.451226	0.65372	0.774397	-5.76702	0.844686	Exacerbate	d56_d0_TB
ENSG00000100558.4_PLEK2	PLEK2	0.68	0.0653	0.144	0.553211	4.26573	-2.48598	0.0162016	0.06154	-3.69873	0.0956365	Renormalize	d56_d0_TB
ENSG00000100985.7_MMP9	MMP9	0.91	0.00556	0.0243	1.30896	5.19777	-4.15821	0.000121502	0.00250474	0.781802	0.00301709	Renormalize	d56_d0_TB
ENSG00000101004.10_NINL	NINL	-1.16	0.000939	0.00676	-0.216753	-0.826674	0.809608	0.421889	0.583617	-5.53151	0.689012	Renormalize	d56_d0_TB
ENSG00000101230.4_ISM1	ISM1	-1.07	0.00383	0.0186	-0.618777	-1.53289	2.28046	0.0267477	0.0867833	-3.45354	0.133715	Renormalize	d56_d0_TB
ENSG00000101335.5_MYL9	MYL9	1.28	0.000524	0.00447	1.01333	5.38719	-5.09379	5.0491e-06	0.000389539	3.82381	0.000306542	Renormalize	d56_d0_TB
ENSG00000101425.8_BPI	BPI	0.81	0.0559	0.129	0.743952	2.4996	-3.05232	0.00358602	0.0220124	-2.16426	0.0338313	Renormalize	d56_d0_TB
ENSG00000102010.10_BMX	BMX	1.3	3.53e-05	0.000684	1.12717	2.27477	-4.53861	3.4243e-05	0.00113476	2.16264	0.00120539	Renormalize	d56_d0_TB
ENSG00000102524.7_TNFSF13B	TNFSF13B	1.01	9.86e-05	0.0014	0.42456	6.6548	-3.49026	0.000997963	0.00935153	-1.18899	0.0135678	Renormalize	d56_d0_TB
ENSG00000102554.9_KLF5	KLF5	1.03	0.000278	0.00287	0.152803	2.76262	-1.36503	0.178175	0.325912	-5.5645	0.434518	Renormalize	d56_d0_TB
ENSG00000102837.6_OLFM4	OLFM4	2.42	0.000238	0.00257	1.11572	1.5827	-2.85335	0.00621484	0.032066	-2.52557	0.0495943	Renormalize	d56_d0_TB
ENSG00000104892.12_KLC3	KLC3	1.21	0.00411	0.0196	0.302857	2.70371	-0.930918	0.356237	0.521435	-5.98247	0.63372	Renormalize	d56_d0_TB
ENSG00000105366.10_SIGLEC8	SIGLEC8	-0.7	0.0775	0.164	-1.14188	1.51001	4.09256	0.000150512	0.00284125	0.841766	0.00350928	Renormalize	d56_d0_TB
ENSG00000105501.7_SIGLEC5	SIGLEC5	0.7	0.00232	0.0129	0.606586	4.27672	-3.40766	0.00127889	0.0109533	-1.41787	0.0162113	Renormalize	d56_d0_TB
ENSG00000105967.11_TFEC	TFEC	1.14	3.62e-05	0.000698	0.327313	5.7485	-2.84594	0.00634085	0.0324884	-2.9166	0.0502812	Renormalize	d56_d0_TB
ENSG00000106683.10_LIMK1	LIMK1	1.07	3.4e-09	1.18e-06	0.577574	5.09223	-4.56932	3.08598e-05	0.00107563	2.08236	0.00112554	Renormalize	d56_d0_TB
ENSG00000106772.13_PRUNE2	PRUNE2	0.71	0.0906	0.184	0.437015	1.03708	-2.18289	0.0336238	0.101849	-3.9796	0.155455	Renormalize	d56_d0_TB
ENSG00000108387.10_SEPT4	SEPT4	3.1	6.38e-10	4.09e-07	1.40661	3.11898	-5.05829	5.71762e-06	0.000415552	3.78553	0.000335814	Renormalize	d56_d0_TB
ENSG00000108679.8_LGALS3BP	LGALS3BP	1.52	1.22e-06	6.78e-05	0.522112	3.68548	-3.07872	0.00332861	0.0210194	-2.26015	0.0321321	Renormalize	d56_d0_TB
ENSG00000108861.4_DUSP3	DUSP3	1.28	2.17e-12	2.63e-08	0.784266	5.97657	-6.50495	3.15872e-08	3.245e-05	8.73246	6.96666e-06	Renormalize	d56_d0_TB
ENSG00000108950.7_FAM20A	FAM20A	3.64	2.48e-11	6.03e-08	2.50386	1.60983	-8.2614	5.2678e-11	5.14111e-07	14.6016	3.00943e-08	Renormalize	d56_d0_TB
ENSG00000110079.12_MS4A4A	MS4A4A	1.1	9.43e-05	0.00136	1.05293	1.59143	-4.95624	8.16344e-06	0.000514414	3.53658	0.000438586	Renormalize	d56_d0_TB
ENSG00000110881.7_ASIC1	ASIC1	-1.24	0.00158	0.00978	-0.0129399	-3.27944	0.0409164	0.967521	0.980582	-5.38162	0.987662	Renormalize	d56_d0_TB
ENSG00000111181.8_SLC6A12	SLC6A12	1.7	4.01e-07	3.27e-05	0.87673	1.99255	-4.95686	8.14589e-06	0.000514414	3.51779	0.000438217	Renormalize	d56_d0_TB
ENSG00000111199.6_TRPV4	TRPV4	1.48	2.55e-06	0.00011	0.976651	-1.45049	-4.23485	9.44649e-05	0.00212755	1.15241	0.00250732	Renormalize	d56_d0_TB
ENSG00000111331.8_OAS3	OAS3	1.55	0.00284	0.0149	0.0673706	7.22154	-0.362384	0.718547	0.822262	-6.56723	0.879781	Renormalize	d56_d0_TB
ENSG00000111335.8_OAS2	OAS2	1.01	0.00775	0.0309	-0.0148037	6.66894	0.113888	0.909769	0.947757	-6.6514	0.96599	Exacerbate	d56_d0_TB
ENSG00000111666.6_CHPT1	CHPT1	0.53	0.0244	0.0714	0.864014	5.94933	-5.33473	2.15857e-06	0.000261696	4.64043	0.000168847	Renormalize	d56_d0_TB
ENSG00000112053.9_SLC26A8	SLC26A8	1.53	9.56e-08	1.2e-05	1.23671	3.40456	-6.05277	1.63792e-07	7.11834e-05	7.18092	2.46243e-05	Renormalize	d56_d0_TB
ENSG00000114127.6_XRN1	XRN1	1.2	1.27e-06	6.92e-05	0.208394	8.14061	-2.23202	0.0299879	0.0939995	-4.21538	0.144164	Renormalize	d56_d0_TB
ENSG00000115155.12_OTOF	OTOF	2.14	0.00109	0.00756	-0.106478	-2.01261	0.344233	0.732072	0.831306	-5.54416	0.886425	Exacerbate	d56_d0_TB
ENSG00000115267.5_IFIH1	IFIH1	1.13	0.000288	0.00295	0.180562	6.167	-1.5534	0.126448	0.255832	-5.49734	0.355403	Renormalize	d56_d0_TB
ENSG00000115414.14_FN1	FN1	1.71	0.00528	0.0234	0.167498	-0.835065	-0.52951	0.598725	0.733848	-5.61447	0.813388	Renormalize	d56_d0_TB
ENSG00000115415.14_STAT1	STAT1	1.67	2.04e-09	8.26e-07	0.228671	9.27408	-2.08548	0.0419966	0.119081	-4.44418	0.179521	Renormalize	d56_d0_TB
ENSG00000115884.6_SDC1	SDC1	0.85	0.211	0.341	2.91779	-1.48226	-6.52911	2.89209e-08	3.17659e-05	7.10817	6.48859e-06	Renormalize	d56_d0_TB
ENSG00000116663.6_FBXO6	FBXO6	1.8	1.83e-09	8.07e-07	0.655781	3.73171	-3.58004	0.000759605	0.00779886	-0.896667	0.0111577	Renormalize	d56_d0_TB
ENSG00000116983.8_HPCAL4	HPCAL4	-1.07	3.68e-06	0.000135	-0.533863	1.83826	2.72997	0.00864741	0.0398745	-2.9031	0.0622288	Renormalize	d56_d0_TB
ENSG00000117226.7_GBP3	GBP3	1.15	5.77e-06	0.000187	0.379061	5.75436	-3.6396	0.000632627	0.00696461	-0.78285	0.00978725	Renormalize	d56_d0_TB
ENSG00000117228.9_GBP1	GBP1	2.42	3.61e-09	1.22e-06	0.579652	8.777	-3.27449	0.00189535	0.0143282	-1.69754	0.0215152	Renormalize	d56_d0_TB
ENSG00000118113.7_MMP8	MMP8	1.29	0.0325	0.0882	1.75748	3.18453	-4.97532	7.63868e-06	0.000495347	3.53935	0.000417061	Renormalize	d56_d0_TB
ENSG00000119686.5_FLVCR2	FLVCR2	1.25	9.6e-08	1.2e-05	0.928663	4.1481	-6.05377	1.63194e-07	7.11834e-05	7.15536	2.45659e-05	Renormalize	d56_d0_TB
ENSG00000119917.9_IFIT3	IFIT3	1.54	0.00131	0.00852	0.310074	8.12262	-1.77614	0.0816136	0.189984	-5.0644	0.272971	Renormalize	d56_d0_TB
ENSG00000119922.7_IFIT2	IFIT2	1.13	0.00654	0.0273	0.146	8.64931	-0.954535	0.34427	0.510101	-6.11687	0.622925	Renormalize	d56_d0_TB
ENSG00000120217.9_CD274	CD274	2.87	5.68e-11	8.9e-08	1.11242	6.18826	-5.09437	5.03877e-06	0.000389539	3.83273	0.000306074	Renormalize	d56_d0_TB
ENSG00000121236.15_TRIM6	TRIM6	1.43	0.00124	0.00821	0.604214	0.537076	-3.05079	0.00360156	0.0220788	-1.96464	0.0339499	Renormalize	d56_d0_TB
ENSG00000121858.6_TNFSF10	TNFSF10	1.13	1.78e-05	0.000412	0.453994	8.06833	-3.68166	0.000555477	0.00637037	-0.592181	0.00887748	Renormalize	d56_d0_TB
ENSG00000122733.11_KIAA1045	PHF24	-1.38	0.000905	0.00658	-1.31038	-2.01809	3.30048	0.00175641	0.0136207	-1.32913	0.0203724	Renormalize	d56_d0_TB
ENSG00000123095.5_BHLHE41	BHLHE41	-1.03	0.000625	0.00506	0.834086	-0.319707	-3.53716	0.000865728	0.00849153	-0.654299	0.0122318	Exacerbate	d56_d0_TB
ENSG00000123219.8_CENPK	CENPK	-0.79	0.00533	0.0236	-0.46805	2.45947	2.51431	0.0150892	0.0588097	-3.42734	0.0912976	Renormalize	d56_d0_TB
ENSG00000123610.3_TNFAIP6	TNFAIP6	1.88	1.23e-06	6.78e-05	0.831161	4.76401	-3.61141	0.000689952	0.00734707	-0.856114	0.0104346	Renormalize	d56_d0_TB
ENSG00000123689.5_G0S2	G0S2	1.42	3.77e-05	0.00072	1.15336	0.34936	-4.00632	0.000198962	0.00341139	0.633418	0.00430534	Renormalize	d56_d0_TB
ENSG00000123700.4_KCNJ2	KCNJ2	1.18	7.29e-08	1e-05	0.489942	8.02218	-3.78846	0.000397997	0.00521869	-0.276196	0.00702502	Renormalize	d56_d0_TB
ENSG00000124256.10_ZBP1	ZBP1	1.18	2.59e-05	0.000544	0.152369	5.74756	-1.40064	0.167316	0.311419	-5.7229	0.418609	Renormalize	d56_d0_TB
ENSG00000124469.6_CEACAM8	CEACAM8	0.85	0.136	0.247	0.755545	2.83141	-2.87851	0.00580405	0.030528	-2.63775	0.0472236	Renormalize	d56_d0_TB
ENSG00000124613.4_ZNF391	ZNF391	-1.07	5.99e-05	0.000993	-0.599406	-0.0655039	2.48851	0.0160993	0.0612983	-3.20009	0.0952587	Renormalize	d56_d0_TB
ENSG00000124785.4_NRN1	NRN1	2.76	2.92e-07	2.77e-05	0.912619	0.756218	-3.52424	0.000900378	0.00868304	-0.757519	0.0125705	Renormalize	d56_d0_TB
ENSG00000125148.6_MT2A	MT2A	1.32	8.88e-05	0.00132	0.586839	3.95611	-3.38418	0.00137155	0.0114997	-1.44604	0.0170138	Renormalize	d56_d0_TB
ENSG00000125347.9_IRF1	IRF1	1.04	3.27e-09	1.17e-06	0.29096	9.31167	-2.64136	0.0109053	0.046958	-3.26566	0.0729307	Renormalize	d56_d0_TB
ENSG00000126709.10_IFI6	IFI6	1.27	0.00489	0.0221	0.255104	6.09883	-1.48882	0.142631	0.278234	-5.59034	0.38158	Renormalize	d56_d0_TB
ENSG00000128203.6_ASPHD2	ASPHD2	1.35	2.33e-08	4.3e-06	0.502574	3.27862	-4.15685	0.000122042	0.0025068	0.850935	0.00302303	Renormalize	d56_d0_TB
ENSG00000128335.9_APOL2	APOL2	1.14	5.45e-08	7.99e-06	0.336634	6.72219	-2.83126	0.00659749	0.0332927	-2.92966	0.051596	Renormalize	d56_d0_TB
ENSG00000128512.15_DOCK4	DOCK4	1.43	1.69e-05	0.000396	0.531437	5.8035	-3.31649	0.00167569	0.0131563	-1.69321	0.019664	Renormalize	d56_d0_TB
ENSG00000129667.8_RHBDF2	RHBDF2	1.07	3.27e-08	5.77e-06	0.498979	5.66896	-3.77012	0.000421579	0.00536428	-0.402664	0.0072972	Renormalize	d56_d0_TB
ENSG00000130222.6_GADD45G	GADD45G	1.2	2.81e-05	0.000579	0.643823	-0.775352	-2.62376	0.0114135	0.0484939	-2.82685	0.0752681	Renormalize	d56_d0_TB
ENSG00000130487.4_KLHDC7B	KLHDC7B	1.16	2.32e-06	0.000103	0.302537	1.75487	-1.7785	0.0812223	0.189511	-4.80623	0.27225	Renormalize	d56_d0_TB
ENSG00000130489.8_SCO2	SCO2	1.76	3.7e-08	6.25e-06	0.789067	3.7602	-4.35408	6.36303e-05	0.00167385	1.44909	0.00188993	Renormalize	d56_d0_TB
ENSG00000130821.11_SLC6A8	SLC6A8	0.95	0.00394	0.019	0.334776	6.86664	-1.5774	0.120823	0.247803	-5.45243	0.345649	Renormalize	d56_d0_TB
ENSG00000131203.8_IDO1	IDO1	1.85	0.000936	0.00674	-0.284727	2.49109	1.30574	0.197439	0.349933	-5.58865	0.460725	Exacerbate	d56_d0_TB
ENSG00000131979.14_GCH1	GCH1	1.38	6.1e-08	8.64e-06	0.528162	5.34005	-4.49413	3.97922e-05	0.00123252	1.83782	0.0013403	Renormalize	d56_d0_TB
ENSG00000132274.11_TRIM22	TRIM22	1.41	5.75e-07	4.05e-05	0.378904	8.98949	-3.37929	0.00139166	0.0115886	-1.40383	0.0171832	Renormalize	d56_d0_TB
ENSG00000132465.6_IGJ	JCHAIN	-0.08	0.852	0.907	1.72326	6.11896	-6.16678	1.08274e-07	5.5365e-05	7.54065	1.78428e-05	Exacerbate	d56_d0_TB
ENSG00000132530.12_XAF1	XAF1	1.27	0.000254	0.00271	0.243446	7.63693	-1.87551	0.0663931	0.165044	-4.91386	0.239831	Renormalize	d56_d0_TB
ENSG00000132932.12_ATP8A2	ATP8A2	-1.45	1.69e-06	8.23e-05	-0.337669	-0.0850551	1.64103	0.106881	0.227802	-4.71611	0.321186	Renormalize	d56_d0_TB
ENSG00000133106.10_EPSTI1	EPSTI1	2.07	1.36e-06	7.2e-05	0.461795	6.73416	-2.96203	0.00461421	0.0260077	-2.59931	0.0402734	Renormalize	d56_d0_TB
ENSG00000134193.10_REG4	REG4	-1.39	0.0021	0.012	0.0126036	-2.54642	-0.0318882	0.974684	0.98488	-5.47716	0.9904	Exacerbate	d56_d0_TB
ENSG00000134202.6_GSTM3	GSTM3	-1.18	1.76e-05	0.000409	-0.191138	1.1684	1.11929	0.268208	0.431801	-5.58233	0.546125	Renormalize	d56_d0_TB
ENSG00000134243.7_SORT1	SORT1	1.19	9.33e-09	2.15e-06	0.597434	6.07051	-5.05779	5.72762e-06	0.000415552	3.70429	0.000336233	Renormalize	d56_d0_TB
ENSG00000134321.7_RSAD2	RSAD2	2.12	0.00147	0.00929	0.139843	6.61159	-0.568891	0.571902	0.711427	-6.4989	0.797145	Renormalize	d56_d0_TB
ENSG00000134326.7_CMPK2	CMPK2	1.55	0.00281	0.0148	0.0161284	5.29633	-0.0976448	0.922593	0.954931	-6.69034	0.970581	Renormalize	d56_d0_TB
ENSG00000134470.15_IL15RA	IL15RA	1.16	9.06e-11	1.1e-07	0.514565	3.34331	-5.428	1.54965e-06	0.000222844	5.0265	0.000133249	Renormalize	d56_d0_TB
ENSG00000134755.10_DSC2	DSC2	1.06	0.000483	0.00421	0.506577	5.32586	-2.37693	0.0212073	0.0736165	-4.00173	0.114365	Renormalize	d56_d0_TB
ENSG00000134809.4_TIMM10	TIMM10	1.87	6.89e-09	1.75e-06	0.844044	2.21538	-5.268	2.73393e-06	0.000288452	4.53895	0.000198994	Renormalize	d56_d0_TB
ENSG00000135114.8_OASL	OASL	1.29	0.00226	0.0126	0.23016	5.09766	-1.56024	0.124825	0.25364	-5.50062	0.352676	Renormalize	d56_d0_TB
ENSG00000135116.5_HRK	HRK	-0.99	0.0231	0.0687	-1.2387	0.152773	3.71889	0.000494783	0.00592859	-0.171153	0.00817408	Renormalize	d56_d0_TB
ENSG00000135378.3_PRRG4	PRRG4	1.41	5.58e-08	8.09e-06	0.508403	5.58442	-3.43625	0.0011741	0.0103698	-1.36373	0.0152324	Renormalize	d56_d0_TB
ENSG00000135424.11_ITGA7	ITGA7	1.2	1.06e-05	0.00029	1.48664	0.340101	-5.38342	1.81592e-06	0.000241122	4.83091	0.000149557	Renormalize	d56_d0_TB
ENSG00000135525.14_MAP7	MAP7	-1.05	7.73e-05	0.00118	-0.579724	0.87053	3.32664	0.0016263	0.012925	-1.27409	0.0192367	Renormalize	d56_d0_TB
ENSG00000135604.9_STX11	STX11	1.04	6.42e-07	4.38e-05	0.604491	5.9485	-5.07179	5.45363e-06	0.000405407	3.74983	0.00032339	Renormalize	d56_d0_TB
ENSG00000135636.9_DYSF	DYSF	1.17	1.26e-06	6.89e-05	0.802328	8.09835	-4.47745	4.20922e-05	0.00127379	1.84767	0.00139293	Renormalize	d56_d0_TB
ENSG00000136231.9_IGF2BP3	IGF2BP3	1.27	0.000257	0.00272	0.723188	3.33329	-5.19411	3.54866e-06	0.000329199	4.24465	0.000241344	Renormalize	d56_d0_TB
ENSG00000136514.2_RTP4	RTP4	2.04	1.07e-08	2.33e-06	0.464745	4.11554	-2.79543	0.0072647	0.0355923	-3.01682	0.0552072	Renormalize	d56_d0_TB
ENSG00000137628.12_DDX60	DDX60	1.41	0.000204	0.00232	0.0826969	6.49736	-0.665272	0.508844	0.659547	-6.445	0.753823	Renormalize	d56_d0_TB
ENSG00000137757.6_CASP5	CASP5	1.48	4.1e-06	0.000149	1.14121	4.15273	-5.70199	5.81392e-07	0.000129305	5.9375	6.44783e-05	Renormalize	d56_d0_TB
ENSG00000137959.10_IFI44L	IFI44L	2.04	0.00166	0.0102	0.234632	6.07651	-1.00797	0.318177	0.483609	-6.17032	0.597768	Renormalize	d56_d0_TB
ENSG00000137965.6_IFI44	IFI44	1.74	0.00079	0.00604	0.291683	5.58838	-1.40006	0.167488	0.311649	-5.72551	0.418816	Renormalize	d56_d0_TB
ENSG00000138119.12_MYOF	MYOF	1.65	2.23e-08	4.24e-06	0.995866	4.92806	-4.8618	1.13286e-05	0.000622881	3.04692	0.000550057	Renormalize	d56_d0_TB
ENSG00000138311.11_ZNF365	ZNF365	-1.13	0.00152	0.00953	-0.782899	0.716341	4.71666	1.86741e-05	0.000797594	2.77498	0.000781911	Renormalize	d56_d0_TB
ENSG00000138496.12_PARP9	PARP9	1.22	7.4e-07	4.69e-05	0.355688	8.08088	-3.29474	0.00178627	0.0137647	-1.67632	0.0206186	Renormalize	d56_d0_TB
ENSG00000138722.5_MMRN1	MMRN1	0.45	0.135	0.246	0.794817	4.58606	-4.83116	1.25944e-05	0.00065949	2.95951	0.00059202	Renormalize	d56_d0_TB
ENSG00000138772.8_ANXA3	ANXA3	1.24	3.15e-05	0.000632	1.23512	5.21754	-5.63476	7.40128e-07	0.00014659	5.67766	7.80192e-05	Renormalize	d56_d0_TB
ENSG00000138795.5_LEF1	LEF1	-1.01	3e-07	2.81e-05	-0.427908	6.16574	2.54479	0.0139705	0.0557761	-3.6207	0.0866782	Renormalize	d56_d0_TB
ENSG00000139572.3_GPR84	GPR84	1.65	3.37e-06	0.000128	1.32838	1.07939	-5.35029	2.04265e-06	0.000252345	4.81645	0.00016114	Renormalize	d56_d0_TB
ENSG00000139832.3_RAB20	RAB20	1.29	4.21e-07	3.37e-05	0.774455	3.5196	-4.11376	0.000140481	0.00271758	0.710176	0.00333582	Renormalize	d56_d0_TB
ENSG00000140105.13_WARS	WARS	1.78	3.37e-07	3.02e-05	0.696973	7.96259	-4.37152	6.00346e-05	0.00161687	1.5085	0.00181302	Renormalize	d56_d0_TB
ENSG00000140464.15_PML	PML	1.21	2.08e-06	9.5e-05	0.298434	6.15701	-2.72475	0.00876745	0.0402474	-3.20061	0.0628276	Renormalize	d56_d0_TB
ENSG00000141574.3_SECTM1	SECTM1	1.39	1.74e-09	8.07e-07	0.579056	7.31567	-3.97387	0.000220847	0.00365315	0.249267	0.00464517	Renormalize	d56_d0_TB
ENSG00000142089.11_IFITM3	IFITM3	1.25	0.00267	0.0142	1.16444	7.90058	-4.82942	1.26701e-05	0.00065949	2.99233	0.000593541	Renormalize	d56_d0_TB
ENSG00000143416.16_SELENBP1	SELENBP1	0.71	0.0996	0.198	0.716014	8.51397	-3.10808	0.00306267	0.0198925	-2.16909	0.0302813	Renormalize	d56_d0_TB
ENSG00000143546.5_S100A8	S100A8	0.92	0.000195	0.00225	0.871417	7.7466	-3.17558	0.00252502	0.0174649	-2.03211	0.0264764	Renormalize	d56_d0_TB
ENSG00000143595.8_AQP10	AQP10	0.9	0.00998	0.0371	0.684301	0.923817	-2.81494	0.00689413	0.0343633	-2.55397	0.0532371	Renormalize	d56_d0_TB
ENSG00000143869.5_GDF7	GDF7	-1.24	0.000158	0.00196	-0.179003	-1.43014	0.707009	0.482746	0.637144	-5.51305	0.735413	Renormalize	d56_d0_TB
ENSG00000144893.8_MED12L	MED12L	1.24	0.000119	0.00159	0.553712	2.7904	-3.70005	0.000524649	0.00616192	-0.441583	0.00852597	Renormalize	d56_d0_TB
ENSG00000145335.11_SNCA	SNCA	0.39	0.244	0.379	0.23731	9.90807	-1.22228	0.227164	0.385767	-5.78681	0.498838	Renormalize	d56_d0_TB
ENSG00000145365.9_TIFA	TIFA	1.53	1.46e-09	7.58e-07	0.754116	4.92592	-4.6658	2.22236e-05	0.000890724	2.39854	0.000891284	Renormalize	d56_d0_TB
ENSG00000145685.9_LHFPL2	LHFPL2	1.85	1.84e-08	3.67e-06	0.643934	5.52955	-4.34769	6.49986e-05	0.0016984	1.37007	0.00191648	Renormalize	d56_d0_TB
ENSG00000146859.5_TMEM140	TMEM140	1.17	1.7e-07	1.85e-05	0.40538	7.32845	-3.2742	0.001897	0.0143338	-1.76172	0.0215271	Renormalize	d56_d0_TB
ENSG00000148346.7_LCN2	LCN2	1.06	0.0171	0.055	1.24781	3.50177	-4.52976	3.52825e-05	0.00115224	2.0589	0.00123088	Renormalize	d56_d0_TB
ENSG00000148450.8_MSRB2	MSRB2	1.05	1.02e-07	1.24e-05	0.677013	3.20613	-5.47223	1.32371e-06	0.000205529	5.18241	0.00011892	Renormalize	d56_d0_TB
ENSG00000148926.5_ADM	ADM	1.28	3.64e-06	0.000135	1.11338	5.27655	-6.04955	1.65711e-07	7.11834e-05	7.12353	2.4849e-05	Renormalize	d56_d0_TB
ENSG00000149131.11_SERPING1	SERPING1	3.1	1.76e-09	8.07e-07	1.0489	5.96329	-4.46152	4.44099e-05	0.00131939	1.74294	0.00145022	Renormalize	d56_d0_TB
ENSG00000150337.9_FCGR1A	FCGR1A	2.92	8.93e-12	3.62e-08	1.03866	5.8571	-5.22864	3.14182e-06	0.000314938	4.28044	0.000220594	Renormalize	d56_d0_TB
ENSG00000152229.14_PSTPIP2	PSTPIP2	1.58	1.21e-10	1.18e-07	0.723131	6.47004	-4.92286	9.16759e-06	0.000534156	3.26007	0.000471728	Renormalize	d56_d0_TB
ENSG00000152766.5_ANKRD22	ANKRD22	4.24	1.5e-10	1.18e-07	1.20543	3.89045	-4.15254	0.000123775	0.00252453	0.805229	0.00305111	Renormalize	d56_d0_TB
ENSG00000154027.14_AK5	AK5	-1.13	2.47e-07	2.4e-05	-0.630818	1.69686	2.93686	0.00494639	0.0272843	-2.38422	0.0422194	Renormalize	d56_d0_TB
ENSG00000154319.10_FAM167A	FAM167A	-0.94	0.00372	0.0183	-0.479889	-1.05169	1.76301	0.0838286	0.193548	-4.39045	0.277591	Renormalize	d56_d0_TB
ENSG00000154451.10_GBP5	GBP5	2.89	8.52e-12	3.62e-08	0.547291	10.5862	-2.71534	0.00898774	0.0410079	-3.02699	0.0639018	Renormalize	d56_d0_TB
ENSG00000154917.6_RAB6B	RAB6B	0.93	0.0044	0.0206	0.905265	1.77079	-4.12162	0.000136924	0.00268067	0.924614	0.00327528	Renormalize	d56_d0_TB
ENSG00000155363.14_MOV10	MOV10	1.09	5.42e-06	0.000179	0.283448	5.34273	-2.38308	0.0208915	0.0729612	-3.99243	0.113262	Renormalize	d56_d0_TB
ENSG00000155629.10_PIK3AP1	PIK3AP1	1.04	6.43e-07	4.38e-05	0.533545	8.45071	-4.87513	1.0818e-05	0.000598175	3.15654	0.000530928	Renormalize	d56_d0_TB
ENSG00000156113.16_KCNMA1	KCNMA1	2.52	8.94e-06	0.000259	1.61748	-0.320885	-4.483	4.13131e-05	0.00125802	2.01164	0.00137375	Renormalize	d56_d0_TB
ENSG00000156587.11_UBE2L6	UBE2L6	1.43	3.42e-07	3.03e-05	0.470304	7.19067	-3.57457	0.000772422	0.00787305	-0.929318	0.0112921	Renormalize	d56_d0_TB
ENSG00000157551.12_KCNJ15	KCNJ15	1.25	1.22e-06	6.78e-05	0.853799	8.06077	-4.60376	2.7455e-05	0.00100455	2.25447	0.00103255	Renormalize	d56_d0_TB
ENSG00000158050.4_DUSP2	DUSP2	-0.33	0.199	0.327	-0.633748	1.57501	2.96301	0.00460172	0.0259778	-2.30418	0.040199	Renormalize	d56_d0_TB
ENSG00000158406.2_HIST1H4H	HIST1H4H	1.03	9.48e-05	0.00137	0.446312	4.05397	-4.35026	6.44439e-05	0.00168617	1.41529	0.00190276	Renormalize	d56_d0_TB
ENSG00000158578.14_ALAS2	ALAS2	0.94	0.045	0.111	1.25248	11.7214	-5.81933	3.81051e-07	0.000103302	6.40393	4.63892e-05	Renormalize	d56_d0_TB
ENSG00000158714.6_SLAMF8	SLAMF8	1.8	9.37e-09	2.15e-06	0.522977	1.90785	-2.4379	0.0182599	0.0666445	-3.58	0.103654	Renormalize	d56_d0_TB
ENSG00000159189.7_C1QC	C1QC	4.22	1.06e-08	2.33e-06	2.62905	0.198393	-5.54973	1.00363e-06	0.000179723	5.32371	9.76111e-05	Renormalize	d56_d0_TB
ENSG00000160191.13_PDE9A	PDE9A	-1.21	1.07e-05	0.000291	-0.441215	0.262211	1.93127	0.0589592	0.151878	-4.29866	0.222802	Renormalize	d56_d0_TB
ENSG00000160307.5_S100B	S100B	-1.58	0.00482	0.0219	-0.2927	1.53444	0.927805	0.357835	0.522993	-5.83807	0.635109	Renormalize	d56_d0_TB
ENSG00000160932.6_LY6E	LY6E	1.26	0.00112	0.00766	0.18147	5.88016	-0.859521	0.394034	0.556927	-6.31366	0.666243	Renormalize	d56_d0_TB
ENSG00000161640.11_SIGLEC11	SIGLEC11	1.41	0.0127	0.0441	1.1319	-0.928351	-2.93127	0.00502312	0.0275643	-2.13802	0.0426721	Renormalize	d56_d0_TB
ENSG00000161944.12_ASGR2	ASGR2	1.14	3.15e-07	2.87e-05	0.922852	2.51907	-6.22142	8.8768e-08	5.24787e-05	7.78738	1.52434e-05	Renormalize	d56_d0_TB
ENSG00000162433.10_AK4	AK4	1.56	2.67e-05	0.000556	0.805156	-0.884308	-3.8685	0.000309125	0.00442686	0.219063	0.00585144	Renormalize	d56_d0_TB
ENSG00000162512.11_SDC3	SDC3	2.29	1.5e-09	7.58e-07	0.874702	1.77149	-3.66982	0.000576222	0.00649756	-0.43688	0.00911326	Renormalize	d56_d0_TB
ENSG00000162576.11_MXRA8	MXRA8	-1.09	0.0151	0.0501	-0.466368	-3.57086	1.28246	0.205419	0.359837	-4.69933	0.471383	Renormalize	d56_d0_TB
ENSG00000162645.8_GBP2	GBP2	1.31	1.96e-09	8.23e-07	0.339255	9.23799	-2.93484	0.00497403	0.0273873	-2.56312	0.0423799	Renormalize	d56_d0_TB
ENSG00000162654.8_GBP4	GBP4	1.83	5.85e-08	8.37e-06	0.329475	7.47958	-2.3446	0.0229372	0.0776518	-4.0089	0.120547	Renormalize	d56_d0_TB
ENSG00000162747.5_FCGR3B	FCGR3B	1	5.93e-06	0.00019	0.493458	10.4179	-2.91784	0.00521214	0.0282835	-2.55276	0.0437484	Renormalize	d56_d0_TB
ENSG00000162772.12_ATF3	ATF3	2.52	3.86e-07	3.2e-05	0.675953	1.74778	-3.58005	0.000759575	0.00779886	-0.697553	0.0111577	Renormalize	d56_d0_TB
ENSG00000163220.10_S100A9	S100A9	0.89	1.55e-05	0.000375	1.01987	10.7204	-4.98948	7.27108e-06	0.000479473	3.59085	0.000402431	Renormalize	d56_d0_TB
ENSG00000163221.7_S100A12	S100A12	0.72	0.00479	0.0218	1.13459	5.44355	-4.23175	9.54361e-05	0.00213626	1.01184	0.002523	Renormalize	d56_d0_TB
ENSG00000163251.3_FZD5	FZD5	1.44	7.55e-08	1.01e-05	0.636612	2.80732	-5.91777	2.67052e-07	9.27942e-05	6.73664	3.57844e-05	Renormalize	d56_d0_TB
ENSG00000163520.9_FBLN2	FBLN2	-1.02	0.000818	0.00617	-0.152263	-1.33471	0.512096	0.610772	0.742551	-5.5776	0.820045	Renormalize	d56_d0_TB
ENSG00000163568.9_AIM2	AIM2	2.23	1.55e-10	1.18e-07	1.13258	4.43104	-5.73434	5.17554e-07	0.000121713	6.04033	5.89619e-05	Renormalize	d56_d0_TB
ENSG00000163814.3_CDCP1	CDCP1	2.11	1.65e-08	3.48e-06	0.610334	0.869364	-3.27409	0.00189757	0.0143338	-1.42398	0.0215293	Renormalize	d56_d0_TB
ENSG00000163958.9_ZDHHC19	ZDHHC19	1.69	1.1e-05	0.000296	1.69595	-1.31337	-4.72372	1.82277e-05	0.000780578	2.4467	0.000769077	Renormalize	d56_d0_TB
ENSG00000164047.3_CAMP	CAMP	1.02	0.00931	0.0354	1.34703	2.3087	-4.7673	1.56944e-05	0.000719105	2.91672	0.000690211	Renormalize	d56_d0_TB
ENSG00000164125.11_FAM198B	FAM198B	1.01	5.69e-06	0.000185	0.663363	5.88039	-5.56634	9.45735e-07	0.000175808	5.43935	9.33885e-05	Renormalize	d56_d0_TB
ENSG00000164136.12_IL15	IL15	1.18	4.53e-08	7.26e-06	0.369385	3.44519	-3.24144	0.00208709	0.0152978	-1.81252	0.0230745	Renormalize	d56_d0_TB
ENSG00000164344.11_KLKB1	KLKB1	-1.03	0.000762	0.00591	-0.180423	-0.478186	0.76298	0.448954	0.606992	-5.62516	0.70971	Renormalize	d56_d0_TB
ENSG00000164821.4_DEFA4	DEFA4	1.24	0.0208	0.0635	0.588294	0.206662	-1.72705	0.0901497	0.203567	-4.5821	0.289532	Renormalize	d56_d0_TB
ENSG00000164850.10_GPER	GPER1	1.04	0.00128	0.00839	0.769111	-1.82286	-2.05857	0.0446084	0.12469	-3.80721	0.186769	Renormalize	d56_d0_TB
ENSG00000165029.11_ABCA1	ABCA1	1.29	1.27e-05	0.000327	0.279597	7.09954	-1.89273	0.064017	0.161024	-4.91242	0.234403	Renormalize	d56_d0_TB
ENSG00000165490.8_C11orf82	DDIAS	0.89	0.000141	0.0018	0.703433	2.80153	-6.04024	1.71403e-07	7.11834e-05	7.15242	2.55716e-05	Renormalize	d56_d0_TB
ENSG00000165521.11_EML5	EML5	-1.04	4.4e-06	0.000156	-0.222214	1.81864	1.54718	0.127941	0.258053	-5.15914	0.357777	Renormalize	d56_d0_TB
ENSG00000165626.12_BEND7	BEND7	0.87	0.0288	0.0806	1.02911	1.41424	-3.9635	0.00022832	0.00373316	0.470283	0.00476045	Renormalize	d56_d0_TB
ENSG00000165810.12_BTNL9	BTNL9	-1.75	1.19e-05	0.00031	-0.239273	-2.96227	0.820515	0.415702	0.577597	-5.17411	0.683839	Renormalize	d56_d0_TB
ENSG00000165949.8_IFI27	IFI27	2.67	0.00148	0.00934	1.40249	2.591	-3.52669	0.000893719	0.00864873	-0.867175	0.0125264	Renormalize	d56_d0_TB
ENSG00000166002.2_SMCO4	SMCO4	1.16	3.28e-06	0.000127	0.703167	2.43784	-5.12428	4.53674e-06	0.000367415	4.04873	0.000284888	Renormalize	d56_d0_TB
ENSG00000166278.10_C2	C2	2.2	1.77e-06	8.43e-05	1.26319	0.933231	-5.74167	5.04074e-07	0.000121429	6.09883	5.79334e-05	Renormalize	d56_d0_TB
ENSG00000166527.3_CLEC4D	CLEC4D	1.24	1.96e-05	0.000442	0.716136	3.80364	-4.2841	8.02795e-05	0.00191595	1.22584	0.0022262	Renormalize	d56_d0_TB
ENSG00000166839.12_ANKDD1A	ANKDD1A	1.22	0.000216	0.0024	0.508348	1.09585	-2.48448	0.0162624	0.0616959	-3.34497	0.0958892	Renormalize	d56_d0_TB
ENSG00000167100.10_SAMD14	SAMD14	0.86	0.00693	0.0285	1.25139	0.605582	-4.74642	1.68618e-05	0.000753146	2.84841	0.000727347	Renormalize	d56_d0_TB
ENSG00000167105.3_TMEM92	TMEM92	2.04	0.000531	0.00451	1.24456	-2.15125	-3.31584	0.00167886	0.0131658	-1.2768	0.0196894	Renormalize	d56_d0_TB
ENSG00000167371.12_PRRT2	PRRT2	-1.01	0.00048	0.00419	-0.49444	-2.15384	1.97179	0.0540133	0.143031	-3.9404	0.210913	Renormalize	d56_d0_TB
ENSG00000167768.4_KRT1	KRT1	0.47	0.332	0.475	0.524005	5.74407	-2.13942	0.0371596	0.109351	-4.49105	0.165973	Renormalize	d56_d0_TB
ENSG00000168004.5_HRASLS5	HRASLS5	-0.48	0.21	0.339	-1.23824	-1.19908	4.32063	7.11207e-05	0.00176842	1.41022	0.00203599	Renormalize	d56_d0_TB
ENSG00000168062.5_BATF2	BATF2	3.27	3e-09	1.14e-06	0.857893	4.63879	-3.46609	0.00107342	0.00974518	-1.27078	0.0142612	Renormalize	d56_d0_TB
ENSG00000168394.9_TAP1	TAP1	1.36	4.09e-09	1.31e-06	0.469627	8.02275	-3.07042	0.00340766	0.0213186	-2.27322	0.032653	Renormalize	d56_d0_TB
ENSG00000168824.10_NSG1	NSG1	-0.7	0.0326	0.0883	-0.344004	1.06252	1.42973	0.15883	0.299971	-5.21983	0.406255	Renormalize	d56_d0_TB
ENSG00000168899.4_VAMP5	VAMP5	1.87	5.02e-09	1.45e-06	0.922679	2.31433	-4.68291	2.09614e-05	0.000855955	2.61355	0.000854763	Renormalize	d56_d0_TB
ENSG00000169026.8_MFSD7	MFSD7	1.05	9.57e-07	5.68e-05	0.580991	1.56784	-3.20465	0.00232205	0.0165296	-1.67911	0.0249148	Renormalize	d56_d0_TB
ENSG00000169031.14_COL4A3	COL4A3	-1.25	0.000299	0.00301	-0.131141	-0.366098	0.648923	0.51927	0.668489	-5.70751	0.761753	Renormalize	d56_d0_TB
ENSG00000169245.4_CXCL10	CXCL10	2.44	0.000204	0.00232	0.250809	0.220919	-0.914827	0.364544	0.529232	-5.60525	0.641318	Renormalize	d56_d0_TB
ENSG00000169439.7_SDC2	SDC2	-0.97	0.00168	0.0102	-0.838357	-0.600754	3.21549	0.00225032	0.016153	-1.46806	0.0243548	Renormalize	d56_d0_TB
ENSG00000169877.5_AHSP	AHSP	0.77	0.0279	0.0788	1.10804	6.27941	-3.63501	0.000641631	0.00701625	-0.792265	0.00988691	Renormalize	d56_d0_TB
ENSG00000170439.5_METTL7B	METTL7B	3.75	1.45e-05	0.000356	2.51475	-0.59976	-5.29076	2.52248e-06	0.000281957	4.32129	0.000188645	Renormalize	d56_d0_TB
ENSG00000170485.12_NPAS2	NPAS2	-1.03	7.02e-05	0.00111	-0.384371	-0.508232	1.6046	0.114695	0.239507	-4.73344	0.335329	Renormalize	d56_d0_TB
ENSG00000170581.9_STAT2	STAT2	1.12	7.25e-06	0.000222	0.125928	7.84857	-1.18124	0.242932	0.403763	-5.9195	0.51755	Renormalize	d56_d0_TB
ENSG00000171368.10_TPPP	TPPP	-0.28	0.42	0.56	-0.839194	-0.417283	4.15755	0.000121763	0.00250474	1.05454	0.00301963	Renormalize	d56_d0_TB
ENSG00000171631.10_P2RY6	P2RY6	1.09	0.000215	0.0024	0.469165	-0.871505	-2.31147	0.0248399	0.0822616	-3.45987	0.127085	Renormalize	d56_d0_TB
ENSG00000171729.9_TMEM51	TMEM51	1.51	2.76e-05	0.000568	0.388314	-0.929041	-1.57283	0.12188	0.249237	-4.69007	0.347472	Renormalize	d56_d0_TB
ENSG00000171798.13_KNDC1	KNDC1	-0.65	0.129	0.238	-0.268978	-1.47328	0.786082	0.435419	0.595748	-5.37687	0.699732	Renormalize	d56_d0_TB
ENSG00000171860.4_C3AR1	C3AR1	1.26	2.94e-06	0.000121	0.650721	4.09049	-4.17903	0.000113492	0.00239487	0.873756	0.0028695	Renormalize	d56_d0_TB
ENSG00000172159.11_FRMD3	FRMD3	1.43	2.35e-06	0.000104	0.502911	4.17741	-4.05607	0.000169431	0.00305931	0.489407	0.00382252	Renormalize	d56_d0_TB
ENSG00000172232.5_AZU1	AZU1	1.21	0.00669	0.0277	0.0258562	-0.989053	-0.0927088	0.926494	0.957243	-5.75803	0.972191	Renormalize	d56_d0_TB
ENSG00000172493.16_AFF1	AFF1	1.06	1.98e-07	2.05e-05	0.257026	8.1195	-2.72065	0.0088629	0.0405901	-3.14149	0.0633024	Renormalize	d56_d0_TB
ENSG00000173114.8_LRRN3	LRRN3	-1.49	0.000372	0.00353	-0.968161	2.00686	3.01414	0.00399145	0.0235802	-2.24064	0.0364231	Renormalize	d56_d0_TB
ENSG00000173193.9_PARP14	PARP14	1.27	1.14e-05	0.000305	0.0979716	9.48227	-0.880865	0.382481	0.546293	-6.13046	0.656777	Renormalize	d56_d0_TB
ENSG00000173369.11_C1QB	C1QB	3.47	3.12e-09	1.15e-06	2.26868	2.66689	-7.41636	1.13039e-09	5.51602e-06	11.9371	4.47245e-07	Renormalize	d56_d0_TB
ENSG00000173372.12_C1QA	C1QA	2.7	3.44e-07	3.03e-05	1.97768	2.46108	-6.30054	6.65567e-08	4.57005e-05	8.05979	1.2353e-05	Renormalize	d56_d0_TB
ENSG00000173391.4_OLR1	OLR1	0.73	0.247	0.381	0.926456	0.0123714	-3.1741	0.00253581	0.0175208	-1.58859	0.0265634	Renormalize	d56_d0_TB
ENSG00000173578.6_XCR1	XCR1	-1.27	3.48e-05	0.00068	-0.103607	-1.6469	0.465471	0.643555	0.766416	-5.54886	0.83877	Renormalize	d56_d0_TB
ENSG00000173585.11_CCR9	CCR9	-1.38	7.09e-08	9.91e-06	0.0577953	0.311338	-0.239616	0.811579	0.885033	-6.01817	0.924857	Exacerbate	d56_d0_TB
ENSG00000173821.15_RNF213	RNF213	1.07	2.37e-05	0.00051	0.135234	10.4919	-1.38918	0.170754	0.315718	-5.51531	0.423554	Renormalize	d56_d0_TB
ENSG00000174326.7_SLC16A11	SLC16A11	-0.74	0.0109	0.0396	-0.441715	-3.38779	1.28687	0.203891	0.357827	-4.72552	0.46919	Renormalize	d56_d0_TB
ENSG00000174348.9_PODN	PODN	-1.04	0.00804	0.0317	-0.462072	-1.51728	1.50558	0.138281	0.27217	-4.69491	0.374833	Renormalize	d56_d0_TB
ENSG00000174944.4_P2RY14	P2RY14	1.84	2.94e-07	2.78e-05	0.762124	5.84421	-3.34962	0.00151964	0.0123334	-1.60008	0.0183154	Renormalize	d56_d0_TB
ENSG00000175445.10_LPL	LPL	-1.69	0.00278	0.0146	-0.574034	-1.83124	1.57431	0.121536	0.248742	-4.54156	0.346863	Renormalize	d56_d0_TB
ENSG00000175643.7_RMI2	RMI2	2.32	4.86e-08	7.37e-06	0.526814	1.69796	-2.62276	0.0114428	0.048576	-3.14275	0.0753598	Renormalize	d56_d0_TB
ENSG00000175894.10_TSPEAR	TSPEAR	-1.35	0.00453	0.021	-0.209477	-3.1745	0.523487	0.602879	0.736609	-5.26281	0.815524	Renormalize	d56_d0_TB
ENSG00000175920.11_DOK7	DOK7	-1.08	9.12e-05	0.00133	-0.194128	-3.57022	0.573905	0.568529	0.7089	-5.2514	0.795274	Renormalize	d56_d0_TB
ENSG00000175928.5_LRRN1	LRRN1	1.14	0.000547	0.0046	0.440239	0.618083	-1.65586	0.103828	0.223245	-4.80529	0.315386	Renormalize	d56_d0_TB
ENSG00000177409.7_SAMD9L	SAMD9L	1.45	1.11e-06	6.26e-05	0.234638	8.92598	-2.03167	0.0473585	0.130031	-4.56382	0.193928	Renormalize	d56_d0_TB
ENSG00000177989.9_ODF3B	ODF3B	1.68	1.36e-09	7.51e-07	0.671928	4.07816	-3.84569	0.000332291	0.00461636	-0.135344	0.00615661	Renormalize	d56_d0_TB
ENSG00000179044.11_EXOC3L1	EXOC3L1	1.38	0.00168	0.0102	0.188883	-1.74451	-0.629845	0.531579	0.678764	-5.4893	0.770611	Renormalize	d56_d0_TB
ENSG00000179331.2_RAB39A	RAB39A	1.37	0.000386	0.00361	0.557931	1.91005	-4.54784	3.31892e-05	0.00111134	2.20308	0.00117946	Renormalize	d56_d0_TB
ENSG00000179869.10_ABCA13	ABCA13	1.44	0.0106	0.0388	0.917079	3.14372	-3.79308	0.000392265	0.0051769	-0.19394	0.00695952	Renormalize	d56_d0_TB
ENSG00000180061.5_TMEM150B	TMEM150B	1.17	4.13e-06	0.000149	0.648309	1.32755	-3.08559	0.00326456	0.020756	-1.96701	0.0317228	Renormalize	d56_d0_TB
ENSG00000181381.9_DDX60L	DDX60L	1.09	0.000168	0.00204	0.372015	8.53548	-2.92655	0.00508884	0.0278	-2.61555	0.0430277	Renormalize	d56_d0_TB
ENSG00000181634.7_TNFSF15	TNFSF15	1.17	0.00124	0.00818	0.117843	0.111365	-0.880994	0.382412	0.546276	-5.66846	0.656732	Renormalize	d56_d0_TB
ENSG00000182230.7_FAM153B	FAM153B	-1.04	0.00101	0.00714	-0.0770216	-0.844174	0.333593	0.74004	0.836284	-5.72991	0.890274	Renormalize	d56_d0_TB
ENSG00000182541.13_LIMK2	LIMK2	1.11	1.52e-07	1.71e-05	0.656431	8.04779	-4.20842	0.000103054	0.00225253	0.997059	0.00267428	Renormalize	d56_d0_TB
ENSG00000182557.3_SPNS3	SPNS3	-0.49	0.111	0.214	-0.747974	0.744139	3.27695	0.00188179	0.0142533	-1.3945	0.021409	Renormalize	d56_d0_TB
ENSG00000182983.10_ZNF662	ZNF662	-1.18	5.73e-06	0.000186	-0.591537	-0.408175	2.70851	0.00915079	0.0414803	-2.67421	0.0646333	Renormalize	d56_d0_TB
ENSG00000183019.3_C19orf59	MCEMP1	0.84	0.00185	0.0109	1.68518	2.76012	-5.87739	3.09013e-07	9.27942e-05	6.60142	3.96383e-05	Renormalize	d56_d0_TB
ENSG00000183087.9_GAS6	GAS6	1.32	1.87e-07	2e-05	1.12197	1.13814	-5.64264	7.19499e-07	0.000145236	5.78172	7.63256e-05	Renormalize	d56_d0_TB
ENSG00000183347.13_GBP6	GBP6	3.63	7.9e-11	1.07e-07	1.31015	2.40252	-4.90022	9.91698e-06	0.000557837	3.31023	0.000497395	Renormalize	d56_d0_TB
ENSG00000183691.4_NOG	NOG	-1.41	1.56e-06	7.9e-05	-0.44635	0.206263	1.53653	0.130526	0.261252	-4.91851	0.362222	Renormalize	d56_d0_TB
ENSG00000183762.8_KREMEN1	KREMEN1	2.02	1.89e-08	3.71e-06	1.2652	6.2963	-5.50683	1.16993e-06	0.000195341	5.24102	0.000109602	Renormalize	d56_d0_TB
ENSG00000184500.10_PROS1	PROS1	0.85	0.0115	0.0409	0.881568	3.0687	-4.85143	1.17425e-05	0.000637201	3.13104	0.000566396	Renormalize	d56_d0_TB
ENSG00000184557.3_SOCS3	SOCS3	1.27	1.18e-05	0.00031	1.22328	6.38907	-5.30881	2.36626e-06	0.000275747	4.56285	0.000180418	Renormalize	d56_d0_TB
ENSG00000185338.4_SOCS1	SOCS1	2.05	5.59e-07	4.02e-05	0.42252	1.12644	-2.17244	0.0344454	0.103564	-4.01665	0.157937	Renormalize	d56_d0_TB
ENSG00000185339.4_TCN2	TCN2	1.86	1.66e-08	3.48e-06	1.04382	2.5663	-5.16846	3.88414e-06	0.000336953	4.18908	0.000255962	Renormalize	d56_d0_TB
ENSG00000185499.12_MUC1	MUC1	1.16	1.84e-06	8.63e-05	0.401043	-1.9157	-1.6652	0.101941	0.220916	-4.42272	0.311774	Renormalize	d56_d0_TB
ENSG00000185507.15_IRF7	IRF7	1.14	0.000104	0.00144	0.58913	5.4326	-2.80489	0.00708271	0.0349973	-3.02225	0.0542182	Renormalize	d56_d0_TB
ENSG00000185885.11_IFITM1	IFITM1	1.17	1.72e-06	8.29e-05	0.619217	7.26164	-2.87518	0.00585697	0.0307318	-2.80096	0.0475286	Renormalize	d56_d0_TB
ENSG00000185909.10_KLHDC8B	KLHDC8B	1.2	6.76e-07	4.47e-05	0.262782	2.68574	-1.44973	0.153194	0.292441	-5.43045	0.397467	Renormalize	d56_d0_TB
ENSG00000186583.7_SPATC1	SPATC1	0.99	0.009	0.0344	1.11738	-2.31746	-2.75866	0.00801396	0.0379487	-2.50123	0.0590801	Renormalize	d56_d0_TB
ENSG00000186818.8_LILRB4	LILRB4	1.07	9.34e-07	5.62e-05	0.736365	4.23628	-6.31335	6.35225e-08	4.57005e-05	8.06628	1.18407e-05	Renormalize	d56_d0_TB
ENSG00000187017.10_ESPN	ESPN	-1.17	0.00521	0.0232	0.292864	3.74145	-0.921076	0.361303	0.526211	-6.1177	0.638369	Exacerbate	d56_d0_TB
ENSG00000187244.5_BCAM	BCAM	1.41	0.00783	0.031	0.403697	1.14994	-0.992138	0.325766	0.491296	-5.61581	0.605488	Renormalize	d56_d0_TB
ENSG00000187554.7_TLR5	TLR5	1.18	1e-07	1.23e-05	1.08318	5.36581	-6.44905	3.87353e-08	3.56811e-05	8.53246	8.15909e-06	Renormalize	d56_d0_TB
ENSG00000187608.5_ISG15	ISG15	1.93	0.000832	0.00624	0.371066	3.73776	-1.24753	0.217843	0.374754	-5.84997	0.487103	Renormalize	d56_d0_TB
ENSG00000187862.6_TTC24	TTC24	-1.23	9.23e-07	5.59e-05	-0.439172	0.613591	2.91814	0.00520786	0.0282768	-2.29066	0.0437414	Renormalize	d56_d0_TB
ENSG00000188011.5_CXXC11	RTP5	-0.74	0.0323	0.0878	0.308683	-3.12549	-0.911923	0.366056	0.530836	-5.05711	0.642611	Exacerbate	d56_d0_TB
ENSG00000188282.8_RUFY4	RUFY4	1.8	2.32e-08	4.3e-06	0.657577	0.334283	-3.50496	0.000954589	0.00908465	-0.767914	0.0131555	Renormalize	d56_d0_TB
ENSG00000188313.8_PLSCR1	PLSCR1	1.41	1.24e-05	0.000322	0.659736	6.62676	-4.2157	0.000100616	0.00221745	0.976801	0.00262614	Renormalize	d56_d0_TB
ENSG00000188672.12_RHCE	RHCE	0.62	0.141	0.254	0.526345	1.50945	-1.98611	0.0523531	0.13995	-4.3397	0.20697	Renormalize	d56_d0_TB
ENSG00000188820.8_FAM26F	FAM26F	1.85	5.48e-09	1.52e-06	0.627461	3.35662	-3.06814	0.00342963	0.0213943	-2.2467	0.0327857	Renormalize	d56_d0_TB
ENSG00000188906.9_LRRK2	LRRK2	1.09	7.29e-07	4.64e-05	0.302274	10.2337	-2.52142	0.0148213	0.0580766	-3.49292	0.0901518	Renormalize	d56_d0_TB
ENSG00000196141.7_SPATS2L	SPATS2L	1.62	0.000142	0.00181	0.125108	2.72988	-0.897145	0.373814	0.538525	-6.1007	0.649418	Renormalize	d56_d0_TB
ENSG00000196358.6_NTNG2	NTNG2	1.13	1.61e-06	7.92e-05	0.414026	4.47971	-3.03167	0.00380032	0.0228593	-2.43823	0.035242	Renormalize	d56_d0_TB
ENSG00000196415.5_PRTN3	PRTN3	2.42	0.000265	0.00277	0.703938	-1.84247	-1.65617	0.103766	0.223161	-4.39382	0.31525	Renormalize	d56_d0_TB
ENSG00000196517.7_SLC6A9	SLC6A9	1.25	0.00135	0.00869	0.611123	3.15694	-2.48862	0.016095	0.0612983	-3.57254	0.0952428	Renormalize	d56_d0_TB
ENSG00000196581.6_AJAP1	AJAP1	-1.33	0.000474	0.00416	-0.997962	-0.625869	3.20165	0.00234223	0.0166151	-1.50461	0.0250798	Renormalize	d56_d0_TB
ENSG00000196743.4_GM2A	GM2A	1.08	1.37e-07	1.56e-05	0.516253	5.88676	-5.26049	2.80751e-06	0.000292834	4.38871	0.000202462	Renormalize	d56_d0_TB
ENSG00000197272.2_IL27	IL27	2.12	3.16e-07	2.87e-05	1.13653	-1.15069	-3.13927	0.00280213	0.0187117	-1.64771	0.0284389	Renormalize	d56_d0_TB
ENSG00000197353.3_LYPD2	LYPD2	-0.75	0.0774	0.164	-0.0596235	-2.09727	0.145464	0.884912	0.93164	-5.54753	0.956045	Renormalize	d56_d0_TB
ENSG00000197561.2_ELANE	ELANE	1.68	0.000569	0.00472	0.55973	-0.0136556	-1.96304	0.0550497	0.144852	-4.17656	0.213518	Renormalize	d56_d0_TB
ENSG00000197646.6_PDCD1LG2	PDCD1LG2	4.1	5.85e-11	8.9e-08	1.39649	2.30129	-5.25174	2.89571e-06	0.000295924	4.47966	0.000207672	Renormalize	d56_d0_TB
ENSG00000197728.5_RPS26	RPS26	-1.16	0.00484	0.022	-0.074982	6.36547	0.72532	0.471537	0.628083	-6.41374	0.726885	Renormalize	d56_d0_TB
ENSG00000197903.6_HIST1H2BK	HIST1H2BK	1.06	4.25e-09	1.33e-06	0.541561	5.88243	-5.86489	3.23278e-07	9.418e-05	6.47655	4.09744e-05	Renormalize	d56_d0_TB
ENSG00000198019.8_FCGR1B	FCGR1B	2.22	1.42e-10	1.18e-07	0.897702	4.32149	-5.41515	1.62218e-06	0.000226167	4.93355	0.000138167	Renormalize	d56_d0_TB
ENSG00000198216.6_CACNA1E	CACNA1E	2.11	1.49e-10	1.18e-07	1.03972	4.79532	-4.8185	1.31569e-05	0.000668054	2.90496	0.000610242	Renormalize	d56_d0_TB
ENSG00000198753.7_PLXNB3	PLXNB3	0.8	0.0347	0.092	1.08322	-1.25346	-3.47565	0.00104297	0.00958008	-0.868565	0.0139739	Renormalize	d56_d0_TB
ENSG00000198756.6_COLGALT2	COLGALT2	-1.02	0.00172	0.0104	-0.472894	0.864391	2.66752	0.010188	0.0447783	-2.91978	0.069629	Renormalize	d56_d0_TB
ENSG00000198785.4_GRIN3A	GRIN3A	2.72	3.59e-07	3.1e-05	0.701337	0.882499	-3.53684	0.000866563	0.00849185	-0.749562	0.0122413	Renormalize	d56_d0_TB
ENSG00000198814.8_GK	GK	1.28	1.86e-09	8.07e-07	0.696122	6.39656	-4.5605	3.17963e-05	0.00109487	2.06555	0.00114961	Renormalize	d56_d0_TB
ENSG00000198829.4_SUCNR1	SUCNR1	1.1	0.0158	0.0518	0.489898	0.968973	-2.75643	0.00806165	0.0380637	-2.71388	0.0592788	Renormalize	d56_d0_TB
ENSG00000198959.7_TGM2	TGM2	1.88	1.34e-05	0.000339	0.824009	4.48784	-3.35124	0.00151237	0.0122949	-1.56178	0.0182504	Renormalize	d56_d0_TB
ENSG00000203666.8_EFCAB2	EFCAB2	1.57	1.08e-09	6.28e-07	0.895116	2.88095	-5.94363	2.43203e-07	8.7321e-05	6.81978	3.31578e-05	Renormalize	d56_d0_TB
ENSG00000203814.5_HIST2H2BF	HIST2H2BF	1.18	4.26e-05	0.000779	0.43816	4.59615	-4.37877	5.85988e-05	0.00159302	1.47947	0.00177837	Renormalize	d56_d0_TB
ENSG00000204020.5_LIPN	LIPN	1.03	0.000696	0.00551	0.14552	1.96164	-0.66418	0.509536	0.660182	-6.11555	0.754381	Renormalize	d56_d0_TB
ENSG00000204267.9_TAP2	TAP2	1.05	1.51e-10	1.18e-07	0.126744	6.47273	-1.28064	0.206055	0.360458	-5.85973	0.472256	Renormalize	d56_d0_TB
ENSG00000204345.1_CD300LD	CD300LD	1.96	0.00722	0.0293	0.331053	0.287923	-1.45739	0.151076	0.289671	-5.08762	0.394257	Renormalize	d56_d0_TB
ENSG00000204936.5_CD177	CD177	2.22	0.00087	0.0064	3.3057	3.76211	-5.99035	2.05365e-07	7.85984e-05	6.97837	2.96196e-05	Renormalize	d56_d0_TB
ENSG00000205809.5_KLRC2	KLRC2	-1.35	0.00565	0.0245	-0.237901	-0.192904	0.76164	0.449747	0.607684	-5.69444	0.710368	Renormalize	d56_d0_TB
ENSG00000205846.3_CLEC6A	CLEC6A	1.98	1.41e-05	0.000352	0.531838	0.674212	-3.56332	0.000799421	0.00805155	-0.641513	0.0115499	Renormalize	d56_d0_TB
ENSG00000211637.2_IGLV4-69	IGLV4-69	-1.48	0.00203	0.0117	1.66033	-0.217386	-4.14501	0.000126864	0.00255752	1.0047	0.00310113	Exacerbate	d56_d0_TB
ENSG00000211640.2_IGLV6-57	IGLV6-57	-0.17	0.734	0.822	1.6205	1.28548	-5.62753	7.59578e-07	0.000148262	5.71948	7.95682e-05	Exacerbate	d56_d0_TB
ENSG00000211663.2_IGLV3-19	IGLV3-19	0.1	0.8	0.871	1.52876	1.82278	-6.1366	1.20826e-07	5.8523e-05	7.47713	1.94909e-05	Renormalize	d56_d0_TB
ENSG00000211710.3_TRBV4-1	TRBV4-1	-1.08	0.00121	0.00805	-0.341301	-0.00665072	1.724	0.0907036	0.204345	-4.59919	0.290515	Renormalize	d56_d0_TB
ENSG00000211784.2_TRAV10	TRAV10	-1.01	0.000378	0.00355	-0.259629	-0.720981	1.24112	0.220182	0.377492	-5.14269	0.490132	Renormalize	d56_d0_TB
ENSG00000211796.1_TRAV16	TRAV16	-1	4.56e-06	0.000158	-0.39615	-1.61633	1.9974	0.0510748	0.137318	-3.94473	0.203621	Renormalize	d56_d0_TB
ENSG00000211804.2_TRDV1	TRDV1	-1.25	0.00043	0.00387	-0.579458	-0.531159	2.73011	0.00864411	0.0398687	-2.62158	0.0622102	Renormalize	d56_d0_TB
ENSG00000211806.2_TRAV25	TRAV25	-1.19	0.000771	0.00594	-0.419411	-0.760613	2.05525	0.0449398	0.125329	-3.94915	0.187652	Renormalize	d56_d0_TB
ENSG00000211821.2_TRDV2	TRDV2	-1.29	0.0124	0.0434	-0.193279	-0.468287	0.48759	0.627908	0.754728	-5.72814	0.829884	Renormalize	d56_d0_TB
ENSG00000211891.4_IGHE	IGHE	-0.43	0.434	0.572	0.00110135	-2.21057	-0.00315502	0.997495	0.99862	-5.54691	0.999004	Exacerbate	d56_d0_TB
ENSG00000211892.2_IGHG4	IGHG4	-1.51	0.0149	0.0496	1.13032	1.62406	-3.70797	0.000511887	0.00607018	-0.28141	0.00837746	Exacerbate	d56_d0_TB
ENSG00000211976.2_IGHV3-73	IGHV3-73	0.35	0.427	0.566	1.21402	-0.700185	-4.02595	0.000186761	0.00326483	0.647398	0.00410517	Renormalize	d56_d0_TB
ENSG00000213934.5_HBG1	HBG1	-1.62	0.0133	0.0458	0.556509	4.52547	-1.17338	0.246039	0.407296	-5.95331	0.521293	Exacerbate	d56_d0_TB
ENSG00000214595.7_EML6	EML6	-1.2	7.18e-06	0.000221	0.298907	0.931885	-1.67993	0.0990246	0.217102	-4.80401	0.306495	Exacerbate	d56_d0_TB
ENSG00000221963.4_APOL6	APOL6	1.55	3.85e-08	6.32e-06	0.240457	7.64513	-2.20877	0.0316627	0.097557	-4.28051	0.149419	Renormalize	d56_d0_TB
ENSG00000223609.3_HBD	HBD	1.51	0.0016	0.00986	1.11695	6.53998	-3.37261	0.00141954	0.0117456	-1.53181	0.0174476	Renormalize	d56_d0_TB
ENSG00000228696.4_ARL17B	ARL17B	-1.38	0.000353	0.0034	-0.272921	-1.33408	1.36115	0.179388	0.327424	-4.89669	0.436149	Renormalize	d56_d0_TB
ENSG00000230099.2_TRBV5-4	TRBV5-4	-1.03	1.61e-05	0.000386	-0.65436	-0.468088	3.58469	0.000748874	0.00772442	-0.529661	0.0110374	Renormalize	d56_d0_TB
ENSG00000237702.2_TRBV3-1	TRBV3-1	-1.14	7.07e-07	4.58e-05	-0.440981	0.43658	2.37467	0.0213244	0.0738785	-3.50331	0.114838	Renormalize	d56_d0_TB
ENSG00000239839.1_DEFA3	DEFA3	1.96	0.0017	0.0103	0.8244	2.18531	-1.94447	0.0573065	0.148963	-4.60185	0.218769	Renormalize	d56_d0_TB
ENSG00000240065.3_PSMB9	PSMB9	1.05	2.69e-08	4.89e-06	0.436258	6.85179	-4.10485	0.000144616	0.00277199	0.635884	0.00340912	Renormalize	d56_d0_TB
ENSG00000240382.1_IGKV1-17	IGKV1-17	0.35	0.419	0.559	1.95809	-0.511558	-4.6001	2.77981e-05	0.0010091	2.29099	0.00104244	Renormalize	d56_d0_TB
ENSG00000240403.1_KIR3DL2	KIR3DL2	-0.52	0.153	0.269	-0.217627	-1.20633	0.91908	0.362336	0.527282	-5.35219	0.639412	Renormalize	d56_d0_TB
ENSG00000241294.1_IGKV2-24	IGKV2-24	-0.26	0.547	0.674	1.45179	0.39944	-4.17914	0.000113453	0.00239487	1.13564	0.0028695	Exacerbate	d56_d0_TB
ENSG00000242265.1_PEG10	PEG10	-1.07	0.00164	0.01	-0.596019	-0.808825	2.78138	0.00754317	0.0364985	-2.49323	0.0566834	Renormalize	d56_d0_TB
ENSG00000242550.1_SERPINB10	SERPINB10	0.95	0.0375	0.0977	0.396118	0.197971	-1.36697	0.177569	0.325046	-5.11629	0.433661	Renormalize	d56_d0_TB
ENSG00000244617.1_ASPRV1	ASPRV1	1.23	7.73e-06	0.000233	0.642006	2.63762	-3.36276	0.00146163	0.0120199	-1.38626	0.0178116	Renormalize	d56_d0_TB
ENSG00000249437.3_NAIP	NAIP	1.38	3.62e-07	3.1e-05	0.902105	5.13409	-4.371	6.01387e-05	0.00161687	1.44984	0.00181393	Renormalize	d56_d0_TB
ENSG00000250361.2_GYPB	GYPB	0.62	0.134	0.245	0.361686	4.23895	-1.38587	0.171755	0.317109	-5.67387	0.425064	Renormalize	d56_d0_TB
ENSG00000254415.3_SIGLEC14	SIGLEC14	0.52	0.293	0.433	0.635018	4.53924	-1.18998	0.239509	0.399673	-5.97715	0.513536	Renormalize	d56_d0_TB
ENSG00000254470.2_AP5B1	AP5B1	1.14	2.82e-07	2.73e-05	0.422927	5.92483	-2.82015	0.00679809	0.0340148	-2.97808	0.0527148	Renormalize	d56_d0_TB
ENSG00000255221.2_CARD17	CARD17	2.81	4.96e-08	7.37e-06	1.39235	0.146234	-4.74968	1.66741e-05	0.000751644	2.84479	0.000721645	Renormalize	d56_d0_TB
ENSG00000255569.1_TRAV1-1	TRAV1-1	-1.1	0.00207	0.0119	-0.35189	-1.98063	1.18229	0.242517	0.403382	-5.00096	0.517061	Renormalize	d56_d0_TB
ENSG00000257017.4_HP	HP	1.4	0.000981	0.00698	1.46197	0.580748	-4.08332	0.000155097	0.00289421	0.855121	0.00358477	Renormalize	d56_d0_TB
ENSG00000257743.4_RP11-1220K2.2	MGAM2	1.61	4.34e-05	0.00079	0.929662	4.65811	-4.18759	0.000110352	0.00235405	0.876075	0.00281136	Renormalize	d56_d0_TB
