# Supplementary material for: Gastrointestinal microbiota composition predicts peripheral inflammatory state during treatment of human tuberculosis
Source: Nat Commun. 2021 Feb 18;12:1141. doi: 10.1038/s41467-021-21475-y (PMC7892575; doi:10.1038/s41467-021-21475-y)
Supplement: Supplementary file 19 — Supplementary Data 17 [file 41467_2021_21475_MOESM19_ESM.xlsx]

## Sheet: Sheet1
Gene.Symbol	Entrez.Id	Case.Over.Control.Fold.Change	Adjusted.p.value	logFC	AveExpr	t	P.Value	adj.P.Val	B	global_padj	Gene	Ensembl_ID	renorm
AAK1	22848	0.748455	0.000911645	0.123622	5.65171	1.77264	0.0821996	0.258533	-4.97683	0.274172	ENSG00000115977.14_AAK1	ENSG00000115977	Renormalize	d14_d0_IBD
ABHD16A	7920	1.23808	0.044064	-0.16283	2.94387	-1.80856	0.0763567	0.246919	-4.74158	0.261625	ENSG00000204427.7_ABHD16A	ENSG00000204427	Exacerbate	d14_d0_IBD
ABI2	10152	0.833555	0.00391496	0.076176	3.89266	1.19871	0.236123	0.474803	-5.71849	0.509738	ENSG00000138443.10_ABI2	ENSG00000138443	Renormalize	d14_d0_IBD
ABLIM1	3983	0.768303	0.0072273	0.236249	5.88492	2.19734	0.0325161	0.147726	-4.19534	0.152026	ENSG00000099204.14_ABLIM1	ENSG00000099204	Renormalize	d14_d0_IBD
ABTB1	80325	1.29491	0.0344525	0.178837	6.65901	1.41011	0.164516	0.388481	-5.49513	0.414641	ENSG00000114626.13_ABTB1	ENSG00000114626	Renormalize	d14_d0_IBD
ACAA1	30	1.27141	0.000330792	-0.153248	4.86931	-2.21575	0.0311513	0.143983	-4.15484	0.147795	ENSG00000060971.13_ACAA1	ENSG00000060971	Exacerbate	d14_d0_IBD
ACSL1	2180	1.56451	0.0197418	-0.59478	9.49789	-3.68485	0.000550008	0.00923097	-0.393574	0.00881655	ENSG00000151726.9_ACSL1	ENSG00000151726	Exacerbate	d14_d0_IBD
ADAM28	10863	0.728562	0.013177	0.312975	3.93641	2.52908	0.0145372	0.0885688	-3.43498	0.088985	ENSG00000042980.8_ADAM28	ENSG00000042980	Renormalize	d14_d0_IBD
ADAM9	8754	1.47911	0.00928268	-0.305886	4.63511	-3.61026	0.000692404	0.0108992	-0.71024	0.0104592	ENSG00000168615.7_ADAM9	ENSG00000168615	Exacerbate	d14_d0_IBD
ADAT1	23536	0.832095	0.0159722	0.224349	4.56415	4.08438	0.000154564	0.00394888	0.693511	0.00357599	ENSG00000065457.6_ADAT1	ENSG00000065457	Renormalize	d14_d0_IBD
ADK	132	0.757086	0.00312193	0.192438	2.88346	2.18861	0.0331812	0.149429	-4.03321	0.15398	ENSG00000156110.9_ADK	ENSG00000156110	Renormalize	d14_d0_IBD
ADM	133	1.83652	3.67e-09	-0.855338	5.27655	-5.37229	1.88915e-06	0.000294994	4.86104	0.000153323	ENSG00000148926.5_ADM	ENSG00000148926	Exacerbate	d14_d0_IBD
ADNP	23394	0.810401	0.00126429	0.0878716	6.1952	1.89326	0.0639444	0.221614	-4.76055	0.234271	ENSG00000101126.11_ADNP	ENSG00000101126	Renormalize	d14_d0_IBD
AGPAT2	10555	1.18928	7.4e-05	-0.380538	2.60831	-2.51042	0.0152377	0.0914854	-3.33969	0.0918755	ENSG00000169692.8_AGPAT2	ENSG00000169692	Exacerbate	d14_d0_IBD
AGPAT9	84803	1.53606	0.000724106	-0.375741	5.27551	-3.1837	0.00246673	0.0269235	-1.89349	0.0260119	ENSG00000138678.6_AGPAT9	ENSG00000138678	Exacerbate	d14_d0_IBD
AGTRAP	57085	1.30158	1.86e-06	-0.374065	5.69923	-2.95242	0.0047386	0.0416259	-2.48628	0.0410349	ENSG00000177674.11_AGTRAP	ENSG00000177674	Exacerbate	d14_d0_IBD
AHNAK	79026	0.786055	0.00152303	0.177236	10.2202	2.29259	0.0259865	0.128022	-3.82516	0.131045	ENSG00000124942.9_AHNAK	ENSG00000124942	Renormalize	d14_d0_IBD
AIM2	9447	1.97229	0.0015095	-0.844517	4.43104	-5.00976	6.77432e-06	0.00055095	3.6558	0.000382162	ENSG00000163568.9_AIM2	ENSG00000163568	Exacerbate	d14_d0_IBD
AKAP11	11215	0.737689	0.000543065	0.0573351	5.86904	0.779615	0.439183	0.666285	-6.19184	0.702552	ENSG00000023516.7_AKAP11	ENSG00000023516	Renormalize	d14_d0_IBD
AKIRIN2	55122	1.25772	0.0175307	-0.276141	4.2896	-3.91382	0.000267632	0.00574412	0.189239	0.00530436	ENSG00000135334.7_AKIRIN2	ENSG00000135334	Exacerbate	d14_d0_IBD
AKT3	10000	0.718433	0.000160336	0.193297	4.4615	1.97364	0.0537962	0.200907	-4.5946	0.210416	ENSG00000117020.12_AKT3	ENSG00000117020	Renormalize	d14_d0_IBD
ALAS1	211	1.23137	0.0040396	-0.243209	4.81782	-3.84942	0.000328391	0.00650951	-0.0191449	0.00610561	ENSG00000023330.10_ALAS1	ENSG00000023330	Exacerbate	d14_d0_IBD
ALAS2	212	1.77572	0.00134101	0.167279	11.7214	0.866616	0.39017	0.626357	-5.80568	0.662989	ENSG00000158578.14_ALAS2	ENSG00000158578	Renormalize	d14_d0_IBD
ALDH3B1	221	1.15881	0.022298	-0.178203	4.53401	-1.77931	0.0810868	0.256521	-4.94736	0.27196	ENSG00000006534.11_ALDH3B1	ENSG00000006534	Exacerbate	d14_d0_IBD
ALG13	79868	0.79347	0.00946483	0.0796624	4.24393	1.29637	0.200625	0.434919	-5.629	0.464881	ENSG00000101901.6_ALG13	ENSG00000101901	Renormalize	d14_d0_IBD
ALMS1	7840	0.784284	0.00526226	0.245105	6.3181	3.63394	0.000643759	0.0103505	-0.644005	0.00990582	ENSG00000116127.13_ALMS1	ENSG00000116127	Renormalize	d14_d0_IBD
ALPL	249	2.30823	6.88e-05	-0.651849	7.01185	-3.20914	0.00229205	0.0254641	-1.78733	0.0246821	ENSG00000162551.9_ALPL	ENSG00000162551	Exacerbate	d14_d0_IBD
AMFR	267	1.3529	0.00140724	0.109871	6.75233	0.871967	0.387271	0.623641	-6.08379	0.66062	ENSG00000159461.10_AMFR	ENSG00000159461	Renormalize	d14_d0_IBD
ANAPC1P1	100286979	0.762025	0.00420695	-0.0529182	-1.99751	-0.242614	0.809268	0.911699	-5.38304	0.923662	ENSG00000233673.2_ANAPC1P1	ENSG00000233673	Exacerbate	d14_d0_IBD
ANGEL2	90806	0.768652	0.0451036	0.0450679	5.27825	0.953398	0.344839	0.586041	-6.04667	0.623442	ENSG00000174606.8_ANGEL2	ENSG00000174606	Renormalize	d14_d0_IBD
ANO9	338440	0.840078	0.00989353	0.317995	2.73178	2.82218	0.00676096	0.0531697	-2.63629	0.0524894	ENSG00000185101.8_ANO9	ENSG00000185101	Renormalize	d14_d0_IBD
ANPEP	290	1.50748	0.0188032	-0.0618186	7.18279	-0.415865	0.679236	0.835466	-6.35479	0.858634	ENSG00000166825.9_ANPEP	ENSG00000166825	Exacerbate	d14_d0_IBD
ANXA3	306	3.16187	8.06e-06	-0.776784	5.21754	-4.11377	0.000140474	0.00369032	0.775675	0.00333582	ENSG00000138772.8_ANXA3	ENSG00000138772	Exacerbate	d14_d0_IBD
AP2A1	160	1.37852	0.00919501	0.254157	7.59642	1.92317	0.059993	0.213882	-4.64477	0.224905	ENSG00000196961.8_AP2A1	ENSG00000196961	Renormalize	d14_d0_IBD
AP2S1	1175	1.24086	0.000272125	0.116247	4.30612	1.16515	0.249323	0.488509	-5.80174	0.524977	ENSG00000042753.7_AP2S1	ENSG00000042753	Renormalize	d14_d0_IBD
AP3M1	26985	0.836418	0.000685968	-0.0199373	4.87816	-0.444561	0.658499	0.821976	-6.38986	0.847401	ENSG00000185009.8_AP3M1	ENSG00000185009	Exacerbate	d14_d0_IBD
AP5B1	91056	1.43491	0.000100831	-0.356155	5.92483	-2.75087	0.00818167	0.0604687	-2.97687	0.0598867	ENSG00000254470.2_AP5B1	ENSG00000254470	Exacerbate	d14_d0_IBD
APMAP	57136	1.71614	0.000371745	-0.339161	6.38433	-3.16319	0.00261654	0.0280155	-1.93337	0.0271362	ENSG00000101474.7_APMAP	ENSG00000101474	Exacerbate	d14_d0_IBD
ARHGEF9	23229	0.81827	5.98e-05	0.268121	3.22976	3.23741	0.00211171	0.0241043	-1.63226	0.0232741	ENSG00000131089.9_ARHGEF9	ENSG00000131089	Renormalize	d14_d0_IBD
ARPC1B	10095	1.27949	0.000149652	-0.27165	7.04744	-2.47306	0.016733	0.097349	-3.57828	0.0977939	ENSG00000130429.8_ARPC1B	ENSG00000130429	Exacerbate	d14_d0_IBD
ARRB2	409	1.31309	3.86e-06	-0.020304	8.43171	-0.196824	0.844739	0.931024	-6.35855	0.939237	ENSG00000141480.13_ARRB2	ENSG00000141480	Exacerbate	d14_d0_IBD
ARRDC3	57561	0.733409	0.0496923	-0.0137359	7.77961	-0.156025	0.876623	0.946266	-6.40296	0.952597	ENSG00000113369.4_ARRDC3	ENSG00000113369	Exacerbate	d14_d0_IBD
ASGR2	433	1.17722	0.0321879	-0.610393	2.51907	-4.82252	1.29757e-05	0.000785235	3.10462	0.000603032	ENSG00000161944.12_ASGR2	ENSG00000161944	Exacerbate	d14_d0_IBD
ASNA1	439	1.16506	0.000273993	0.213846	4.55929	1.76622	0.0832823	0.260678	-4.97422	0.276543	ENSG00000198356.7_ASNA1	ENSG00000198356	Renormalize	d14_d0_IBD
ASPH	444	1.32601	0.0146515	-0.244591	5.5342	-2.08452	0.0420872	0.173046	-4.41742	0.179783	ENSG00000198363.11_ASPH	ENSG00000198363	Exacerbate	d14_d0_IBD
ASPHD2	57168	1.2666	0.00159455	-0.695326	3.27862	-6.36582	5.24703e-08	4.4529e-05	8.2757	1.02588e-05	ENSG00000128203.6_ASPHD2	ENSG00000128203	Exacerbate	d14_d0_IBD
ATF7IP	55729	0.812249	0.00016371	0.159691	7.31242	2.72791	0.00869444	0.0631425	-2.99411	0.0624611	ENSG00000171681.8_ATF7IP	ENSG00000171681	Renormalize	d14_d0_IBD
ATG2B	55102	0.835823	0.00518956	0.147072	5.7898	3.20398	0.00232654	0.0257475	-1.83886	0.0249515	ENSG00000066739.7_ATG2B	ENSG00000066739	Renormalize	d14_d0_IBD
ATG9A	79065	1.19938	0.00333951	0.0912532	5.40733	0.858113	0.394804	0.630849	-6.13161	0.666942	ENSG00000198925.6_ATG9A	ENSG00000198925	Renormalize	d14_d0_IBD
ATM	472	0.680185	7.33e-05	0.161019	8.7862	2.23319	0.0299054	0.140183	-4.01499	0.143928	ENSG00000149311.13_ATM	ENSG00000149311	Renormalize	d14_d0_IBD
ATP1A1	476	0.824463	0.0202378	0.000494295	5.71301	0.0102104	0.991893	0.99615	-6.49313	0.996883	ENSG00000163399.11_ATP1A1	ENSG00000163399	Renormalize	d14_d0_IBD
ATP2B1	490	0.763647	0.000349863	0.256488	7.23391	3.69029	0.000540802	0.00913931	-0.457652	0.00871267	ENSG00000070961.10_ATP2B1	ENSG00000070961	Renormalize	d14_d0_IBD
ATP5E	514	1.35212	0.00258391	0.173254	6.24092	1.24055	0.220391	0.456695	-5.7181	0.490385	ENSG00000124172.5_ATP5E	ENSG00000124172	Renormalize	d14_d0_IBD
ATP5EP2	432369	1.51596	0.00145212	0.010484	-2.10359	0.0502086	0.96015	0.983066	-5.45105	0.984831	ENSG00000180389.6_ATP5EP2	ENSG00000180389	Renormalize	d14_d0_IBD
ATP6V0D1	9114	1.30153	0.0108111	-0.191415	6.56596	-1.91955	0.0604595	0.214761	-4.69964	0.225981	ENSG00000159720.7_ATP6V0D1	ENSG00000159720	Exacerbate	d14_d0_IBD
ATPAF1	64756	0.87216	0.0411504	0.0188211	3.76861	0.404491	0.687526	0.840735	-6.32929	0.863297	ENSG00000123472.8_ATPAF1	ENSG00000123472	Renormalize	d14_d0_IBD
ATR	545	0.742475	0.00807834	0.0368473	5.66231	0.678469	0.50051	0.715659	-6.26696	0.748289	ENSG00000175054.10_ATR	ENSG00000175054	Renormalize	d14_d0_IBD
B3GNT8	374907	1.22682	0.000543857	-0.20258	3.36221	-1.24932	0.217192	0.452898	-5.61027	0.48632	ENSG00000177191.2_B3GNT8	ENSG00000177191	Exacerbate	d14_d0_IBD
B4GALT5	9334	1.43712	0.00695188	-0.510828	6.84311	-4.03186	0.000183229	0.0044288	0.54591	0.00404805	ENSG00000158470.5_B4GALT5	ENSG00000158470	Exacerbate	d14_d0_IBD
BAD	572	1.17802	0.0441126	-0.0117273	1.85156	-0.0759828	0.939727	0.974466	-6.12433	0.977278	ENSG00000002330.9_BAD	ENSG00000002330	Exacerbate	d14_d0_IBD
BASP1	10409	1.54911	0.000325956	-0.509892	6.7232	-3.17226	0.00254927	0.027537	-1.89505	0.0266639	ENSG00000176788.7_BASP1	ENSG00000176788	Exacerbate	d14_d0_IBD
BATF	10538	1.19007	0.0301629	-0.339876	2.92467	-3.16966	0.00256837	0.0277125	-1.7936	0.0268014	ENSG00000156127.6_BATF	ENSG00000156127	Exacerbate	d14_d0_IBD
BBS9	27241	0.769646	0.00211338	0.0706239	3.35786	1.22873	0.224753	0.461627	-5.61834	0.495774	ENSG00000122507.16_BBS9	ENSG00000122507	Renormalize	d14_d0_IBD
BDP1	55814	0.790324	0.028295	0.132934	6.31703	1.81766	0.0749322	0.244184	-4.887	0.258691	ENSG00000145734.14_BDP1	ENSG00000145734	Renormalize	d14_d0_IBD
BEND7	222389	1.21574	0.0454665	-0.181696	1.41424	-0.877461	0.384309	0.621588	-5.70704	0.65828	ENSG00000165626.12_BEND7	ENSG00000165626	Exacerbate	d14_d0_IBD
BIRC6	57448	0.81388	0.00122606	0.0676132	8.19506	1.57273	0.121903	0.324904	-5.20088	0.347486	ENSG00000115760.9_BIRC6	ENSG00000115760	Renormalize	d14_d0_IBD
BLCAP	10904	0.905138	0.000384061	0.06354	4.78926	0.953259	0.344909	0.586078	-6.03703	0.623494	ENSG00000166619.7_BLCAP	ENSG00000166619	Renormalize	d14_d0_IBD
BMPR1A	657	0.717188	3.32e-05	-0.0594417	1.15613	-0.481858	0.631947	0.805891	-5.86247	0.832403	ENSG00000107779.6_BMPR1A	ENSG00000107779	Exacerbate	d14_d0_IBD
BMS1P5	399761	0.757512	6.54e-07	0.673245	-1.57045	3.75442	0.000442824	0.00798134	-0.330188	0.00754696	ENSG00000204164.6_BMS1P5	ENSG00000204164	Renormalize	d14_d0_IBD
BPGM	669	1.70253	0.0139974	0.721562	7.98673	3.23081	0.0021526	0.0243508	-1.69324	0.0235659	ENSG00000172331.7_BPGM	ENSG00000172331	Renormalize	d14_d0_IBD
BRI3	25798	1.22984	4.98e-05	-0.39857	4.81973	-3.04389	0.00367208	0.0353824	-2.25086	0.0343932	ENSG00000164713.5_BRI3	ENSG00000164713	Exacerbate	d14_d0_IBD
BSG	682	1.52523	0.00138466	0.706533	8.90226	3.41666	0.00124496	0.0163638	-1.16228	0.0158895	ENSG00000172270.14_BSG	ENSG00000172270	Renormalize	d14_d0_IBD
BST1	683	1.43437	9.85e-05	-0.336007	5.87259	-2.9584	0.00466081	0.0412209	-2.46959	0.0405532	ENSG00000109743.6_BST1	ENSG00000109743	Exacerbate	d14_d0_IBD
BTAF1	9044	0.79418	0.00820994	0.0463263	6.65971	0.897169	0.373801	0.612048	-6.07216	0.649418	ENSG00000095564.9_BTAF1	ENSG00000095564	Renormalize	d14_d0_IBD
BTBD11	121551	0.829869	0.0102921	0.12958	3.14767	1.54944	0.127396	0.333778	-5.16877	0.357012	ENSG00000151136.10_BTBD11	ENSG00000151136	Renormalize	d14_d0_IBD
C12orf66	144577	0.853912	0.0466332	0.060003	1.92995	0.621016	0.537326	0.742624	-5.93297	0.774467	ENSG00000174206.8_C12orf66	ENSG00000174206	Renormalize	d14_d0_IBD
C17orf62	79415	1.18336	0.0147177	-0.321929	7.14353	-3.90479	0.000275443	0.00582488	0.171389	0.00540067	ENSG00000178927.12_C17orf62	ENSG00000178927	Exacerbate	d14_d0_IBD
C1RL	51279	1.37131	0.00111969	-0.225994	6.18572	-2.51408	0.0150979	0.0909727	-3.51698	0.0913349	ENSG00000139178.6_C1RL	ENSG00000139178	Exacerbate	d14_d0_IBD
C20orf24	55969	1.24	0.000274196	-0.308113	3.82332	-3.00335	0.00411365	0.0379105	-2.30392	0.0372336	ENSG00000101084.12_C20orf24	ENSG00000101084	Exacerbate	d14_d0_IBD
C2orf42	54980	0.850028	0.00715198	0.118296	3.10982	2.8198	0.00680446	0.0533422	-2.68377	0.052742	ENSG00000115998.3_C2orf42	ENSG00000115998	Renormalize	d14_d0_IBD
C6orf25	80739	1.38521	0.0161439	-0.285075	4.83093	-1.64501	0.106055	0.300012	-5.16976	0.319704	ENSG00000204420.4_C6orf25	ENSG00000204420	Exacerbate	d14_d0_IBD
C9orf78	51759	1.6131	0.0309896	0.641577	7.93005	3.98056	0.000216152	0.0049897	0.427149	0.00457187	ENSG00000136819.10_C9orf78	ENSG00000136819	Renormalize	d14_d0_IBD
C9orf89	84270	1.23423	0.0358319	-0.0741617	3.75786	-0.682104	0.498228	0.714362	-6.18785	0.746774	ENSG00000165233.13_C9orf89	ENSG00000165233	Exacerbate	d14_d0_IBD
CA5B	11238	0.707817	4.94e-05	0.156888	4.37722	2.26667	0.0276364	0.132575	-4.02588	0.13646	ENSG00000169239.8_CA5B	ENSG00000169239	Renormalize	d14_d0_IBD
CABIN1	23523	0.851134	0.000644354	0.18528	5.6575	2.62546	0.0113633	0.0749152	-3.27564	0.0750422	ENSG00000099991.12_CABIN1	ENSG00000099991	Renormalize	d14_d0_IBD
CACNA1E	777	1.84935	1.87e-06	-0.78277	4.79532	-4.1657	0.000118559	0.00330719	0.94174	0.00296495	ENSG00000198216.6_CACNA1E	ENSG00000198216	Exacerbate	d14_d0_IBD
CAPG	822	1.25409	0.0354431	-0.213996	5.26117	-1.88311	0.0653355	0.224462	-4.78686	0.237291	ENSG00000042493.11_CAPG	ENSG00000042493	Exacerbate	d14_d0_IBD
CAPN1	823	1.21453	0.0283837	-0.0882931	6.35342	-0.763045	0.448916	0.673978	-6.18765	0.709677	ENSG00000014216.11_CAPN1	ENSG00000014216	Exacerbate	d14_d0_IBD
CAPN13	92291	1.15106	0.0324667	-0.791845	-1.31707	-2.7638	0.00790522	0.0590743	-2.49154	0.0584662	ENSG00000162949.12_CAPN13	ENSG00000162949	Exacerbate	d14_d0_IBD
CAPN7	23473	0.715128	0.00473718	0.0299469	5.11977	0.561808	0.576682	0.770291	-6.33702	0.79999	ENSG00000131375.5_CAPN7	ENSG00000131375	Renormalize	d14_d0_IBD
CAPRIN1	4076	0.871073	0.0118778	-0.0682746	6.85538	-1.77231	0.0822549	0.258582	-4.9442	0.27427	ENSG00000135387.15_CAPRIN1	ENSG00000135387	Exacerbate	d14_d0_IBD
CARD6	84674	1.4922	0.000758682	-0.357635	4.9499	-4.26505	8.55036e-05	0.00263656	1.24202	0.00233364	ENSG00000132357.9_CARD6	ENSG00000132357	Exacerbate	d14_d0_IBD
CASK	8573	0.734124	1.86e-05	0.225523	3.74346	2.80337	0.00711181	0.0549764	-2.77455	0.0543699	ENSG00000147044.15_CASK	ENSG00000147044	Renormalize	d14_d0_IBD
CASP4	837	1.32319	0.0191576	-0.368312	8.1356	-3.64135	0.000629222	0.0101755	-0.563156	0.00974849	ENSG00000196954.8_CASP4	ENSG00000196954	Exacerbate	d14_d0_IBD
CAT	847	1.45631	0.000610069	0.282458	7.30386	2.61	0.0118258	0.076789	-3.26239	0.0770989	ENSG00000121691.4_CAT	ENSG00000121691	Renormalize	d14_d0_IBD
CBLB	868	0.702087	0.0171301	0.205806	5.78884	2.57731	0.0128602	0.0814727	-3.3858	0.0817292	ENSG00000114423.14_CBLB	ENSG00000114423	Renormalize	d14_d0_IBD
CBS	875	1.18939	0.000852331	-0.493056	-0.0174461	-1.73353	0.0889821	0.269989	-4.4352	0.287329	ENSG00000160200.13_CBS	ENSG00000160200	Exacerbate	d14_d0_IBD
CCAR1	55749	0.80546	0.00103451	0.0766322	5.85034	1.40293	0.166636	0.391168	-5.52758	0.417627	ENSG00000060339.9_CCAR1	ENSG00000060339	Renormalize	d14_d0_IBD
CCDC124	115098	1.16984	0.0103947	0.103438	2.19214	0.7131	0.479001	0.698723	-5.95017	0.732566	ENSG00000007080.6_CCDC124	ENSG00000007080	Renormalize	d14_d0_IBD
CCDC176	80127	1.37435	0.0469665	0.889565	4.28511	5.34237	2.10084e-06	0.00030375	4.76908	0.000164905	ENSG00000119636.11_CCDC176	ENSG00000119636	Renormalize	d14_d0_IBD
CCDC71L	168455	1.18297	0.00367289	-0.409658	4.41203	-4.41879	5.12589e-05	0.00188422	1.73713	0.00160212	ENSG00000253276.1_CCDC71L	ENSG00000253276	Exacerbate	d14_d0_IBD
CCNDBP1	23582	1.23496	0.0118304	0.380798	7.21722	3.09993	0.00313442	0.0316069	-2.06955	0.030806	ENSG00000166946.9_CCNDBP1	ENSG00000166946	Renormalize	d14_d0_IBD
CCR7	1236	0.700248	0.015416	0.132048	5.67419	0.880509	0.382672	0.619865	-6.112	0.656927	ENSG00000126353.3_CCR7	ENSG00000126353	Renormalize	d14_d0_IBD
CCSER2	54462	0.759404	0.0150356	0.121127	6.09187	2.02718	0.0478321	0.187101	-4.52072	0.19511	ENSG00000107771.11_CCSER2	ENSG00000107771	Renormalize	d14_d0_IBD
CD151	977	1.37249	0.00163188	-0.362374	3.86443	-2.24949	0.0287813	0.136388	-4.03209	0.140194	ENSG00000177697.13_CD151	ENSG00000177697	Exacerbate	d14_d0_IBD
CD2	914	0.6763	0.0337006	0.280638	5.87154	3.40206	0.00130045	0.0168549	-1.30282	0.0163852	ENSG00000116824.4_CD2	ENSG00000116824	Renormalize	d14_d0_IBD
CD274	29126	2.32296	0.0214501	-1.11503	6.18826	-5.89945	2.85336e-07	0.000103138	6.6693	3.74628e-05	ENSG00000120217.9_CD274	ENSG00000120217	Exacerbate	d14_d0_IBD
CD28	940	0.675289	0.0114166	0.309089	5.01178	2.58009	0.0127689	0.0811318	-3.37485	0.0813519	ENSG00000178562.12_CD28	ENSG00000178562	Renormalize	d14_d0_IBD
CD3E	916	0.669641	0.000187148	0.170971	6.14945	1.71184	0.0929399	0.276581	-5.06863	0.294871	ENSG00000198851.5_CD3E	ENSG00000198851	Renormalize	d14_d0_IBD
CD40LG	959	0.677565	0.0202093	0.270759	3.15354	2.35057	0.0226089	0.117869	-3.73001	0.1194	ENSG00000102245.3_CD40LG	ENSG00000102245	Renormalize	d14_d0_IBD
CD47	961	0.724835	0.006438	0.0529595	7.58832	1.16598	0.248993	0.488288	-5.76429	0.524649	ENSG00000196776.10_CD47	ENSG00000196776	Renormalize	d14_d0_IBD
CD5	921	0.776584	0.00289861	0.296455	4.91731	2.54314	0.014029	0.0867107	-3.45621	0.086896	ENSG00000110448.6_CD5	ENSG00000110448	Renormalize	d14_d0_IBD
CD59	966	1.50033	0.000143448	-0.298339	5.4712	-2.54753	0.0138735	0.0860493	-3.45302	0.0862594	ENSG00000085063.10_CD59	ENSG00000085063	Exacerbate	d14_d0_IBD
CD63	967	1.43795	2.42e-08	-0.366963	6.12433	-3.26997	0.00192057	0.0224881	-1.65405	0.0217131	ENSG00000135404.7_CD63	ENSG00000135404	Exacerbate	d14_d0_IBD
CD82	3732	1.31575	0.0142753	-0.0886893	4.8155	-0.661708	0.511106	0.723565	-6.27025	0.755625	ENSG00000085117.7_CD82	ENSG00000085117	Exacerbate	d14_d0_IBD
CDC25B	994	0.771905	0.0398108	0.16958	5.28497	2.35509	0.0223625	0.116897	-3.87295	0.118475	ENSG00000101224.13_CDC25B	ENSG00000101224	Renormalize	d14_d0_IBD
CDC34	997	1.6366	0.000692673	0.715572	6.86548	3.84438	0.000333672	0.00658547	-0.0108747	0.00617641	ENSG00000099804.4_CDC34	ENSG00000099804	Renormalize	d14_d0_IBD
CDH1	999	1.21774	0.00975931	0.866709	3.58718	4.77418	1.53273e-05	0.000864661	2.9066	0.000678406	ENSG00000039068.14_CDH1	ENSG00000039068	Renormalize	d14_d0_IBD
CDIPT	10423	1.282	3.48e-05	0.110024	5.63978	0.893227	0.375888	0.613506	-6.09871	0.650972	ENSG00000103502.9_CDIPT	ENSG00000103502	Renormalize	d14_d0_IBD
CDK13	8621	0.876941	0.00889958	0.0232934	6.36674	0.606275	0.546994	0.749247	-6.29676	0.781027	ENSG00000065883.10_CDK13	ENSG00000065883	Renormalize	d14_d0_IBD
CDKAL1	54901	0.789955	0.00662245	0.0431716	4.05657	0.755751	0.453239	0.677602	-6.15085	0.712975	ENSG00000145996.7_CDKAL1	ENSG00000145996	Renormalize	d14_d0_IBD
CDKN2D	1032	1.2986	0.000229951	0.28638	5.68009	1.80148	0.0774789	0.248885	-4.92206	0.264005	ENSG00000129355.6_CDKN2D	ENSG00000129355	Renormalize	d14_d0_IBD
CEBPA	1050	1.21961	0.040985	-0.268675	-1.82437	-1.16304	0.250171	0.489434	-4.89632	0.52593	ENSG00000245848.2_CEBPA	ENSG00000245848	Exacerbate	d14_d0_IBD
CEBPB	1051	1.2376	0.0307246	-0.372619	5.74006	-3.9804	0.000216266	0.0049897	0.369893	0.00457344	ENSG00000172216.4_CEBPB	ENSG00000172216	Exacerbate	d14_d0_IBD
CEBPD	1052	1.26017	0.00130442	-0.206551	5.05406	-1.66149	0.102687	0.293863	-5.15334	0.313208	ENSG00000221869.4_CEBPD	ENSG00000221869	Exacerbate	d14_d0_IBD
CEP120	153241	0.795417	0.0490074	0.123887	5.19378	2.26398	0.0278133	0.133126	-4.06267	0.137075	ENSG00000168944.11_CEP120	ENSG00000168944	Renormalize	d14_d0_IBD
CEP350	9857	0.870863	0.0287069	0.0552982	7.47884	1.18803	0.24027	0.479435	-5.74173	0.514443	ENSG00000135837.11_CEP350	ENSG00000135837	Renormalize	d14_d0_IBD
CEP95	90799	0.767456	0.00354839	0.105723	3.91283	1.794	0.078681	0.251643	-4.87427	0.266666	ENSG00000258890.2_CEP95	ENSG00000258890	Renormalize	d14_d0_IBD
CERS4	79603	1.15738	0.00610485	0.100086	2.71012	1.1742	0.245713	0.485284	-5.59158	0.520869	ENSG00000090661.7_CERS4	ENSG00000090661	Renormalize	d14_d0_IBD
CHD9	80205	0.817255	0.0236393	0.101722	6.82502	2.01277	0.0493784	0.191106	-4.52289	0.199246	ENSG00000177200.11_CHD9	ENSG00000177200	Renormalize	d14_d0_IBD
CHMP2A	27243	1.27432	0.0122037	-0.194799	4.96638	-2.49965	0.015656	0.0929973	-3.55766	0.0934761	ENSG00000130724.4_CHMP2A	ENSG00000130724	Exacerbate	d14_d0_IBD
CIRH1A	84916	0.809672	0.00163841	0.230814	2.83623	3.60519	0.000703255	0.0110433	-0.605789	0.0105849	ENSG00000141076.13_CIRH1A	ENSG00000141076	Renormalize	d14_d0_IBD
CLASP2	23122	0.808983	0.00218977	0.0538542	5.32394	1.38501	0.172016	0.398526	-5.55793	0.425453	ENSG00000163539.11_CLASP2	ENSG00000163539	Renormalize	d14_d0_IBD
CLCC1	23155	0.79664	0.0107874	0.0191982	3.93356	0.301896	0.763946	0.884977	-6.38107	0.902048	ENSG00000121940.11_CLCC1	ENSG00000121940	Renormalize	d14_d0_IBD
CLDND1	56650	0.726009	0.0307539	0.124934	4.63445	2.10749	0.0399597	0.167089	-4.35825	0.173726	ENSG00000080822.12_CLDND1	ENSG00000080822	Renormalize	d14_d0_IBD
CLEC2D	29121	0.653108	0.0496731	0.249237	5.46422	2.41316	0.019408	0.106817	-3.7495	0.107939	ENSG00000069493.9_CLEC2D	ENSG00000069493	Renormalize	d14_d0_IBD
CLIC1	1192	1.3162	2.29e-06	-0.175374	7.71265	-1.59784	0.116193	0.316205	-5.17914	0.337788	ENSG00000213719.4_CLIC1	ENSG00000213719	Exacerbate	d14_d0_IBD
CLYBL	171425	0.862114	0.021105	0.1668	1.11437	1.58017	0.120188	0.322114	-4.80035	0.344555	ENSG00000125246.11_CLYBL	ENSG00000125246	Renormalize	d14_d0_IBD
CMTM2	146225	1.35506	0.00324569	0.190775	4.07068	1.24734	0.217914	0.453793	-5.6831	0.487213	ENSG00000140932.5_CMTM2	ENSG00000140932	Renormalize	d14_d0_IBD
CMTM3	123920	1.19107	0.000655642	-0.0748953	4.87534	-0.865958	0.390527	0.626609	-6.11752	0.663319	ENSG00000140931.15_CMTM3	ENSG00000140931	Exacerbate	d14_d0_IBD
CNIH4	29097	1.34246	0.00340341	-0.407695	4.81091	-5.1173	4.64942e-06	0.00045376	4.00426	0.000289943	ENSG00000143771.7_CNIH4	ENSG00000143771	Exacerbate	d14_d0_IBD
CNOT11	55571	0.802737	0.000376954	0.0289282	4.42704	0.786071	0.435426	0.663576	-6.16091	0.699733	ENSG00000158435.3_CNOT11	ENSG00000158435	Renormalize	d14_d0_IBD
CNOT6L	246175	0.72841	0.00192812	0.0997109	6.80878	1.84193	0.071244	0.237184	-4.83248	0.250841	ENSG00000138767.8_CNOT6L	ENSG00000138767	Renormalize	d14_d0_IBD
COPE	11316	1.18301	0.00710195	-0.1291	5.22262	-1.11304	0.270859	0.510819	-5.88561	0.548864	ENSG00000105669.8_COPE	ENSG00000105669	Exacerbate	d14_d0_IBD
COPS7B	64708	0.867232	0.00337401	-0.0170663	3.47679	-0.351068	0.726969	0.864753	-6.30908	0.883802	ENSG00000144524.13_COPS7B	ENSG00000144524	Exacerbate	d14_d0_IBD
COX18	285521	0.813874	0.00240144	-0.142095	2.96879	-2.35258	0.022499	0.117478	-3.7134	0.118981	ENSG00000163626.12_COX18	ENSG00000163626	Exacerbate	d14_d0_IBD
COX5B	1329	1.2944	0.018364	-0.159752	3.94104	-1.77345	0.0820639	0.258279	-4.91904	0.273821	ENSG00000135940.2_COX5B	ENSG00000135940	Exacerbate	d14_d0_IBD
COX6B1	1340	1.18073	0.00283957	0.218318	5.44267	1.77349	0.0820571	0.258279	-4.97252	0.273821	ENSG00000126267.4_COX6B1	ENSG00000126267	Renormalize	d14_d0_IBD
CPEB3	22849	1.1946	0.0261015	-0.277422	3.40315	-4.45939	4.47293e-05	0.00173919	1.91597	0.00145755	ENSG00000107864.10_CPEB3	ENSG00000107864	Exacerbate	d14_d0_IBD
CPSF6	11052	0.816692	0.0151535	0.213056	6.54001	4.07254	0.000160621	0.00405595	0.658696	0.00368266	ENSG00000111605.12_CPSF6	ENSG00000111605	Renormalize	d14_d0_IBD
CR1	1378	1.78078	0.00300797	-0.497822	7.28842	-3.21525	0.0022519	0.0251314	-1.76404	0.024363	ENSG00000203710.6_CR1	ENSG00000203710	Exacerbate	d14_d0_IBD
CR1L	1379	1.6235	0.000197551	0.999095	3.53688	5.35188	2.03113e-06	0.000300691	4.81851	0.000161086	ENSG00000197721.12_CR1L	ENSG00000197721	Renormalize	d14_d0_IBD
CREB1	1385	0.814668	0.000305215	0.0955489	6.88644	1.89999	0.063037	0.219941	-4.72563	0.232081	ENSG00000118260.10_CREB1	ENSG00000118260	Renormalize	d14_d0_IBD
CREG1	8804	1.42225	0.00864673	0.443254	6.76888	3.24566	0.00206162	0.0237409	-1.69966	0.0228676	ENSG00000143162.7_CREG1	ENSG00000143162	Renormalize	d14_d0_IBD
CST7	8530	2.10692	7.45e-06	-0.520984	6.36356	-4.03758	0.000179875	0.00439175	0.551148	0.00399354	ENSG00000077984.4_CST7	ENSG00000077984	Exacerbate	d14_d0_IBD
CSTA	1475	1.3215	0.00372535	-0.093199	3.26172	-0.652887	0.516732	0.727449	-6.13122	0.759656	ENSG00000121552.3_CSTA	ENSG00000121552	Exacerbate	d14_d0_IBD
CTC1	80169	0.797041	0.000226485	0.0722267	5.11461	1.45697	0.151191	0.369812	-5.45725	0.394426	ENSG00000178971.9_CTC1	ENSG00000178971	Renormalize	d14_d0_IBD
CTSA	5476	1.34634	0.0022523	-0.391736	6.99226	-3.51562	0.000924256	0.0132456	-0.955179	0.0128239	ENSG00000064601.12_CTSA	ENSG00000064601	Exacerbate	d14_d0_IBD
CTSD	1509	1.23268	0.0193944	-0.297658	6.64688	-1.98046	0.0530027	0.199491	-4.58533	0.208565	ENSG00000117984.8_CTSD	ENSG00000117984	Exacerbate	d14_d0_IBD
CTSZ	1522	1.30605	0.000415415	-0.298731	6.96325	-4.25171	8.9354e-05	0.00271338	1.22199	0.002405	ENSG00000101160.9_CTSZ	ENSG00000101160	Exacerbate	d14_d0_IBD
CYB5B	80777	0.791573	0.00488152	-0.00758585	4.51386	-0.162652	0.871429	0.943891	-6.45723	0.950601	ENSG00000103018.12_CYB5B	ENSG00000103018	Exacerbate	d14_d0_IBD
CYB5R1	51706	1.25579	6.41e-05	0.0390851	4.40973	0.617053	0.539917	0.744143	-6.28158	0.776083	ENSG00000159348.8_CYB5R1	ENSG00000159348	Renormalize	d14_d0_IBD
CYB5R3	1727	1.24363	0.0296758	0.100581	5.72642	0.801402	0.426579	0.65619	-6.17275	0.692889	ENSG00000100243.16_CYB5R3	ENSG00000100243	Renormalize	d14_d0_IBD
CYBA	1535	1.30133	0.00996808	-0.299965	7.05868	-2.08567	0.0419786	0.172778	-4.374	0.179466	ENSG00000051523.6_CYBA	ENSG00000051523	Exacerbate	d14_d0_IBD
CYP20A1	57404	0.821736	0.0312421	0.0409171	3.62528	0.833048	0.408662	0.640761	-6.04827	0.678033	ENSG00000119004.10_CYP20A1	ENSG00000119004	Renormalize	d14_d0_IBD
CYP4F12	66002	1.3804	0.000225299	0.324772	1.20014	2.28259	0.0266124	0.130122	-3.64126	0.133266	ENSG00000186204.9_CYP4F12	ENSG00000186204	Renormalize	d14_d0_IBD
CYSTM1	84418	1.64964	0.000922361	0.259601	5.15454	1.74104	0.087645	0.267734	-5.02887	0.284886	ENSG00000120306.5_CYSTM1	ENSG00000120306	Renormalize	d14_d0_IBD
CYTIP	9595	0.85758	0.0282964	0.0472394	7.43202	1.11445	0.270256	0.510019	-5.82496	0.548253	ENSG00000115165.5_CYTIP	ENSG00000115165	Renormalize	d14_d0_IBD
DCAF16	54876	0.768813	0.00142398	0.124445	4.88474	1.80018	0.0776874	0.249241	-4.92301	0.264431	ENSG00000163257.6_DCAF16	ENSG00000163257	Renormalize	d14_d0_IBD
DDAH2	23564	1.32795	0.000361946	-0.350624	3.27821	-2.68154	0.00982185	0.068104	-3.03579	0.0677749	ENSG00000213722.4_DDAH2	ENSG00000213722	Exacerbate	d14_d0_IBD
DDHD2	23259	0.778099	0.00334912	0.257184	4.25131	4.17725	0.000114156	0.0032444	0.992016	0.00288194	ENSG00000085788.9_DDHD2	ENSG00000085788	Renormalize	d14_d0_IBD
DDX10	1662	0.763233	0.00531512	0.0349499	3.61442	0.428571	0.670022	0.829885	-6.29462	0.853796	ENSG00000178105.5_DDX10	ENSG00000178105	Renormalize	d14_d0_IBD
DDX17	10521	0.827213	1.27e-05	-0.000908054	10.0521	-0.0223481	0.982257	0.992477	-6.29337	0.993274	ENSG00000100201.14_DDX17	ENSG00000100201	Exacerbate	d14_d0_IBD
DDX24	57062	0.817139	0.00207359	0.0399755	6.42872	0.682154	0.498196	0.714362	-6.2477	0.746769	ENSG00000089737.11_DDX24	ENSG00000089737	Renormalize	d14_d0_IBD
DENND1C	79958	0.857114	0.00137588	0.0304859	5.14558	0.587601	0.559366	0.759162	-6.32159	0.789527	ENSG00000205744.5_DENND1C	ENSG00000205744	Renormalize	d14_d0_IBD
DENND2D	79961	0.728786	2.37e-05	0.117707	6.64459	1.83261	0.0726416	0.240121	-4.85353	0.254061	ENSG00000162777.12_DENND2D	ENSG00000162777	Renormalize	d14_d0_IBD
DENND4C	55667	0.784314	0.0254573	0.0818998	6.2145	1.72083	0.0912816	0.273775	-5.05095	0.291624	ENSG00000137145.15_DENND4C	ENSG00000137145	Renormalize	d14_d0_IBD
DET1	55070	0.760879	1.67e-06	0.122221	1.77085	1.54538	0.128375	0.335204	-4.96705	0.358545	ENSG00000140543.9_DET1	ENSG00000140543	Renormalize	d14_d0_IBD
DGAT2	84649	1.3641	0.000776077	-0.142615	6.54513	-1.14166	0.258873	0.498557	-5.8294	0.535462	ENSG00000062282.10_DGAT2	ENSG00000062282	Exacerbate	d14_d0_IBD
DGCR2	9993	1.21636	0.0416694	-0.105869	6.50721	-1.21707	0.229124	0.466979	-5.74686	0.501	ENSG00000070413.13_DGCR2	ENSG00000070413	Exacerbate	d14_d0_IBD
DGKH	160851	0.821262	0.0377641	-0.0131648	2.45122	-0.167228	0.867845	0.942234	-6.19867	0.949247	ENSG00000102780.11_DGKH	ENSG00000102780	Exacerbate	d14_d0_IBD
DHRS13	147015	1.46088	3.29e-06	-0.420209	4.55351	-3.36834	0.00143764	0.018198	-1.38437	0.0176172	ENSG00000167536.9_DHRS13	ENSG00000167536	Exacerbate	d14_d0_IBD
DHRS7	51635	1.25854	0.00118659	-0.0744288	5.64337	-1.00994	0.317242	0.559174	-5.99102	0.596737	ENSG00000100612.9_DHRS7	ENSG00000100612	Exacerbate	d14_d0_IBD
DIEXF	27042	0.813144	0.000155773	0.08947	4.31883	1.10579	0.273953	0.513924	-5.85363	0.551741	ENSG00000117597.13_DIEXF	ENSG00000117597	Renormalize	d14_d0_IBD
DLG1	1739	0.755357	0.0370982	0.0678652	5.02702	1.24481	0.218834	0.454889	-5.73062	0.48845	ENSG00000075711.16_DLG1	ENSG00000075711	Renormalize	d14_d0_IBD
DMTF1	9988	0.801824	0.00497738	-0.00804213	6.54596	-0.148198	0.882765	0.948774	-6.46314	0.955108	ENSG00000135164.14_DMTF1	ENSG00000135164	Exacerbate	d14_d0_IBD
DNAJA4	55466	1.29078	0.0468471	0.556286	5.17002	3.79221	0.000393336	0.00740358	-0.193857	0.00697199	ENSG00000140403.8_DNAJA4	ENSG00000140403	Renormalize	d14_d0_IBD
DOCK10	55619	0.710069	0.000189548	0.020406	7.04794	0.255043	0.799705	0.905709	-6.42279	0.919107	ENSG00000135905.14_DOCK10	ENSG00000135905	Renormalize	d14_d0_IBD
DOCK11	139818	0.83076	0.036109	-0.00780216	7.91215	-0.170036	0.865647	0.941272	-6.39714	0.948411	ENSG00000147251.10_DOCK11	ENSG00000147251	Exacerbate	d14_d0_IBD
DOCK9	23348	0.766955	0.0063447	0.189771	4.61795	1.94678	0.0570223	0.208169	-4.65477	0.21815	ENSG00000088387.13_DOCK9	ENSG00000088387	Renormalize	d14_d0_IBD
DOK3	79930	1.28619	0.0003657	-0.326142	6.33409	-2.98419	0.0043391	0.0392645	-2.39423	0.0386164	ENSG00000146094.9_DOK3	ENSG00000146094	Exacerbate	d14_d0_IBD
DOK4	55715	1.22849	0.0069542	-0.350226	0.606661	-2.08673	0.0418787	0.17249	-3.93471	0.179163	ENSG00000125170.6_DOK4	ENSG00000125170	Exacerbate	d14_d0_IBD
DPF2	5977	0.822141	0.000693113	0.0807048	5.34401	1.64308	0.106455	0.300794	-5.18533	0.320406	ENSG00000133884.5_DPF2	ENSG00000133884	Renormalize	d14_d0_IBD
DROSHA	29102	0.7994	0.0114854	0.0137309	4.20162	0.218857	0.827626	0.922464	-6.42354	0.932062	ENSG00000113360.12_DROSHA	ENSG00000113360	Renormalize	d14_d0_IBD
DSC2	1824	1.8962	3.49e-05	-0.143705	5.32586	-0.780937	0.438413	0.665698	-6.19086	0.701987	ENSG00000134755.10_DSC2	ENSG00000134755	Exacerbate	d14_d0_IBD
DUSP11	8446	0.80512	0.00155935	0.0365728	4.0781	0.687327	0.494959	0.711421	-6.20453	0.744494	ENSG00000144048.6_DUSP11	ENSG00000144048	Renormalize	d14_d0_IBD
DUSP16	80824	0.786071	8.94e-06	0.282793	3.83571	4.19737	0.000106864	0.00309948	1.07661	0.00274712	ENSG00000111266.4_DUSP16	ENSG00000111266	Renormalize	d14_d0_IBD
DUSP23	54935	1.17462	0.0343399	-0.063832	1.93385	-0.770171	0.444715	0.670611	-5.85456	0.706604	ENSG00000158716.4_DUSP23	ENSG00000158716	Exacerbate	d14_d0_IBD
DUSP3	1845	1.33512	0.000119454	-0.630657	5.97657	-6.04749	1.66957e-07	8.356e-05	7.17966	2.49719e-05	ENSG00000108861.4_DUSP3	ENSG00000108861	Exacerbate	d14_d0_IBD
DYNC2H1	79659	0.90787	0.0404837	0.075394	2.40357	0.820974	0.415443	0.647135	-5.87203	0.683594	ENSG00000187240.9_DYNC2H1	ENSG00000187240	Renormalize	d14_d0_IBD
DYSF	8291	1.97558	4.9e-05	-0.553325	8.09835	-3.54665	0.000841096	0.0123532	-0.831587	0.0119908	ENSG00000135636.9_DYSF	ENSG00000135636	Exacerbate	d14_d0_IBD
EDEM2	55741	1.20169	0.0227839	-0.384805	5.01217	-5.26098	2.80271e-06	0.000328661	4.4844	0.00020224	ENSG00000088298.7_EDEM2	ENSG00000088298	Exacerbate	d14_d0_IBD
EHD1	10938	1.28	2.89e-06	-0.181563	7.07053	-1.80127	0.0775129	0.248885	-4.8849	0.264044	ENSG00000110047.13_EHD1	ENSG00000110047	Exacerbate	d14_d0_IBD
EIF1B	10289	1.3795	0.00712974	0.132067	4.87138	1.34104	0.185787	0.416204	-5.60964	0.444884	ENSG00000114784.3_EIF1B	ENSG00000114784	Renormalize	d14_d0_IBD
EIF4E3	317649	1.28008	0.00409645	-0.307939	7.208	-3.76049	0.000434492	0.00789033	-0.252469	0.00744805	ENSG00000163412.7_EIF4E3	ENSG00000163412	Exacerbate	d14_d0_IBD
ELAVL1	1994	0.839952	0.00342067	-0.0522114	4.1819	-1.02697	0.309232	0.552282	-5.92843	0.589098	ENSG00000066044.9_ELAVL1	ENSG00000066044	Exacerbate	d14_d0_IBD
EMC3	55831	1.26431	0.0379725	0.699491	6.52805	4.6235	2.56715e-05	0.00120035	2.39321	0.000988326	ENSG00000125037.8_EMC3	ENSG00000125037	Renormalize	d14_d0_IBD
EMILIN2	84034	1.43943	2.94e-05	-0.365144	6.03568	-3.72189	0.000490173	0.00853495	-0.39162	0.00812197	ENSG00000132205.6_EMILIN2	ENSG00000132205	Exacerbate	d14_d0_IBD
EML4	27436	0.795996	0.00136316	0.148415	6.7948	2.80365	0.00710647	0.0549764	-2.83149	0.0543419	ENSG00000143924.14_EML4	ENSG00000143924	Renormalize	d14_d0_IBD
ENO2	2026	0.837587	0.00276098	0.0707358	2.50059	0.788895	0.433788	0.662011	-5.92437	0.698447	ENSG00000111674.4_ENO2	ENSG00000111674	Renormalize	d14_d0_IBD
EPHA4	2043	0.763781	0.000568934	0.322879	3.50539	2.95758	0.00467138	0.0412582	-2.37437	0.0406361	ENSG00000116106.7_EPHA4	ENSG00000116106	Renormalize	d14_d0_IBD
EPRS	2058	0.77876	0.0459259	-0.0527755	5.53046	-0.817874	0.417195	0.648693	-6.16391	0.685102	ENSG00000136628.12_EPRS	ENSG00000136628	Exacerbate	d14_d0_IBD
ERAP1	51752	0.790441	0.00533569	-0.0832561	6.70202	-1.50586	0.13821	0.35122	-5.36381	0.374704	ENSG00000164307.8_ERAP1	ENSG00000164307	Exacerbate	d14_d0_IBD
ESYT2	57488	0.80672	0.000221942	0.146121	6.44402	3.10079	0.0031268	0.0315841	-2.0962	0.0307441	ENSG00000117868.11_ESYT2	ENSG00000117868	Renormalize	d14_d0_IBD
ETS1	2113	0.718262	0.00104582	0.315433	8.01095	3.47504	0.00104489	0.0143729	-1.04311	0.0139964	ENSG00000134954.9_ETS1	ENSG00000134954	Renormalize	d14_d0_IBD
ETS2	2114	1.36084	0.000292737	-0.287244	5.67608	-2.75648	0.00806055	0.0598455	-2.967	0.0592743	ENSG00000157557.7_ETS2	ENSG00000157557	Exacerbate	d14_d0_IBD
EXOC2	55770	0.807849	0.00392231	0.00492126	5.08024	0.0995325	0.921102	0.965885	-6.48767	0.970054	ENSG00000112685.9_EXOC2	ENSG00000112685	Renormalize	d14_d0_IBD
F5	2153	1.9474	0.00315095	-0.25987	5.44006	-1.96841	0.0544111	0.202372	-4.6347	0.211865	ENSG00000198734.6_F5	ENSG00000198734	Exacerbate	d14_d0_IBD
FADD	8772	1.27288	0.00606636	-0.168804	3.79914	-2.64987	0.0106671	0.0720453	-3.15268	0.0719168	ENSG00000168040.4_FADD	ENSG00000168040	Exacerbate	d14_d0_IBD
FAIM3	9214	0.673337	3.51e-06	0.245985	5.50281	2.10128	0.0405258	0.168383	-4.38729	0.175255	ENSG00000162894.7_FAIM3	ENSG00000162894	Renormalize	d14_d0_IBD
FAM102A	399665	0.749907	0.000367248	0.307003	4.73274	2.55529	0.0136029	0.084856	-3.42192	0.0850404	ENSG00000167106.7_FAM102A	ENSG00000167106	Renormalize	d14_d0_IBD
FAM115A	9747	0.84778	0.0244144	0.140251	1.15283	1.63874	0.10736	0.301854	-4.73073	0.322023	ENSG00000198420.5_FAM115A	ENSG00000198420	Renormalize	d14_d0_IBD
FAM134A	79137	1.19141	0.00336701	0.282769	6.93895	2.44954	0.0177407	0.101016	-3.63491	0.101658	ENSG00000144567.6_FAM134A	ENSG00000144567	Renormalize	d14_d0_IBD
FAM159A	348378	0.836044	0.00111859	0.180431	2.36611	1.44351	0.15493	0.375336	-5.1938	0.400143	ENSG00000182183.10_FAM159A	ENSG00000182183	Renormalize	d14_d0_IBD
FAM208B	54906	0.78697	0.00279607	0.017871	6.12635	0.4549	0.651092	0.817136	-6.38345	0.84316	ENSG00000108021.15_FAM208B	ENSG00000108021	Renormalize	d14_d0_IBD
FAM20A	54757	1.27439	0.00206219	-1.75084	1.60983	-7.04919	4.32195e-09	2.812e-05	10.3641	1.37544e-06	ENSG00000108950.7_FAM20A	ENSG00000108950	Exacerbate	d14_d0_IBD
FAM210B	116151	1.40154	0.0185016	0.653966	9.01179	3.68669	0.000546883	0.00919704	-0.399916	0.00878031	ENSG00000124098.9_FAM210B	ENSG00000124098	Renormalize	d14_d0_IBD
FAM214A	56204	0.744977	0.00390233	0.266347	5.34194	4.54815	3.31549e-05	0.0014038	2.13365	0.00117914	ENSG00000047346.8_FAM214A	ENSG00000047346	Renormalize	d14_d0_IBD
FANCF	2188	0.724757	0.0252404	0.128178	3.09196	1.57585	0.12118	0.323934	-5.1179	0.346308	ENSG00000183161.3_FANCF	ENSG00000183161	Renormalize	d14_d0_IBD
FBXO25	26260	0.846123	0.0195922	0.0271677	2.68165	0.372271	0.711218	0.856031	-6.18399	0.875989	ENSG00000147364.12_FBXO25	ENSG00000147364	Renormalize	d14_d0_IBD
FCAR	2204	1.7534	0.00452527	-0.492163	4.73072	-3.58549	0.000747028	0.0114363	-0.782472	0.0110226	ENSG00000186431.14_FCAR	ENSG00000186431	Exacerbate	d14_d0_IBD
FCER1G	2207	1.41151	0.00212647	-0.639152	7.11558	-4.76812	1.56501e-05	0.000870298	2.87208	0.000689238	ENSG00000158869.6_FCER1G	ENSG00000158869	Exacerbate	d14_d0_IBD
FCHSD2	9873	0.8417	0.0096996	0.00393883	5.3955	0.0736097	0.941606	0.975345	-6.49324	0.978016	ENSG00000137478.10_FCHSD2	ENSG00000137478	Renormalize	d14_d0_IBD
FCRL3	115352	0.697146	0.0044227	0.218888	4.73347	1.57261	0.12193	0.324909	-5.27838	0.347515	ENSG00000160856.16_FCRL3	ENSG00000160856	Renormalize	d14_d0_IBD
FERMT3	83706	1.34405	0.000431422	-0.249227	6.67242	-1.95396	0.0561442	0.206186	-4.63153	0.216057	ENSG00000149781.8_FERMT3	ENSG00000149781	Exacerbate	d14_d0_IBD
FES	2242	1.35245	8.25e-05	-0.345341	5.73637	-2.82711	0.00667175	0.0526591	-2.79511	0.0520003	ENSG00000182511.7_FES	ENSG00000182511	Exacerbate	d14_d0_IBD
FGF13	2258	1.24392	0.0303274	-0.906618	0.208491	-4.47964	4.17839e-05	0.00166106	1.93637	0.00138508	ENSG00000129682.9_FGF13	ENSG00000129682	Exacerbate	d14_d0_IBD
FIS1	51024	1.23892	0.00226979	0.53471	5.3042	3.02888	0.00383014	0.0362563	-2.29628	0.0354455	ENSG00000214253.4_FIS1	ENSG00000214253	Renormalize	d14_d0_IBD
FLOT1	10211	1.51987	9.72e-05	-0.36556	6.66581	-3.40146	0.00130276	0.0168736	-1.28323	0.016402	ENSG00000137312.10_FLOT1	ENSG00000137312	Exacerbate	d14_d0_IBD
FLOT2	2319	1.58571	2.72e-06	-0.348549	7.61226	-3.03653	0.00374884	0.0358005	-2.21842	0.0349179	ENSG00000132589.11_FLOT2	ENSG00000132589	Exacerbate	d14_d0_IBD
FMO4	2329	0.820275	0.010029	-0.0126554	0.722687	-0.134765	0.893323	0.954289	-5.88765	0.959344	ENSG00000076258.5_FMO4	ENSG00000076258	Exacerbate	d14_d0_IBD
FNBP4	23360	0.816165	0.00306536	0.114616	6.24802	1.80211	0.0773784	0.248658	-4.91572	0.263747	ENSG00000109920.8_FNBP4	ENSG00000109920	Renormalize	d14_d0_IBD
FOXJ3	22887	0.826819	2.09e-05	0.0433602	5.73053	1.03419	0.305879	0.548487	-5.96665	0.585414	ENSG00000198815.4_FOXJ3	ENSG00000198815	Renormalize	d14_d0_IBD
FOXN3	1112	0.852493	0.00152898	0.138485	6.98598	2.91946	0.00518897	0.0443642	-2.54011	0.0436406	ENSG00000053254.11_FOXN3	ENSG00000053254	Renormalize	d14_d0_IBD
FRAT2	23401	1.33024	0.0073082	-0.286436	7.42789	-2.74975	0.00820587	0.0606018	-2.93131	0.0600077	ENSG00000181274.5_FRAT2	ENSG00000181274	Exacerbate	d14_d0_IBD
FRYL	285527	0.846574	0.016178	0.0479307	7.1664	1.26781	0.210564	0.44606	-5.66196	0.477805	ENSG00000075539.9_FRYL	ENSG00000075539	Renormalize	d14_d0_IBD
FTH1	2495	1.17311	3.96e-05	-0.27181	9.25147	-1.81948	0.0746496	0.24366	-4.74343	0.258074	ENSG00000167996.11_FTH1	ENSG00000167996	Exacerbate	d14_d0_IBD
FTH1P3	2498	1.29956	0.00086216	0.0531805	-1.42904	0.30322	0.762943	0.884144	-5.45552	0.901482	ENSG00000213453.3_FTH1P3	ENSG00000213453	Renormalize	d14_d0_IBD
FTL	2512	1.18936	3.9e-07	0.365752	11.175	1.87965	0.0658159	0.225418	-4.54154	0.238437	ENSG00000087086.9_FTL	ENSG00000087086	Renormalize	d14_d0_IBD
FUBP1	8880	0.797168	0.0367594	0.0280919	6.37464	0.614837	0.541368	0.745011	-6.29214	0.776931	ENSG00000162613.12_FUBP1	ENSG00000162613	Renormalize	d14_d0_IBD
FURIN	5045	1.5305	1.4e-08	0.213081	7.70101	1.46214	0.149776	0.36778	-5.373	0.392305	ENSG00000140564.6_FURIN	ENSG00000140564	Renormalize	d14_d0_IBD
FUT7	2529	1.34202	0.00021879	-0.445709	3.60906	-3.16801	0.00258057	0.0277828	-1.85895	0.0268904	ENSG00000180549.7_FUT7	ENSG00000180549	Exacerbate	d14_d0_IBD
FUT8	2530	0.764629	0.0489178	-0.0920662	4.04639	-1.36194	0.179142	0.407532	-5.53174	0.435856	ENSG00000033170.12_FUT8	ENSG00000033170	Exacerbate	d14_d0_IBD
FYN	2534	0.752998	0.000584191	0.0950552	6.78496	1.48814	0.142809	0.357695	-5.38729	0.381834	ENSG00000010810.12_FYN	ENSG00000010810	Renormalize	d14_d0_IBD
GABARAPL2	11345	1.60587	1.02e-05	0.338388	6.66264	2.53184	0.0144362	0.0884154	-3.45724	0.0886359	ENSG00000034713.3_GABARAPL2	ENSG00000034713	Renormalize	d14_d0_IBD
GADD45A	1647	1.50357	0.000451737	0.254476	2.46775	1.92817	0.0593529	0.212907	-4.5031	0.223687	ENSG00000116717.7_GADD45A	ENSG00000116717	Renormalize	d14_d0_IBD
GADD45B	4616	1.27292	4.13e-07	-0.466444	5.28059	-4.60823	2.70402e-05	0.00123606	2.32823	0.00102056	ENSG00000099860.4_GADD45B	ENSG00000099860	Exacerbate	d14_d0_IBD
GALNT14	79623	1.87873	3.06e-09	-0.658749	2.54925	-3.03148	0.00380236	0.0360809	-2.11631	0.0352581	ENSG00000158089.10_GALNT14	ENSG00000158089	Exacerbate	d14_d0_IBD
GAPDH	2597	1.21621	0.0223268	-0.265245	9.15113	-2.46687	0.0169932	0.0981961	-3.50154	0.0988055	ENSG00000111640.10_GAPDH	ENSG00000111640	Exacerbate	d14_d0_IBD
GATA3	2625	0.738238	1.54e-05	0.186541	2.79966	1.67367	0.100257	0.289441	-4.92481	0.308635	ENSG00000107485.11_GATA3	ENSG00000107485	Renormalize	d14_d0_IBD
GBA	2629	1.38016	0.000569782	-0.35591	4.55457	-3.89617	0.000283112	0.00592195	0.126334	0.00550502	ENSG00000177628.10_GBA	ENSG00000177628	Exacerbate	d14_d0_IBD
GBGT1	26301	1.27733	1.12e-05	0.0342634	4.40574	0.317704	0.751994	0.878357	-6.41665	0.896329	ENSG00000148288.7_GBGT1	ENSG00000148288	Renormalize	d14_d0_IBD
GDE1	51573	1.30851	9.63e-06	0.269835	6.31166	2.96436	0.00458452	0.0407553	-2.44399	0.040095	ENSG00000006007.7_GDE1	ENSG00000006007	Renormalize	d14_d0_IBD
GK	2710	1.50024	0.0236955	-0.470304	6.39656	-3.55363	0.000823404	0.0121756	-0.86585	0.0118032	ENSG00000198814.8_GK	ENSG00000198814	Exacerbate	d14_d0_IBD
GLIPR2	152007	1.27517	0.00262755	-0.257471	7.06138	-2.71173	0.00907352	0.0648694	-3.03679	0.0642669	ENSG00000122694.11_GLIPR2	ENSG00000122694	Exacerbate	d14_d0_IBD
GLRX5	51218	1.3452	0.0368405	0.70573	7.61102	3.88965	0.000289044	0.0059777	0.14705	0.00557954	ENSG00000182512.4_GLRX5	ENSG00000182512	Renormalize	d14_d0_IBD
GLS	2744	0.729434	0.04598	-0.031656	6.57013	-0.526182	0.601019	0.787011	-6.33647	0.814635	ENSG00000115419.8_GLS	ENSG00000115419	Exacerbate	d14_d0_IBD
GMPR	2766	1.9332	0.00471321	0.745364	6.60696	3.89431	0.000284789	0.00594147	0.130816	0.00552747	ENSG00000137198.5_GMPR	ENSG00000137198	Renormalize	d14_d0_IBD
GNA15	2769	1.18863	0.0330486	-0.316404	3.59466	-2.96879	0.00452857	0.0404176	-2.37241	0.0397451	ENSG00000060558.3_GNA15	ENSG00000060558	Exacerbate	d14_d0_IBD
GNB2	2783	1.3267	3.4e-05	-0.155579	6.15933	-1.22085	0.227702	0.465004	-5.7488	0.499339	ENSG00000172354.5_GNB2	ENSG00000172354	Exacerbate	d14_d0_IBD
GORASP2	26003	0.841786	0.0430164	-0.105922	4.34937	-1.83124	0.0728491	0.240599	-4.84564	0.254543	ENSG00000115806.8_GORASP2	ENSG00000115806	Exacerbate	d14_d0_IBD
GPATCH8	23131	0.83576	3.93e-06	0.0768809	5.72375	1.67595	0.0998053	0.288693	-5.1327	0.307789	ENSG00000186566.7_GPATCH8	ENSG00000186566	Renormalize	d14_d0_IBD
GPHN	10243	0.842405	0.00261538	0.0366816	1.60707	0.407078	0.685637	0.83977	-5.98242	0.862155	ENSG00000171723.11_GPHN	ENSG00000171723	Renormalize	d14_d0_IBD
GPR141	353345	1.75804	0.0226476	-0.315051	3.32652	-2.85254	0.00622849	0.0503872	-2.62717	0.0496678	ENSG00000187037.4_GPR141	ENSG00000187037	Exacerbate	d14_d0_IBD
GPR146	115330	1.87338	0.000911404	0.734824	5.29316	4.39622	5.52799e-05	0.00197621	1.6518	0.00170101	ENSG00000164849.7_GPR146	ENSG00000164849	Renormalize	d14_d0_IBD
GPR27	2850	1.15189	0.0330353	-0.439195	4.17317	-3.74414	0.000457302	0.00812603	-0.306977	0.0077204	ENSG00000170837.2_GPR27	ENSG00000170837	Exacerbate	d14_d0_IBD
GPR97	222487	1.64128	0.0169697	-0.461479	6.08946	-2.83307	0.00656521	0.052132	-2.77341	0.0514438	ENSG00000182885.12_GPR97	ENSG00000182885	Exacerbate	d14_d0_IBD
GRAMD1A	57655	1.23122	0.00260532	-0.373764	5.40881	-3.58444	0.000749439	0.0114562	-0.793603	0.0110398	ENSG00000089351.10_GRAMD1A	ENSG00000089351	Exacerbate	d14_d0_IBD
GRAMD1C	54762	0.538489	0.00553234	1.09135	2.13402	6.35305	5.49691e-08	4.47059e-05	8.12916	1.0676e-05	ENSG00000178075.15_GRAMD1C	ENSG00000178075	Renormalize	d14_d0_IBD
GRB10	2887	1.58301	0.000358282	-0.438772	3.4065	-2.45207	0.01763	0.100561	-3.56269	0.101197	ENSG00000106070.13_GRB10	ENSG00000106070	Exacerbate	d14_d0_IBD
GRINA	2907	1.37429	0.000777963	0.250436	7.56995	1.50237	0.139105	0.352393	-5.32095	0.37616	ENSG00000178719.12_GRINA	ENSG00000178719	Renormalize	d14_d0_IBD
GRK6	2870	1.18641	0.0361775	-0.042407	7.02453	-0.443532	0.659238	0.822374	-6.35335	0.847765	ENSG00000198055.6_GRK6	ENSG00000198055	Exacerbate	d14_d0_IBD
GSR	2936	1.18809	0.00183891	-0.111794	5.84009	-1.55125	0.126962	0.333177	-5.31853	0.356317	ENSG00000104687.8_GSR	ENSG00000104687	Exacerbate	d14_d0_IBD
GSTO1	9446	1.20518	0.000519751	-0.208056	4.20506	-1.84454	0.0708564	0.236279	-4.82072	0.249938	ENSG00000148834.8_GSTO1	ENSG00000148834	Exacerbate	d14_d0_IBD
GUK1	2987	1.42765	0.0300579	0.316729	8.45879	1.68744	0.0975632	0.284484	-4.99992	0.303656	ENSG00000143774.12_GUK1	ENSG00000143774	Renormalize	d14_d0_IBD
GUSBP11	91316	0.803068	2.13e-06	0.0666778	5.60752	1.47733	0.145674	0.36165	-5.43055	0.385992	ENSG00000228315.6_GUSBP11	ENSG00000228315	Renormalize	d14_d0_IBD
GUSBP2	387036	0.743363	2.24e-07	0.22959	-0.445648	1.08891	0.28126	0.521398	-5.14231	0.55931	ENSG00000241549.4_GUSBP2	ENSG00000241549	Renormalize	d14_d0_IBD
GYG1	2992	2.34125	7.03e-05	-0.677045	4.71335	-4.86124	1.13507e-05	0.000733624	3.15921	0.000550446	ENSG00000163754.13_GYG1	ENSG00000163754	Exacerbate	d14_d0_IBD
H3F3C	440093	1.39492	0.0376325	0.182302	-2.34874	0.715472	0.477547	0.697579	-5.15111	0.731288	ENSG00000188375.3_H3F3C	ENSG00000188375	Renormalize	d14_d0_IBD
HBM	3042	1.67949	0.00613002	0.235642	5.09514	0.895041	0.374927	0.612617	-6.09891	0.6502	ENSG00000206177.2_HBM	ENSG00000206177	Renormalize	d14_d0_IBD
HCK	3055	1.38228	0.000866758	-0.240186	8.28518	-2.17063	0.03459	0.153334	-4.15459	0.158399	ENSG00000101336.8_HCK	ENSG00000101336	Exacerbate	d14_d0_IBD
HDAC4	9759	1.25783	3.93e-05	-0.383656	6.07752	-4.81759	1.31981e-05	0.000792666	3.01271	0.00061119	ENSG00000068024.12_HDAC4	ENSG00000068024	Exacerbate	d14_d0_IBD
HDGF	3068	1.46502	4.6e-05	0.234953	8.45911	1.65408	0.10419	0.296413	-5.05175	0.316064	ENSG00000143321.14_HDGF	ENSG00000143321	Renormalize	d14_d0_IBD
HDHD3	81932	0.871084	0.00165248	-0.0117047	1.68362	-0.107763	0.914602	0.963708	-6.0784	0.967608	ENSG00000119431.5_HDHD3	ENSG00000119431	Exacerbate	d14_d0_IBD
HEATR1	55127	0.746495	0.000963853	0.100996	4.91561	1.40382	0.166371	0.390783	-5.52553	0.417199	ENSG00000119285.6_HEATR1	ENSG00000119285	Renormalize	d14_d0_IBD
HEATR5B	54497	0.817661	0.000940576	0.109632	5.7508	2.6945	0.00949386	0.0667786	-3.11444	0.0663205	ENSG00000008869.7_HEATR5B	ENSG00000008869	Renormalize	d14_d0_IBD
HEBP1	50865	1.5923	0.0154213	-0.107405	1.57439	-0.852214	0.398039	0.633163	-5.72239	0.669418	ENSG00000013583.4_HEBP1	ENSG00000013583	Exacerbate	d14_d0_IBD
HHEX	3087	1.24238	0.0244864	-0.341269	5.03246	-4.34343	6.59273e-05	0.00221106	1.48649	0.00193557	ENSG00000152804.6_HHEX	ENSG00000152804	Exacerbate	d14_d0_IBD
HIST1H3C	8352	1.19065	0.0212056	-0.394445	3.04407	-2.40892	0.0196112	0.107499	-3.61436	0.108674	ENSG00000196532.4_HIST1H3C	ENSG00000196532	Exacerbate	d14_d0_IBD
HIST1H3F	8968	1.39446	4.81e-05	-0.202932	2.13027	-1.2526	0.216006	0.451995	-5.41893	0.484817	ENSG00000256316.1_HIST1H3F	ENSG00000256316	Exacerbate	d14_d0_IBD
HIVEP2	3097	0.778332	0.000141571	-0.0148295	7.08996	-0.256793	0.798361	0.905078	-6.42037	0.918565	ENSG00000010818.4_HIVEP2	ENSG00000010818	Exacerbate	d14_d0_IBD
HK1	3098	1.33791	0.0128712	0.274588	7.24218	2.19974	0.0323353	0.147225	-4.14012	0.151437	ENSG00000156515.16_HK1	ENSG00000156515	Renormalize	d14_d0_IBD
HK2	3099	1.42301	0.0275933	-0.136675	5.00744	-1.39635	0.168596	0.394014	-5.53802	0.420473	ENSG00000159399.5_HK2	ENSG00000159399	Exacerbate	d14_d0_IBD
HK3	3101	1.87488	6.74e-05	-0.576457	6.26317	-3.7847	0.000402725	0.00750075	-0.202907	0.00708498	ENSG00000160883.6_HK3	ENSG00000160883	Exacerbate	d14_d0_IBD
HNRNPA1	3178	0.778331	0.0246531	0.116564	5.7773	1.69714	0.0957031	0.281754	-5.09609	0.300205	ENSG00000135486.13_HNRNPA1	ENSG00000135486	Renormalize	d14_d0_IBD
HNRNPDL	9987	0.78455	0.000525681	0.0110142	6.545	0.210599	0.83403	0.92581	-6.45026	0.934642	ENSG00000152795.13_HNRNPDL	ENSG00000152795	Renormalize	d14_d0_IBD
HNRNPU	3192	0.829421	0.000145467	-0.0157382	7.72837	-0.378986	0.706255	0.85348	-6.34921	0.873582	ENSG00000153187.12_HNRNPU	ENSG00000153187	Exacerbate	d14_d0_IBD
HOMER3	9454	1.26728	0.000208964	-0.333773	1.92603	-3.06655	0.00344503	0.0337085	-1.9602	0.0328819	ENSG00000051128.14_HOMER3	ENSG00000051128	Exacerbate	d14_d0_IBD
HP1BP3	50809	0.814453	4.67e-06	0.210522	7.30569	4.81759	1.31982e-05	0.000792666	3.03315	0.00061119	ENSG00000127483.13_HP1BP3	ENSG00000127483	Renormalize	d14_d0_IBD
HPCAL1	3241	1.27342	0.000379889	0.0938369	5.05306	0.829864	0.410444	0.642612	-6.15391	0.679608	ENSG00000115756.8_HPCAL1	ENSG00000115756	Renormalize	d14_d0_IBD
HPS4	89781	0.845999	0.0129286	0.0794824	4.2831	1.93315	0.058721	0.211736	-4.66397	0.222263	ENSG00000100099.16_HPS4	ENSG00000100099	Renormalize	d14_d0_IBD
HPSE	10855	1.43751	0.00180058	-0.604635	5.62634	-5.28374	2.58594e-06	0.000328661	4.561	0.000191556	ENSG00000173083.10_HPSE	ENSG00000173083	Exacerbate	d14_d0_IBD
HSP90AB1	3326	0.80779	0.0421279	-0.107362	7.36656	-1.49441	0.141168	0.355514	-5.3505	0.379347	ENSG00000096384.15_HSP90AB1	ENSG00000096384	Exacerbate	d14_d0_IBD
HSPA6	3310	1.48246	0.000214966	-0.405141	6.58462	-3.30137	0.00175183	0.0209522	-1.55911	0.0203334	ENSG00000173110.6_HSPA6	ENSG00000173110	Exacerbate	d14_d0_IBD
HVCN1	84329	0.785612	0.00056576	0.0804511	5.27875	0.897108	0.373834	0.61205	-6.09698	0.649418	ENSG00000122986.9_HVCN1	ENSG00000122986	Renormalize	d14_d0_IBD
IARS	3376	0.765955	0.000739811	-0.00256157	5.27949	-0.0409714	0.967477	0.98648	-6.49479	0.987662	ENSG00000196305.13_IARS	ENSG00000196305	Exacerbate	d14_d0_IBD
IFI27L2	83982	1.13953	0.036812	-0.17883	1.84748	-1.76158	0.0840728	0.261456	-4.67419	0.277919	ENSG00000119632.3_IFI27L2	ENSG00000119632	Exacerbate	d14_d0_IBD
IFI30	10437	1.30069	0.000517393	-0.569697	3.54575	-4.76607	1.57609e-05	0.000873968	2.886	0.000692141	ENSG00000216490.2_IFI30	ENSG00000216490	Exacerbate	d14_d0_IBD
IFNGR2	3460	1.25415	0.00800846	-0.364274	7.00993	-3.83938	0.000338983	0.00666997	-0.0248221	0.00625037	ENSG00000159128.10_IFNGR2	ENSG00000159128	Exacerbate	d14_d0_IBD
IGF2BP2	10644	1.79491	0.000389119	0.685839	7.00313	3.849	0.000328827	0.00650951	0.00937223	0.00610983	ENSG00000073792.11_IGF2BP2	ENSG00000073792	Renormalize	d14_d0_IBD
IKBKAP	8518	0.820237	0.0277566	0.0951555	4.53794	1.75461	0.0852709	0.263605	-4.98436	0.280265	ENSG00000070061.10_IKBKAP	ENSG00000070061	Renormalize	d14_d0_IBD
IKZF3	22806	0.76208	0.00863173	0.184938	5.43771	1.94742	0.0569425	0.207983	-4.67442	0.21796	ENSG00000161405.12_IKZF3	ENSG00000161405	Renormalize	d14_d0_IBD
IKZF5	64376	0.756256	0.00840317	-0.0146838	4.08451	-0.301647	0.764135	0.884977	-6.39188	0.902103	ENSG00000095574.7_IKZF5	ENSG00000095574	Exacerbate	d14_d0_IBD
IL16	3603	0.895785	0.0101011	-0.00417924	8.50375	-0.0826313	0.934465	0.971612	-6.37901	0.975142	ENSG00000172349.12_IL16	ENSG00000172349	Exacerbate	d14_d0_IBD
IL4R	3566	1.61041	5.31e-05	-0.498426	7.31774	-4.37125	6.00882e-05	0.00209965	1.6044	0.0018137	ENSG00000077238.9_IL4R	ENSG00000077238	Exacerbate	d14_d0_IBD
IL7R	3575	0.556124	5.61e-05	0.290003	8.32969	2.70424	0.0092541	0.0657796	-3.00987	0.0651587	ENSG00000168685.10_IL7R	ENSG00000168685	Renormalize	d14_d0_IBD
INO80	54617	0.877233	0.0430751	0.0813541	5.06649	2.174	0.0343218	0.152638	-4.24132	0.157568	ENSG00000128908.11_INO80	ENSG00000128908	Renormalize	d14_d0_IBD
INPP4B	8821	0.709013	0.0200704	0.253258	5.88402	2.10171	0.0404865	0.168383	-4.3837	0.175158	ENSG00000109452.8_INPP4B	ENSG00000109452	Renormalize	d14_d0_IBD
INTS9	55756	0.828504	0.00283488	-0.00407375	3.44711	-0.0704939	0.944073	0.976253	-6.36405	0.979002	ENSG00000104299.10_INTS9	ENSG00000104299	Exacerbate	d14_d0_IBD
IPO7	10527	0.767326	0.00554376	-0.00760822	5.63969	-0.120684	0.904411	0.959882	-6.48729	0.963909	ENSG00000205339.5_IPO7	ENSG00000205339	Exacerbate	d14_d0_IBD
IPO9	55705	0.831184	0.0322606	0.106673	5.04939	1.94903	0.056745	0.207494	-4.66764	0.217455	ENSG00000198700.5_IPO9	ENSG00000198700	Renormalize	d14_d0_IBD
ITGA4	3676	0.720313	0.0194699	0.0957275	7.61683	1.42315	0.160721	0.383791	-5.44203	0.409072	ENSG00000115232.9_ITGA4	ENSG00000115232	Renormalize	d14_d0_IBD
ITGAM	3684	1.64237	0.000316371	-0.412091	7.80993	-3.50953	0.000941463	0.0134527	-0.945924	0.013016	ENSG00000169896.12_ITGAM	ENSG00000169896	Exacerbate	d14_d0_IBD
ITGB4	3691	1.16671	0.00651295	0.0168342	-0.0419892	0.0644296	0.948877	0.978293	-5.80085	0.980767	ENSG00000132470.9_ITGB4	ENSG00000132470	Renormalize	d14_d0_IBD
ITK	3702	0.68729	0.00659209	0.263754	6.61759	2.68158	0.00982084	0.068104	-3.12772	0.067772	ENSG00000113263.8_ITK	ENSG00000113263	Renormalize	d14_d0_IBD
JMY	133746	0.782851	0.00405199	0.149086	4.48327	2.094	0.0411977	0.170368	-4.37498	0.177188	ENSG00000152409.8_JMY	ENSG00000152409	Renormalize	d14_d0_IBD
JUNB	3726	1.23282	0.0361687	-0.445886	6.5937	-3.45842	0.00109849	0.0149836	-1.12793	0.014512	ENSG00000171223.4_JUNB	ENSG00000171223	Exacerbate	d14_d0_IBD
KAT6B	23522	0.813292	0.0297077	0.170856	4.95829	2.60203	0.0120705	0.0779374	-3.32534	0.078222	ENSG00000156650.8_KAT6B	ENSG00000156650	Renormalize	d14_d0_IBD
KCMF1	56888	1.14383	0.000234549	-0.0723152	5.29312	-1.2416	0.220005	0.456304	-5.73925	0.489972	ENSG00000176407.12_KCMF1	ENSG00000176407	Exacerbate	d14_d0_IBD
KCNA3	3738	0.701643	0.00489133	0.120236	5.45191	1.28459	0.20468	0.43985	-5.68739	0.470341	ENSG00000177272.7_KCNA3	ENSG00000177272	Renormalize	d14_d0_IBD
KCNJ15	3772	1.67177	0.00129657	-0.612217	8.06077	-3.79778	0.000386511	0.00731746	-0.113359	0.00688071	ENSG00000157551.12_KCNJ15	ENSG00000157551	Exacerbate	d14_d0_IBD
KIAA0355	9710	0.830182	2.84e-06	0.263085	4.46973	4.90537	9.74137e-06	0.000666028	3.30825	0.000492383	ENSG00000166398.8_KIAA0355	ENSG00000166398	Renormalize	d14_d0_IBD
KIAA0586	9786	0.782197	0.02136	0.126672	4.95818	2.08878	0.0416856	0.17188	-4.40589	0.17855	ENSG00000100578.10_KIAA0586	ENSG00000100578	Renormalize	d14_d0_IBD
KIAA0753	9851	0.857115	0.0475116	-0.0176693	4.19953	-0.362803	0.718236	0.860478	-6.38496	0.87963	ENSG00000198920.5_KIAA0753	ENSG00000198920	Exacerbate	d14_d0_IBD
KIAA0930	23313	1.28712	4.34e-05	-0.30054	6.21417	-3.2576	0.00199121	0.0231485	-1.68599	0.0222943	ENSG00000100364.13_KIAA0930	ENSG00000100364	Exacerbate	d14_d0_IBD
KIAA1147	57189	0.789546	0.0110087	0.228106	5.4756	2.8621	0.006069	0.0495031	-2.71456	0.0487196	ENSG00000257093.2_KIAA1147	ENSG00000257093	Renormalize	d14_d0_IBD
KIF1B	23095	1.54515	0.0375298	-0.38502	6.16938	-3.48287	0.00102048	0.0141489	-1.07127	0.0137814	ENSG00000054523.12_KIF1B	ENSG00000054523	Exacerbate	d14_d0_IBD
KIF3C	3797	1.24907	0.00211784	-0.0268896	2.59738	-0.244494	0.80782	0.910856	-6.23282	0.923103	ENSG00000084731.9_KIF3C	ENSG00000084731	Exacerbate	d14_d0_IBD
KLF12	11278	0.63785	3.84e-05	0.259689	6.45003	2.47294	0.0167377	0.097349	-3.60675	0.0978062	ENSG00000118922.12_KLF12	ENSG00000118922	Renormalize	d14_d0_IBD
KLHL2	11275	1.59339	0.0106833	-0.300569	5.46326	-2.58595	0.012579	0.0803434	-3.36585	0.0804663	ENSG00000109466.9_KLHL2	ENSG00000109466	Exacerbate	d14_d0_IBD
KLHL24	54800	0.802433	0.000747777	0.154064	5.64772	3.92439	0.000258758	0.00561189	0.198604	0.00518198	ENSG00000114796.10_KLHL24	ENSG00000114796	Renormalize	d14_d0_IBD
KMT2A	4297	0.829697	0.0464379	0.139005	7.35322	2.00269	0.0504854	0.193448	-4.52363	0.202076	ENSG00000118058.16_KMT2A	ENSG00000118058	Renormalize	d14_d0_IBD
KMT2E	55904	0.843145	0.015467	0.0320213	7.471	0.52721	0.60031	0.786617	-6.29463	0.814127	ENSG00000005483.15_KMT2E	ENSG00000005483	Renormalize	d14_d0_IBD
KRBOX4	55634	0.814435	0.0251457	0.0744572	2.38279	1.1601	0.251356	0.490671	-5.55687	0.527211	ENSG00000147121.11_KRBOX4	ENSG00000147121	Renormalize	d14_d0_IBD
KREMEN1	83999	2.28601	4.03e-08	-0.954728	6.2963	-4.79485	1.42745e-05	0.000829237	2.94454	0.000646458	ENSG00000183762.8_KREMEN1	ENSG00000183762	Exacerbate	d14_d0_IBD
LAMTOR1	55004	1.27918	3.18e-06	-0.0784355	5.62683	-0.796172	0.429585	0.658892	-6.17964	0.69526	ENSG00000149357.5_LAMTOR1	ENSG00000149357	Exacerbate	d14_d0_IBD
LAMTOR5	10542	1.21431	0.000550898	-0.111201	3.66137	-1.36188	0.179161	0.407532	-5.5057	0.435876	ENSG00000134248.9_LAMTOR5	ENSG00000134248	Exacerbate	d14_d0_IBD
LARS	51520	0.790624	0.0141945	0.00740761	5.40207	0.114397	0.909367	0.961979	-6.48921	0.965915	ENSG00000133706.13_LARS	ENSG00000133706	Renormalize	d14_d0_IBD
LCLAT1	253558	0.766894	0.0149715	0.0846614	3.5232	1.28861	0.203289	0.437968	-5.567	0.468292	ENSG00000172954.9_LCLAT1	ENSG00000172954	Renormalize	d14_d0_IBD
LEF1	51176	0.717289	0.0272323	0.194662	6.16574	1.34764	0.183671	0.413407	-5.59749	0.442001	ENSG00000138795.5_LEF1	ENSG00000138795	Renormalize	d14_d0_IBD
LEPROTL1	23484	0.740153	0.00408869	0.0603616	6.03989	1.01196	0.316283	0.558359	-5.98394	0.595838	ENSG00000104660.13_LEPROTL1	ENSG00000104660	Renormalize	d14_d0_IBD
LETMD1	25875	0.826076	0.00234893	0.0612428	4.12075	1.29955	0.199538	0.433621	-5.61849	0.463444	ENSG00000050426.11_LETMD1	ENSG00000050426	Renormalize	d14_d0_IBD
LGALS12	85329	1.48842	0.0123512	0.228968	2.55135	1.44819	0.15362	0.373326	-5.23249	0.39811	ENSG00000133317.10_LGALS12	ENSG00000133317	Renormalize	d14_d0_IBD
LHFPL2	10184	1.38837	0.000350963	-0.616792	5.52955	-4.80753	1.3664e-05	0.000803337	2.97663	0.000625096	ENSG00000145685.9_LHFPL2	ENSG00000145685	Exacerbate	d14_d0_IBD
LILRA5	353514	2.1247	5.53e-05	-0.672555	7.43738	-4.14458	0.00012704	0.00345528	0.904349	0.00310479	ENSG00000187116.9_LILRA5	ENSG00000187116	Exacerbate	d14_d0_IBD
LILRA6	79168	1.3153	0.0172505	-0.405378	5.52578	-3.31149	0.00170051	0.0205183	-1.54971	0.0198834	ENSG00000244482.5_LILRA6	ENSG00000244482	Exacerbate	d14_d0_IBD
LIMK1	3984	1.34291	1.64e-05	-0.445784	5.09223	-4.07582	0.000158923	0.00402859	0.657441	0.00365086	ENSG00000106683.10_LIMK1	ENSG00000106683	Exacerbate	d14_d0_IBD
LIMK2	3985	1.62935	2.5e-05	-0.49765	8.04779	-3.681	0.000556616	0.00928619	-0.453312	0.0088882	ENSG00000182541.13_LIMK2	ENSG00000182541	Exacerbate	d14_d0_IBD
LIN7A	8825	1.39547	0.0236061	-0.153774	5.94324	-1.33168	0.188828	0.419259	-5.62092	0.448795	ENSG00000111052.3_LIN7A	ENSG00000111052	Exacerbate	d14_d0_IBD
LINC00266-1	140849	1.62696	0.00140958	0.329811	-3.45397	1.14286	0.258379	0.497956	-4.74662	0.534964	ENSG00000149656.4_LINC00266-1	ENSG00000149656	Renormalize	d14_d0_IBD
LINC00910	100130581	0.833481	0.0015128	0.197458	1.80828	2.23624	0.0296918	0.13945	-3.79056	0.143212	ENSG00000188825.9_LINC00910	ENSG00000188825	Renormalize	d14_d0_IBD
LMNB1	4001	1.54388	7.15e-07	-0.678678	6.15099	-5.30251	2.41965e-06	0.000319116	4.62913	0.00018333	ENSG00000113368.7_LMNB1	ENSG00000113368	Exacerbate	d14_d0_IBD
LNPEP	4012	0.753362	0.00151542	0.0801531	7.69861	1.61268	0.112923	0.310836	-5.16488	0.332266	ENSG00000113441.11_LNPEP	ENSG00000113441	Renormalize	d14_d0_IBD
LNX2	222484	0.836427	0.0144739	0.332701	4.08512	3.60324	0.000707475	0.0110739	-0.70343	0.0106289	ENSG00000139517.6_LNX2	ENSG00000139517	Renormalize	d14_d0_IBD
LPCAT2	54947	1.44575	0.00136021	-0.305436	7.06205	-3.15784	0.00265706	0.0283123	-1.92731	0.0274239	ENSG00000087253.7_LPCAT2	ENSG00000087253	Exacerbate	d14_d0_IBD
LRBA	987	0.771261	0.00157211	0.126312	6.96059	1.96273	0.0550867	0.203871	-4.61286	0.213553	ENSG00000198589.6_LRBA	ENSG00000198589	Renormalize	d14_d0_IBD
LRG1	116844	1.3799	0.00187102	-0.598566	6.27479	-3.3597	0.00147492	0.0184782	-1.40645	0.017924	ENSG00000171236.9_LRG1	ENSG00000171236	Exacerbate	d14_d0_IBD
LRP10	26020	1.32662	0.00226183	-0.0989492	8.47203	-0.878335	0.383839	0.621124	-5.99614	0.657986	ENSG00000197324.4_LRP10	ENSG00000197324	Exacerbate	d14_d0_IBD
LRPAP1	4043	1.50027	5.94e-06	-0.317627	5.69202	-4.0525	0.000171401	0.00424565	0.586106	0.00386051	ENSG00000163956.6_LRPAP1	ENSG00000163956	Exacerbate	d14_d0_IBD
LSM10	84967	1.27114	0.000442463	-0.104397	2.70231	-1.22471	0.226254	0.463356	-5.54376	0.497643	ENSG00000181817.5_LSM10	ENSG00000181817	Exacerbate	d14_d0_IBD
LTB4R	1241	1.36446	0.00120149	-0.299672	5.52994	-2.95378	0.00472075	0.0415252	-2.48507	0.0409258	ENSG00000213903.4_LTB4R	ENSG00000213903	Exacerbate	d14_d0_IBD
LTBR	4055	1.15837	0.0462601	-0.279592	5.40289	-3.20882	0.00229417	0.0254721	-1.82673	0.0246994	ENSG00000111321.6_LTBR	ENSG00000111321	Exacerbate	d14_d0_IBD
LUZP1	7798	0.882314	0.0146141	0.00174433	4.51992	0.0315068	0.974987	0.989407	-6.46806	0.990505	ENSG00000169641.9_LUZP1	ENSG00000169641	Renormalize	d14_d0_IBD
LY6G6F	259215	1.23769	0.00180885	-0.398285	-0.566969	-1.8451	0.0707727	0.236058	-4.20676	0.249769	ENSG00000204424.8_LY6G6F	ENSG00000204424	Exacerbate	d14_d0_IBD
LY9	4063	0.731277	0.000111065	0.229222	4.71416	2.99166	0.00424982	0.0387809	-2.37875	0.038104	ENSG00000122224.12_LY9	ENSG00000122224	Renormalize	d14_d0_IBD
LYPLA1	10434	1.21341	0.00641669	-0.32759	5.50096	-5.22108	3.22684e-06	0.000361981	4.34867	0.000225214	ENSG00000120992.13_LYPLA1	ENSG00000120992	Exacerbate	d14_d0_IBD
MAF1	84232	1.463	0.00370138	0.369691	7.08933	2.57653	0.0128859	0.0815577	-3.34407	0.0818319	ENSG00000179632.5_MAF1	ENSG00000179632	Renormalize	d14_d0_IBD
MAFG	4097	1.22527	6.82e-05	-0.0818788	3.99526	-0.934714	0.354296	0.59428	-6.00911	0.631949	ENSG00000197063.6_MAFG	ENSG00000197063	Exacerbate	d14_d0_IBD
MAGED1	9500	0.771309	4.01e-06	-0.0236576	2.90758	-0.305789	0.760997	0.883186	-6.24567	0.900608	ENSG00000179222.12_MAGED1	ENSG00000179222	Exacerbate	d14_d0_IBD
MAGEE1	57692	0.858577	0.00233594	0.160277	0.82591	1.23959	0.220744	0.456915	-5.19726	0.490792	ENSG00000198934.3_MAGEE1	ENSG00000198934	Renormalize	d14_d0_IBD
MALAT1	378938	0.842154	0.0397969	0.0876466	12.8496	1.29463	0.201218	0.435624	-5.32598	0.465627	ENSG00000251562.3_MALAT1	ENSG00000251562	Renormalize	d14_d0_IBD
MALT1	10892	0.730333	0.000956353	0.107802	5.75053	1.67831	0.0993426	0.28808	-5.12851	0.307163	ENSG00000172175.8_MALT1	ENSG00000172175	Renormalize	d14_d0_IBD
MAP1LC3B2	643246	1.24393	7.47e-05	-0.151006	-1.59655	-0.676725	0.501607	0.716388	-5.30888	0.749053	ENSG00000171471.5_MAP1LC3B2	ENSG00000171471	Exacerbate	d14_d0_IBD
MAP2K2	5605	1.27893	0.0195403	0.0543629	5.6524	0.55489	0.58137	0.773694	-6.34054	0.802842	ENSG00000126934.9_MAP2K2	ENSG00000126934	Renormalize	d14_d0_IBD
MAP2K5	5607	0.827898	0.0487812	0.0178819	2.74847	0.316641	0.752795	0.878585	-6.21091	0.896633	ENSG00000137764.15_MAP2K5	ENSG00000137764	Renormalize	d14_d0_IBD
MAP2K6	5608	1.38277	0.0410242	-0.274159	3.80211	-3.08081	0.003309	0.0329029	-2.09649	0.0320247	ENSG00000108984.9_MAP2K6	ENSG00000108984	Exacerbate	d14_d0_IBD
MAP4K1	11184	0.803907	0.00442357	0.188777	4.5214	2.23046	0.0300972	0.140879	-4.10913	0.144554	ENSG00000104814.8_MAP4K1	ENSG00000104814	Renormalize	d14_d0_IBD
MAPK3	5595	1.23385	0.0192717	-0.137034	4.95631	-1.26884	0.2102	0.44558	-5.70104	0.477359	ENSG00000102882.7_MAPK3	ENSG00000102882	Exacerbate	d14_d0_IBD
MAT2A	4144	0.821516	0.00271455	0.00158931	5.31104	0.0323719	0.974301	0.989355	-6.49535	0.990265	ENSG00000168906.8_MAT2A	ENSG00000168906	Renormalize	d14_d0_IBD
MAX	4149	1.18347	0.035998	-0.0446608	7.34484	-0.709413	0.481266	0.700859	-6.18676	0.734355	ENSG00000125952.14_MAX	ENSG00000125952	Exacerbate	d14_d0_IBD
MBOAT2	129642	1.55217	9.06e-05	0.0840389	6.09219	0.798886	0.428023	0.657531	-6.16364	0.694095	ENSG00000143797.7_MBOAT2	ENSG00000143797	Renormalize	d14_d0_IBD
MCOLN1	57192	1.32345	0.0020764	0.566718	4.24542	3.89221	0.0002867	0.0059663	0.121799	0.00555014	ENSG00000090674.11_MCOLN1	ENSG00000090674	Renormalize	d14_d0_IBD
MCTP1	79772	1.35921	0.000810715	-0.403081	6.21173	-4.82838	1.27159e-05	0.000773214	3.04984	0.000595208	ENSG00000175471.15_MCTP1	ENSG00000175471	Exacerbate	d14_d0_IBD
MDM4	4194	0.856805	0.00902135	0.0492064	7.39115	0.934339	0.354487	0.594486	-6.00892	0.632153	ENSG00000198625.8_MDM4	ENSG00000198625	Renormalize	d14_d0_IBD
MED14	9282	0.817452	0.00287661	0.0296796	5.05583	0.608454	0.545559	0.747965	-6.309	0.779952	ENSG00000180182.5_MED14	ENSG00000180182	Renormalize	d14_d0_IBD
MED17	9440	0.824923	0.00487501	-0.00839486	4.8758	-0.23519	0.814993	0.915244	-6.46064	0.926557	ENSG00000042429.6_MED17	ENSG00000042429	Exacerbate	d14_d0_IBD
MEIS3P2	257468	1.17548	0.000134928	0.436378	-2.16309	1.87724	0.066151	0.226209	-4.03531	0.239229	ENSG00000188013.5_MEIS3P2	ENSG00000188013	Renormalize	d14_d0_IBD
METAP1	23173	0.808328	0.0212414	0.032395	4.22236	0.713259	0.478903	0.698723	-6.19869	0.732541	ENSG00000164024.7_METAP1	ENSG00000164024	Renormalize	d14_d0_IBD
METRNL	284207	1.2556	0.0171325	-0.139211	4.01869	-1.23808	0.221299	0.457656	-5.68483	0.491555	ENSG00000176845.8_METRNL	ENSG00000176845	Exacerbate	d14_d0_IBD
METTL10	399818	0.768047	0.0253049	0.212404	2.42656	3.08194	0.00329842	0.0328311	-1.95962	0.0319486	ENSG00000203791.9_METTL10	ENSG00000203791	Renormalize	d14_d0_IBD
METTL2B	55798	0.825294	0.00325102	-0.0204274	3.4009	-0.336932	0.737537	0.870795	-6.30444	0.889135	ENSG00000165055.10_METTL2B	ENSG00000165055	Exacerbate	d14_d0_IBD
METTL9	51108	1.45753	6.69e-06	-0.160742	6.83937	-1.44325	0.155002	0.37537	-5.43824	0.400249	ENSG00000197006.9_METTL9	ENSG00000197006	Exacerbate	d14_d0_IBD
MFSD2B	388931	1.33322	0.0172477	0.799131	3.70528	4.35735	6.29401e-05	0.00215154	1.56948	0.00187566	ENSG00000205639.5_MFSD2B	ENSG00000205639	Renormalize	d14_d0_IBD
MFSD8	256471	0.74379	0.000107582	0.120355	3.89336	2.51037	0.0152396	0.0914854	-3.47492	0.0918803	ENSG00000164073.5_MFSD8	ENSG00000164073	Renormalize	d14_d0_IBD
MGAT4A	11320	0.663943	0.00137513	0.173412	6.79302	2.54885	0.0138271	0.0857884	-3.42589	0.0860391	ENSG00000071073.7_MGAT4A	ENSG00000071073	Renormalize	d14_d0_IBD
MICU1	10367	1.24714	0.00888332	-0.25474	5.70204	-3.98202	0.000215144	0.00498149	0.372808	0.00455796	ENSG00000107745.12_MICU1	ENSG00000107745	Exacerbate	d14_d0_IBD
MID2	11043	0.805304	0.0211136	0.0693035	0.957028	0.578403	0.565511	0.763204	-5.77899	0.793298	ENSG00000080561.9_MID2	ENSG00000080561	Renormalize	d14_d0_IBD
MIIP	60672	1.2478	2.17e-07	-0.119413	4.19912	-0.771333	0.444032	0.670255	-6.16581	0.706185	ENSG00000116691.6_MIIP	ENSG00000116691	Exacerbate	d14_d0_IBD
MINA	84864	0.829408	0.0351821	0.00998325	3.29834	0.130723	0.896503	0.956012	-6.3361	0.960719	ENSG00000170854.12_MINA	ENSG00000170854	Renormalize	d14_d0_IBD
MKRN2	23609	0.8939	0.00805793	0.0572168	4.04516	1.41475	0.163155	0.386821	-5.46111	0.412621	ENSG00000075975.11_MKRN2	ENSG00000075975	Renormalize	d14_d0_IBD
MMP9	4318	2.79124	0.00215801	-0.59921	5.19777	-2.22212	0.0306915	0.142661	-4.14565	0.146397	ENSG00000100985.7_MMP9	ENSG00000100985	Exacerbate	d14_d0_IBD
MON2	23041	0.857233	0.0136996	0.0375085	6.38593	0.803965	0.42511	0.655067	-6.1596	0.691556	ENSG00000061987.10_MON2	ENSG00000061987	Renormalize	d14_d0_IBD
MPHOSPH8	54737	0.808473	4.12e-05	-0.0524851	5.42131	-0.950312	0.34639	0.587265	-6.049	0.624971	ENSG00000196199.9_MPHOSPH8	ENSG00000196199	Exacerbate	d14_d0_IBD
MPP1	4354	1.47554	0.00110307	0.661357	8.99338	4.05518	0.000169919	0.00421965	0.679949	0.00383132	ENSG00000130830.9_MPP1	ENSG00000130830	Renormalize	d14_d0_IBD
MPRIP	23164	0.800226	0.00100141	0.221947	6.14214	3.14492	0.00275725	0.0290128	-1.98984	0.0281111	ENSG00000133030.15_MPRIP	ENSG00000133030	Renormalize	d14_d0_IBD
MRPS30	10884	0.784868	0.0295623	-0.00396813	4.82397	-0.0476313	0.962194	0.983611	-6.48289	0.985585	ENSG00000112996.5_MRPS30	ENSG00000112996	Exacerbate	d14_d0_IBD
MSL2	55167	0.870031	0.0343599	0.0177175	6.2947	0.335093	0.738916	0.871323	-6.42605	0.889762	ENSG00000174579.3_MSL2	ENSG00000174579	Renormalize	d14_d0_IBD
MSRB1	51734	1.5543	1.26e-06	-0.307133	6.65872	-2.00091	0.0506829	0.193786	-4.54688	0.20259	ENSG00000198736.7_MSRB1	ENSG00000198736	Exacerbate	d14_d0_IBD
MTMR2	8898	0.788101	0.0133334	-0.0071975	3.06538	-0.102168	0.91902	0.965206	-6.30764	0.969186	ENSG00000087053.14_MTMR2	ENSG00000087053	Exacerbate	d14_d0_IBD
MTR	4548	0.798083	0.0013071	0.149491	5.51867	2.56145	0.0133911	0.0839363	-3.42221	0.084074	ENSG00000116984.8_MTR	ENSG00000116984	Renormalize	d14_d0_IBD
MXD3	83463	1.16322	0.00123181	-0.422823	5.25823	-4.12347	0.000136103	0.00360951	0.802012	0.00325931	ENSG00000213347.6_MXD3	ENSG00000213347	Exacerbate	d14_d0_IBD
MXI1	4601	1.49441	0.000562653	0.577308	9.08858	3.48126	0.00102547	0.0141758	-0.973465	0.0138154	ENSG00000119950.16_MXI1	ENSG00000119950	Renormalize	d14_d0_IBD
MYC	4609	0.756526	0.00241439	0.0324416	4.84092	0.33734	0.737231	0.870645	-6.43084	0.889063	ENSG00000136997.10_MYC	ENSG00000136997	Renormalize	d14_d0_IBD
MYO9A	4649	0.770611	0.000344815	0.160564	5.35158	2.3575	0.0222326	0.116663	-3.86919	0.118067	ENSG00000066933.11_MYO9A	ENSG00000066933	Renormalize	d14_d0_IBD
NAA15	80155	0.704172	0.0165805	0.0401152	5.08645	0.557452	0.579632	0.772098	-6.33852	0.801758	ENSG00000164134.8_NAA15	ENSG00000164134	Renormalize	d14_d0_IBD
NAA38	84316	1.11073	0.00956602	-0.0143987	4.58477	-0.223857	0.823754	0.920451	-6.44916	0.930549	ENSG00000128534.3_NAA38	ENSG00000128534	Exacerbate	d14_d0_IBD
NAA50	80218	0.826585	0.00379752	0.0357063	5.88245	0.945968	0.34858	0.589058	-6.04893	0.626926	ENSG00000121579.7_NAA50	ENSG00000121579	Renormalize	d14_d0_IBD
NANS	54187	1.18324	0.0221518	-0.0860842	4.14554	-1.46005	0.150346	0.368576	-5.41478	0.393158	ENSG00000095380.10_NANS	ENSG00000095380	Exacerbate	d14_d0_IBD
NARS2	79731	0.807861	0.0318887	0.0544371	2.08975	0.678388	0.500561	0.715679	-5.92937	0.748293	ENSG00000137513.5_NARS2	ENSG00000137513	Renormalize	d14_d0_IBD
NCBP1	4686	0.764517	0.0043	-0.0113063	4.85821	-0.239266	0.811848	0.913235	-6.45847	0.925002	ENSG00000136937.8_NCBP1	ENSG00000136937	Exacerbate	d14_d0_IBD
NCF4	4689	1.60333	5.04e-07	-0.227779	7.15927	-1.68007	0.098997	0.287377	-5.0765	0.306459	ENSG00000100365.10_NCF4	ENSG00000100365	Exacerbate	d14_d0_IBD
NCR3LG1	374383	0.727517	6.21e-07	0.138581	1.6256	1.26164	0.21276	0.448452	-5.29775	0.480609	ENSG00000188211.4_NCR3LG1	ENSG00000188211	Renormalize	d14_d0_IBD
NDUFA2	4695	1.22618	0.0235833	0.119311	2.95828	0.952512	0.345284	0.58646	-5.87774	0.623912	ENSG00000131495.4_NDUFA2	ENSG00000131495	Renormalize	d14_d0_IBD
NEDD4L	23327	1.31096	0.0393857	0.344393	3.91767	2.35867	0.0221694	0.116449	-3.82158	0.117823	ENSG00000049759.12_NEDD4L	ENSG00000049759	Renormalize	d14_d0_IBD
NELL2	4753	0.654577	0.00437218	0.33508	4.18993	2.20739	0.0317648	0.14585	-4.12857	0.149788	ENSG00000184613.6_NELL2	ENSG00000184613	Renormalize	d14_d0_IBD
NEU1	4758	1.22086	0.0296402	-0.256238	4.75886	-3.42474	0.00121526	0.0160491	-1.23488	0.0156262	ENSG00000204386.6_NEU1	ENSG00000204386	Exacerbate	d14_d0_IBD
NFATC3	4775	0.749846	3.16e-06	0.388887	6.981	6.41207	4.43276e-08	4.22305e-05	8.44909	8.99719e-06	ENSG00000072736.14_NFATC3	ENSG00000072736	Renormalize	d14_d0_IBD
NFE2	4778	1.71789	2.28e-09	0.195753	8.55333	1.46865	0.148007	0.365715	-5.32255	0.389679	ENSG00000123405.9_NFE2	ENSG00000123405	Renormalize	d14_d0_IBD
NFX1	4799	0.782118	8.33e-06	0.102439	4.99838	2.29791	0.0256589	0.127019	-3.9899	0.129941	ENSG00000086102.14_NFX1	ENSG00000086102	Renormalize	d14_d0_IBD
NGFRAP1	27018	1.28359	0.0189984	-0.224936	3.4509	-1.87195	0.0668938	0.22805	-4.70995	0.240978	ENSG00000166681.9_NGFRAP1	ENSG00000166681	Exacerbate	d14_d0_IBD
NHLRC2	374354	0.748679	0.0259496	0.119892	4.71668	2.07975	0.0425405	0.173932	-4.41485	0.180911	ENSG00000196865.4_NHLRC2	ENSG00000196865	Renormalize	d14_d0_IBD
NIPAL3	57185	0.797893	0.00621212	0.0878607	4.64816	1.15436	0.253679	0.493215	-5.82227	0.529738	ENSG00000001461.12_NIPAL3	ENSG00000001461	Renormalize	d14_d0_IBD
NKTR	4820	0.75031	5.57e-05	0.0994087	7.40323	1.52143	0.134265	0.345304	-5.31465	0.368655	ENSG00000114857.13_NKTR	ENSG00000114857	Renormalize	d14_d0_IBD
NLRC4	58484	1.86892	0.000331506	-0.435626	5.64654	-3.8908	0.000287982	0.00597375	0.099877	0.00556472	ENSG00000091106.14_NLRC4	ENSG00000091106	Exacerbate	d14_d0_IBD
NMT2	9397	0.776116	0.00739578	0.199493	3.31199	2.35981	0.022108	0.11622	-3.73336	0.117593	ENSG00000152465.13_NMT2	ENSG00000152465	Renormalize	d14_d0_IBD
NONO	4841	0.851807	0.0177693	-0.0300076	6.87832	-0.666362	0.508153	0.721457	-6.23952	0.753363	ENSG00000147140.10_NONO	ENSG00000147140	Exacerbate	d14_d0_IBD
NOP10	55505	1.44544	1.1e-05	-0.0502332	4.83003	-0.466006	0.643175	0.812671	-6.37343	0.838601	ENSG00000182117.4_NOP10	ENSG00000182117	Exacerbate	d14_d0_IBD
NPAT	4863	0.702104	8.09e-05	0.244284	6.10743	4.185	0.000111293	0.00317978	0.995613	0.00282855	ENSG00000149308.11_NPAT	ENSG00000149308	Renormalize	d14_d0_IBD
NPHP3	27031	0.812979	0.0236495	0.0959429	4.23564	1.59435	0.116974	0.317599	-5.2222	0.339066	ENSG00000113971.14_NPHP3	ENSG00000113971	Renormalize	d14_d0_IBD
NQO2	4835	1.71026	0.000538097	-0.23547	4.34341	-1.94351	0.0574252	0.208924	-4.6541	0.219072	ENSG00000124588.15_NQO2	ENSG00000124588	Exacerbate	d14_d0_IBD
NR3C2	4306	0.763555	0.00542091	0.232158	3.70058	1.87288	0.0667626	0.227742	-4.70797	0.240706	ENSG00000151623.10_NR3C2	ENSG00000151623	Renormalize	d14_d0_IBD
NSUN6	221078	0.691341	0.03967	0.176983	2.79547	2.505	0.0154467	0.092288	-3.36722	0.0926757	ENSG00000241058.1_NSUN6	ENSG00000241058	Renormalize	d14_d0_IBD
NT5DC1	221294	0.799187	0.0317569	0.129148	3.51048	2.10319	0.0403512	0.168114	-4.27577	0.174838	ENSG00000178425.9_NT5DC1	ENSG00000178425	Renormalize	d14_d0_IBD
NUCB1	4924	1.43911	3.36e-08	-0.00728862	7.24272	-0.0668407	0.946967	0.977377	-6.43471	0.979984	ENSG00000104805.11_NUCB1	ENSG00000104805	Exacerbate	d14_d0_IBD
NUP155	9631	0.788409	0.00146531	0.102722	4.78764	1.85262	0.0696683	0.234371	-4.83017	0.247366	ENSG00000113569.11_NUP155	ENSG00000113569	Renormalize	d14_d0_IBD
NUP160	23279	0.818435	0.00405837	0.111949	4.47983	2.20729	0.0317718	0.14585	-4.15362	0.149808	ENSG00000030066.9_NUP160	ENSG00000030066	Renormalize	d14_d0_IBD
NUP205	23165	0.789968	0.00377321	0.0178849	5.18331	0.336297	0.738013	0.870995	-6.43804	0.889382	ENSG00000155561.10_NUP205	ENSG00000155561	Renormalize	d14_d0_IBD
NUP43	348995	0.754432	0.0451449	-0.048604	4.56771	-0.896678	0.374061	0.612171	-6.07655	0.649638	ENSG00000120253.9_NUP43	ENSG00000120253	Exacerbate	d14_d0_IBD
OFD1	8481	0.782334	0.0417519	0.128737	4.9542	2.21694	0.0310647	0.143753	-4.15238	0.147555	ENSG00000046651.10_OFD1	ENSG00000046651	Renormalize	d14_d0_IBD
OGFOD1	55239	0.806435	0.00426986	0.0326435	3.8601	0.519202	0.605843	0.789679	-6.28231	0.817391	ENSG00000087263.12_OGFOD1	ENSG00000087263	Renormalize	d14_d0_IBD
OGT	8473	0.806518	6.8e-05	0.0610918	8.91681	1.20597	0.233336	0.471799	-5.65065	0.506296	ENSG00000147162.9_OGT	ENSG00000147162	Renormalize	d14_d0_IBD
OSCAR	126014	1.27919	8.93e-07	-0.358046	4.6252	-3.0411	0.00370101	0.0355129	-2.25325	0.0345894	ENSG00000170909.9_OSCAR	ENSG00000170909	Exacerbate	d14_d0_IBD
OSGEPL1	64172	0.752462	0.00524243	0.275966	1.66616	2.63578	0.011064	0.0737078	-2.93661	0.0736701	ENSG00000128694.7_OSGEPL1	ENSG00000128694	Renormalize	d14_d0_IBD
OSM	5008	1.57687	6.43e-05	-0.735688	2.86241	-3.76184	0.000432661	0.00787387	-0.161203	0.00742393	ENSG00000099985.3_OSM	ENSG00000099985	Exacerbate	d14_d0_IBD
OXER1	165140	1.24263	0.011249	0.0499629	2.17468	0.355439	0.723712	0.863139	-6.12047	0.882203	ENSG00000162881.5_OXER1	ENSG00000162881	Renormalize	d14_d0_IBD
PABPC1	26986	0.858307	0.0078633	-0.09375	8.6261	-1.18067	0.243156	0.482628	-5.68975	0.517824	ENSG00000070756.9_PABPC1	ENSG00000070756	Exacerbate	d14_d0_IBD
PABPC3	5042	0.824884	0.0346486	0.20634	-2.08977	1.19853	0.236195	0.474803	-4.81908	0.509771	ENSG00000151846.7_PABPC3	ENSG00000151846	Renormalize	d14_d0_IBD
PADI2	11240	1.68033	0.00370181	-0.449722	7.37631	-3.04296	0.00368174	0.0354338	-2.2098	0.0344616	ENSG00000117115.8_PADI2	ENSG00000117115	Exacerbate	d14_d0_IBD
PAQR8	85315	0.820577	0.0282114	0.0532507	4.06568	0.720803	0.474288	0.694767	-6.1775	0.728928	ENSG00000170915.8_PAQR8	ENSG00000170915	Renormalize	d14_d0_IBD
PARN	5073	0.832027	0.000309724	0.169773	4.96317	3.19262	0.00240408	0.0264965	-1.86442	0.0255283	ENSG00000140694.12_PARN	ENSG00000140694	Renormalize	d14_d0_IBD
PARP15	165631	0.707021	0.00189866	0.259588	5.18242	2.6272	0.0113126	0.074763	-3.27106	0.0748043	ENSG00000173200.8_PARP15	ENSG00000173200	Renormalize	d14_d0_IBD
PASK	23178	0.816905	0.000584559	0.280023	3.32223	2.62096	0.0114964	0.0752506	-3.16538	0.0756013	ENSG00000115687.9_PASK	ENSG00000115687	Renormalize	d14_d0_IBD
PBX1	5087	1.39203	0.000282995	0.201528	4.63964	1.35214	0.182234	0.411946	-5.5896	0.440239	ENSG00000185630.13_PBX1	ENSG00000185630	Renormalize	d14_d0_IBD
PCED1B	91523	0.757709	0.00320372	0.1061	3.85932	1.07393	0.287858	0.529167	-5.84901	0.566439	ENSG00000179715.8_PCED1B	ENSG00000179715	Renormalize	d14_d0_IBD
PCID2	55795	0.785671	0.000746095	0.0855995	4.06401	1.29452	0.201257	0.435659	-5.61749	0.465654	ENSG00000126226.16_PCID2	ENSG00000126226	Renormalize	d14_d0_IBD
PCM1	5108	0.778446	0.00304024	0.150475	7.23907	2.41165	0.0194803	0.106991	-3.70773	0.10817	ENSG00000078674.13_PCM1	ENSG00000078674	Renormalize	d14_d0_IBD
PCYT1B	9468	1.2759	0.00329378	-0.195284	2.76629	-1.20537	0.233567	0.472044	-5.59953	0.506555	ENSG00000102230.8_PCYT1B	ENSG00000102230	Exacerbate	d14_d0_IBD
PDCD7	10081	0.881599	0.0080308	0.0112898	3.37322	0.159369	0.874001	0.945394	-6.34317	0.95159	ENSG00000090470.10_PDCD7	ENSG00000090470	Renormalize	d14_d0_IBD
PDE4DIP	9659	0.808036	0.000547446	0.165046	5.47974	2.24931	0.0287933	0.136412	-4.09406	0.140235	ENSG00000178104.15_PDE4DIP	ENSG00000178104	Renormalize	d14_d0_IBD
PDE8A	5151	0.838223	0.00356486	0.054076	3.56313	0.823766	0.413869	0.645645	-6.04926	0.682381	ENSG00000073417.10_PDE8A	ENSG00000073417	Renormalize	d14_d0_IBD
PFKFB3	5209	2.22613	0.000138963	-0.58897	6.0891	-3.65803	0.000597623	0.00979429	-0.574273	0.00936321	ENSG00000170525.14_PFKFB3	ENSG00000170525	Exacerbate	d14_d0_IBD
PGD	5226	1.63902	3.47e-06	-0.368874	7.09913	-3.04324	0.00367886	0.0354256	-2.21978	0.0344401	ENSG00000142657.16_PGD	ENSG00000142657	Exacerbate	d14_d0_IBD
PGLYRP1	8993	1.70977	4.06e-07	-0.475603	3.30933	-2.36214	0.0219835	0.115787	-3.75257	0.117085	ENSG00000008438.4_PGLYRP1	ENSG00000008438	Exacerbate	d14_d0_IBD
PGM1	5236	1.30263	0.000597458	-0.0751987	3.69714	-0.85898	0.39433	0.630423	-6.04238	0.666507	ENSG00000079739.11_PGM1	ENSG00000079739	Exacerbate	d14_d0_IBD
PGS1	9489	1.36891	0.00270747	-0.432887	6.91848	-3.80839	0.00037381	0.00716739	-0.119375	0.00671551	ENSG00000087157.14_PGS1	ENSG00000087157	Exacerbate	d14_d0_IBD
PHC1	1911	0.830142	0.00386091	0.139051	1.72376	1.4786	0.145334	0.361233	-5.05181	0.385535	ENSG00000111752.6_PHC1	ENSG00000111752	Renormalize	d14_d0_IBD
PHC3	80012	0.821339	0.00618773	0.115448	7.08977	1.83874	0.0717192	0.238198	-4.82276	0.251899	ENSG00000173889.10_PHC3	ENSG00000173889	Renormalize	d14_d0_IBD
PHF3	23469	0.795335	0.0284824	0.0465114	7.88372	0.792199	0.431877	0.660539	-6.10382	0.696783	ENSG00000118482.7_PHF3	ENSG00000118482	Renormalize	d14_d0_IBD
PHTF1	10745	1.50117	0.00288898	-0.474425	4.49545	-4.4497	4.62096e-05	0.001772	1.83279	0.00149167	ENSG00000116793.11_PHTF1	ENSG00000116793	Exacerbate	d14_d0_IBD
PIGU	128869	0.802708	0.00226634	0.0316982	2.33536	0.421348	0.675254	0.832576	-6.10983	0.856486	ENSG00000101464.6_PIGU	ENSG00000101464	Renormalize	d14_d0_IBD
PIK3R4	30849	0.805269	7.42e-06	0.0066842	4.95909	0.215087	0.830549	0.9241	-6.46738	0.933321	ENSG00000196455.3_PIK3R4	ENSG00000196455	Renormalize	d14_d0_IBD
PIM3	415116	1.23749	5.4e-05	-0.338046	4.88511	-2.47485	0.0166584	0.0971372	-3.61067	0.0975223	ENSG00000198355.4_PIM3	ENSG00000198355	Exacerbate	d14_d0_IBD
PINK1	65018	1.51275	4.36e-07	0.478071	7.18972	3.01396	0.00399355	0.0371394	-2.28997	0.0364394	ENSG00000158828.5_PINK1	ENSG00000158828	Renormalize	d14_d0_IBD
PITPNC1	26207	0.80662	0.00187238	0.174895	5.06999	2.68036	0.00985211	0.0682653	-3.14688	0.0679477	ENSG00000154217.10_PITPNC1	ENSG00000154217	Renormalize	d14_d0_IBD
PKM	5315	1.24252	0.0318935	-0.22481	8.48922	-2.79238	0.00732436	0.0561304	-2.78868	0.0555489	ENSG00000067225.13_PKM	ENSG00000067225	Exacerbate	d14_d0_IBD
PLBD1	79887	1.40468	0.0164319	-0.551199	7.31679	-4.5058	3.82569e-05	0.00156221	2.03	0.00130358	ENSG00000121316.6_PLBD1	ENSG00000121316	Exacerbate	d14_d0_IBD
PLEK2	26499	1.73417	0.00199961	0.62907	4.26573	3.43538	0.00117716	0.015684	-1.19353	0.0152638	ENSG00000100558.4_PLEK2	ENSG00000100558	Renormalize	d14_d0_IBD
PLIN3	10226	1.4931	7.6e-05	-0.336512	5.03407	-2.56473	0.0132798	0.0833489	-3.41234	0.0836538	ENSG00000105355.4_PLIN3	ENSG00000105355	Exacerbate	d14_d0_IBD
PLP2	5355	1.37024	0.000193059	-0.312981	6.17713	-3.69309	0.000536122	0.00910845	-0.473808	0.00866776	ENSG00000102007.6_PLP2	ENSG00000102007	Exacerbate	d14_d0_IBD
PMS2P1	5379	0.797016	0.0182577	0.175339	0.766335	2.15622	0.0357558	0.156519	-3.81652	0.161892	ENSG00000078319.7_PMS2P1	ENSG00000078319	Renormalize	d14_d0_IBD
PMS2P4	5382	0.755154	1.09e-05	0.215428	0.0731687	1.77662	0.0815349	0.257396	-4.37264	0.272791	ENSG00000067601.6_PMS2P4	ENSG00000067601	Renormalize	d14_d0_IBD
PNPLA1	285848	1.28203	0.0295402	-0.556976	1.55851	-3.72501	0.000485433	0.00851173	-0.174227	0.00807033	ENSG00000180316.7_PNPLA1	ENSG00000180316	Exacerbate	d14_d0_IBD
PNPLA2	57104	1.441	6.79e-05	0.166991	5.77481	1.03023	0.307714	0.550479	-5.96597	0.587457	ENSG00000177666.11_PNPLA2	ENSG00000177666	Renormalize	d14_d0_IBD
PNPLA6	10908	1.25961	0.0323416	-0.15928	5.28339	-1.35319	0.181901	0.411416	-5.59923	0.439756	ENSG00000032444.11_PNPLA6	ENSG00000032444	Exacerbate	d14_d0_IBD
POLR2B	5431	0.811947	0.0124013	0.0247286	6.31694	0.638334	0.526083	0.734763	-6.27801	0.766674	ENSG00000047315.10_POLR2B	ENSG00000047315	Renormalize	d14_d0_IBD
PPAPDC2	403313	0.826133	0.0457089	0.0280487	2.85059	0.365575	0.716179	0.859406	-6.21674	0.878712	ENSG00000205808.4_PPAPDC2	ENSG00000205808	Renormalize	d14_d0_IBD
PPM1M	132160	1.24186	0.0364922	-0.214192	5.53821	-2.59961	0.0121458	0.0782681	-3.33469	0.0785273	ENSG00000164088.13_PPM1M	ENSG00000164088	Exacerbate	d14_d0_IBD
PPP1R3B	79660	1.42555	0.00021214	-0.361831	7.40288	-3.29644	0.00177737	0.0211669	-1.54677	0.0205383	ENSG00000173281.4_PPP1R3B	ENSG00000173281	Exacerbate	d14_d0_IBD
PPP3CC	5533	0.711954	0.00116127	0.0892762	4.26631	1.15936	0.251654	0.491006	-5.7925	0.527618	ENSG00000120910.10_PPP3CC	ENSG00000120910	Renormalize	d14_d0_IBD
PPP6R3	55291	0.86753	0.0075224	0.0561654	7.16819	1.51932	0.134794	0.345936	-5.32525	0.369408	ENSG00000110075.10_PPP6R3	ENSG00000110075	Renormalize	d14_d0_IBD
PQLC1	80148	1.53783	5.17e-05	-0.0495841	4.63944	-0.338158	0.736618	0.870465	-6.42691	0.88874	ENSG00000122490.14_PQLC1	ENSG00000122490	Exacerbate	d14_d0_IBD
PRDM2	7799	0.857713	0.00164771	0.0771659	6.56034	1.5962	0.11656	0.316828	-5.23642	0.338403	ENSG00000116731.18_PRDM2	ENSG00000116731	Renormalize	d14_d0_IBD
PRDX5	25824	1.26536	0.00225486	0.460755	5.62337	2.82536	0.00670329	0.0528011	-2.79941	0.0521847	ENSG00000126432.9_PRDX5	ENSG00000126432	Renormalize	d14_d0_IBD
PRELID1	27166	1.17852	0.0486354	-0.275752	6.15128	-4.04912	0.000173284	0.00428143	0.582327	0.00389379	ENSG00000169230.5_PRELID1	ENSG00000169230	Exacerbate	d14_d0_IBD
PREPL	9581	0.709447	0.000644058	0.018404	4.77798	0.259022	0.79665	0.904452	-6.45015	0.917836	ENSG00000138078.11_PREPL	ENSG00000138078	Renormalize	d14_d0_IBD
PRKCD	5580	1.32514	0.00371101	-0.347174	5.80431	-3.71758	0.0004968	0.00859327	-0.408091	0.00819468	ENSG00000163932.9_PRKCD	ENSG00000163932	Exacerbate	d14_d0_IBD
PRKCQ	5588	0.742952	0.00779728	0.187544	5.02885	2.16135	0.0353373	0.155532	-4.26528	0.160737	ENSG00000065675.10_PRKCQ	ENSG00000065675	Renormalize	d14_d0_IBD
PROK2	60675	1.73656	3.73e-05	-0.51573	5.95028	-2.9602	0.00463768	0.0411281	-2.46131	0.040424	ENSG00000163421.4_PROK2	ENSG00000163421	Exacerbate	d14_d0_IBD
PRPF4B	8899	0.765761	0.00712667	-0.0498249	6.4912	-0.908335	0.36793	0.606634	-6.06747	0.644289	ENSG00000112739.12_PRPF4B	ENSG00000112739	Exacerbate	d14_d0_IBD
PRPS1	5631	0.7958	0.0176232	0.130021	3.58142	2.11329	0.0394383	0.165583	-4.26507	0.172201	ENSG00000147224.6_PRPS1	ENSG00000147224	Renormalize	d14_d0_IBD
PRR3	80742	0.886745	0.0447581	-0.0749853	2.61416	-1.31223	0.195259	0.427998	-5.41046	0.457707	ENSG00000204576.7_PRR3	ENSG00000204576	Exacerbate	d14_d0_IBD
PSENEN	55851	1.256	4.71e-05	-0.247998	3.1651	-1.48514	0.1436	0.358752	-5.27494	0.383132	ENSG00000205155.3_PSENEN	ENSG00000205155	Exacerbate	d14_d0_IBD
PSMB10	5699	1.30369	0.0409005	-0.290689	4.4885	-2.38493	0.0207975	0.111493	-3.78829	0.112904	ENSG00000205220.7_PSMB10	ENSG00000205220	Exacerbate	d14_d0_IBD
PSTPIP2	9050	2.03128	2.45e-06	-0.674987	6.47004	-5.30531	2.39578e-06	0.000318117	4.64134	0.000182176	ENSG00000152229.14_PSTPIP2	ENSG00000152229	Exacerbate	d14_d0_IBD
PTCH1	5727	0.767071	0.0156308	0.13908	3.24884	1.31866	0.193115	0.424962	-5.48748	0.454675	ENSG00000185920.11_PTCH1	ENSG00000185920	Renormalize	d14_d0_IBD
PTGER4	5734	0.841176	0.00137224	0.159399	5.73618	2.52451	0.014706	0.0892739	-3.50333	0.0896413	ENSG00000171522.5_PTGER4	ENSG00000171522	Renormalize	d14_d0_IBD
PTK2B	2185	1.20657	0.00825837	-0.103562	7.9637	-1.29445	0.20128	0.435661	-5.58746	0.46569	ENSG00000120899.13_PTK2B	ENSG00000120899	Exacerbate	d14_d0_IBD
PUM2	23369	0.860237	0.0173874	0.108518	6.85085	2.29763	0.0256756	0.127037	-3.96481	0.129992	ENSG00000055917.11_PUM2	ENSG00000055917	Renormalize	d14_d0_IBD
PYCARD	29108	1.36173	7.65e-06	-0.249422	4.75312	-1.78266	0.0805335	0.255516	-4.95086	0.270794	ENSG00000103490.13_PYCARD	ENSG00000103490	Exacerbate	d14_d0_IBD
PYGL	5836	1.74093	1.87e-05	-0.353743	7.74657	-2.54457	0.013978	0.0865329	-3.39021	0.0867082	ENSG00000100504.12_PYGL	ENSG00000100504	Exacerbate	d14_d0_IBD
QPCT	25797	1.58465	0.00142302	-0.507863	5.90355	-3.53047	0.000883507	0.0127837	-0.94107	0.0124215	ENSG00000115828.11_QPCT	ENSG00000115828	Exacerbate	d14_d0_IBD
QRICH1	54870	0.821928	0.000271095	0.0540377	5.92703	1.39799	0.168107	0.393343	-5.53494	0.419674	ENSG00000198218.6_QRICH1	ENSG00000198218	Renormalize	d14_d0_IBD
RAB20	55647	1.25932	0.00304483	-0.643575	3.5196	-3.91569	0.000266035	0.00571887	0.241366	0.00528142	ENSG00000139832.3_RAB20	ENSG00000139832	Exacerbate	d14_d0_IBD
RAB24	53917	1.33968	0.00129442	-0.367315	3.97859	-2.89886	0.00549037	0.0463323	-2.57672	0.0453871	ENSG00000169228.9_RAB24	ENSG00000169228	Exacerbate	d14_d0_IBD
RAB31	11031	1.37968	0.0200686	-0.264446	7.09441	-2.75459	0.0081012	0.0600162	-2.93303	0.0594917	ENSG00000168461.8_RAB31	ENSG00000168461	Exacerbate	d14_d0_IBD
RAB32	10981	1.31314	7.48e-05	-0.311292	3.94177	-3.25092	0.0020303	0.0234772	-1.67053	0.0226217	ENSG00000118508.4_RAB32	ENSG00000118508	Exacerbate	d14_d0_IBD
RABAC1	10567	1.27533	3.08e-05	-0.231983	3.3035	-2.01159	0.0495065	0.191388	-4.42944	0.19959	ENSG00000105404.6_RABAC1	ENSG00000105404	Exacerbate	d14_d0_IBD
RABEP1	9135	0.814352	0.0209791	0.0936182	5.60538	2.06715	0.0437599	0.176769	-4.45034	0.184362	ENSG00000029725.12_RABEP1	ENSG00000029725	Renormalize	d14_d0_IBD
RABL2B	11158	0.856943	0.00300147	0.013345	2.19968	0.166683	0.868272	0.942473	-6.16822	0.949412	ENSG00000079974.13_RABL2B	ENSG00000079974	Renormalize	d14_d0_IBD
RAD23A	5886	1.41209	0.0193533	0.530668	7.18935	3.3852	0.00136741	0.0174904	-1.30943	0.0169804	ENSG00000179262.5_RAD23A	ENSG00000179262	Renormalize	d14_d0_IBD
RAD23B	5887	1.16604	0.0128553	-0.101388	6.51969	-1.58132	0.119925	0.321697	-5.25535	0.344074	ENSG00000119318.8_RAD23B	ENSG00000119318	Exacerbate	d14_d0_IBD
RALB	5899	1.40989	0.00871514	-0.374782	6.75006	-3.11367	0.00301442	0.0308669	-2.04992	0.029961	ENSG00000144118.9_RALB	ENSG00000144118	Exacerbate	d14_d0_IBD
RALGAPA1	253959	0.723465	0.000296041	0.0778032	4.59455	1.09859	0.277054	0.517201	-5.88033	0.554746	ENSG00000174373.11_RALGAPA1	ENSG00000174373	Renormalize	d14_d0_IBD
RALGAPB	57148	0.873022	0.0183739	-0.0133664	6.53455	-0.291178	0.772084	0.889419	-6.43221	0.906042	ENSG00000170471.10_RALGAPB	ENSG00000170471	Exacerbate	d14_d0_IBD
RASGRF2	5924	0.727913	0.00154371	0.165234	3.84548	1.45542	0.151619	0.370497	-5.38059	0.395129	ENSG00000113319.7_RASGRF2	ENSG00000113319	Renormalize	d14_d0_IBD
RASGRP1	10125	0.711236	0.000282657	0.219662	6.2156	2.17334	0.0343745	0.152768	-4.23714	0.157724	ENSG00000172575.7_RASGRP1	ENSG00000172575	Renormalize	d14_d0_IBD
RBM25	58517	0.828097	0.00432928	-0.0139357	6.86406	-0.234938	0.815188	0.915333	-6.43393	0.926703	ENSG00000119707.9_RBM25	ENSG00000119707	Exacerbate	d14_d0_IBD
RBM26	64062	0.79228	0.00125558	0.0630354	6.39681	1.15393	0.253853	0.493381	-5.82434	0.529947	ENSG00000139746.11_RBM26	ENSG00000139746	Renormalize	d14_d0_IBD
RBM27	54439	0.835931	0.0183727	0.0166532	5.97513	0.404681	0.687387	0.840735	-6.40774	0.863234	ENSG00000091009.6_RBM27	ENSG00000091009	Renormalize	d14_d0_IBD
RBM4B	83759	0.883154	0.0413297	-0.00449188	2.98877	-0.0924671	0.926685	0.968964	-6.30248	0.972315	ENSG00000173914.7_RBM4B	ENSG00000173914	Exacerbate	d14_d0_IBD
RBP7	116362	1.32277	0.00536257	0.0153866	1.67693	0.121641	0.903656	0.959452	-6.11855	0.963575	ENSG00000162444.11_RBP7	ENSG00000162444	Renormalize	d14_d0_IBD
RCAN3	11123	0.756812	0.000127466	0.289143	5.7508	2.5074	0.0153538	0.0918734	-3.54149	0.0923358	ENSG00000117602.7_RCAN3	ENSG00000117602	Renormalize	d14_d0_IBD
RCBTB2	1102	1.25052	0.00828834	-0.181057	5.51386	-2.27733	0.0269469	0.130938	-4.03513	0.134349	ENSG00000136161.8_RCBTB2	ENSG00000136161	Exacerbate	d14_d0_IBD
RECK	8434	0.867596	0.0128088	0.0342616	2.2698	0.47433	0.637268	0.808605	-6.0768	0.835266	ENSG00000122707.7_RECK	ENSG00000122707	Renormalize	d14_d0_IBD
REPS1	85021	0.793855	0.000657702	0.0443573	4.87316	0.841114	0.40417	0.637598	-6.13744	0.674698	ENSG00000135597.14_REPS1	ENSG00000135597	Renormalize	d14_d0_IBD
REST	5978	0.852852	0.000494042	0.0446657	6.38709	0.975073	0.334079	0.575142	-6.01017	0.613749	ENSG00000084093.11_REST	ENSG00000084093	Renormalize	d14_d0_IBD
RFTN1	23180	0.835581	0.00614067	0.0180462	4.95458	0.228432	0.820214	0.918149	-6.46338	0.928929	ENSG00000131378.9_RFTN1	ENSG00000131378	Renormalize	d14_d0_IBD
RFX7	64864	0.759958	0.000180726	0.15949	5.03152	2.12424	0.038469	0.163305	-4.33809	0.169645	ENSG00000181827.10_RFX7	ENSG00000181827	Renormalize	d14_d0_IBD
RGL4	266747	1.18151	0.018647	-0.366864	3.58644	-2.48852	0.0160989	0.0947632	-3.50646	0.0952587	ENSG00000159496.10_RGL4	ENSG00000159496	Exacerbate	d14_d0_IBD
RGS14	10636	1.1865	0.0194722	-0.100525	6.06747	-1.01504	0.31483	0.55693	-5.97744	0.594405	ENSG00000169220.13_RGS14	ENSG00000169220	Exacerbate	d14_d0_IBD
RGS19	10287	1.17168	0.000705734	-0.269061	6.07183	-3.59127	0.000733929	0.0113246	-0.767797	0.0108995	ENSG00000171700.9_RGS19	ENSG00000171700	Exacerbate	d14_d0_IBD
RIF1	55183	0.720358	0.0364766	0.142332	6.56831	2.35655	0.0222837	0.116815	-3.8515	0.118237	ENSG00000080345.12_RIF1	ENSG00000080345	Renormalize	d14_d0_IBD
RILP	83547	1.33969	0.00517925	0.527698	5.1027	3.23696	0.00211448	0.0241219	-1.75293	0.0232932	ENSG00000167705.7_RILP	ENSG00000167705	Renormalize	d14_d0_IBD
RNF10	9921	1.41357	0.00693037	0.602498	9.31649	3.86221	0.000315357	0.00637088	0.116949	0.00593296	ENSG00000022840.11_RNF10	ENSG00000022840	Renormalize	d14_d0_IBD
RNGTT	8732	0.801225	0.00162708	0.0144742	4.72231	0.30884	0.758689	0.882007	-6.43407	0.899641	ENSG00000111880.11_RNGTT	ENSG00000111880	Renormalize	d14_d0_IBD
ROPN1L	83853	1.84619	1.39e-06	-0.343353	2.65808	-2.9837	0.00434494	0.0392645	-2.2403	0.0386355	ENSG00000145491.7_ROPN1L	ENSG00000145491	Exacerbate	d14_d0_IBD
RPIA	22934	1.41127	0.0252392	0.890374	5.23877	5.39806	1.72382e-06	0.000292788	4.95007	0.000145152	ENSG00000153574.8_RPIA	ENSG00000153574	Renormalize	d14_d0_IBD
RPL28	6158	0.814462	0.00119917	-0.138017	7.1572	-1.72929	0.0897442	0.271584	-5.00274	0.288678	ENSG00000108107.8_RPL28	ENSG00000108107	Exacerbate	d14_d0_IBD
RPRD2	23248	0.803501	0.000160863	0.0416942	5.43955	0.832094	0.409195	0.641379	-6.15313	0.67853	ENSG00000163125.11_RPRD2	ENSG00000163125	Renormalize	d14_d0_IBD
RPTOR	57521	0.830885	0.00775251	0.0962666	4.52213	1.21958	0.228178	0.465588	-5.73974	0.499923	ENSG00000141564.9_RPTOR	ENSG00000141564	Renormalize	d14_d0_IBD
RRN3P1	730092	0.735242	9.64e-05	0.189076	1.9132	1.78558	0.0800535	0.254531	-4.62527	0.269749	ENSG00000248124.3_RRN3P1	ENSG00000248124	Renormalize	d14_d0_IBD
RTN4IP1	84816	0.801892	0.0160633	0.0710312	1.10932	0.840226	0.404664	0.637846	-5.6443	0.675097	ENSG00000130347.8_RTN4IP1	ENSG00000130347	Renormalize	d14_d0_IBD
RTTN	25914	0.780428	0.00043214	0.20178	3.80292	3.03832	0.00373	0.0357067	-2.20347	0.0347915	ENSG00000176225.8_RTTN	ENSG00000176225	Renormalize	d14_d0_IBD
RXRA	6256	1.23454	0.00524337	0.0288092	7.27233	0.263917	0.792896	0.902081	-6.40302	0.916079	ENSG00000186350.8_RXRA	ENSG00000186350	Renormalize	d14_d0_IBD
S100A12	6283	2.95731	2.85e-05	-0.50039	5.44355	-2.15661	0.0357239	0.156414	-4.26669	0.161793	ENSG00000163221.7_S100A12	ENSG00000163221	Exacerbate	d14_d0_IBD
S100A4	6275	1.22664	0.00401961	-0.0521779	7.14974	-0.539406	0.59193	0.780668	-6.30255	0.80936	ENSG00000196154.7_S100A4	ENSG00000196154	Exacerbate	d14_d0_IBD
S100A6	6277	1.39398	6.81e-08	-0.225004	7.6604	-1.67401	0.100189	0.289362	-5.06291	0.308535	ENSG00000197956.5_S100A6	ENSG00000197956	Exacerbate	d14_d0_IBD
S100A8	6279	1.98967	0.000624291	-0.383695	7.7466	-1.55089	0.127049	0.333272	-5.23598	0.356456	ENSG00000143546.5_S100A8	ENSG00000143546	Exacerbate	d14_d0_IBD
S100A9	6280	1.66475	9.36e-06	-0.549427	10.7204	-3.03589	0.00375558	0.0358005	-2.09042	0.0349488	ENSG00000163220.10_S100A9	ENSG00000163220	Exacerbate	d14_d0_IBD
S1PR1	1901	0.783372	0.016348	0.206039	6.03461	2.19818	0.0324531	0.147623	-4.1915	0.151828	ENSG00000170989.8_S1PR1	ENSG00000170989	Renormalize	d14_d0_IBD
SATB1	6304	0.786602	0.019973	0.0449519	6.84105	0.767168	0.446483	0.672275	-6.17209	0.707933	ENSG00000182568.12_SATB1	ENSG00000182568	Renormalize	d14_d0_IBD
SCAF4	57466	0.800859	0.000264929	0.0960683	4.66064	1.80597	0.0767656	0.247422	-4.90589	0.262491	ENSG00000156304.10_SCAF4	ENSG00000156304	Renormalize	d14_d0_IBD
SCAF8	22828	0.855614	6.18e-05	0.0751532	6.24709	1.62786	0.109654	0.305326	-5.19585	0.32623	ENSG00000213079.5_SCAF8	ENSG00000213079	Renormalize	d14_d0_IBD
SCAI	286205	0.749886	0.00727861	0.134785	1.9652	1.32913	0.189661	0.420109	-5.2777	0.449845	ENSG00000173611.12_SCAI	ENSG00000173611	Renormalize	d14_d0_IBD
SCARF1	8578	1.22819	0.0290501	-0.744029	5.42803	-3.78697	0.000399863	0.00748663	-0.205168	0.00705158	ENSG00000074660.11_SCARF1	ENSG00000074660	Exacerbate	d14_d0_IBD
SCMH1	22955	0.781387	0.000113757	0.251107	3.59213	3.69227	0.000537489	0.00912283	-0.416175	0.00868481	ENSG00000010803.12_SCMH1	ENSG00000010803	Renormalize	d14_d0_IBD
SCPEP1	59342	1.27034	0.0306348	-0.366043	5.7126	-4.47186	4.28914e-05	0.0016879	1.89277	0.0014122	ENSG00000121064.8_SCPEP1	ENSG00000121064	Exacerbate	d14_d0_IBD
SEC23IP	11196	0.851605	0.0256504	-0.0648516	4.86821	-1.56697	0.123243	0.327245	-5.29352	0.349826	ENSG00000107651.8_SEC23IP	ENSG00000107651	Exacerbate	d14_d0_IBD
SEC63	11231	0.794095	0.000516431	0.0580716	4.13809	1.05828	0.294864	0.537189	-5.89343	0.573984	ENSG00000025796.9_SEC63	ENSG00000025796	Renormalize	d14_d0_IBD
SECISBP2	79048	0.845311	0.0213982	0.196428	6.48043	3.90908	0.000271703	0.00581086	0.165835	0.00535247	ENSG00000187742.10_SECISBP2	ENSG00000187742	Renormalize	d14_d0_IBD
SECTM1	6398	1.44428	0.0136745	-0.461992	7.31567	-3.6547	0.000603809	0.0098543	-0.552273	0.00944623	ENSG00000141574.3_SECTM1	ENSG00000141574	Exacerbate	d14_d0_IBD
SEMA4A	64218	1.4641	6.09e-05	-0.340202	6.38427	-2.77295	0.00771473	0.0581854	-2.9105	0.0575773	ENSG00000196189.8_SEMA4A	ENSG00000196189	Exacerbate	d14_d0_IBD
SENP5	205564	0.82532	0.0294463	0.0140368	5.84658	0.437793	0.663366	0.825675	-6.39698	0.850096	ENSG00000119231.6_SENP5	ENSG00000119231	Renormalize	d14_d0_IBD
SEPHS2	22928	1.16533	0.00451875	-0.305559	3.19351	-4.29143	7.83546e-05	0.00248683	1.40147	0.00218906	ENSG00000179918.15_SEPHS2	ENSG00000179918	Exacerbate	d14_d0_IBD
SEPT6	23157	0.780631	0.00256132	0.00218286	7.0081	0.0346233	0.972514	0.989084	-6.45519	0.989802	ENSG00000125354.18_SEPT6	ENSG00000125354	Renormalize	d14_d0_IBD
SEPT8	23176	0.862432	9.68e-05	0.127769	1.85964	1.7644	0.0835913	0.261059	-4.65234	0.277133	ENSG00000164402.9_SEPT8	ENSG00000164402	Renormalize	d14_d0_IBD
SETX	23064	0.813947	0.0283636	-0.0416674	8.78598	-0.892368	0.376344	0.613872	-5.97419	0.651373	ENSG00000107290.9_SETX	ENSG00000107290	Exacerbate	d14_d0_IBD
SF1	7536	0.86767	0.000229176	0.013728	6.69889	0.344818	0.731635	0.867558	-6.40689	0.886212	ENSG00000168066.16_SF1	ENSG00000168066	Renormalize	d14_d0_IBD
SF3B1	23451	0.798387	0.0100238	-0.0459672	9.03694	-1.00901	0.317684	0.559343	-5.85194	0.59708	ENSG00000115524.10_SF3B1	ENSG00000115524	Exacerbate	d14_d0_IBD
SFMBT1	51460	0.821845	0.00540747	0.199792	2.83709	2.58046	0.0127571	0.0811095	-3.19846	0.081317	ENSG00000163935.9_SFMBT1	ENSG00000163935	Renormalize	d14_d0_IBD
SFPQ	6421	0.825502	0.00488669	0.0270612	7.19189	0.49342	0.623812	0.80043	-6.32703	0.82743	ENSG00000116560.6_SFPQ	ENSG00000116560	Renormalize	d14_d0_IBD
SFXN5	94097	1.25058	0.0216942	-0.0496331	3.85991	-0.589647	0.558004	0.757928	-6.24732	0.7885	ENSG00000144040.8_SFXN5	ENSG00000144040	Exacerbate	d14_d0_IBD
SH3BP5L	80851	1.20791	0.0143357	0.0345729	5.44006	0.379894	0.705586	0.852881	-6.42445	0.87325	ENSG00000175137.9_SH3BP5L	ENSG00000175137	Renormalize	d14_d0_IBD
SH3GL1	6455	1.21787	0.00527848	0.305427	5.13988	2.45726	0.0174042	0.0997687	-3.65451	0.100348	ENSG00000141985.5_SH3GL1	ENSG00000141985	Renormalize	d14_d0_IBD
SHKBP1	92799	1.40184	0.000226838	-0.307123	6.81997	-2.25486	0.0284191	0.135081	-4.04737	0.138966	ENSG00000160410.10_SHKBP1	ENSG00000160410	Exacerbate	d14_d0_IBD
SHPRH	257218	0.751242	0.00872127	0.0952295	5.77421	1.25921	0.213628	0.449139	-5.71603	0.48171	ENSG00000146414.11_SHPRH	ENSG00000146414	Renormalize	d14_d0_IBD
SIDT1	54847	0.730278	9.15e-05	0.155786	4.17361	1.85269	0.0696586	0.234371	-4.7912	0.247366	ENSG00000072858.6_SIDT1	ENSG00000072858	Renormalize	d14_d0_IBD
SIGLEC5	8778	1.69044	1.11e-06	-0.41478	4.27672	-2.68688	0.00968556	0.0675331	-3.10341	0.0671589	ENSG00000105501.7_SIGLEC5	ENSG00000105501	Exacerbate	d14_d0_IBD
SIGLEC9	27180	1.51234	5.91e-05	-0.3417	5.72626	-2.28448	0.0264931	0.129766	-4.0172	0.132856	ENSG00000129450.4_SIGLEC9	ENSG00000129450	Exacerbate	d14_d0_IBD
SIN3A	25942	0.844055	0.0050008	0.13241	6.01274	2.35994	0.0221013	0.116216	-3.85744	0.117568	ENSG00000169375.11_SIN3A	ENSG00000169375	Renormalize	d14_d0_IBD
SIRPD	128646	1.39941	0.00259887	-0.190897	2.77281	-1.85142	0.0698441	0.234739	-4.64096	0.24778	ENSG00000125900.8_SIRPD	ENSG00000125900	Exacerbate	d14_d0_IBD
SIRT1	23411	0.848488	0.00895654	0.0868117	4.46509	1.88287	0.0653688	0.224518	-4.76394	0.237383	ENSG00000096717.7_SIRT1	ENSG00000096717	Renormalize	d14_d0_IBD
SKAP1	8631	0.72241	0.00534918	0.241426	3.75819	2.74401	0.00833192	0.0611754	-2.92084	0.060653	ENSG00000141293.11_SKAP1	ENSG00000141293	Renormalize	d14_d0_IBD
SLAMF6	114836	0.667301	0.00120801	0.210606	5.10462	2.52078	0.0148454	0.0897945	-3.51149	0.0902466	ENSG00000162739.9_SLAMF6	ENSG00000162739	Renormalize	d14_d0_IBD
SLC12A2	6558	0.781678	0.0421199	0.159588	3.40249	2.34246	0.0230562	0.119088	-3.78215	0.120944	ENSG00000064651.9_SLC12A2	ENSG00000064651	Renormalize	d14_d0_IBD
SLC1A5	6510	1.51647	0.0322515	0.674011	6.52553	3.49296	0.000989853	0.0139401	-1.02993	0.013491	ENSG00000105281.8_SLC1A5	ENSG00000105281	Renormalize	d14_d0_IBD
SLC20A2	6575	0.877326	0.00156682	0.0919845	3.12987	1.57358	0.121706	0.324711	-5.1256	0.347151	ENSG00000168575.5_SLC20A2	ENSG00000168575	Renormalize	d14_d0_IBD
SLC22A4	6583	1.61335	7.38e-05	-0.202261	4.50459	-1.7119	0.0929282	0.276581	-5.06177	0.294857	ENSG00000197208.5_SLC22A4	ENSG00000197208	Exacerbate	d14_d0_IBD
SLC24A3	57419	1.34912	0.0012063	-0.00136676	1.76456	-0.00925384	0.992652	0.996411	-6.1339	0.997307	ENSG00000185052.7_SLC24A3	ENSG00000185052	Exacerbate	d14_d0_IBD
SLC25A32	81034	0.761738	0.00723371	0.0371258	3.48075	0.584515	0.561424	0.760417	-6.20101	0.790746	ENSG00000164933.7_SLC25A32	ENSG00000164933	Renormalize	d14_d0_IBD
SLC25A37	51312	1.42419	4.04e-05	0.551855	11.7987	3.90165	0.00027821	0.0058454	0.297608	0.00543327	ENSG00000147454.9_SLC25A37	ENSG00000147454	Renormalize	d14_d0_IBD
SLC26A8	116369	2.69602	7.24e-07	-0.926199	3.40456	-5.25668	2.84562e-06	0.000328661	4.50578	0.00020451	ENSG00000112053.9_SLC26A8	ENSG00000112053	Exacerbate	d14_d0_IBD
SLC2A1	6513	1.31693	0.043579	0.877025	5.93077	5.10285	4.89121e-06	0.000466589	3.95598	0.000300547	ENSG00000117394.15_SLC2A1	ENSG00000117394	Renormalize	d14_d0_IBD
SLC2A14	144195	1.44124	1.87e-05	0.288918	0.715726	1.24783	0.217733	0.453567	-5.26105	0.486948	ENSG00000173262.7_SLC2A14	ENSG00000173262	Renormalize	d14_d0_IBD
SLC2A3	6515	1.61266	2.91e-05	-0.545926	8.34439	-3.8	0.000383821	0.00728066	-0.0990949	0.00684912	ENSG00000059804.11_SLC2A3	ENSG00000059804	Exacerbate	d14_d0_IBD
SLC30A4	7782	0.838244	0.00238971	0.0913804	2.21838	1.0097	0.317359	0.559174	-5.67328	0.596828	ENSG00000104154.5_SLC30A4	ENSG00000104154	Renormalize	d14_d0_IBD
SLC37A3	84255	1.86136	0.00038642	-0.397688	4.40392	-3.37368	0.00141503	0.0179584	-1.36223	0.0174075	ENSG00000157800.13_SLC37A3	ENSG00000157800	Exacerbate	d14_d0_IBD
SLC38A1	81539	0.650722	5.4e-06	0.269884	7.11676	3.0171	0.00395853	0.0369696	-2.2942	0.0362045	ENSG00000111371.11_SLC38A1	ENSG00000111371	Renormalize	d14_d0_IBD
SLC40A1	30061	1.44489	0.000123611	-0.319815	7.1489	-3.00963	0.00404208	0.0374276	-2.30396	0.0367584	ENSG00000138449.6_SLC40A1	ENSG00000138449	Exacerbate	d14_d0_IBD
SLC41A1	254428	0.866312	0.000493371	0.0985467	3.22205	1.28359	0.205027	0.440303	-5.532	0.4708	ENSG00000133065.6_SLC41A1	ENSG00000133065	Renormalize	d14_d0_IBD
SLC4A1	6521	1.74946	0.00750068	0.551274	9.99045	2.8863	0.00568198	0.0474163	-2.48962	0.046505	ENSG00000004939.9_SLC4A1	ENSG00000004939	Renormalize	d14_d0_IBD
SLC4A7	9497	0.679908	0.00547758	0.178866	5.55923	1.97841	0.0532398	0.199885	-4.6182	0.209123	ENSG00000033867.12_SLC4A7	ENSG00000033867	Renormalize	d14_d0_IBD
SLC7A11	23657	1.35334	0.0100126	-0.0361915	1.42838	-0.289651	0.773246	0.890237	-6.01751	0.906653	ENSG00000151012.9_SLC7A11	ENSG00000151012	Exacerbate	d14_d0_IBD
SLC9B2	133308	0.819005	0.00281711	0.194484	2.31253	2.31177	0.0248226	0.124457	-3.71679	0.127018	ENSG00000164038.10_SLC9B2	ENSG00000164038	Renormalize	d14_d0_IBD
SMAD3	4088	0.782743	0.000143905	0.161342	5.06808	2.33397	0.0235334	0.120759	-3.91512	0.122668	ENSG00000166949.11_SMAD3	ENSG00000166949	Renormalize	d14_d0_IBD
SMARCA2	6595	0.864012	0.0434966	0.0272911	6.54003	0.618364	0.539059	0.743807	-6.28356	0.775604	ENSG00000080503.15_SMARCA2	ENSG00000080503	Renormalize	d14_d0_IBD
SMARCC1	6599	0.832222	0.000114424	0.109035	5.9435	2.93468	0.00497625	0.0430356	-2.52879	0.0423877	ENSG00000173473.6_SMARCC1	ENSG00000173473	Renormalize	d14_d0_IBD
SMARCD3	6604	1.24475	4.62e-05	-0.79165	4.42899	-5.97322	2.18506e-07	9.69322e-05	6.92545	3.09059e-05	ENSG00000082014.12_SMARCD3	ENSG00000082014	Exacerbate	d14_d0_IBD
SMCO4	56935	1.36303	0.00992511	-0.54006	2.43784	-4.53137	3.50916e-05	0.00145991	2.18471	0.00122696	ENSG00000166002.2_SMCO4	ENSG00000166002	Exacerbate	d14_d0_IBD
SMG1	23049	0.814346	5.44e-05	0.0269899	8.08979	0.557667	0.579487	0.772098	-6.24953	0.801734	ENSG00000157106.12_SMG1	ENSG00000157106	Renormalize	d14_d0_IBD
SMIM5	643008	1.34436	0.000252117	0.521816	3.82916	2.48308	0.0163193	0.0956855	-3.54622	0.0960896	ENSG00000204323.5_SMIM5	ENSG00000204323	Renormalize	d14_d0_IBD
SMOX	54498	1.42744	0.0253946	0.47658	4.61031	2.62173	0.0114734	0.075151	-3.2739	0.0754913	ENSG00000088826.13_SMOX	ENSG00000088826	Renormalize	d14_d0_IBD
SNORA71C	677839	1.39744	3.26e-06	-0.0967588	-1.31619	-0.46908	0.640991	0.81084	-5.43611	0.837168	ENSG00000201512.1_SNORA71C	ENSG00000201512	Exacerbate	d14_d0_IBD
SNRPA1	6627	0.693902	0.000415148	0.052495	2.29593	0.768092	0.445938	0.671678	-5.90851	0.707588	ENSG00000131876.12_SNRPA1	ENSG00000131876	Renormalize	d14_d0_IBD
SNX18	112574	1.25416	0.00238738	-0.0917665	6.57989	-1.46748	0.148323	0.366149	-5.42063	0.390198	ENSG00000178996.8_SNX18	ENSG00000178996	Exacerbate	d14_d0_IBD
SNX20	124460	1.21114	0.00620191	-0.293792	7.31873	-4.30199	7.56603e-05	0.00242498	1.38528	0.00213515	ENSG00000167208.10_SNX20	ENSG00000167208	Exacerbate	d14_d0_IBD
SNX3	8724	1.40834	0.000152667	0.288031	7.77096	2.11874	0.0389529	0.164264	-4.27152	0.170942	ENSG00000112335.10_SNX3	ENSG00000112335	Renormalize	d14_d0_IBD
SOCS3	9021	1.60194	4.59e-07	-0.839888	6.38907	-4.20426	0.000104473	0.0030573	1.06559	0.00270393	ENSG00000184557.3_SOCS3	ENSG00000184557	Exacerbate	d14_d0_IBD
SON	6651	0.850799	0.00165164	-0.0229497	8.05211	-0.519926	0.605342	0.789475	-6.27319	0.817127	ENSG00000159140.13_SON	ENSG00000159140	Exacerbate	d14_d0_IBD
SP4	6671	0.783001	0.0114363	0.182398	5.6614	2.84686	0.00632509	0.0509179	-2.75108	0.0501936	ENSG00000105866.9_SP4	ENSG00000105866	Renormalize	d14_d0_IBD
SPINT2	10653	1.13464	0.0325068	-0.182482	4.21355	-2.26879	0.0274982	0.132419	-4.01756	0.136061	ENSG00000167642.8_SPINT2	ENSG00000167642	Exacerbate	d14_d0_IBD
SPRYD4	283377	0.865491	0.0236747	-0.0953884	2.10648	-1.07578	0.287039	0.52801	-5.59532	0.56536	ENSG00000176422.10_SPRYD4	ENSG00000176422	Exacerbate	d14_d0_IBD
SPTB	6710	1.6636	6.24e-05	0.355481	7.62691	1.8862	0.0649097	0.22357	-4.70373	0.236324	ENSG00000070182.13_SPTB	ENSG00000070182	Renormalize	d14_d0_IBD
SQRDL	58472	1.40798	1.21e-05	-0.399385	5.3475	-4.05874	0.00016797	0.00418723	0.603922	0.00379957	ENSG00000137767.9_SQRDL	ENSG00000137767	Exacerbate	d14_d0_IBD
SRA1	10011	1.23311	0.00808711	-0.208888	4.41516	-2.82682	0.00667688	0.0526783	-2.77782	0.0520264	ENSG00000213523.5_SRA1	ENSG00000213523	Exacerbate	d14_d0_IBD
SRPK1	6732	1.67465	2.01e-05	-0.319536	6.56542	-2.82736	0.00666717	0.0526591	-2.77639	0.0519784	ENSG00000096063.10_SRPK1	ENSG00000096063	Exacerbate	d14_d0_IBD
SRRM1	10250	0.840219	0.000608689	-0.00314039	6.00844	-0.0618138	0.95095	0.979349	-6.48679	0.981515	ENSG00000133226.12_SRRM1	ENSG00000133226	Exacerbate	d14_d0_IBD
SRSF1	6426	0.825312	0.0167481	-0.0352904	6.6066	-1.18303	0.242226	0.481753	-5.78246	0.516658	ENSG00000136450.8_SRSF1	ENSG00000136450	Exacerbate	d14_d0_IBD
SRSF5	6430	0.777372	1.32e-05	0.0498935	6.91513	1.08683	0.282171	0.522304	-5.87736	0.560334	ENSG00000100650.11_SRSF5	ENSG00000100650	Renormalize	d14_d0_IBD
SSBP2	23635	0.780106	0.00105802	0.137481	4.76978	2.21257	0.0313833	0.144679	-4.1567	0.14858	ENSG00000145687.11_SSBP2	ENSG00000145687	Renormalize	d14_d0_IBD
ST3GAL2	6483	1.30929	1.29e-05	-0.0348653	6.27421	-0.335126	0.73889	0.871323	-6.42395	0.88975	ENSG00000157350.8_ST3GAL2	ENSG00000157350	Exacerbate	d14_d0_IBD
ST3GAL4	6484	1.58871	2.66e-07	-0.453499	3.91346	-2.8498	0.00627481	0.0506736	-2.69504	0.049914	ENSG00000110080.14_ST3GAL4	ENSG00000110080	Exacerbate	d14_d0_IBD
ST6GAL1	6480	0.737796	2.26e-05	0.0396663	6.71194	0.637379	0.5267	0.735016	-6.26679	0.766966	ENSG00000073849.10_ST6GAL1	ENSG00000073849	Renormalize	d14_d0_IBD
ST6GALNAC4	27090	1.41253	0.0170436	0.402733	5.44852	1.91021	0.061679	0.217117	-4.73841	0.228982	ENSG00000136840.14_ST6GALNAC4	ENSG00000136840	Renormalize	d14_d0_IBD
STIM2	57620	0.843113	0.0119355	-0.0243417	5.37102	-0.423883	0.673415	0.831778	-6.40669	0.855625	ENSG00000109689.10_STIM2	ENSG00000109689	Exacerbate	d14_d0_IBD
STK16	8576	1.21728	0.010927	0.120459	3.6336	1.37227	0.175925	0.403851	-5.48421	0.431274	ENSG00000115661.9_STK16	ENSG00000115661	Renormalize	d14_d0_IBD
STOM	2040	1.42297	0.000349119	0.0179977	7.7458	0.154712	0.877653	0.946926	-6.39618	0.953015	ENSG00000148175.8_STOM	ENSG00000148175	Renormalize	d14_d0_IBD
STX10	8677	1.29418	1.43e-05	-0.190807	5.08778	-1.94626	0.0570856	0.208194	-4.67164	0.21825	ENSG00000104915.10_STX10	ENSG00000104915	Exacerbate	d14_d0_IBD
STX11	8676	1.36906	0.0147716	-0.523631	5.9485	-5.07899	5.31783e-06	0.000476583	3.87609	0.000317104	ENSG00000135604.9_STX11	ENSG00000135604	Exacerbate	d14_d0_IBD
STXBP2	6813	1.30532	9.22e-05	-0.128854	5.42286	-1.33498	0.187751	0.418374	-5.62219	0.44747	ENSG00000076944.10_STXBP2	ENSG00000076944	Exacerbate	d14_d0_IBD
STYX	6815	0.72416	0.0471394	-0.0340474	5.19796	-0.597373	0.552874	0.753488	-6.31757	0.785045	ENSG00000198252.7_STYX	ENSG00000198252	Exacerbate	d14_d0_IBD
SUPV3L1	6832	0.812762	0.00277162	0.0602018	3.12992	1.09724	0.277638	0.517793	-5.73665	0.555362	ENSG00000156502.9_SUPV3L1	ENSG00000156502	Renormalize	d14_d0_IBD
SYNRG	11276	0.822133	0.00576276	0.0617533	6.38936	1.28522	0.204461	0.439619	-5.67009	0.470045	ENSG00000006114.11_SYNRG	ENSG00000006114	Renormalize	d14_d0_IBD
SYPL1	6856	0.755563	0.0179642	-0.0796422	3.45653	-1.82165	0.0743146	0.243258	-4.77891	0.257394	ENSG00000008282.3_SYPL1	ENSG00000008282	Exacerbate	d14_d0_IBD
TADA1	117143	0.813136	0.0030359	0.0283765	2.6465	0.390883	0.697495	0.847458	-6.16892	0.868696	ENSG00000152382.5_TADA1	ENSG00000152382	Renormalize	d14_d0_IBD
TAF2	6873	0.798039	0.00248163	0.0707106	5.20082	1.85724	0.0689968	0.233263	-4.83208	0.245877	ENSG00000064313.7_TAF2	ENSG00000064313	Renormalize	d14_d0_IBD
TAF3	83860	0.883039	0.0239474	0.0509188	3.34185	0.697567	0.488584	0.706887	-6.11402	0.739784	ENSG00000165632.7_TAF3	ENSG00000165632	Renormalize	d14_d0_IBD
TALDO1	6888	1.333	7.88e-05	0.0236712	8.08812	0.201712	0.840936	0.929566	-6.37539	0.937664	ENSG00000177156.6_TALDO1	ENSG00000177156	Renormalize	d14_d0_IBD
TANGO2	128989	1.37329	0.0122465	0.41181	6.68744	3.12395	0.00292738	0.0302807	-2.02574	0.0293213	ENSG00000183597.11_TANGO2	ENSG00000183597	Renormalize	d14_d0_IBD
TARBP1	6894	0.761786	0.00834231	0.227077	3.89084	2.89297	0.00557952	0.0468416	-2.57451	0.0459111	ENSG00000059588.5_TARBP1	ENSG00000059588	Renormalize	d14_d0_IBD
TAS2R31	259290	0.657059	0.0213263	0.138528	0.737411	1.21917	0.228331	0.465802	-5.20429	0.50007	ENSG00000256436.1_TAS2R31	ENSG00000256436	Renormalize	d14_d0_IBD
TAX1BP3	30851	1.23113	0.0449469	-0.185521	1.59577	-1.70366	0.0944692	0.27989	-4.725	0.297995	ENSG00000213977.3_TAX1BP3	ENSG00000213977	Exacerbate	d14_d0_IBD
TBC1D19	55296	0.701941	0.00229139	0.34109	1.78984	3.06233	0.00348631	0.0339906	-1.93502	0.033157	ENSG00000109680.6_TBC1D19	ENSG00000109680	Renormalize	d14_d0_IBD
TBCK	93627	0.732158	0.0428928	0.0574438	4.7905	0.949612	0.346742	0.587454	-6.04038	0.625304	ENSG00000145348.11_TBCK	ENSG00000145348	Renormalize	d14_d0_IBD
TBP	6908	0.835022	0.000203383	-0.00358349	3.09391	-0.0728626	0.942198	0.975551	-6.31849	0.978327	ENSG00000112592.8_TBP	ENSG00000112592	Exacerbate	d14_d0_IBD
TBRG1	84897	0.837129	0.000771894	-0.0258921	5.27104	-0.731338	0.467886	0.688827	-6.23028	0.724333	ENSG00000154144.8_TBRG1	ENSG00000154144	Exacerbate	d14_d0_IBD
TC2N	123036	0.554611	0.0355598	0.309506	6.522	3.10067	0.00312783	0.0315841	-2.09738	0.0307515	ENSG00000165929.8_TC2N	ENSG00000165929	Renormalize	d14_d0_IBD
TCEB2	6923	1.36552	0.00466211	0.332603	5.10145	2.0263	0.0479245	0.187313	-4.52737	0.195378	ENSG00000103363.10_TCEB2	ENSG00000103363	Renormalize	d14_d0_IBD
TCERG1	10915	0.780784	0.00120417	0.0713776	5.22156	0.979436	0.331941	0.57363	-6.02153	0.611539	ENSG00000113649.7_TCERG1	ENSG00000113649	Renormalize	d14_d0_IBD
TCF12	6938	0.823248	0.0108828	-0.0107271	5.48657	-0.212402	0.832631	0.925046	-6.47378	0.934111	ENSG00000140262.13_TCF12	ENSG00000140262	Exacerbate	d14_d0_IBD
TCTN1	79600	0.826236	0.00127614	0.270931	2.12234	2.31606	0.0245686	0.123692	-3.67958	0.126149	ENSG00000204852.11_TCTN1	ENSG00000204852	Renormalize	d14_d0_IBD
TDRKH	11022	0.840048	0.00130398	0.171672	1.77706	2.03256	0.0472658	0.18578	-4.17552	0.193659	ENSG00000182134.11_TDRKH	ENSG00000182134	Renormalize	d14_d0_IBD
TECPR2	9895	1.42143	0.0241004	-0.332807	6.75052	-2.87121	0.00592048	0.0486576	-2.66333	0.0478801	ENSG00000196663.11_TECPR2	ENSG00000196663	Exacerbate	d14_d0_IBD
TECR	9524	0.845591	0.046262	0.0502196	3.62728	0.786088	0.435416	0.663576	-6.08485	0.699732	ENSG00000099797.7_TECR	ENSG00000099797	Renormalize	d14_d0_IBD
TESPA1	9840	0.65733	0.000389807	0.247159	5.10334	2.07475	0.0430209	0.175015	-4.43452	0.182311	ENSG00000135426.10_TESPA1	ENSG00000135426	Renormalize	d14_d0_IBD
TET1	80312	0.836008	0.0490149	0.266597	2.70028	2.62731	0.0113093	0.074763	-3.07922	0.0747868	ENSG00000138336.8_TET1	ENSG00000138336	Renormalize	d14_d0_IBD
TEX10	54881	0.779894	0.0207257	0.138626	3.77303	2.35216	0.0225217	0.117478	-3.80204	0.119058	ENSG00000136891.9_TEX10	ENSG00000136891	Renormalize	d14_d0_IBD
TFDP1	7027	1.53219	0.00427825	0.35528	6.4275	2.53705	0.0142471	0.0875043	-3.44997	0.0878452	ENSG00000198176.8_TFDP1	ENSG00000198176	Renormalize	d14_d0_IBD
TFE3	7030	1.27192	0.00164582	-0.010452	6.29255	-0.109044	0.913591	0.963708	-6.47163	0.967386	ENSG00000068323.11_TFE3	ENSG00000068323	Exacerbate	d14_d0_IBD
TFPT	29844	1.16132	0.00922668	-0.0463789	1.98075	-0.622047	0.536654	0.742009	-5.96347	0.774053	ENSG00000105619.9_TFPT	ENSG00000105619	Exacerbate	d14_d0_IBD
TGFA	7039	1.43476	0.00847949	-0.45202	4.78208	-4.01895	0.000191026	0.00458063	0.489313	0.00417586	ENSG00000163235.11_TGFA	ENSG00000163235	Exacerbate	d14_d0_IBD
TGFBR2	7048	0.851976	0.00346349	-0.0331929	8.09288	-0.667601	0.507367	0.72102	-6.18213	0.753026	ENSG00000163513.13_TGFBR2	ENSG00000163513	Exacerbate	d14_d0_IBD
THEM4	117145	0.758436	0.00170191	0.231052	3.00025	2.05025	0.0454439	0.181395	-4.31194	0.189042	ENSG00000159445.8_THEM4	ENSG00000159445	Renormalize	d14_d0_IBD
THEMIS	387357	0.651479	0.0339622	0.197286	5.56249	1.77445	0.0818964	0.257995	-4.97449	0.273554	ENSG00000172673.6_THEMIS	ENSG00000172673	Renormalize	d14_d0_IBD
TIMM17B	10245	1.13083	0.0286913	0.0289294	3.54635	0.255436	0.799403	0.905548	-6.36133	0.918979	ENSG00000126768.7_TIMM17B	ENSG00000126768	Renormalize	d14_d0_IBD
TJAP1	93643	0.879609	0.0278407	-0.00422578	3.39693	-0.0665862	0.947169	0.977414	-6.36688	0.980067	ENSG00000137221.10_TJAP1	ENSG00000137221	Exacerbate	d14_d0_IBD
TK1	7083	1.2176	0.0149915	0.170583	0.343245	0.955027	0.344023	0.585031	-5.44253	0.622718	ENSG00000167900.7_TK1	ENSG00000167900	Renormalize	d14_d0_IBD
TKT	7086	1.28545	0.00950296	-0.16549	8.18452	-1.63763	0.107592	0.301989	-5.09769	0.322428	ENSG00000163931.11_TKT	ENSG00000163931	Exacerbate	d14_d0_IBD
TLK2	11011	0.850118	0.000374012	0.0411843	4.8481	0.828478	0.411221	0.643282	-6.14479	0.680308	ENSG00000146872.13_TLK2	ENSG00000146872	Renormalize	d14_d0_IBD
TLR5	7100	2.07782	1.78e-05	-0.766097	5.36581	-5.27199	2.69571e-06	0.000328661	4.5217	0.000196947	ENSG00000187554.7_TLR5	ENSG00000187554	Exacerbate	d14_d0_IBD
TMCO3	55002	1.31052	0.0193975	-0.0906266	4.32616	-1.29648	0.200585	0.434888	-5.64163	0.464847	ENSG00000150403.13_TMCO3	ENSG00000150403	Exacerbate	d14_d0_IBD
TMEM109	79073	0.830774	0.0240761	-0.00777264	3.82641	-0.112725	0.910687	0.962732	-6.4085	0.966303	ENSG00000110108.4_TMEM109	ENSG00000110108	Exacerbate	d14_d0_IBD
TMEM116	89894	0.732184	9.9e-05	0.323724	2.45446	3.24775	0.00204916	0.0236631	-1.53517	0.0227711	ENSG00000198270.8_TMEM116	ENSG00000198270	Renormalize	d14_d0_IBD
TMEM120A	83862	1.27263	0.000266844	-0.152686	3.52214	-1.39298	0.169606	0.395477	-5.44424	0.421993	ENSG00000189077.6_TMEM120A	ENSG00000189077	Exacerbate	d14_d0_IBD
TMEM138	51524	0.858366	0.027729	0.245604	4.10196	3.78373	0.000403956	0.00751651	-0.184257	0.00710131	ENSG00000149483.7_TMEM138	ENSG00000149483	Renormalize	d14_d0_IBD
TMEM150B	284417	1.22674	0.00203591	-0.650283	1.32755	-3.49193	0.00099294	0.0139596	-0.799495	0.0135219	ENSG00000180061.5_TMEM150B	ENSG00000180061	Exacerbate	d14_d0_IBD
TMEM185B	79134	1.27646	0.000979371	-0.342501	4.10859	-4.04023	0.000178338	0.00437309	0.581829	0.00397221	ENSG00000226479.3_TMEM185B	ENSG00000226479	Exacerbate	d14_d0_IBD
TMEM19	55266	0.803113	0.0163109	-0.0495958	3.81475	-0.65072	0.518118	0.728587	-6.19889	0.760893	ENSG00000139291.9_TMEM19	ENSG00000139291	Exacerbate	d14_d0_IBD
TMEM194A	23306	0.755589	0.00954856	0.171791	3.74675	2.6214	0.0114831	0.0751893	-3.20726	0.0755399	ENSG00000166881.5_TMEM194A	ENSG00000166881	Renormalize	d14_d0_IBD
TMEM209	84928	0.782262	0.0090174	0.0698594	3.88587	1.05552	0.29611	0.538453	-5.87247	0.575431	ENSG00000146842.12_TMEM209	ENSG00000146842	Renormalize	d14_d0_IBD
TMEM41A	90407	0.858836	0.0156544	0.0321954	3.11253	0.509941	0.61227	0.794415	-6.19009	0.820937	ENSG00000163900.6_TMEM41A	ENSG00000163900	Renormalize	d14_d0_IBD
TMEM63A	9725	0.79393	0.0222492	0.153894	5.84684	2.8639	0.00603931	0.0494261	-2.7063	0.0485602	ENSG00000196187.7_TMEM63A	ENSG00000196187	Renormalize	d14_d0_IBD
TMOD1	7111	1.74334	0.0120625	0.719426	5.97094	4.37683	5.8981e-05	0.0020706	1.59734	0.00178719	ENSG00000136842.8_TMOD1	ENSG00000136842	Renormalize	d14_d0_IBD
TNIP1	10318	1.30012	3.18e-07	0.0529476	8.15989	0.504134	0.616316	0.79647	-6.26621	0.823053	ENSG00000145901.10_TNIP1	ENSG00000145901	Renormalize	d14_d0_IBD
TNRC6C	57690	0.835774	0.0124625	0.239355	5.24261	3.96334	0.000228434	0.00517263	0.316124	0.00476199	ENSG00000078687.12_TNRC6C	ENSG00000078687	Renormalize	d14_d0_IBD
TOLLIP	54472	1.18887	0.00113495	0.18849	4.80089	1.79078	0.0792041	0.252694	-4.94096	0.267896	ENSG00000078902.11_TOLLIP	ENSG00000078902	Renormalize	d14_d0_IBD
TOM1	10043	1.19855	0.00806849	-0.188115	5.39261	-1.95067	0.0565448	0.207112	-4.66758	0.217021	ENSG00000100284.15_TOM1	ENSG00000100284	Exacerbate	d14_d0_IBD
TP53I3	9540	1.21068	0.0169448	-0.444001	1.23993	-3.23027	0.00215597	0.0243674	-1.48141	0.0235932	ENSG00000115129.9_TP53I3	ENSG00000115129	Exacerbate	d14_d0_IBD
TPP2	7174	0.71893	0.000768649	0.0729791	5.97179	1.18651	0.240863	0.480373	-5.79861	0.515062	ENSG00000134900.7_TPP2	ENSG00000134900	Renormalize	d14_d0_IBD
TRAF1	7185	0.813429	0.0335169	0.242336	5.44357	2.3201	0.0243315	0.122962	-3.94814	0.125398	ENSG00000056558.6_TRAF1	ENSG00000056558	Renormalize	d14_d0_IBD
TRAF5	7188	0.70633	2.09e-05	0.21882	4.8968	2.47183	0.0167842	0.0974698	-3.61469	0.0979939	ENSG00000082512.10_TRAF5	ENSG00000082512	Renormalize	d14_d0_IBD
TRAPPC5	126003	1.22914	0.00419108	0.324359	-2.7615	1.04112	0.30268	0.545118	-4.89166	0.582155	ENSG00000181029.7_TRAPPC5	ENSG00000181029	Renormalize	d14_d0_IBD
TRIM25	7706	1.38729	0.0191741	-0.335136	8.08674	-3.05244	0.00358489	0.0346918	-2.16182	0.0338281	ENSG00000121060.10_TRIM25	ENSG00000121060	Exacerbate	d14_d0_IBD
TRIM28	10155	0.880092	0.036342	0.00865067	5.44975	0.101728	0.919367	0.965291	-6.49027	0.969299	ENSG00000130726.7_TRIM28	ENSG00000130726	Renormalize	d14_d0_IBD
TRMT2B	79979	0.851712	0.00636608	0.106883	3.86443	1.99443	0.0514086	0.195375	-4.51814	0.204465	ENSG00000188917.9_TRMT2B	ENSG00000188917	Renormalize	d14_d0_IBD
TSPO	706	1.62525	1.7e-06	-0.34555	4.63268	-1.58508	0.119067	0.320561	-5.26028	0.342587	ENSG00000100300.13_TSPO	ENSG00000100300	Exacerbate	d14_d0_IBD
TSPYL1	7259	0.84745	0.00147775	0.20639	6.06763	3.65686	0.000599797	0.00982168	-0.580764	0.00939476	ENSG00000189241.6_TSPYL1	ENSG00000189241	Renormalize	d14_d0_IBD
TSTA3	7264	2.33498	0.00395609	0.162381	5.72306	0.855901	0.396015	0.631831	-6.12583	0.667858	ENSG00000104522.11_TSTA3	ENSG00000104522	Renormalize	d14_d0_IBD
TTC17	55761	0.785402	1e-05	0.0603479	6.41623	1.54805	0.127731	0.334212	-5.31221	0.357583	ENSG00000052841.10_TTC17	ENSG00000052841	Renormalize	d14_d0_IBD
TTC19	54902	0.824448	0.0471387	0.0560876	3.59535	0.841748	0.403819	0.637146	-6.03403	0.674425	ENSG00000011295.11_TTC19	ENSG00000011295	Renormalize	d14_d0_IBD
TTC39C	125488	0.757822	0.00155363	0.03922	4.77899	0.479477	0.633628	0.806828	-6.36844	0.833347	ENSG00000168234.8_TTC39C	ENSG00000168234	Renormalize	d14_d0_IBD
TTC7B	145567	1.2621	0.00667625	-0.0429304	2.83066	-0.386485	0.700729	0.849576	-6.23036	0.870437	ENSG00000165914.10_TTC7B	ENSG00000165914	Exacerbate	d14_d0_IBD
TTI1	9675	0.865589	0.0473918	-0.0188025	4.46097	-0.474406	0.637215	0.808605	-6.35507	0.835266	ENSG00000101407.8_TTI1	ENSG00000101407	Exacerbate	d14_d0_IBD
TUBB4B	10383	1.29727	0.000861305	0.269686	5.86886	2.81099	0.00696757	0.0541617	-2.83318	0.0536172	ENSG00000188229.5_TUBB4B	ENSG00000188229	Renormalize	d14_d0_IBD
TUG1	55000	0.746585	0.00137487	-0.0209915	7.35528	-0.442298	0.660124	0.823058	-6.34436	0.848258	ENSG00000253352.4_TUG1	ENSG00000253352	Exacerbate	d14_d0_IBD
TWF2	11344	1.23955	9.81e-05	-0.179117	3.47187	-1.09969	0.276579	0.516814	-5.78918	0.554332	ENSG00000247596.4_TWF2	ENSG00000247596	Exacerbate	d14_d0_IBD
TXK	7294	0.702905	0.0365503	0.267213	4.76979	2.94438	0.00484494	0.0422369	-2.49875	0.0416723	ENSG00000074966.6_TXK	ENSG00000074966	Renormalize	d14_d0_IBD
TXLNG	55787	0.82208	0.0212068	-0.0437284	3.67148	-0.658412	0.513204	0.724784	-6.17959	0.756942	ENSG00000086712.8_TXLNG	ENSG00000086712	Exacerbate	d14_d0_IBD
TXN	7295	1.83906	1.77e-07	0.0389853	3.6398	0.294086	0.769873	0.888025	-6.36516	0.905058	ENSG00000136810.8_TXN	ENSG00000136810	Renormalize	d14_d0_IBD
TXNIP	10628	0.855482	0.00118352	-0.00619904	11.1123	-0.0796374	0.936834	0.973188	-6.22359	0.97622	ENSG00000117289.7_TXNIP	ENSG00000117289	Exacerbate	d14_d0_IBD
TYMP	1890	1.34868	0.0411129	-0.406936	7.36943	-3.65599	0.000601416	0.00982741	-0.548245	0.00941509	ENSG00000025708.8_TYMP	ENSG00000025708	Exacerbate	d14_d0_IBD
TYROBP	7305	1.28653	0.000126891	-0.333252	8.22	-3.82215	0.000357938	0.0069657	-0.0392912	0.00649413	ENSG00000011600.7_TYROBP	ENSG00000011600	Exacerbate	d14_d0_IBD
UBAC1	10422	1.2792	0.00535353	0.21251	4.53207	2.22526	0.0304661	0.141993	-4.12911	0.145657	ENSG00000130560.4_UBAC1	ENSG00000130560	Renormalize	d14_d0_IBD
UBAC2	337867	0.900664	0.0162504	-0.0286312	5.0309	-0.66876	0.506634	0.72046	-6.27081	0.752449	ENSG00000134882.11_UBAC2	ENSG00000134882	Exacerbate	d14_d0_IBD
UBALD2	283991	1.27191	6.08e-05	0.101715	5.51374	0.835893	0.407075	0.639338	-6.14909	0.677111	ENSG00000185262.7_UBALD2	ENSG00000185262	Renormalize	d14_d0_IBD
UBAP1	51271	1.38177	2.96e-09	0.387098	6.74059	3.56258	0.000801216	0.011929	-0.831713	0.0115658	ENSG00000165006.9_UBAP1	ENSG00000165006	Renormalize	d14_d0_IBD
UBE2D2	7322	0.837007	0.0171092	0.0841411	5.62298	2.47454	0.0166714	0.0971372	-3.61446	0.0975741	ENSG00000131508.11_UBE2D2	ENSG00000131508	Renormalize	d14_d0_IBD
UBE2F	140739	1.32881	6.28e-05	0.073664	4.62531	0.80154	0.4265	0.65612	-6.16514	0.692823	ENSG00000184182.14_UBE2F	ENSG00000184182	Renormalize	d14_d0_IBD
UPP1	7378	1.34564	0.000989276	-0.566809	5.09885	-5.66715	6.58911e-07	0.000176182	5.86633	7.10568e-05	ENSG00000183696.9_UPP1	ENSG00000183696	Exacerbate	d14_d0_IBD
UPRT	139596	0.833651	0.0288412	-0.0131922	2.54565	-0.219507	0.827122	0.922409	-6.20923	0.931894	ENSG00000094841.9_UPRT	ENSG00000094841	Exacerbate	d14_d0_IBD
URB2	9816	0.850091	0.0471867	0.10604	2.64533	1.382	0.172935	0.399517	-5.32602	0.426767	ENSG00000135763.5_URB2	ENSG00000135763	Renormalize	d14_d0_IBD
USB1	79650	1.24639	0.00193667	-0.383385	4.70936	-4.27636	8.23642e-05	0.00256816	1.28251	0.00226751	ENSG00000103005.7_USB1	ENSG00000103005	Exacerbate	d14_d0_IBD
USP10	9100	0.814646	0.00421975	-0.192028	6.00248	-2.81425	0.00690682	0.053861	-2.82349	0.0532932	ENSG00000103194.11_USP10	ENSG00000103194	Exacerbate	d14_d0_IBD
USP24	23358	0.809922	0.00412258	0.127816	6.88176	2.95429	0.00471413	0.0415252	-2.45748	0.0408956	ENSG00000162402.8_USP24	ENSG00000162402	Renormalize	d14_d0_IBD
USP37	57695	0.832937	0.0214921	0.0429925	4.649	0.793691	0.431015	0.660104	-6.16674	0.696194	ENSG00000135913.6_USP37	ENSG00000135913	Renormalize	d14_d0_IBD
UST	10090	0.795248	0.000107309	0.210901	2.12947	2.40439	0.0198303	0.108165	-3.49286	0.109413	ENSG00000111962.7_UST	ENSG00000111962	Renormalize	d14_d0_IBD
UTP20	27340	0.792725	0.000608992	0.0889951	3.85438	1.16135	0.250849	0.49027	-5.753	0.526666	ENSG00000120800.4_UTP20	ENSG00000120800	Renormalize	d14_d0_IBD
VDR	7421	1.25975	0.0198936	-0.189235	4.6187	-2.06797	0.04368	0.176629	-4.43634	0.184191	ENSG00000111424.6_VDR	ENSG00000111424	Exacerbate	d14_d0_IBD
VPS41	27072	0.817408	0.00335553	0.0011263	5.89602	0.0261916	0.979206	0.991139	-6.49087	0.992271	ENSG00000006715.11_VPS41	ENSG00000006715	Renormalize	d14_d0_IBD
VPS52	6293	0.848074	0.0168555	-0.00461004	4.37759	-0.103818	0.917717	0.964719	-6.45852	0.968771	ENSG00000223501.4_VPS52	ENSG00000223501	Exacerbate	d14_d0_IBD
VPS9D1	9605	1.31642	1.28e-05	-0.646811	4.38728	-4.36932	6.04781e-05	0.00210048	1.5828	0.00182031	ENSG00000075399.8_VPS9D1	ENSG00000075399	Exacerbate	d14_d0_IBD
VTI1B	10490	1.28803	0.0423764	0.156737	6.62247	1.58078	0.120048	0.321959	-5.25003	0.34432	ENSG00000100568.6_VTI1B	ENSG00000100568	Renormalize	d14_d0_IBD
VWA8	23078	0.765458	5.04e-05	0.0988831	4.42268	1.63444	0.108263	0.303047	-5.16981	0.323784	ENSG00000102763.11_VWA8	ENSG00000102763	Renormalize	d14_d0_IBD
VWA9	81556	0.790035	0.000430336	0.0277189	3.27804	0.476526	0.635714	0.808008	-6.23309	0.834599	ENSG00000138614.10_VWA9	ENSG00000138614	Renormalize	d14_d0_IBD
WASF2	10163	1.21135	0.0139485	0.222679	7.9371	2.22797	0.0302734	0.141421	-4.05567	0.145048	ENSG00000158195.6_WASF2	ENSG00000158195	Renormalize	d14_d0_IBD
WBP11	51729	0.742898	1.5e-06	0.00619115	5.33863	0.119639	0.905235	0.960294	-6.48823	0.964294	ENSG00000084463.2_WBP11	ENSG00000084463	Renormalize	d14_d0_IBD
WDR13	64743	1.22148	0.000152451	0.123456	4.31283	1.24064	0.220359	0.456695	-5.71155	0.490382	ENSG00000101940.12_WDR13	ENSG00000101940	Renormalize	d14_d0_IBD
WDR19	57728	0.789302	0.000397681	0.141919	3.11846	2.73656	0.00849783	0.0620304	-2.88069	0.0614513	ENSG00000157796.13_WDR19	ENSG00000157796	Renormalize	d14_d0_IBD
WDR33	55339	0.827764	0.0011144	0.0485246	6.14669	1.44405	0.154778	0.375015	-5.46824	0.39991	ENSG00000136709.7_WDR33	ENSG00000136709	Renormalize	d14_d0_IBD
WDR7	23335	0.838531	0.0113316	0.0188588	5.64722	0.448084	0.655971	0.820499	-6.39552	0.846007	ENSG00000091157.9_WDR7	ENSG00000091157	Renormalize	d14_d0_IBD
WDR77	79084	0.839405	0.0108316	-0.0128839	2.49861	-0.158515	0.874671	0.945646	-6.21391	0.951814	ENSG00000116455.9_WDR77	ENSG00000116455	Exacerbate	d14_d0_IBD
WIPI1	55062	1.33204	0.0123096	-0.0330374	4.47995	-0.340386	0.73495	0.869424	-6.41459	0.887818	ENSG00000070540.8_WIPI1	ENSG00000070540	Exacerbate	d14_d0_IBD
WSB2	55884	1.3072	0.00198899	-0.356882	5.21434	-5.04765	5.93436e-06	0.000508295	3.76852	0.000345083	ENSG00000176871.4_WSB2	ENSG00000176871	Exacerbate	d14_d0_IBD
WWP1	11059	0.741217	0.0446689	0.127203	4.62836	1.69388	0.096325	0.282817	-5.08708	0.301343	ENSG00000123124.9_WWP1	ENSG00000123124	Renormalize	d14_d0_IBD
XK	7504	1.67837	0.00127316	0.542514	6.33829	2.91927	0.0051917	0.0443681	-2.54995	0.0436514	ENSG00000047597.5_XK	ENSG00000047597	Renormalize	d14_d0_IBD
XPO1	7514	0.71498	0.0153222	0.0715262	6.7668	1.20149	0.235054	0.473577	-5.75338	0.50847	ENSG00000082898.12_XPO1	ENSG00000082898	Renormalize	d14_d0_IBD
YIF1B	90522	1.14572	0.00460136	-0.179411	3.08314	-1.42805	0.159312	0.381922	-5.34634	0.406903	ENSG00000167645.12_YIF1B	ENSG00000167645	Exacerbate	d14_d0_IBD
YIPF1	54432	1.26087	0.0174827	-0.271284	4.73432	-3.66986	0.000576161	0.00953059	-0.542367	0.00911326	ENSG00000058799.9_YIPF1	ENSG00000058799	Exacerbate	d14_d0_IBD
YLPM1	56252	0.812146	0.0386142	0.109109	5.88485	1.93798	0.0581139	0.210378	-4.68722	0.22075	ENSG00000119596.13_YLPM1	ENSG00000119596	Renormalize	d14_d0_IBD
YPEL3	83719	1.22608	0.00138602	0.204361	7.84806	1.66748	0.101486	0.291629	-5.06196	0.311	ENSG00000090238.7_YPEL3	ENSG00000090238	Renormalize	d14_d0_IBD
YTHDC1	91746	0.814001	0.0109276	0.0702436	6.00133	1.52469	0.133452	0.34401	-5.35582	0.367293	ENSG00000083896.8_YTHDC1	ENSG00000083896	Renormalize	d14_d0_IBD
ZBTB20	26137	0.802853	0.0204629	0.27697	4.37954	4.56591	3.12185e-05	0.00135112	2.209	0.00113474	ENSG00000181722.11_ZBTB20	ENSG00000181722	Renormalize	d14_d0_IBD
ZBTB24	9841	0.804844	0.00614392	0.0591954	4.55134	0.854484	0.396792	0.632506	-6.11085	0.668491	ENSG00000112365.4_ZBTB24	ENSG00000112365	Renormalize	d14_d0_IBD
ZBTB4	57659	0.853917	0.00176074	0.17186	5.24573	2.3828	0.020906	0.111829	-3.81349	0.11333	ENSG00000174282.7_ZBTB4	ENSG00000174282	Renormalize	d14_d0_IBD
ZBTB7B	51043	1.23657	0.000419012	-0.26661	6.70052	-2.48912	0.0160746	0.0946769	-3.55744	0.09517	ENSG00000160685.9_ZBTB7B	ENSG00000160685	Exacerbate	d14_d0_IBD
ZC3H6	376940	0.78181	0.00417494	0.301498	5.06231	5.07489	5.39486e-06	0.000480833	3.86272	0.000320475	ENSG00000188177.9_ZC3H6	ENSG00000188177	Renormalize	d14_d0_IBD
ZCCHC11	23318	0.735408	8.29e-05	0.103872	5.92482	1.59276	0.117329	0.318033	-5.2576	0.339617	ENSG00000134744.9_ZCCHC11	ENSG00000134744	Renormalize	d14_d0_IBD
ZCCHC7	84186	0.775662	0.00656049	0.178373	4.35716	3.0926	0.00320031	0.0320988	-2.09931	0.0312882	ENSG00000147905.13_ZCCHC7	ENSG00000147905	Renormalize	d14_d0_IBD
ZDHHC21	340481	0.682141	0.026627	0.0129053	3.75943	0.153414	0.878671	0.947347	-6.38637	0.953483	ENSG00000175893.6_ZDHHC21	ENSG00000175893	Renormalize	d14_d0_IBD
ZER1	10444	1.35848	0.0071683	0.477612	7.08328	3.04144	0.00369749	0.0354999	-2.22156	0.0345621	ENSG00000160445.6_ZER1	ENSG00000160445	Renormalize	d14_d0_IBD
ZFR	51663	0.851167	0.0333368	-0.0454654	6.4991	-1.05706	0.295413	0.537788	-5.92436	0.574614	ENSG00000056097.11_ZFR	ENSG00000056097	Exacerbate	d14_d0_IBD
ZMAT5	55954	1.17548	8.02e-05	-0.161117	2.7911	-1.88624	0.0649044	0.22357	-4.58846	0.236313	ENSG00000100319.11_ZMAT5	ENSG00000100319	Exacerbate	d14_d0_IBD
ZNF160	90338	0.82659	9.58e-05	-0.0577116	5.56974	-1.10578	0.273958	0.513924	-5.89335	0.551741	ENSG00000170949.13_ZNF160	ENSG00000170949	Exacerbate	d14_d0_IBD
ZNF207	7756	0.847215	0.00210394	0.0152133	7.89558	0.314693	0.754266	0.879533	-6.36447	0.897424	ENSG00000010244.12_ZNF207	ENSG00000010244	Renormalize	d14_d0_IBD
ZNF208	7757	0.779667	0.0400699	0.26043	-0.0889719	1.25189	0.216262	0.452104	-5.0299	0.485179	ENSG00000160321.10_ZNF208	ENSG00000160321	Renormalize	d14_d0_IBD
ZNF318	24149	0.827741	0.00656739	0.0509976	5.02929	0.702607	0.485463	0.704203	-6.24723	0.737477	ENSG00000171467.11_ZNF318	ENSG00000171467	Renormalize	d14_d0_IBD
ZNF354C	30832	0.870047	0.0176676	0.187041	2.77538	1.76524	0.0834485	0.260962	-4.77222	0.276873	ENSG00000177932.6_ZNF354C	ENSG00000177932	Renormalize	d14_d0_IBD
ZNF382	84911	0.730931	0.0258596	0.301656	1.94865	2.72666	0.0087233	0.0632269	-2.76089	0.0625899	ENSG00000161298.12_ZNF382	ENSG00000161298	Renormalize	d14_d0_IBD
ZNF398	57541	0.84621	0.000523775	0.201059	4.9434	3.88364	0.000294618	0.00604061	0.0806203	0.0056565	ENSG00000197024.4_ZNF398	ENSG00000197024	Renormalize	d14_d0_IBD
ZNF438	220929	1.56964	0.00102733	-0.495031	5.686	-4.17019	0.000116831	0.00328725	0.947362	0.00293428	ENSG00000183621.10_ZNF438	ENSG00000183621	Exacerbate	d14_d0_IBD
ZNF467	168544	1.27869	0.0226433	-0.320551	3.93898	-2.78031	0.00756462	0.0573636	-2.86326	0.0567936	ENSG00000181444.8_ZNF467	ENSG00000181444	Exacerbate	d14_d0_IBD
ZNF507	22847	0.731093	0.0169434	0.114254	4.86662	1.67792	0.0994188	0.288215	-5.1205	0.307301	ENSG00000168813.11_ZNF507	ENSG00000168813	Renormalize	d14_d0_IBD
ZNF512	84450	0.794464	0.00354313	0.0305557	4.26033	0.567564	0.572796	0.768254	-6.29256	0.797736	ENSG00000243943.5_ZNF512	ENSG00000243943	Renormalize	d14_d0_IBD
ZNF559	84527	0.789597	0.0244216	0.139973	3.56356	2.01504	0.0491319	0.190544	-4.44678	0.198607	ENSG00000188321.9_ZNF559	ENSG00000188321	Renormalize	d14_d0_IBD
ZNF573	126231	0.747669	0.0113623	0.141911	2.3712	1.4119	0.163991	0.387945	-5.24166	0.413842	ENSG00000189144.9_ZNF573	ENSG00000189144	Renormalize	d14_d0_IBD
ZNF585B	92285	0.791067	0.00948799	0.147658	3.54802	1.81217	0.0757879	0.245691	-4.79779	0.260353	ENSG00000245680.5_ZNF585B	ENSG00000245680	Renormalize	d14_d0_IBD
ZNF626	199777	0.713847	0.0354475	0.140223	2.96983	1.38564	0.171826	0.398384	-5.36749	0.425184	ENSG00000188171.10_ZNF626	ENSG00000188171	Renormalize	d14_d0_IBD
ZNF655	79027	0.868373	0.0398666	-0.019304	6.66459	-0.457535	0.64921	0.816129	-6.36523	0.84206	ENSG00000197343.5_ZNF655	ENSG00000197343	Exacerbate	d14_d0_IBD
ZNF765	91661	0.867979	0.0131821	0.0612724	4.06276	0.678832	0.500282	0.71549	-6.20891	0.748076	ENSG00000196417.8_ZNF765	ENSG00000196417	Renormalize	d14_d0_IBD
ZNF808	388558	0.734383	0.0162359	0.0259969	4.94283	0.373738	0.710133	0.855544	-6.41998	0.87551	ENSG00000198482.6_ZNF808	ENSG00000198482	Renormalize	d14_d0_IBD
ZNF827	152485	0.851911	0.0303163	0.145993	3.01387	1.47974	0.145031	0.360619	-5.23882	0.385146	ENSG00000151612.11_ZNF827	ENSG00000151612	Renormalize	d14_d0_IBD
ZNF83	55769	0.68174	0.0176289	0.196242	4.267	1.67931	0.0991457	0.28768	-5.08795	0.306692	ENSG00000167766.13_ZNF83	ENSG00000167766	Renormalize	d14_d0_IBD
ZNF831	128611	0.820829	0.00997881	0.289955	5.25949	3.19051	0.00241877	0.026612	-1.87604	0.0256401	ENSG00000124203.5_ZNF831	ENSG00000124203	Renormalize	d14_d0_IBD
ZNF841	284371	0.687499	0.00434355	0.0515846	4.25664	0.822181	0.414762	0.64647	-6.11839	0.683022	ENSG00000197608.7_ZNF841	ENSG00000197608	Renormalize	d14_d0_IBD
ZNF93	81931	0.779257	0.00100287	0.129124	2.3687	1.60399	0.114829	0.313959	-4.98352	0.335564	ENSG00000184635.9_ZNF93	ENSG00000184635	Renormalize	d14_d0_IBD
ZNHIT6	54680	0.732703	0.0119035	0.0778702	3.33732	0.914315	0.36481	0.603971	-5.93884	0.641552	ENSG00000117174.6_ZNHIT6	ENSG00000117174	Renormalize	d14_d0_IBD
ZZZ3	26009	0.742374	0.0227435	0.124096	4.98683	1.63329	0.108504	0.303335	-5.19496	0.324232	ENSG00000036549.8_ZZZ3	ENSG00000036549	Renormalize	d14_d0_IBD
AAK1	22848	0.748455	0.000911645	0.151452	5.65171	1.87234	0.0668388	0.32321	-4.77076	0.240862	ENSG00000115977.14_AAK1	ENSG00000115977	Renormalize	d56_d14_IBD
ABHD16A	7920	1.23808	0.044064	0.0120572	2.94387	0.116357	0.907822	0.96261	-6.26509	0.965271	ENSG00000204427.7_ABHD16A	ENSG00000204427	Renormalize	d56_d14_IBD
ABI2	10152	0.833555	0.00391496	0.0595382	3.89266	0.813306	0.419785	0.702017	-6.06356	0.687273	ENSG00000138443.10_ABI2	ENSG00000138443	Renormalize	d56_d14_IBD
ABLIM1	3983	0.768303	0.0072273	0.274631	5.88492	2.20005	0.0323117	0.233676	-4.15415	0.15136	ENSG00000099204.14_ABLIM1	ENSG00000099204	Renormalize	d56_d14_IBD
ABTB1	80325	1.29491	0.0344525	-0.391662	6.65901	-2.67704	0.00993808	0.123866	-3.10394	0.0683675	ENSG00000114626.13_ABTB1	ENSG00000114626	Exacerbate	d56_d14_IBD
ACAA1	30	1.27141	0.000330792	-0.111694	4.86931	-1.39718	0.168348	0.476436	-5.5	0.420095	ENSG00000060971.13_ACAA1	ENSG00000060971	Exacerbate	d56_d14_IBD
ACSL1	2180	1.56451	0.0197418	-0.294624	9.49789	-1.58183	0.119809	0.410631	-5.08016	0.343836	ENSG00000151726.9_ACSL1	ENSG00000151726	Exacerbate	d56_d14_IBD
ADAM28	10863	0.728562	0.013177	0.0877624	3.93641	0.616409	0.540338	0.782797	-6.20518	0.776361	ENSG00000042980.8_ADAM28	ENSG00000042980	Renormalize	d56_d14_IBD
ADAM9	8754	1.47911	0.00928268	-0.138923	4.63511	-1.41744	0.162374	0.469886	-5.46406	0.411456	ENSG00000168615.7_ADAM9	ENSG00000168615	Exacerbate	d56_d14_IBD
ADAT1	23536	0.832095	0.0159722	-0.109392	4.56415	-1.72422	0.0906635	0.365375	-5.00499	0.290434	ENSG00000065457.6_ADAT1	ENSG00000065457	Exacerbate	d56_d14_IBD
ADK	132	0.757086	0.00312193	0.149003	2.88346	1.48352	0.144027	0.445783	-5.2021	0.383755	ENSG00000156110.9_ADK	ENSG00000156110	Renormalize	d56_d14_IBD
ADM	133	1.83652	3.67e-09	-0.258038	5.27655	-1.40174	0.166989	0.475486	-5.49447	0.418156	ENSG00000148926.5_ADM	ENSG00000148926	Exacerbate	d56_d14_IBD
ADNP	23394	0.810401	0.00126429	0.0906115	6.1952	1.68157	0.0987037	0.377786	-5.07728	0.305906	ENSG00000101126.11_ADNP	ENSG00000101126	Renormalize	d56_d14_IBD
AGPAT2	10555	1.18928	7.4e-05	-0.183967	2.60831	-1.05387	0.296859	0.607398	-5.68385	0.576165	ENSG00000169692.8_AGPAT2	ENSG00000169692	Exacerbate	d56_d14_IBD
AGPAT9	84803	1.53606	0.000724106	-0.124269	5.27551	-0.910793	0.366645	0.666078	-6.0488	0.643107	ENSG00000138678.6_AGPAT9	ENSG00000138678	Exacerbate	d56_d14_IBD
AGTRAP	57085	1.30158	1.86e-06	-0.200297	5.69923	-1.36729	0.177468	0.487269	-5.54181	0.433523	ENSG00000177674.11_AGTRAP	ENSG00000177674	Exacerbate	d56_d14_IBD
AHNAK	79026	0.786055	0.00152303	0.175768	10.2202	1.95497	0.0560211	0.299467	-4.43633	0.215789	ENSG00000124942.9_AHNAK	ENSG00000124942	Renormalize	d56_d14_IBD
AIM2	9447	1.97229	0.0015095	-0.288063	4.43104	-1.46542	0.148882	0.452108	-5.37359	0.39099	ENSG00000163568.9_AIM2	ENSG00000163568	Exacerbate	d56_d14_IBD
AKAP11	11215	0.737689	0.000543065	0.17992	5.86904	2.10653	0.0400471	0.259628	-4.33758	0.174022	ENSG00000023516.7_AKAP11	ENSG00000023516	Renormalize	d56_d14_IBD
AKIRIN2	55122	1.25772	0.0175307	-0.0515092	4.2896	-0.632125	0.5301	0.776629	-6.22665	0.769572	ENSG00000135334.7_AKIRIN2	ENSG00000135334	Exacerbate	d56_d14_IBD
AKT3	10000	0.718433	0.000160336	0.225719	4.4615	2.00016	0.0507668	0.288031	-4.51636	0.202809	ENSG00000117020.12_AKT3	ENSG00000117020	Renormalize	d56_d14_IBD
ALAS1	211	1.23137	0.0040396	0.0110865	4.81782	0.152015	0.879769	0.952239	-6.43991	0.953995	ENSG00000023330.10_ALAS1	ENSG00000023330	Renormalize	d56_d14_IBD
ALAS2	212	1.77572	0.00134101	-1.41976	11.7214	-6.50309	3.18033e-08	5.64334e-05	8.64792	6.988e-06	ENSG00000158578.14_ALAS2	ENSG00000158578	Exacerbate	d56_d14_IBD
ALDH3B1	221	1.15881	0.022298	-0.191532	4.53401	-1.65063	0.104898	0.389079	-5.11917	0.317368	ENSG00000006534.11_ALDH3B1	ENSG00000006534	Exacerbate	d56_d14_IBD
ALG13	79868	0.79347	0.00946483	0.14054	4.24393	1.99352	0.0515111	0.289614	-4.52335	0.204753	ENSG00000101901.6_ALG13	ENSG00000101901	Renormalize	d56_d14_IBD
ALMS1	7840	0.784284	0.00526226	0.100891	6.3181	1.28813	0.203455	0.51729	-5.63023	0.468564	ENSG00000116127.13_ALMS1	ENSG00000116127	Renormalize	d56_d14_IBD
ALPL	249	2.30823	6.88e-05	-0.560076	7.01185	-2.40047	0.0200219	0.183818	-3.70611	0.110118	ENSG00000162551.9_ALPL	ENSG00000162551	Exacerbate	d56_d14_IBD
AMFR	267	1.3529	0.00140724	-0.683575	6.75233	-4.71541	1.87547e-05	0.00129354	2.70555	0.000784442	ENSG00000159461.10_AMFR	ENSG00000159461	Exacerbate	d56_d14_IBD
ANAPC1P1	100286979	0.762025	0.00420695	0.397894	-1.99751	1.60751	0.114054	0.402791	-4.3732	0.334358	ENSG00000233673.2_ANAPC1P1	ENSG00000233673	Renormalize	d56_d14_IBD
ANGEL2	90806	0.768652	0.0451036	0.129213	5.27825	2.3629	0.0219429	0.192151	-3.82512	0.116954	ENSG00000174606.8_ANGEL2	ENSG00000174606	Renormalize	d56_d14_IBD
ANO9	338440	0.840078	0.00989353	0.201703	2.73178	1.53685	0.130447	0.426499	-5.09477	0.36213	ENSG00000185101.8_ANO9	ENSG00000185101	Renormalize	d56_d14_IBD
ANPEP	290	1.50748	0.0188032	-0.385765	7.18279	-2.25743	0.0282469	0.219279	-4.00183	0.138461	ENSG00000166825.9_ANPEP	ENSG00000166825	Exacerbate	d56_d14_IBD
ANXA3	306	3.16187	8.06e-06	-0.458341	5.21754	-2.09382	0.0412147	0.262727	-4.35948	0.177235	ENSG00000138772.8_ANXA3	ENSG00000138772	Exacerbate	d56_d14_IBD
AP2A1	160	1.37852	0.00919501	-0.969257	7.59642	-6.41806	4.33709e-08	5.89041e-05	8.46585	8.87996e-06	ENSG00000196961.8_AP2A1	ENSG00000196961	Exacerbate	d56_d14_IBD
AP2S1	1175	1.24086	0.000272125	-0.552639	4.30612	-4.73722	1.7403e-05	0.0012229	2.77894	0.000744623	ENSG00000042753.7_AP2S1	ENSG00000042753	Exacerbate	d56_d14_IBD
AP3M1	26985	0.836418	0.000685968	0.0387654	4.87816	0.748864	0.457344	0.727056	-6.17605	0.716368	ENSG00000185009.8_AP3M1	ENSG00000185009	Renormalize	d56_d14_IBD
AP5B1	91056	1.43491	0.000100831	-0.0667726	5.92483	-0.445488	0.657833	0.847563	-6.35231	0.847191	ENSG00000254470.2_AP5B1	ENSG00000254470	Exacerbate	d56_d14_IBD
APMAP	57136	1.71614	0.000371745	-0.119666	6.38433	-0.963712	0.339692	0.644984	-5.98071	0.618756	ENSG00000101474.7_APMAP	ENSG00000101474	Exacerbate	d56_d14_IBD
ARHGEF9	23229	0.81827	5.98e-05	0.226977	3.22976	2.41302	0.0194149	0.18128	-3.59436	0.107955	ENSG00000131089.9_ARHGEF9	ENSG00000131089	Renormalize	d56_d14_IBD
ARPC1B	10095	1.27949	0.000149652	-0.212438	7.04744	-1.67678	0.0996428	0.379405	-5.05593	0.307581	ENSG00000130429.8_ARPC1B	ENSG00000130429	Exacerbate	d56_d14_IBD
ARRB2	409	1.31309	3.86e-06	-0.299287	8.43171	-2.52394	0.0147275	0.156487	-3.38331	0.0897442	ENSG00000141480.13_ARRB2	ENSG00000141480	Exacerbate	d56_d14_IBD
ARRDC3	57561	0.733409	0.0496923	-0.0870119	7.77961	-0.855992	0.395965	0.685892	-6.0198	0.667858	ENSG00000113369.4_ARRDC3	ENSG00000113369	Exacerbate	d56_d14_IBD
ASGR2	433	1.17722	0.0321879	-0.312459	2.51907	-2.11665	0.0391379	0.256448	-4.10137	0.171407	ENSG00000161944.12_ASGR2	ENSG00000161944	Exacerbate	d56_d14_IBD
ASNA1	439	1.16506	0.000273993	-0.569502	4.55929	-4.0399	0.000178528	0.00722966	0.580762	0.0039757	ENSG00000198356.7_ASNA1	ENSG00000198356	Exacerbate	d56_d14_IBD
ASPH	444	1.32601	0.0146515	-0.183796	5.5342	-1.35477	0.181402	0.491638	-5.5611	0.438903	ENSG00000198363.11_ASPH	ENSG00000198363	Exacerbate	d56_d14_IBD
ASPHD2	57168	1.2666	0.00159455	0.192752	3.27862	1.567	0.123236	0.415736	-5.14297	0.349815	ENSG00000128203.6_ASPHD2	ENSG00000128203	Renormalize	d56_d14_IBD
ATF7IP	55729	0.812249	0.00016371	0.106855	7.31242	1.56978	0.122588	0.414804	-5.20817	0.348708	ENSG00000171681.8_ATF7IP	ENSG00000171681	Renormalize	d56_d14_IBD
ATG2B	55102	0.835823	0.00518956	0.0556767	5.7898	1.04729	0.299855	0.609865	-5.91539	0.579165	ENSG00000066739.7_ATG2B	ENSG00000066739	Renormalize	d56_d14_IBD
ATG9A	79065	1.19938	0.00333951	-0.615866	5.40733	-5.00504	6.88683e-06	0.000689354	3.64143	0.000387575	ENSG00000198925.6_ATG9A	ENSG00000198925	Exacerbate	d56_d14_IBD
ATM	472	0.680185	7.33e-05	0.183386	8.7862	2.18229	0.033671	0.238211	-4.0789	0.155553	ENSG00000149311.13_ATM	ENSG00000149311	Renormalize	d56_d14_IBD
ATP1A1	476	0.824463	0.0202378	0.0307305	5.71301	0.548701	0.585581	0.807876	-6.30693	0.805398	ENSG00000163399.11_ATP1A1	ENSG00000163399	Renormalize	d56_d14_IBD
ATP2B1	490	0.763647	0.000349863	0.128248	7.23391	1.58973	0.118014	0.408062	-5.1829	0.340895	ENSG00000070961.10_ATP2B1	ENSG00000070961	Renormalize	d56_d14_IBD
ATP5E	514	1.35212	0.00258391	-0.561582	6.24092	-3.51045	0.000938826	0.0254422	-0.96835	0.0129826	ENSG00000124172.5_ATP5E	ENSG00000124172	Exacerbate	d56_d14_IBD
ATP5EP2	432369	1.51596	0.00145212	-1.0025	-2.10359	-3.7373	0.00046718	0.0150725	-0.601399	0.00784308	ENSG00000180389.6_ATP5EP2	ENSG00000180389	Exacerbate	d56_d14_IBD
ATP6V0D1	9114	1.30153	0.0108111	-0.158023	6.56596	-1.3694	0.176812	0.486085	-5.51765	0.432518	ENSG00000159720.7_ATP6V0D1	ENSG00000159720	Exacerbate	d56_d14_IBD
ATPAF1	64756	0.87216	0.0411504	0.00558421	3.76861	0.104205	0.917411	0.966115	-6.37255	0.968743	ENSG00000123472.8_ATPAF1	ENSG00000123472	Renormalize	d56_d14_IBD
ATR	545	0.742475	0.00807834	0.181062	5.66231	2.87561	0.00585001	0.090423	-2.64903	0.0474929	ENSG00000175054.10_ATR	ENSG00000175054	Renormalize	d56_d14_IBD
B3GNT8	374907	1.22682	0.000543857	-0.331854	3.36221	-1.75855	0.0845912	0.356625	-4.84713	0.278867	ENSG00000177191.2_B3GNT8	ENSG00000177191	Exacerbate	d56_d14_IBD
B4GALT5	9334	1.43712	0.00695188	-0.168675	6.84311	-1.1527	0.254352	0.569347	-5.76967	0.530495	ENSG00000158470.5_B4GALT5	ENSG00000158470	Exacerbate	d56_d14_IBD
BAD	572	1.17802	0.0441126	-0.209814	1.85156	-1.17387	0.245843	0.56244	-5.43234	0.521033	ENSG00000002330.9_BAD	ENSG00000002330	Exacerbate	d56_d14_IBD
BASP1	10409	1.54911	0.000325956	-0.427307	6.7232	-2.31296	0.0247517	0.205343	-3.90185	0.126777	ENSG00000176788.7_BASP1	ENSG00000176788	Exacerbate	d56_d14_IBD
BATF	10538	1.19007	0.0301629	-0.0978523	2.92467	-0.786328	0.435277	0.711613	-5.96316	0.699602	ENSG00000156127.6_BATF	ENSG00000156127	Exacerbate	d56_d14_IBD
BBS9	27241	0.769646	0.00211338	0.147291	3.35786	2.24251	0.0292581	0.22369	-3.96331	0.141792	ENSG00000122507.16_BBS9	ENSG00000122507	Renormalize	d56_d14_IBD
BDP1	55814	0.790324	0.028295	0.157831	6.31703	1.8623	0.0682671	0.325824	-4.77506	0.244019	ENSG00000145734.14_BDP1	ENSG00000145734	Renormalize	d56_d14_IBD
BEND7	222389	1.21574	0.0454665	-0.847413	1.41424	-3.35465	0.00149718	0.0356819	-1.15209	0.0181193	ENSG00000165626.12_BEND7	ENSG00000165626	Exacerbate	d56_d14_IBD
BIRC6	57448	0.81388	0.00122606	0.12066	8.19506	2.41461	0.0193388	0.181121	-3.62894	0.107678	ENSG00000115760.9_BIRC6	ENSG00000115760	Renormalize	d56_d14_IBD
BLCAP	10904	0.905138	0.000384061	-0.000625182	4.78926	-0.00812182	0.993551	0.997076	-6.45039	0.997597	ENSG00000166619.7_BLCAP	ENSG00000166619	Exacerbate	d56_d14_IBD
BMPR1A	657	0.717188	3.32e-05	0.348991	1.15613	2.53811	0.0142091	0.154002	-3.08665	0.0876742	ENSG00000107779.6_BMPR1A	ENSG00000107779	Renormalize	d56_d14_IBD
BMS1P5	399761	0.757512	6.54e-07	-0.235321	-1.57045	-1.13716	0.260733	0.574797	-4.916	0.537862	ENSG00000204164.6_BMS1P5	ENSG00000204164	Exacerbate	d56_d14_IBD
BPGM	669	1.70253	0.0139974	-1.23237	7.98673	-4.87821	1.07032e-05	0.000904397	3.25361	0.000527121	ENSG00000172331.7_BPGM	ENSG00000172331	Exacerbate	d56_d14_IBD
BRI3	25798	1.22984	4.98e-05	-0.201954	4.81973	-1.33139	0.188921	0.499058	-5.5821	0.448858	ENSG00000164713.5_BRI3	ENSG00000164713	Exacerbate	d56_d14_IBD
BSG	682	1.52523	0.00138466	-1.08381	8.90226	-4.59477	2.8306e-05	0.00174843	2.35795	0.00105628	ENSG00000172270.14_BSG	ENSG00000172270	Exacerbate	d56_d14_IBD
BST1	683	1.43437	9.85e-05	-0.174059	5.87259	-1.3254	0.190886	0.50228	-5.59392	0.451611	ENSG00000109743.6_BST1	ENSG00000109743	Exacerbate	d56_d14_IBD
BTAF1	9044	0.79418	0.00820994	0.0992506	6.65971	1.65603	0.103794	0.386987	-5.10324	0.315315	ENSG00000095564.9_BTAF1	ENSG00000095564	Renormalize	d56_d14_IBD
BTBD11	121551	0.829869	0.0102921	0.129528	3.14767	1.3529	0.181993	0.492476	-5.41409	0.439871	ENSG00000151136.10_BTBD11	ENSG00000151136	Renormalize	d56_d14_IBD
C12orf66	144577	0.853912	0.0466332	0.160284	1.92995	1.47409	0.146542	0.448365	-5.07844	0.387331	ENSG00000174206.8_C12orf66	ENSG00000174206	Renormalize	d56_d14_IBD
C17orf62	79415	1.18336	0.0147177	-0.111401	7.14353	-1.16751	0.248377	0.564746	-5.74055	0.523881	ENSG00000178927.12_C17orf62	ENSG00000178927	Exacerbate	d56_d14_IBD
C1RL	51279	1.37131	0.00111969	-0.0912739	6.18572	-0.877933	0.384055	0.677872	-6.06506	0.658057	ENSG00000139178.6_C1RL	ENSG00000139178	Exacerbate	d56_d14_IBD
C20orf24	55969	1.24	0.000274196	-0.177823	3.82332	-1.49302	0.141531	0.441668	-5.30118	0.37994	ENSG00000101084.12_C20orf24	ENSG00000101084	Exacerbate	d56_d14_IBD
C2orf42	54980	0.850028	0.00715198	-0.104253	3.10982	-2.15962	0.0354782	0.244527	-4.09804	0.161135	ENSG00000115998.3_C2orf42	ENSG00000115998	Exacerbate	d56_d14_IBD
C6orf25	80739	1.38521	0.0161439	-0.423476	4.83093	-2.1007	0.040579	0.261224	-4.33811	0.175435	ENSG00000204420.4_C6orf25	ENSG00000204420	Exacerbate	d56_d14_IBD
C9orf78	51759	1.6131	0.0309896	-1.01971	7.93005	-5.59929	8.40483e-07	0.000203221	5.6562	8.63442e-05	ENSG00000136819.10_C9orf78	ENSG00000136819	Exacerbate	d56_d14_IBD
C9orf89	84270	1.23423	0.0358319	-0.268393	3.75786	-2.11651	0.0391505	0.256448	-4.24873	0.171449	ENSG00000165233.13_C9orf89	ENSG00000165233	Exacerbate	d56_d14_IBD
CA5B	11238	0.707817	4.94e-05	0.218591	4.37722	2.75103	0.00817822	0.111505	-2.92884	0.0598765	ENSG00000169239.8_CA5B	ENSG00000169239	Renormalize	d56_d14_IBD
CABIN1	23523	0.851134	0.000644354	0.0389126	5.6575	0.476098	0.636017	0.834414	-6.34404	0.83475	ENSG00000099991.12_CABIN1	ENSG00000099991	Renormalize	d56_d14_IBD
CACNA1E	777	1.84935	1.87e-06	-0.256945	4.79532	-1.18755	0.240456	0.556559	-5.75364	0.514653	ENSG00000198216.6_CACNA1E	ENSG00000198216	Exacerbate	d56_d14_IBD
CAPG	822	1.25409	0.0354431	-0.0834323	5.26117	-0.63493	0.528283	0.775247	-6.25819	0.7681	ENSG00000042493.11_CAPG	ENSG00000042493	Exacerbate	d56_d14_IBD
CAPN1	823	1.21453	0.0283837	-0.283156	6.35342	-2.11945	0.0388901	0.256019	-4.30265	0.170767	ENSG00000014216.11_CAPN1	ENSG00000014216	Exacerbate	d56_d14_IBD
CAPN13	92291	1.15106	0.0324667	-0.428848	-1.31707	-1.29763	0.200193	0.514525	-4.80218	0.464372	ENSG00000162949.12_CAPN13	ENSG00000162949	Exacerbate	d56_d14_IBD
CAPN7	23473	0.715128	0.00473718	0.0910979	5.11977	1.47907	0.145208	0.446718	-5.39288	0.385332	ENSG00000131375.5_CAPN7	ENSG00000131375	Renormalize	d56_d14_IBD
CAPRIN1	4076	0.871073	0.0118778	0.0201379	6.85538	0.451419	0.653582	0.844998	-6.32111	0.84461	ENSG00000135387.15_CAPRIN1	ENSG00000135387	Renormalize	d56_d14_IBD
CARD6	84674	1.4922	0.000758682	-0.0809813	4.9499	-0.835863	0.407091	0.6939	-6.10925	0.677111	ENSG00000132357.9_CARD6	ENSG00000132357	Exacerbate	d56_d14_IBD
CASK	8573	0.734124	1.86e-05	0.234844	3.74346	2.57825	0.0128294	0.144979	-3.28615	0.0816176	ENSG00000147044.15_CASK	ENSG00000147044	Renormalize	d56_d14_IBD
CASP4	837	1.32319	0.0191576	-0.147092	8.1356	-1.26485	0.211616	0.525847	-5.58221	0.479169	ENSG00000196954.8_CASP4	ENSG00000196954	Exacerbate	d56_d14_IBD
CAT	847	1.45631	0.000610069	-0.409441	7.30386	-3.29088	0.00180661	0.0410992	-1.54255	0.0207879	ENSG00000121691.4_CAT	ENSG00000121691	Exacerbate	d56_d14_IBD
CBLB	868	0.702087	0.0171301	0.237108	5.78884	2.55601	0.013578	0.149396	-3.39934	0.0849405	ENSG00000114423.14_CBLB	ENSG00000114423	Renormalize	d56_d14_IBD
CBS	875	1.18939	0.000852331	-0.541553	-0.0174461	-1.61803	0.111762	0.398796	-4.5674	0.329962	ENSG00000160200.13_CBS	ENSG00000160200	Exacerbate	d56_d14_IBD
CCAR1	55749	0.80546	0.00103451	0.00328306	5.85034	0.0520343	0.958703	0.983267	-6.45265	0.984174	ENSG00000060339.9_CCAR1	ENSG00000060339	Renormalize	d56_d14_IBD
CCDC124	115098	1.16984	0.0103947	-0.444566	2.19214	-2.5929	0.0123569	0.141858	-3.07509	0.0794901	ENSG00000007080.6_CCDC124	ENSG00000007080	Exacerbate	d56_d14_IBD
CCDC176	80127	1.37435	0.0469665	-1.17954	4.28511	-5.94018	2.46263e-07	9.70267e-05	6.81843	3.34192e-05	ENSG00000119636.11_CCDC176	ENSG00000119636	Exacerbate	d56_d14_IBD
CCDC71L	168455	1.18297	0.00367289	-0.161335	4.41203	-1.5072	0.137865	0.436708	-5.32888	0.37414	ENSG00000253276.1_CCDC71L	ENSG00000253276	Exacerbate	d56_d14_IBD
CCNDBP1	23582	1.23496	0.0118304	-0.693067	7.21722	-4.92146	9.21243e-06	0.000813654	3.38398	0.000472702	ENSG00000166946.9_CCNDBP1	ENSG00000166946	Exacerbate	d56_d14_IBD
CCR7	1236	0.700248	0.015416	0.146821	5.67419	0.84426	0.402427	0.690413	-6.10412	0.673202	ENSG00000126353.3_CCR7	ENSG00000126353	Renormalize	d56_d14_IBD
CCSER2	54462	0.759404	0.0150356	0.2134	6.09187	3.07402	0.00337316	0.0639403	-2.14336	0.0324189	ENSG00000107771.11_CCSER2	ENSG00000107771	Renormalize	d56_d14_IBD
CD151	977	1.37249	0.00163188	-0.168796	3.86443	-0.901065	0.371746	0.669413	-5.98534	0.647728	ENSG00000177697.13_CD151	ENSG00000177697	Exacerbate	d56_d14_IBD
CD2	914	0.6763	0.0337006	0.172747	5.87154	1.80588	0.0767801	0.342475	-4.88164	0.262525	ENSG00000116824.4_CD2	ENSG00000116824	Renormalize	d56_d14_IBD
CD274	29126	2.32296	0.0214501	0.00261481	6.18826	0.0119695	0.990496	0.995157	-6.43844	0.996312	ENSG00000120217.9_CD274	ENSG00000120217	Renormalize	d56_d14_IBD
CD28	940	0.675289	0.0114166	0.271174	5.01178	1.95948	0.0554761	0.298309	-4.61369	0.214494	ENSG00000178562.12_CD28	ENSG00000178562	Renormalize	d56_d14_IBD
CD3E	916	0.669641	0.000187148	0.275115	6.14945	2.36877	0.0216326	0.191062	-3.80131	0.115901	ENSG00000198851.5_CD3E	ENSG00000198851	Renormalize	d56_d14_IBD
CD40LG	959	0.677565	0.0202093	0.350711	3.15354	2.68763	0.00966644	0.121984	-2.97493	0.067078	ENSG00000102245.3_CD40LG	ENSG00000102245	Renormalize	d56_d14_IBD
CD47	961	0.724835	0.006438	0.151791	7.58832	2.86619	0.00600182	0.0917632	-2.61723	0.0483756	ENSG00000196776.10_CD47	ENSG00000196776	Renormalize	d56_d14_IBD
CD5	921	0.776584	0.00289861	0.210477	4.91731	1.56412	0.123911	0.417037	-5.26413	0.350956	ENSG00000110448.6_CD5	ENSG00000110448	Renormalize	d56_d14_IBD
CD59	966	1.50033	0.000143448	-0.239802	5.4712	-1.77051	0.0825569	0.353436	-4.94542	0.274956	ENSG00000085063.10_CD59	ENSG00000085063	Exacerbate	d56_d14_IBD
CD63	967	1.43795	2.42e-08	-0.225708	6.12433	-1.74168	0.0875322	0.360967	-4.98207	0.284654	ENSG00000135404.7_CD63	ENSG00000135404	Exacerbate	d56_d14_IBD
CD82	3732	1.31575	0.0142753	-0.173276	4.8155	-1.11768	0.268887	0.583739	-5.83709	0.546841	ENSG00000085117.7_CD82	ENSG00000085117	Exacerbate	d56_d14_IBD
CDC25B	994	0.771905	0.0398108	0.224263	5.28497	2.69241	0.00954621	0.121231	-3.08975	0.0665632	ENSG00000101224.13_CDC25B	ENSG00000101224	Renormalize	d56_d14_IBD
CDC34	997	1.6366	0.000692673	-1.14264	6.86548	-5.37543	1.8682e-06	0.000302502	4.89059	0.000151939	ENSG00000099804.4_CDC34	ENSG00000099804	Exacerbate	d56_d14_IBD
CDH1	999	1.21774	0.00975931	-1.08751	3.58718	-4.94899	8.37187e-06	0.000777123	3.4999	0.000444655	ENSG00000039068.14_CDH1	ENSG00000039068	Exacerbate	d56_d14_IBD
CDIPT	10423	1.282	3.48e-05	-0.581743	5.63978	-4.08787	0.000152826	0.00633334	0.715075	0.00354979	ENSG00000103502.9_CDIPT	ENSG00000103502	Exacerbate	d56_d14_IBD
CDK13	8621	0.876941	0.00889958	0.0895801	6.36674	2.01094	0.0495773	0.28497	-4.50718	0.199787	ENSG00000065883.10_CDK13	ENSG00000065883	Renormalize	d56_d14_IBD
CDKAL1	54901	0.789955	0.00662245	0.245087	4.05657	3.75006	0.000448913	0.0146039	-0.259713	0.00762356	ENSG00000145996.7_CDKAL1	ENSG00000145996	Renormalize	d56_d14_IBD
CDKN2D	1032	1.2986	0.000229951	-0.791933	5.68009	-4.32158	7.08956e-05	0.0034084	1.43806	0.00203107	ENSG00000129355.6_CDKN2D	ENSG00000129355	Exacerbate	d56_d14_IBD
CEBPA	1050	1.21961	0.040985	-0.235107	-1.82437	-0.874565	0.385869	0.679247	-5.10584	0.659477	ENSG00000245848.2_CEBPA	ENSG00000245848	Exacerbate	d56_d14_IBD
CEBPB	1051	1.2376	0.0307246	-0.174846	5.74006	-1.6184	0.111682	0.398796	-5.18493	0.329832	ENSG00000172216.4_CEBPB	ENSG00000172216	Exacerbate	d56_d14_IBD
CEBPD	1052	1.26017	0.00130442	-0.233255	5.05406	-1.621	0.111123	0.398474	-5.18109	0.328844	ENSG00000221869.4_CEBPD	ENSG00000221869	Exacerbate	d56_d14_IBD
CEP120	153241	0.795417	0.0490074	0.120809	5.19378	1.90951	0.0617709	0.312683	-4.70754	0.229171	ENSG00000168944.11_CEP120	ENSG00000168944	Renormalize	d56_d14_IBD
CEP350	9857	0.870863	0.0287069	0.108856	7.47884	2.0166	0.0489632	0.283696	-4.45569	0.198082	ENSG00000135837.11_CEP350	ENSG00000135837	Renormalize	d56_d14_IBD
CEP95	90799	0.767456	0.00354839	0.0801851	3.91283	1.18045	0.243243	0.560095	-5.70873	0.517919	ENSG00000258890.2_CEP95	ENSG00000258890	Renormalize	d56_d14_IBD
CERS4	79603	1.15738	0.00610485	-0.0268065	2.71012	-0.275778	0.783822	0.911005	-6.20008	0.911892	ENSG00000090661.7_CERS4	ENSG00000090661	Exacerbate	d56_d14_IBD
CHD9	80205	0.817255	0.0236393	0.010922	6.82502	0.186813	0.852541	0.941738	-6.40711	0.942603	ENSG00000177200.11_CHD9	ENSG00000177200	Renormalize	d56_d14_IBD
CHMP2A	27243	1.27432	0.0122037	-0.253008	4.96638	-2.80431	0.00709377	0.102262	-2.82105	0.0542781	ENSG00000130724.4_CHMP2A	ENSG00000130724	Exacerbate	d56_d14_IBD
CIRH1A	84916	0.809672	0.00163841	-0.18551	2.83623	-2.48043	0.016428	0.165202	-3.39879	0.0965643	ENSG00000141076.13_CIRH1A	ENSG00000141076	Exacerbate	d56_d14_IBD
CLASP2	23122	0.808983	0.00218977	0.0996525	5.32394	2.21508	0.0312001	0.230391	-4.13022	0.147958	ENSG00000163539.11_CLASP2	ENSG00000163539	Renormalize	d56_d14_IBD
CLCC1	23155	0.79664	0.0107874	0.0586825	3.93356	0.802387	0.426014	0.706386	-6.07807	0.692409	ENSG00000121940.11_CLCC1	ENSG00000121940	Renormalize	d56_d14_IBD
CLDND1	56650	0.726009	0.0307539	0.0912568	4.63445	1.33496	0.187759	0.497876	-5.57317	0.44748	ENSG00000080822.12_CLDND1	ENSG00000080822	Renormalize	d56_d14_IBD
CLEC2D	29121	0.653108	0.0496731	0.245775	5.46422	2.05531	0.0449342	0.273828	-4.44005	0.187642	ENSG00000069493.9_CLEC2D	ENSG00000069493	Renormalize	d56_d14_IBD
CLIC1	1192	1.3162	2.29e-06	-0.265273	7.71265	-2.10031	0.0406144	0.261224	-4.28893	0.175517	ENSG00000213719.4_CLIC1	ENSG00000213719	Exacerbate	d56_d14_IBD
CLYBL	171425	0.862114	0.021105	0.336152	1.11437	2.85913	0.00611815	0.0930064	-2.36323	0.0490298	ENSG00000125246.11_CLYBL	ENSG00000125246	Renormalize	d56_d14_IBD
CMTM2	146225	1.35506	0.00324569	-0.639495	4.07068	-3.51944	0.000913605	0.0249408	-0.900751	0.0127161	ENSG00000140932.5_CMTM2	ENSG00000140932	Exacerbate	d56_d14_IBD
CMTM3	123920	1.19107	0.000655642	-0.0245214	4.87534	-0.245381	0.807136	0.922286	-6.42269	0.922745	ENSG00000140931.15_CMTM3	ENSG00000140931	Exacerbate	d56_d14_IBD
CNIH4	29097	1.34246	0.00340341	-0.0701089	4.81091	-0.762405	0.449294	0.72108	-6.16354	0.709969	ENSG00000143771.7_CNIH4	ENSG00000143771	Exacerbate	d56_d14_IBD
CNOT11	55571	0.802737	0.000376954	0.0617268	4.42704	1.45437	0.151909	0.455679	-5.4034	0.395523	ENSG00000158435.3_CNOT11	ENSG00000158435	Renormalize	d56_d14_IBD
CNOT6L	246175	0.72841	0.00192812	0.207716	6.80878	3.29231	0.00179904	0.0410226	-1.55057	0.0207272	ENSG00000138767.8_CNOT6L	ENSG00000138767	Renormalize	d56_d14_IBD
COPE	11316	1.18301	0.00710195	-0.227239	5.22262	-1.69346	0.0964056	0.373806	-5.07119	0.301472	ENSG00000105669.8_COPE	ENSG00000105669	Exacerbate	d56_d14_IBD
COPS7B	64708	0.867232	0.00337401	0.134012	3.47679	2.41721	0.0192158	0.180584	-3.61553	0.107184	ENSG00000144524.13_COPS7B	ENSG00000144524	Renormalize	d56_d14_IBD
COX18	285521	0.813874	0.00240144	0.14692	2.96879	2.13336	0.0376771	0.25177	-4.13447	0.167299	ENSG00000163626.12_COX18	ENSG00000163626	Renormalize	d56_d14_IBD
COX5B	1329	1.2944	0.018364	-0.204444	3.94104	-1.94786	0.0568887	0.301169	-4.57811	0.217841	ENSG00000135940.2_COX5B	ENSG00000135940	Exacerbate	d56_d14_IBD
COX6B1	1340	1.18073	0.00283957	-0.526574	5.44267	-3.70259	0.000520529	0.016204	-0.429384	0.00847743	ENSG00000126267.4_COX6B1	ENSG00000126267	Exacerbate	d56_d14_IBD
CPEB3	22849	1.1946	0.0261015	0.0719132	3.40315	1.0159	0.314421	0.623002	-5.83559	0.593979	ENSG00000107864.10_CPEB3	ENSG00000107864	Renormalize	d56_d14_IBD
CPSF6	11052	0.816692	0.0151535	-0.0180565	6.54001	-0.29773	0.767107	0.903249	-6.39076	0.903521	ENSG00000111605.12_CPSF6	ENSG00000111605	Exacerbate	d56_d14_IBD
CR1	1378	1.78078	0.00300797	-0.271733	7.28842	-1.52702	0.132872	0.430371	-5.27225	0.366362	ENSG00000203710.6_CR1	ENSG00000203710	Exacerbate	d56_d14_IBD
CR1L	1379	1.6235	0.000197551	-1.1619	3.53688	-5.12768	4.48302e-06	0.000523976	4.08745	0.000282782	ENSG00000197721.12_CR1L	ENSG00000197721	Exacerbate	d56_d14_IBD
CREB1	1385	0.814668	0.000305215	0.0514898	6.88644	0.883314	0.381169	0.675937	-6.03675	0.655671	ENSG00000118260.10_CREB1	ENSG00000118260	Renormalize	d56_d14_IBD
CREG1	8804	1.42225	0.00864673	-0.915001	6.76888	-5.8584	3.30945e-07	0.000111846	6.53487	4.17654e-05	ENSG00000143162.7_CREG1	ENSG00000143162	Exacerbate	d56_d14_IBD
CST7	8530	2.10692	7.45e-06	-0.0597003	6.36356	-0.399271	0.691343	0.864523	-6.35823	0.865632	ENSG00000077984.4_CST7	ENSG00000077984	Exacerbate	d56_d14_IBD
CSTA	1475	1.3215	0.00372535	-0.307583	3.26172	-1.78358	0.0803816	0.349826	-4.74686	0.270434	ENSG00000121552.3_CSTA	ENSG00000121552	Exacerbate	d56_d14_IBD
CTC1	80169	0.797041	0.000226485	0.108407	5.11461	1.89238	0.0640644	0.317702	-4.73674	0.234464	ENSG00000178971.9_CTC1	ENSG00000178971	Renormalize	d56_d14_IBD
CTSA	5476	1.34634	0.0022523	-0.25493	6.99226	-1.98906	0.0520156	0.290665	-4.52597	0.206144	ENSG00000064601.12_CTSA	ENSG00000064601	Exacerbate	d56_d14_IBD
CTSD	1509	1.23268	0.0193944	-0.322745	6.64688	-1.85856	0.068806	0.326952	-4.76972	0.245368	ENSG00000117984.8_CTSD	ENSG00000117984	Exacerbate	d56_d14_IBD
CTSZ	1522	1.30605	0.000415415	-0.153969	6.96325	-1.89613	0.0635564	0.317116	-4.69299	0.23334	ENSG00000101160.9_CTSZ	ENSG00000101160	Exacerbate	d56_d14_IBD
CYB5B	80777	0.791573	0.00488152	0.131921	4.51386	2.45976	0.0172965	0.170253	-3.60049	0.0999882	ENSG00000103018.12_CYB5B	ENSG00000103018	Renormalize	d56_d14_IBD
CYB5R1	51706	1.25579	6.41e-05	-0.248359	4.40973	-3.38187	0.001381	0.0338639	-1.31434	0.0170858	ENSG00000159348.8_CYB5R1	ENSG00000159348	Exacerbate	d56_d14_IBD
CYB5R3	1727	1.24363	0.0296758	-0.536354	5.72642	-3.70372	0.0005187	0.016204	-0.425648	0.00845824	ENSG00000100243.16_CYB5R3	ENSG00000100243	Exacerbate	d56_d14_IBD
CYBA	1535	1.30133	0.00996808	-0.194258	7.05868	-1.16802	0.248173	0.564513	-5.74376	0.523627	ENSG00000051523.6_CYBA	ENSG00000051523	Exacerbate	d56_d14_IBD
CYP20A1	57404	0.821736	0.0312421	0.164903	3.62528	2.92799	0.00506878	0.0816556	-2.44698	0.0429259	ENSG00000119004.10_CYP20A1	ENSG00000119004	Renormalize	d56_d14_IBD
CYP4F12	66002	1.3804	0.000225299	0.00922933	1.20014	0.0552254	0.956172	0.982757	-5.96573	0.983309	ENSG00000186204.9_CYP4F12	ENSG00000186204	Renormalize	d56_d14_IBD
CYSTM1	84418	1.64964	0.000922361	-0.820458	5.15454	-4.73594	1.74798e-05	0.0012229	2.76035	0.000746312	ENSG00000120306.5_CYSTM1	ENSG00000120306	Exacerbate	d56_d14_IBD
CYTIP	9595	0.85758	0.0282964	-0.0371757	7.43202	-0.756965	0.452518	0.723023	-6.11375	0.712506	ENSG00000115165.5_CYTIP	ENSG00000115165	Exacerbate	d56_d14_IBD
DCAF16	54876	0.768813	0.00142398	0.156562	4.88474	1.96346	0.0550001	0.297794	-4.60617	0.213422	ENSG00000163257.6_DCAF16	ENSG00000163257	Renormalize	d56_d14_IBD
DDAH2	23564	1.32795	0.000361946	-0.165608	3.27821	-1.08462	0.28314	0.594153	-5.74005	0.561273	ENSG00000213722.4_DDAH2	ENSG00000213722	Exacerbate	d56_d14_IBD
DDHD2	23259	0.778099	0.00334912	0.0827534	4.25131	1.16811	0.248139	0.564501	-5.75205	0.52361	ENSG00000085788.9_DDHD2	ENSG00000085788	Renormalize	d56_d14_IBD
DDX10	1662	0.763233	0.00531512	0.190648	3.61442	2.05016	0.0454529	0.274986	-4.36567	0.189055	ENSG00000178105.5_DDX10	ENSG00000178105	Renormalize	d56_d14_IBD
DDX17	10521	0.827213	1.27e-05	0.0350159	10.0521	0.740355	0.462445	0.731026	-5.98347	0.720274	ENSG00000100201.14_DDX17	ENSG00000100201	Renormalize	d56_d14_IBD
DDX24	57062	0.817139	0.00207359	0.157306	6.42872	2.31018	0.0249169	0.205907	-3.91699	0.127317	ENSG00000089737.11_DDX24	ENSG00000089737	Renormalize	d56_d14_IBD
DENND1C	79958	0.857114	0.00137588	-0.0296957	5.14558	-0.495264	0.622519	0.82706	-6.3354	0.826764	ENSG00000205744.5_DENND1C	ENSG00000205744	Exacerbate	d56_d14_IBD
DENND2D	79961	0.728786	2.37e-05	0.175484	6.64459	2.34756	0.0227739	0.196434	-3.83197	0.119985	ENSG00000162777.12_DENND2D	ENSG00000162777	Renormalize	d56_d14_IBD
DENND4C	55667	0.784314	0.0254573	0.177144	6.2145	3.20936	0.00229065	0.0489574	-1.78818	0.0246728	ENSG00000137145.15_DENND4C	ENSG00000137145	Renormalize	d56_d14_IBD
DET1	55070	0.760879	1.67e-06	0.0680985	1.77085	0.759086	0.45126	0.722657	-5.80241	0.711596	ENSG00000140543.9_DET1	ENSG00000140543	Renormalize	d56_d14_IBD
DGAT2	84649	1.3641	0.000776077	-0.239193	6.54513	-1.65683	0.103632	0.386767	-5.10614	0.314974	ENSG00000062282.10_DGAT2	ENSG00000062282	Exacerbate	d56_d14_IBD
DGCR2	9993	1.21636	0.0416694	-0.0383597	6.50721	-0.380281	0.7053	0.872086	-6.36264	0.873045	ENSG00000070413.13_DGCR2	ENSG00000070413	Exacerbate	d56_d14_IBD
DGKH	160851	0.821262	0.0377641	0.12344	2.45122	1.38529	0.171932	0.481026	-5.27633	0.425322	ENSG00000102780.11_DGKH	ENSG00000102780	Renormalize	d56_d14_IBD
DHRS13	147015	1.46088	3.29e-06	-0.307861	4.55351	-2.12883	0.0380685	0.253777	-4.28227	0.168554	ENSG00000167536.9_DHRS13	ENSG00000167536	Exacerbate	d56_d14_IBD
DHRS7	51635	1.25854	0.00118659	-0.131389	5.64337	-1.54084	0.129475	0.424814	-5.3032	0.360465	ENSG00000100612.9_DHRS7	ENSG00000100612	Exacerbate	d56_d14_IBD
DIEXF	27042	0.813144	0.000155773	0.201844	4.31883	2.17958	0.0338825	0.239014	-4.17374	0.156127	ENSG00000117597.13_DIEXF	ENSG00000117597	Renormalize	d56_d14_IBD
DLG1	1739	0.755357	0.0370982	0.0981627	5.02702	1.55887	0.125149	0.418745	-5.27529	0.353252	ENSG00000075711.16_DLG1	ENSG00000075711	Renormalize	d56_d14_IBD
DMTF1	9988	0.801824	0.00497738	0.100855	6.54596	1.59953	0.115817	0.405369	-5.19321	0.337241	ENSG00000135164.14_DMTF1	ENSG00000135164	Renormalize	d56_d14_IBD
DNAJA4	55466	1.29078	0.0468471	-1.05998	5.17002	-6.21567	9.0643e-08	6.7397e-05	7.76656	1.54521e-05	ENSG00000140403.8_DNAJA4	ENSG00000140403	Exacerbate	d56_d14_IBD
DOCK10	55619	0.710069	0.000189548	0.209631	7.04794	2.2508	0.0286924	0.221013	-4.0173	0.139901	ENSG00000135905.14_DOCK10	ENSG00000135905	Renormalize	d56_d14_IBD
DOCK11	139818	0.83076	0.036109	0.0733341	7.91215	1.37721	0.174399	0.483524	-5.44997	0.429016	ENSG00000147251.10_DOCK11	ENSG00000147251	Renormalize	d56_d14_IBD
DOCK9	23348	0.766955	0.0063447	0.296117	4.61795	2.64065	0.0109253	0.131474	-3.19712	0.0730145	ENSG00000088387.13_DOCK9	ENSG00000088387	Renormalize	d56_d14_IBD
DOK3	79930	1.28619	0.0003657	-0.196624	6.33409	-1.55785	0.12539	0.419013	-5.26271	0.353666	ENSG00000146094.9_DOK3	ENSG00000146094	Exacerbate	d56_d14_IBD
DOK4	55715	1.22849	0.0069542	-0.310267	0.606661	-1.58649	0.118746	0.408855	-4.71129	0.342077	ENSG00000125170.6_DOK4	ENSG00000125170	Exacerbate	d56_d14_IBD
DPF2	5977	0.822141	0.000693113	-0.00392982	5.34401	-0.0691643	0.945127	0.977649	-6.4566	0.979379	ENSG00000133884.5_DPF2	ENSG00000133884	Exacerbate	d56_d14_IBD
DROSHA	29102	0.7994	0.0114854	0.19485	4.20162	2.70757	0.00917349	0.118513	-3.0224	0.0647468	ENSG00000113360.12_DROSHA	ENSG00000113360	Renormalize	d56_d14_IBD
DSC2	1824	1.8962	3.49e-05	-0.362872	5.32586	-1.70348	0.0945025	0.371438	-5.05222	0.298046	ENSG00000134755.10_DSC2	ENSG00000134755	Exacerbate	d56_d14_IBD
DUSP11	8446	0.80512	0.00155935	0.0905263	4.0781	1.48255	0.144285	0.446251	-5.34191	0.3842	ENSG00000144048.6_DUSP11	ENSG00000144048	Renormalize	d56_d14_IBD
DUSP16	80824	0.786071	8.94e-06	0.136202	3.83571	1.76181	0.0840324	0.355721	-4.88998	0.277867	ENSG00000111266.4_DUSP16	ENSG00000111266	Renormalize	d56_d14_IBD
DUSP23	54935	1.17462	0.0343399	-0.0803304	1.93385	-0.836288	0.406854	0.693874	-5.76706	0.6769	ENSG00000158716.4_DUSP23	ENSG00000158716	Exacerbate	d56_d14_IBD
DUSP3	1845	1.33512	0.000119454	-0.153609	5.97657	-1.27386	0.208429	0.523256	-5.65422	0.475264	ENSG00000108861.4_DUSP3	ENSG00000108861	Exacerbate	d56_d14_IBD
DYNC2H1	79659	0.90787	0.0404837	0.159361	2.40357	1.54282	0.128993	0.424303	-5.05404	0.359611	ENSG00000187240.9_DYNC2H1	ENSG00000187240	Renormalize	d56_d14_IBD
DYSF	8291	1.97558	4.9e-05	-0.249002	8.09835	-1.38591	0.171743	0.480746	-5.42804	0.425043	ENSG00000135636.9_DYSF	ENSG00000135636	Exacerbate	d56_d14_IBD
EDEM2	55741	1.20169	0.0227839	-0.0247805	5.01217	-0.293454	0.770354	0.905152	-6.41308	0.905225	ENSG00000088298.7_EDEM2	ENSG00000088298	Exacerbate	d56_d14_IBD
EHD1	10938	1.28	2.89e-06	-0.172719	7.07053	-1.48339	0.144061	0.445783	-5.34397	0.383828	ENSG00000110047.13_EHD1	ENSG00000110047	Exacerbate	d56_d14_IBD
EIF1B	10289	1.3795	0.00712974	-0.554351	4.87138	-4.83788	1.23053e-05	0.000976372	3.09575	0.000583063	ENSG00000114784.3_EIF1B	ENSG00000114784	Exacerbate	d56_d14_IBD
EIF4E3	317649	1.28008	0.00409645	-0.0227458	7.208	-0.239664	0.811542	0.92402	-6.37641	0.924848	ENSG00000163412.7_EIF4E3	ENSG00000163412	Exacerbate	d56_d14_IBD
ELAVL1	1994	0.839952	0.00342067	0.119693	4.1819	2.05137	0.0453303	0.274574	-4.41236	0.188697	ENSG00000066044.9_ELAVL1	ENSG00000066044	Renormalize	d56_d14_IBD
EMC3	55831	1.26431	0.0379725	-0.939461	6.52805	-5.44321	1.46796e-06	0.000276048	5.11637	0.000128011	ENSG00000125037.8_EMC3	ENSG00000125037	Exacerbate	d56_d14_IBD
EMILIN2	84034	1.43943	2.94e-05	-0.178447	6.03568	-1.57483	0.121416	0.413238	-5.24514	0.346665	ENSG00000132205.6_EMILIN2	ENSG00000132205	Exacerbate	d56_d14_IBD
EML4	27436	0.795996	0.00136316	0.146897	6.7948	2.38781	0.0206519	0.185934	-3.74257	0.112317	ENSG00000143924.14_EML4	ENSG00000143924	Renormalize	d56_d14_IBD
ENO2	2026	0.837587	0.00276098	0.138537	2.50059	1.34647	0.184045	0.49408	-5.32821	0.44248	ENSG00000111674.4_ENO2	ENSG00000111674	Renormalize	d56_d14_IBD
EPHA4	2043	0.763781	0.000568934	0.3964	3.50539	3.19104	0.00241509	0.0509072	-1.76314	0.0256103	ENSG00000116106.7_EPHA4	ENSG00000116106	Renormalize	d56_d14_IBD
EPRS	2058	0.77876	0.0459259	0.155137	5.53046	2.07813	0.0426963	0.26727	-4.39724	0.181369	ENSG00000136628.12_EPRS	ENSG00000136628	Renormalize	d56_d14_IBD
ERAP1	51752	0.790441	0.00533569	0.1482	6.70202	2.30889	0.0249944	0.206111	-3.91117	0.127617	ENSG00000164307.8_ERAP1	ENSG00000164307	Renormalize	d56_d14_IBD
ESYT2	57488	0.80672	0.000221942	0.120908	6.44402	2.21538	0.0311782	0.230391	-4.11119	0.147878	ENSG00000117868.11_ESYT2	ENSG00000117868	Renormalize	d56_d14_IBD
ETS1	2113	0.718262	0.00104582	0.266117	8.01095	2.51513	0.0150583	0.158425	-3.41818	0.0911655	ENSG00000134954.9_ETS1	ENSG00000134954	Renormalize	d56_d14_IBD
ETS2	2114	1.36084	0.000292737	-0.133629	5.67608	-1.10916	0.27251	0.586322	-5.85182	0.550367	ENSG00000157557.7_ETS2	ENSG00000157557	Exacerbate	d56_d14_IBD
EXOC2	55770	0.807849	0.00392231	0.180929	5.08024	3.16869	0.00257555	0.0536388	-1.90488	0.0268596	ENSG00000112685.9_EXOC2	ENSG00000112685	Renormalize	d56_d14_IBD
F5	2153	1.9474	0.00315095	-0.16617	5.44006	-1.08864	0.281377	0.592992	-5.87568	0.559449	ENSG00000198734.6_F5	ENSG00000198734	Exacerbate	d56_d14_IBD
FADD	8772	1.27288	0.00606636	-0.0478589	3.79914	-0.653692	0.516217	0.767223	-6.17276	0.759176	ENSG00000168040.4_FADD	ENSG00000168040	Exacerbate	d56_d14_IBD
FAIM3	9214	0.673337	3.51e-06	0.221457	5.50281	1.63228	0.108718	0.394651	-5.16635	0.324566	ENSG00000162894.7_FAIM3	ENSG00000162894	Renormalize	d56_d14_IBD
FAM102A	399665	0.749907	0.000367248	0.258012	4.73274	1.86233	0.0682629	0.325824	-4.7777	0.244019	ENSG00000167106.7_FAM102A	ENSG00000167106	Renormalize	d56_d14_IBD
FAM115A	9747	0.84778	0.0244144	0.235008	1.15283	2.42937	0.0186485	0.176785	-3.31092	0.105096	ENSG00000198420.5_FAM115A	ENSG00000198420	Renormalize	d56_d14_IBD
FAM134A	79137	1.19141	0.00336701	-0.543927	6.93895	-4.08598	0.000153765	0.00635877	0.730995	0.00356595	ENSG00000144567.6_FAM134A	ENSG00000144567	Exacerbate	d56_d14_IBD
FAM159A	348378	0.836044	0.00111859	0.293116	2.36611	2.08073	0.0424477	0.266496	-4.1538	0.180644	ENSG00000182183.10_FAM159A	ENSG00000182183	Renormalize	d56_d14_IBD
FAM208B	54906	0.78697	0.00279607	0.17092	6.12635	3.75122	0.00044728	0.0145751	-0.281674	0.00760272	ENSG00000108021.15_FAM208B	ENSG00000108021	Renormalize	d56_d14_IBD
FAM20A	54757	1.27439	0.00206219	-0.753015	1.60983	-2.53173	0.0144402	0.155066	-3.11584	0.08865	ENSG00000108950.7_FAM20A	ENSG00000108950	Exacerbate	d56_d14_IBD
FAM210B	116151	1.40154	0.0185016	-1.25728	9.01179	-6.26328	7.62259e-08	6.40586e-05	7.91992	1.36292e-05	ENSG00000124098.9_FAM210B	ENSG00000124098	Exacerbate	d56_d14_IBD
FAM214A	56204	0.744977	0.00390233	0.0527647	5.34194	0.778376	0.439907	0.71489	-6.15925	0.703143	ENSG00000047346.8_FAM214A	ENSG00000047346	Renormalize	d56_d14_IBD
FANCF	2188	0.724757	0.0252404	0.175575	3.09196	1.89776	0.0633365	0.316423	-4.58027	0.232818	ENSG00000183161.3_FANCF	ENSG00000183161	Renormalize	d56_d14_IBD
FBXO25	26260	0.846123	0.0195922	0.125328	2.68165	1.51152	0.136766	0.435131	-5.13748	0.372439	ENSG00000147364.12_FBXO25	ENSG00000147364	Renormalize	d56_d14_IBD
FCAR	2204	1.7534	0.00452527	-0.173201	4.73072	-1.09242	0.279732	0.591142	-5.8608	0.55772	ENSG00000186431.14_FCAR	ENSG00000186431	Exacerbate	d56_d14_IBD
FCER1G	2207	1.41151	0.00212647	-0.398818	7.11558	-2.59273	0.0123624	0.141858	-3.27959	0.0794974	ENSG00000158869.6_FCER1G	ENSG00000158869	Exacerbate	d56_d14_IBD
FCHSD2	9873	0.8417	0.0096996	0.0615531	5.3955	0.994278	0.324734	0.632458	-5.97196	0.604327	ENSG00000137478.10_FCHSD2	ENSG00000137478	Renormalize	d56_d14_IBD
FCRL3	115352	0.697146	0.0044227	0.177404	4.73347	1.10518	0.274216	0.586842	-5.84678	0.551966	ENSG00000160856.16_FCRL3	ENSG00000160856	Renormalize	d56_d14_IBD
FERMT3	83706	1.34405	0.000431422	-0.290258	6.67242	-1.97493	0.0536449	0.29479	-4.5637	0.210084	ENSG00000149781.8_FERMT3	ENSG00000149781	Exacerbate	d56_d14_IBD
FES	2242	1.35245	8.25e-05	-0.160211	5.73637	-1.13485	0.261688	0.575473	-5.82207	0.538722	ENSG00000182511.7_FES	ENSG00000182511	Exacerbate	d56_d14_IBD
FGF13	2258	1.24392	0.0303274	-0.096427	0.208491	-0.425175	0.67248	0.854343	-5.71253	0.855044	ENSG00000129682.9_FGF13	ENSG00000129682	Exacerbate	d56_d14_IBD
FIS1	51024	1.23892	0.00226979	-0.924151	5.3042	-4.51852	3.66489e-05	0.00207838	2.05927	0.0012635	ENSG00000214253.4_FIS1	ENSG00000214253	Exacerbate	d56_d14_IBD
FLOT1	10211	1.51987	9.72e-05	-0.247414	6.66581	-1.99536	0.0513032	0.28883	-4.52583	0.204166	ENSG00000137312.10_FLOT1	ENSG00000137312	Exacerbate	d56_d14_IBD
FLOT2	2319	1.58571	2.72e-06	-0.282822	7.61226	-2.13589	0.0374605	0.251268	-4.22261	0.166745	ENSG00000132589.11_FLOT2	ENSG00000132589	Exacerbate	d56_d14_IBD
FMO4	2329	0.820275	0.010029	0.274592	0.722687	2.60858	0.0118689	0.138641	-2.89146	0.0773144	ENSG00000076258.5_FMO4	ENSG00000076258	Renormalize	d56_d14_IBD
FNBP4	23360	0.816165	0.00306536	0.107631	6.24802	1.45914	0.150595	0.453831	-5.4072	0.393581	ENSG00000109920.8_FNBP4	ENSG00000109920	Renormalize	d56_d14_IBD
FOXJ3	22887	0.826819	2.09e-05	0.107387	5.73053	2.21132	0.0314749	0.23131	-4.13499	0.148882	ENSG00000198815.4_FOXJ3	ENSG00000198815	Renormalize	d56_d14_IBD
FOXN3	1112	0.852493	0.00152898	-0.0420321	6.98598	-0.764812	0.447872	0.7201	-6.12846	0.708774	ENSG00000053254.11_FOXN3	ENSG00000053254	Exacerbate	d56_d14_IBD
FRAT2	23401	1.33024	0.0073082	-0.267467	7.42789	-2.22741	0.0303137	0.227925	-4.05046	0.145177	ENSG00000181274.5_FRAT2	ENSG00000181274	Exacerbate	d56_d14_IBD
FRYL	285527	0.846574	0.016178	0.10433	7.1664	2.37664	0.021222	0.188716	-3.7528	0.114429	ENSG00000075539.9_FRYL	ENSG00000075539	Renormalize	d56_d14_IBD
FTH1	2495	1.17311	3.96e-05	-0.607756	9.25147	-3.56068	0.000805886	0.022709	-0.735991	0.0116146	ENSG00000167996.11_FTH1	ENSG00000167996	Exacerbate	d56_d14_IBD
FTH1P3	2498	1.29956	0.00086216	0.0516588	-1.42904	0.263342	0.793337	0.914927	-5.46176	0.916263	ENSG00000213453.3_FTH1P3	ENSG00000213453	Renormalize	d56_d14_IBD
FTL	2512	1.18936	3.9e-07	-0.788172	11.175	-3.55839	0.000811524	0.0227916	-0.68442	0.0116758	ENSG00000087086.9_FTL	ENSG00000087086	Exacerbate	d56_d14_IBD
FUBP1	8880	0.797168	0.0367594	0.156624	6.37464	2.95246	0.00473795	0.0791104	-2.44522	0.0410324	ENSG00000162613.12_FUBP1	ENSG00000162613	Renormalize	d56_d14_IBD
FURIN	5045	1.5305	1.4e-08	-0.903425	7.70101	-5.414	1.62882e-06	0.000291397	5.02945	0.000138532	ENSG00000140564.6_FURIN	ENSG00000140564	Exacerbate	d56_d14_IBD
FUT7	2529	1.34202	0.00021879	-0.148373	3.60906	-0.918527	0.362623	0.663296	-5.94933	0.639672	ENSG00000180549.7_FUT7	ENSG00000180549	Exacerbate	d56_d14_IBD
FUT8	2530	0.764629	0.0489178	0.106591	4.04639	1.36966	0.176733	0.485999	-5.49116	0.432432	ENSG00000033170.12_FUT8	ENSG00000033170	Renormalize	d56_d14_IBD
FYN	2534	0.752998	0.000584191	0.128609	6.78496	1.73208	0.0892418	0.362726	-4.97725	0.287848	ENSG00000010810.12_FYN	ENSG00000010810	Renormalize	d56_d14_IBD
GABARAPL2	11345	1.60587	1.02e-05	-0.955304	6.66264	-6.25428	7.87647e-08	6.40586e-05	7.90116	1.39976e-05	ENSG00000034713.3_GABARAPL2	ENSG00000034713	Exacerbate	d56_d14_IBD
GADD45A	1647	1.50357	0.000451737	-0.824323	2.46775	-5.02999	6.31236e-06	0.000645084	3.77353	0.000362385	ENSG00000116717.7_GADD45A	ENSG00000116717	Exacerbate	d56_d14_IBD
GADD45B	4616	1.27292	4.13e-07	-0.126645	5.28059	-1.08247	0.284084	0.595343	-5.88133	0.562281	ENSG00000099860.4_GADD45B	ENSG00000099860	Exacerbate	d56_d14_IBD
GALNT14	79623	1.87873	3.06e-09	-0.767637	2.54925	-2.9634	0.00459673	0.077885	-2.24305	0.0401747	ENSG00000158089.10_GALNT14	ENSG00000158089	Exacerbate	d56_d14_IBD
GAPDH	2597	1.21621	0.0223268	-0.218342	9.15113	-1.75936	0.0844522	0.356439	-4.82382	0.278614	ENSG00000111640.10_GAPDH	ENSG00000111640	Exacerbate	d56_d14_IBD
GATA3	2625	0.738238	1.54e-05	0.262616	2.79966	2.0794	0.0425745	0.267034	-4.21244	0.181022	ENSG00000107485.11_GATA3	ENSG00000107485	Renormalize	d56_d14_IBD
GBA	2629	1.38016	0.000569782	-0.134849	4.55457	-1.27694	0.207349	0.521619	-5.64212	0.473916	ENSG00000177628.10_GBA	ENSG00000177628	Exacerbate	d56_d14_IBD
GBGT1	26301	1.27733	1.12e-05	-0.245358	4.40574	-1.97412	0.0537399	0.295112	-4.56904	0.210316	ENSG00000148288.7_GBGT1	ENSG00000148288	Exacerbate	d56_d14_IBD
GDE1	51573	1.30851	9.63e-06	-0.494356	6.31166	-4.72112	1.8391e-05	0.00127748	2.71688	0.000774483	ENSG00000006007.7_GDE1	ENSG00000006007	Exacerbate	d56_d14_IBD
GK	2710	1.50024	0.0236955	-0.225818	6.39656	-1.47782	0.145543	0.447097	-5.37538	0.38579	ENSG00000198814.8_GK	ENSG00000198814	Exacerbate	d56_d14_IBD
GLIPR2	152007	1.27517	0.00262755	-0.152281	7.06138	-1.38722	0.171347	0.480465	-5.47524	0.42444	ENSG00000122694.11_GLIPR2	ENSG00000122694	Exacerbate	d56_d14_IBD
GLRX5	51218	1.3452	0.0368405	-1.21223	7.61102	-5.90439	2.80289e-07	0.00010271	6.69561	3.72381e-05	ENSG00000182512.4_GLRX5	ENSG00000182512	Exacerbate	d56_d14_IBD
GLS	2744	0.729434	0.04598	0.190042	6.57013	2.71508	0.00899384	0.117504	-3.01502	0.0639296	ENSG00000115419.8_GLS	ENSG00000115419	Renormalize	d56_d14_IBD
GMPR	2766	1.9332	0.00471321	-1.30034	6.60696	-5.94964	2.37974e-07	9.6771e-05	6.84805	3.27883e-05	ENSG00000137198.5_GMPR	ENSG00000137198	Exacerbate	d56_d14_IBD
GNA15	2769	1.18863	0.0330486	-0.219678	3.59466	-1.77479	0.0818388	0.352008	-4.84603	0.273436	ENSG00000060558.3_GNA15	ENSG00000060558	Exacerbate	d56_d14_IBD
GNB2	2783	1.3267	3.4e-05	-0.412121	6.15933	-2.80517	0.00707744	0.102102	-2.81277	0.0541956	ENSG00000172354.5_GNB2	ENSG00000172354	Exacerbate	d56_d14_IBD
GORASP2	26003	0.841786	0.0430164	0.0756604	4.34937	1.13855	0.260156	0.574108	-5.79479	0.53706	ENSG00000115806.8_GORASP2	ENSG00000115806	Renormalize	d56_d14_IBD
GPATCH8	23131	0.83576	3.93e-06	0.156619	5.72375	2.94422	0.00484705	0.0798892	-2.47848	0.0416843	ENSG00000186566.7_GPATCH8	ENSG00000186566	Renormalize	d56_d14_IBD
GPHN	10243	0.842405	0.00261538	0.174527	1.60707	1.71671	0.0920379	0.367955	-4.67114	0.29315	ENSG00000171723.11_GPHN	ENSG00000171723	Renormalize	d56_d14_IBD
GPR141	353345	1.75804	0.0226476	-0.125952	3.32652	-0.995457	0.324166	0.631918	-5.84397	0.603826	ENSG00000187037.4_GPR141	ENSG00000187037	Exacerbate	d56_d14_IBD
GPR146	115330	1.87338	0.000911404	-1.20358	5.29316	-6.20794	9.3228e-08	6.7397e-05	7.73972	1.58236e-05	ENSG00000164849.7_GPR146	ENSG00000164849	Exacerbate	d56_d14_IBD
GPR27	2850	1.15189	0.0330353	-0.311025	4.17317	-2.28153	0.0266796	0.213877	-3.95511	0.133522	ENSG00000170837.2_GPR27	ENSG00000170837	Exacerbate	d56_d14_IBD
GPR97	222487	1.64128	0.0169697	-0.296612	6.08946	-1.57756	0.120788	0.412166	-5.23933	0.345604	ENSG00000182885.12_GPR97	ENSG00000182885	Exacerbate	d56_d14_IBD
GRAMD1A	57655	1.23122	0.00260532	-0.209719	5.40881	-1.73938	0.0879385	0.361543	-4.9963	0.285421	ENSG00000089351.10_GRAMD1A	ENSG00000089351	Exacerbate	d56_d14_IBD
GRAMD1C	54762	0.538489	0.00553234	-0.0631844	2.13402	-0.321189	0.749367	0.894342	-6.05928	0.895142	ENSG00000178075.15_GRAMD1C	ENSG00000178075	Exacerbate	d56_d14_IBD
GRB10	2887	1.58301	0.000358282	-0.308072	3.4065	-1.48217	0.144386	0.446324	-5.27162	0.384381	ENSG00000106070.13_GRB10	ENSG00000106070	Exacerbate	d56_d14_IBD
GRINA	2907	1.37429	0.000777963	-0.873432	7.56995	-4.59242	2.8533e-05	0.00175209	2.32446	0.00106286	ENSG00000178719.12_GRINA	ENSG00000178719	Exacerbate	d56_d14_IBD
GRK6	2870	1.18641	0.0361775	-0.222414	7.02453	-2.01232	0.0494267	0.284903	-4.4821	0.199372	ENSG00000198055.6_GRK6	ENSG00000198055	Exacerbate	d56_d14_IBD
GSR	2936	1.18809	0.00183891	-0.216448	5.84009	-2.60019	0.0121279	0.140157	-3.29966	0.0784684	ENSG00000104687.8_GSR	ENSG00000104687	Exacerbate	d56_d14_IBD
GSTO1	9446	1.20518	0.000519751	-0.333397	4.20506	-2.53247	0.0144132	0.155066	-3.41796	0.0885666	ENSG00000148834.8_GSTO1	ENSG00000148834	Exacerbate	d56_d14_IBD
GUK1	2987	1.42765	0.0300579	-1.02071	8.45879	-4.76043	1.60696e-05	0.00117038	2.88119	0.000701704	ENSG00000143774.12_GUK1	ENSG00000143774	Exacerbate	d56_d14_IBD
GUSBP11	91316	0.803068	2.13e-06	-0.0070894	5.60752	-0.135614	0.892655	0.956643	-6.44796	0.959139	ENSG00000228315.6_GUSBP11	ENSG00000228315	Exacerbate	d56_d14_IBD
GUSBP2	387036	0.743363	2.24e-07	0.260633	-0.445648	1.11164	0.271452	0.585985	-5.12169	0.54953	ENSG00000241549.4_GUSBP2	ENSG00000241549	Renormalize	d56_d14_IBD
GYG1	2992	2.34125	7.03e-05	-0.230876	4.71335	-1.43783	0.156527	0.461589	-5.43701	0.402682	ENSG00000163754.13_GYG1	ENSG00000163754	Exacerbate	d56_d14_IBD
H3F3C	440093	1.39492	0.0376325	-0.0389836	-2.34874	-0.134212	0.893758	0.956993	-5.32853	0.959508	ENSG00000188375.3_H3F3C	ENSG00000188375	Exacerbate	d56_d14_IBD
HBM	3042	1.67949	0.00613002	-1.49967	5.09514	-4.8677	1.10999e-05	0.000921951	3.19363	0.000541872	ENSG00000206177.2_HBM	ENSG00000206177	Exacerbate	d56_d14_IBD
HCK	3055	1.38228	0.000866758	-0.232054	8.28518	-1.81919	0.0746943	0.338745	-4.7678	0.258145	ENSG00000101336.8_HCK	ENSG00000101336	Exacerbate	d56_d14_IBD
HDAC4	9759	1.25783	3.93e-05	-0.0378052	6.07752	-0.409791	0.683658	0.859926	-6.36341	0.861003	ENSG00000068024.12_HDAC4	ENSG00000068024	Exacerbate	d56_d14_IBD
HDGF	3068	1.46502	4.6e-05	-0.920764	8.45911	-5.68203	6.2462e-07	0.000169333	5.93923	6.81749e-05	ENSG00000143321.14_HDGF	ENSG00000143321	Exacerbate	d56_d14_IBD
HDHD3	81932	0.871084	0.00165248	0.0645091	1.68362	0.52277	0.603375	0.817072	-5.93378	0.815817	ENSG00000119431.5_HDHD3	ENSG00000119431	Renormalize	d56_d14_IBD
HEATR1	55127	0.746495	0.000963853	0.160583	4.91561	1.93416	0.0585942	0.305964	-4.65953	0.221955	ENSG00000119285.6_HEATR1	ENSG00000119285	Renormalize	d56_d14_IBD
HEATR5B	54497	0.817661	0.000940576	0.128079	5.7508	2.71749	0.00893692	0.117334	-3.02882	0.0636797	ENSG00000008869.7_HEATR5B	ENSG00000008869	Renormalize	d56_d14_IBD
HEBP1	50865	1.5923	0.0154213	-0.078713	1.57439	-0.547003	0.586738	0.808247	-5.90357	0.806028	ENSG00000013583.4_HEBP1	ENSG00000013583	Exacerbate	d56_d14_IBD
HHEX	3087	1.24238	0.0244864	-0.0810971	5.03246	-0.893369	0.375813	0.672241	-6.06192	0.650934	ENSG00000152804.6_HHEX	ENSG00000152804	Exacerbate	d56_d14_IBD
HIST1H3C	8352	1.19065	0.0212056	-0.424195	3.04407	-2.24105	0.0293585	0.223881	-3.93207	0.142116	ENSG00000196532.4_HIST1H3C	ENSG00000196532	Exacerbate	d56_d14_IBD
HIST1H3F	8968	1.39446	4.81e-05	-0.253143	2.13027	-1.36429	0.178405	0.487985	-5.25676	0.434807	ENSG00000256316.1_HIST1H3F	ENSG00000256316	Exacerbate	d56_d14_IBD
HIVEP2	3097	0.778332	0.000141571	0.172726	7.08996	2.56954	0.0131179	0.147116	-3.33281	0.0829172	ENSG00000010818.4_HIVEP2	ENSG00000010818	Renormalize	d56_d14_IBD
HK1	3098	1.33791	0.0128712	-0.747741	7.24218	-5.2334	3.08949e-06	0.000421704	4.4181	0.000217965	ENSG00000156515.16_HK1	ENSG00000156515	Exacerbate	d56_d14_IBD
HK2	3099	1.42301	0.0275933	-0.0710412	5.00744	-0.627866	0.532865	0.778459	-6.25963	0.771549	ENSG00000159399.5_HK2	ENSG00000159399	Exacerbate	d56_d14_IBD
HK3	3101	1.87488	6.74e-05	-0.273204	6.26317	-1.55306	0.126531	0.420383	-5.26976	0.355556	ENSG00000160883.6_HK3	ENSG00000160883	Exacerbate	d56_d14_IBD
HNRNPA1	3178	0.778331	0.0246531	-0.0477071	5.7773	-0.600925	0.550524	0.789427	-6.2765	0.783537	ENSG00000135486.13_HNRNPA1	ENSG00000135486	Exacerbate	d56_d14_IBD
HNRNPDL	9987	0.78455	0.000525681	0.0914542	6.545	1.50977	0.137211	0.435837	-5.32678	0.373115	ENSG00000152795.13_HNRNPDL	ENSG00000152795	Renormalize	d56_d14_IBD
HNRNPU	3192	0.829421	0.000145467	0.0328299	7.72837	0.681454	0.498636	0.75513	-6.15192	0.746893	ENSG00000153187.12_HNRNPU	ENSG00000153187	Renormalize	d56_d14_IBD
HOMER3	9454	1.26728	0.000208964	-0.228345	1.92603	-1.78116	0.0807815	0.35094	-4.60753	0.271358	ENSG00000051128.14_HOMER3	ENSG00000051128	Exacerbate	d56_d14_IBD
HP1BP3	50809	0.814453	4.67e-06	-0.101453	7.30569	-2.01347	0.0493024	0.284578	-4.4711	0.199062	ENSG00000127483.13_HP1BP3	ENSG00000127483	Exacerbate	d56_d14_IBD
HPCAL1	3241	1.27342	0.000379889	-0.413255	5.05306	-3.15357	0.00268973	0.0551642	-1.94352	0.0276251	ENSG00000115756.8_HPCAL1	ENSG00000115756	Exacerbate	d56_d14_IBD
HPS4	89781	0.845999	0.0129286	0.0201542	4.2831	0.425542	0.672213	0.854129	-6.33448	0.854964	ENSG00000100099.16_HPS4	ENSG00000100099	Renormalize	d56_d14_IBD
HPSE	10855	1.43751	0.00180058	-0.123127	5.62634	-0.93079	0.356303	0.657985	-6.02777	0.63372	ENSG00000173083.10_HPSE	ENSG00000173083	Exacerbate	d56_d14_IBD
HSP90AB1	3326	0.80779	0.0421279	-0.0568224	7.36656	-0.683469	0.497373	0.754357	-6.1685	0.746318	ENSG00000096384.15_HSP90AB1	ENSG00000096384	Exacerbate	d56_d14_IBD
HSPA6	3310	1.48246	0.000214966	-0.212763	6.58462	-1.49972	0.139788	0.438935	-5.33831	0.377094	ENSG00000173110.6_HSPA6	ENSG00000173110	Exacerbate	d56_d14_IBD
HVCN1	84329	0.785612	0.00056576	0.0760144	5.27875	0.732801	0.467	0.7333	-6.19235	0.723672	ENSG00000122986.9_HVCN1	ENSG00000122986	Renormalize	d56_d14_IBD
IARS	3376	0.765955	0.000739811	0.149492	5.27949	2.06758	0.0437185	0.270734	-4.41814	0.184295	ENSG00000196305.13_IARS	ENSG00000196305	Renormalize	d56_d14_IBD
IFI27L2	83982	1.13953	0.036812	-0.0322569	1.84748	-0.268696	0.789237	0.913404	-6.04613	0.914478	ENSG00000119632.3_IFI27L2	ENSG00000119632	Exacerbate	d56_d14_IBD
IFI30	10437	1.30069	0.000517393	-0.094795	3.54575	-0.687353	0.494942	0.752632	-6.11952	0.744492	ENSG00000216490.2_IFI30	ENSG00000216490	Exacerbate	d56_d14_IBD
IFNGR2	3460	1.25415	0.00800846	-0.200555	7.00993	-1.83169	0.0727801	0.335362	-4.80279	0.254344	ENSG00000159128.10_IFNGR2	ENSG00000159128	Exacerbate	d56_d14_IBD
IGF2BP2	10644	1.79491	0.000389119	-1.29854	7.00313	-6.42226	4.27118e-08	5.89041e-05	8.48343	8.77571e-06	ENSG00000073792.11_IGF2BP2	ENSG00000073792	Exacerbate	d56_d14_IBD
IKBKAP	8518	0.820237	0.0277566	0.143005	4.53794	2.28886	0.0262183	0.211583	-3.96256	0.131856	ENSG00000070061.10_IKBKAP	ENSG00000070061	Renormalize	d56_d14_IBD
IKZF3	22806	0.76208	0.00863173	0.263764	5.43771	2.3972	0.0201828	0.184596	-3.75165	0.110699	ENSG00000161405.12_IKZF3	ENSG00000161405	Renormalize	d56_d14_IBD
IKZF5	64376	0.756256	0.00840317	0.0595829	4.08451	1.0705	0.289381	0.601089	-5.84937	0.568224	ENSG00000095574.7_IKZF5	ENSG00000095574	Renormalize	d56_d14_IBD
IL16	3603	0.895785	0.0101011	0.061732	8.50375	1.04669	0.300128	0.610097	-5.80252	0.579428	ENSG00000172349.12_IL16	ENSG00000172349	Renormalize	d56_d14_IBD
IL4R	3566	1.61041	5.31e-05	-0.165794	7.31774	-1.25701	0.214416	0.528633	-5.62699	0.482754	ENSG00000077238.9_IL4R	ENSG00000077238	Exacerbate	d56_d14_IBD
IL7R	3575	0.556124	5.61e-05	0.254836	8.32969	2.03913	0.0465814	0.276635	-4.37477	0.191886	ENSG00000168685.10_IL7R	ENSG00000168685	Renormalize	d56_d14_IBD
INO80	54617	0.877233	0.0430751	0.121748	5.06649	2.81611	0.00687239	0.100352	-2.79416	0.0531221	ENSG00000128908.11_INO80	ENSG00000128908	Renormalize	d56_d14_IBD
INPP4B	8821	0.709013	0.0200704	0.335294	5.88402	2.39321	0.0203812	0.185092	-3.75453	0.111376	ENSG00000109452.8_INPP4B	ENSG00000109452	Renormalize	d56_d14_IBD
INTS9	55756	0.828504	0.00283488	0.106803	3.44711	1.62041	0.111248	0.398474	-5.07875	0.329066	ENSG00000104299.10_INTS9	ENSG00000104299	Renormalize	d56_d14_IBD
IPO7	10527	0.767326	0.00554376	0.115253	5.63969	1.57945	0.120352	0.411337	-5.24606	0.344797	ENSG00000205339.5_IPO7	ENSG00000205339	Renormalize	d56_d14_IBD
IPO9	55705	0.831184	0.0322606	0.132695	5.04939	2.09862	0.0407701	0.261884	-4.35684	0.175949	ENSG00000198700.5_IPO9	ENSG00000198700	Renormalize	d56_d14_IBD
ITGA4	3676	0.720313	0.0194699	0.173667	7.61683	2.2202	0.0308292	0.229633	-4.05667	0.1468	ENSG00000115232.9_ITGA4	ENSG00000115232	Renormalize	d56_d14_IBD
ITGAM	3684	1.64237	0.000316371	-0.196752	7.80993	-1.45696	0.151194	0.454095	-5.34796	0.394426	ENSG00000169896.12_ITGAM	ENSG00000169896	Exacerbate	d56_d14_IBD
ITGB4	3691	1.16671	0.00651295	-0.798674	-0.0419892	-2.51448	0.0150827	0.15845	-3.01908	0.0912635	ENSG00000132470.9_ITGB4	ENSG00000132470	Exacerbate	d56_d14_IBD
ITK	3702	0.68729	0.00659209	0.211927	6.61759	1.85134	0.0698556	0.329033	-4.78356	0.247784	ENSG00000113263.8_ITK	ENSG00000113263	Renormalize	d56_d14_IBD
JMY	133746	0.782851	0.00405199	0.199915	4.48327	2.44291	0.0180345	0.17387	-3.63472	0.102814	ENSG00000152409.8_JMY	ENSG00000152409	Renormalize	d56_d14_IBD
JUNB	3726	1.23282	0.0361687	-0.20618	6.5937	-1.38397	0.172333	0.481502	-5.49658	0.42592	ENSG00000171223.4_JUNB	ENSG00000171223	Exacerbate	d56_d14_IBD
KAT6B	23522	0.813292	0.0297077	0.135271	4.95829	1.78464	0.0802072	0.349379	-4.91914	0.270026	ENSG00000156650.8_KAT6B	ENSG00000156650	Renormalize	d56_d14_IBD
KCMF1	56888	1.14383	0.000234549	-0.204831	5.29312	-3.04047	0.00370761	0.0677611	-2.23834	0.0346345	ENSG00000176407.12_KCMF1	ENSG00000176407	Exacerbate	d56_d14_IBD
KCNA3	3738	0.701643	0.00489133	0.266003	5.45191	2.45298	0.0175901	0.171842	-3.63125	0.101077	ENSG00000177272.7_KCNA3	ENSG00000177272	Renormalize	d56_d14_IBD
KCNJ15	3772	1.67177	0.00129657	-0.241582	8.06077	-1.3	0.199386	0.513486	-5.53908	0.463287	ENSG00000157551.12_KCNJ15	ENSG00000157551	Exacerbate	d56_d14_IBD
KIAA0355	9710	0.830182	2.84e-06	0.010558	4.46973	0.170615	0.865195	0.946663	-6.4199	0.948255	ENSG00000166398.8_KIAA0355	ENSG00000166398	Renormalize	d56_d14_IBD
KIAA0586	9786	0.782197	0.02136	0.0236692	4.95818	0.337822	0.73687	0.887727	-6.39808	0.888861	ENSG00000100578.10_KIAA0586	ENSG00000100578	Renormalize	d56_d14_IBD
KIAA0753	9851	0.857115	0.0475116	-0.00471993	4.19953	-0.0842782	0.933162	0.972249	-6.41581	0.974586	ENSG00000198920.5_KIAA0753	ENSG00000198920	Exacerbate	d56_d14_IBD
KIAA0930	23313	1.28712	4.34e-05	-0.270562	6.21417	-2.53641	0.0142702	0.154573	-3.43468	0.087951	ENSG00000100364.13_KIAA0930	ENSG00000100364	Exacerbate	d56_d14_IBD
KIAA1147	57189	0.789546	0.0110087	0.248068	5.4756	2.68493	0.00973513	0.122357	-3.10689	0.0673949	ENSG00000257093.2_KIAA1147	ENSG00000257093	Renormalize	d56_d14_IBD
KIF1B	23095	1.54515	0.0375298	-0.0599328	6.16938	-0.468619	0.641318	0.837505	-6.33618	0.837364	ENSG00000054523.12_KIF1B	ENSG00000054523	Exacerbate	d56_d14_IBD
KIF3C	3797	1.24907	0.00211784	-0.219851	2.59738	-1.69616	0.0958903	0.373217	-4.83922	0.300548	ENSG00000084731.9_KIF3C	ENSG00000084731	Exacerbate	d56_d14_IBD
KLF12	11278	0.63785	3.84e-05	0.357595	6.45003	2.91703	0.00522367	0.0833694	-2.52999	0.0438227	ENSG00000118922.12_KLF12	ENSG00000118922	Renormalize	d56_d14_IBD
KLHL2	11275	1.59339	0.0106833	-0.282296	5.46326	-2.10076	0.0405735	0.261224	-4.35391	0.175431	ENSG00000109466.9_KLHL2	ENSG00000109466	Exacerbate	d56_d14_IBD
KLHL24	54800	0.802433	0.000747777	-0.0272495	5.64772	-0.600023	0.551121	0.789855	-6.27891	0.78394	ENSG00000114796.10_KLHL24	ENSG00000114796	Exacerbate	d56_d14_IBD
KMT2A	4297	0.829697	0.0464379	0.179097	7.35322	2.21794	0.0309926	0.230055	-4.0722	0.147326	ENSG00000118058.16_KMT2A	ENSG00000118058	Renormalize	d56_d14_IBD
KMT2E	55904	0.843145	0.015467	0.0712783	7.471	1.01421	0.315222	0.623924	-5.8905	0.594839	ENSG00000005483.15_KMT2E	ENSG00000005483	Renormalize	d56_d14_IBD
KRBOX4	55634	0.814435	0.0251457	0.0903357	2.38279	1.23023	0.224198	0.539729	-5.45314	0.495038	ENSG00000147121.11_KRBOX4	ENSG00000147121	Renormalize	d56_d14_IBD
KREMEN1	83999	2.28601	4.03e-08	-0.310468	6.2963	-1.3501	0.182884	0.493072	-5.54664	0.44095	ENSG00000183762.8_KREMEN1	ENSG00000183762	Exacerbate	d56_d14_IBD
LAMTOR1	55004	1.27918	3.18e-06	-0.297591	5.62683	-2.6127	0.0117439	0.137916	-3.27361	0.0766949	ENSG00000149357.5_LAMTOR1	ENSG00000149357	Exacerbate	d56_d14_IBD
LAMTOR5	10542	1.21431	0.000550898	-0.34586	3.66137	-3.60777	0.000697706	0.0206341	-0.637429	0.0105244	ENSG00000134248.9_LAMTOR5	ENSG00000134248	Exacerbate	d56_d14_IBD
LARS	51520	0.790624	0.0141945	0.173335	5.40207	2.31378	0.0247032	0.205271	-3.92823	0.126596	ENSG00000133706.13_LARS	ENSG00000133706	Renormalize	d56_d14_IBD
LCLAT1	253558	0.766894	0.0149715	0.140017	3.5232	1.86291	0.0681799	0.325824	-4.69112	0.243848	ENSG00000172954.9_LCLAT1	ENSG00000172954	Renormalize	d56_d14_IBD
LEF1	51176	0.717289	0.0272323	0.233246	6.16574	1.39043	0.170374	0.479295	-5.50246	0.423063	ENSG00000138795.5_LEF1	ENSG00000138795	Renormalize	d56_d14_IBD
LEPROTL1	23484	0.740153	0.00408869	0.203764	6.03989	2.94388	0.00485156	0.0798892	-2.47433	0.0417078	ENSG00000104660.13_LEPROTL1	ENSG00000104660	Renormalize	d56_d14_IBD
LETMD1	25875	0.826076	0.00234893	0.00418341	4.12075	0.0770923	0.938849	0.97517	-6.40894	0.97695	ENSG00000050426.11_LETMD1	ENSG00000050426	Renormalize	d56_d14_IBD
LGALS12	85329	1.48842	0.0123512	0.150469	2.55135	0.822329	0.414679	0.698005	-5.87518	0.682994	ENSG00000133317.10_LGALS12	ENSG00000133317	Renormalize	d56_d14_IBD
LHFPL2	10184	1.38837	0.000350963	-0.0271421	5.52955	-0.183125	0.855419	0.942655	-6.43944	0.943868	ENSG00000145685.9_LHFPL2	ENSG00000145685	Exacerbate	d56_d14_IBD
LILRA5	353514	2.1247	5.53e-05	-0.185519	7.43738	-0.985163	0.329147	0.635825	-5.91335	0.608853	ENSG00000187116.9_LILRA5	ENSG00000187116	Exacerbate	d56_d14_IBD
LILRA6	79168	1.3153	0.0172505	-0.188379	5.52578	-1.33235	0.188608	0.498905	-5.58857	0.448526	ENSG00000244482.5_LILRA6	ENSG00000244482	Exacerbate	d56_d14_IBD
LIMK1	3984	1.34291	1.64e-05	-0.131791	5.09223	-1.04231	0.302135	0.611761	-5.92112	0.581557	ENSG00000106683.10_LIMK1	ENSG00000106683	Exacerbate	d56_d14_IBD
LIMK2	3985	1.62935	2.5e-05	-0.158781	8.04779	-1.017	0.313906	0.622803	-5.8562	0.593542	ENSG00000182541.13_LIMK2	ENSG00000182541	Exacerbate	d56_d14_IBD
LIN7A	8825	1.39547	0.0236061	-0.148032	5.94324	-1.10782	0.273083	0.58657	-5.84901	0.550937	ENSG00000111052.3_LIN7A	ENSG00000111052	Exacerbate	d56_d14_IBD
LINC00266-1	140849	1.62696	0.00140958	-0.334629	-3.45397	-0.998718	0.322598	0.630373	-4.8347	0.60218	ENSG00000149656.4_LINC00266-1	ENSG00000149656	Exacerbate	d56_d14_IBD
LINC00910	100130581	0.833481	0.0015128	0.139108	1.80828	1.39543	0.168871	0.477132	-5.16067	0.420853	ENSG00000188825.9_LINC00910	ENSG00000188825	Renormalize	d56_d14_IBD
LMNB1	4001	1.54388	7.15e-07	-0.205173	6.15099	-1.39055	0.170339	0.479295	-5.50109	0.423019	ENSG00000113368.7_LMNB1	ENSG00000113368	Exacerbate	d56_d14_IBD
LNPEP	4012	0.753362	0.00151542	0.171964	7.69861	2.97632	0.00443504	0.0757371	-2.34217	0.0391959	ENSG00000113441.11_LNPEP	ENSG00000113441	Renormalize	d56_d14_IBD
LNX2	222484	0.836427	0.0144739	-0.248035	4.08512	-2.30143	0.0254439	0.207897	-3.89926	0.129217	ENSG00000139517.6_LNX2	ENSG00000139517	Exacerbate	d56_d14_IBD
LPCAT2	54947	1.44575	0.00136021	-0.0481797	7.06205	-0.430152	0.668878	0.852824	-6.31995	0.853256	ENSG00000087253.7_LPCAT2	ENSG00000087253	Exacerbate	d56_d14_IBD
LRBA	987	0.771261	0.00157211	0.199364	6.96059	2.66188	0.010339	0.126796	-3.12711	0.0703121	ENSG00000198589.6_LRBA	ENSG00000198589	Renormalize	d56_d14_IBD
LRG1	116844	1.3799	0.00187102	-0.332476	6.27479	-1.61669	0.112052	0.399113	-5.17416	0.330533	ENSG00000171236.9_LRG1	ENSG00000171236	Exacerbate	d56_d14_IBD
LRP10	26020	1.32662	0.00226183	-0.395769	8.47203	-3.04963	0.00361332	0.0671059	-2.12818	0.0340306	ENSG00000197324.4_LRP10	ENSG00000197324	Exacerbate	d56_d14_IBD
LRPAP1	4043	1.50027	5.94e-06	-0.133439	5.69202	-1.47153	0.14723	0.44931	-5.40104	0.388349	ENSG00000163956.6_LRPAP1	ENSG00000163956	Exacerbate	d56_d14_IBD
LSM10	84967	1.27114	0.000442463	-0.17718	2.70231	-1.79518	0.0784904	0.346071	-4.70199	0.266259	ENSG00000181817.5_LSM10	ENSG00000181817	Exacerbate	d56_d14_IBD
LTB4R	1241	1.36446	0.00120149	-0.14334	5.52994	-1.22224	0.227179	0.54249	-5.72545	0.498854	ENSG00000213903.4_LTB4R	ENSG00000213903	Exacerbate	d56_d14_IBD
LTBR	4055	1.15837	0.0462601	-0.257542	5.40289	-2.55602	0.0135774	0.149396	-3.40244	0.0849405	ENSG00000111321.6_LTBR	ENSG00000111321	Exacerbate	d56_d14_IBD
LUZP1	7798	0.882314	0.0146141	0.212368	4.51992	3.34399	0.00154512	0.0365565	-1.42368	0.0185266	ENSG00000169641.9_LUZP1	ENSG00000169641	Renormalize	d56_d14_IBD
LY6G6F	259215	1.23769	0.00180885	-0.218968	-0.566969	-0.847223	0.400789	0.689207	-5.31472	0.671828	ENSG00000204424.8_LY6G6F	ENSG00000204424	Exacerbate	d56_d14_IBD
LY9	4063	0.731277	0.000111065	0.167437	4.71416	1.89689	0.0634543	0.316768	-4.7196	0.233105	ENSG00000122224.12_LY9	ENSG00000122224	Renormalize	d56_d14_IBD
LYPLA1	10434	1.21341	0.00641669	-0.0690132	5.50096	-0.951066	0.346011	0.650277	-6.01194	0.624613	ENSG00000120992.13_LYPLA1	ENSG00000120992	Exacerbate	d56_d14_IBD
MAF1	84232	1.463	0.00370138	-0.872357	7.08933	-5.30255	2.41935e-06	0.000355062	4.64822	0.00018333	ENSG00000179632.5_MAF1	ENSG00000179632	Exacerbate	d56_d14_IBD
MAFG	4097	1.22527	6.82e-05	-0.24872	3.99526	-2.44386	0.0179922	0.17377	-3.60074	0.102647	ENSG00000197063.6_MAFG	ENSG00000197063	Exacerbate	d56_d14_IBD
MAGED1	9500	0.771309	4.01e-06	0.154702	2.90758	1.7495	0.0861579	0.358883	-4.80639	0.28201	ENSG00000179222.12_MAGED1	ENSG00000179222	Renormalize	d56_d14_IBD
MAGEE1	57692	0.858577	0.00233594	0.377044	0.82591	2.59277	0.012361	0.141858	-2.93218	0.0794932	ENSG00000198934.3_MAGEE1	ENSG00000198934	Renormalize	d56_d14_IBD
MALAT1	378938	0.842154	0.0397969	0.0537747	12.8496	0.675196	0.50257	0.758011	-5.85562	0.749669	ENSG00000251562.3_MALAT1	ENSG00000251562	Renormalize	d56_d14_IBD
MALT1	10892	0.730333	0.000956353	0.186725	5.75053	2.50707	0.0153667	0.159903	-3.50968	0.0923705	ENSG00000172175.8_MALT1	ENSG00000172175	Renormalize	d56_d14_IBD
MAP1LC3B2	643246	1.24393	7.47e-05	-0.377652	-1.59655	-1.41499	0.163087	0.470695	-4.6293	0.412499	ENSG00000171471.5_MAP1LC3B2	ENSG00000171471	Exacerbate	d56_d14_IBD
MAP2K2	5605	1.27893	0.0195403	-0.388482	5.6524	-3.43042	0.00119478	0.0307663	-1.19934	0.0154273	ENSG00000126934.9_MAP2K2	ENSG00000126934	Exacerbate	d56_d14_IBD
MAP2K5	5607	0.827898	0.0487812	0.12686	2.74847	1.98583	0.0523849	0.291587	-4.38252	0.207044	ENSG00000137764.15_MAP2K5	ENSG00000137764	Renormalize	d56_d14_IBD
MAP2K6	5608	1.38277	0.0410242	0.0284705	3.80211	0.280881	0.779926	0.909239	-6.34773	0.910041	ENSG00000108984.9_MAP2K6	ENSG00000108984	Renormalize	d56_d14_IBD
MAP4K1	11184	0.803907	0.00442357	0.13778	4.5214	1.4125	0.163814	0.471536	-5.46487	0.413628	ENSG00000104814.8_MAP4K1	ENSG00000104814	Renormalize	d56_d14_IBD
MAPK3	5595	1.23385	0.0192717	-0.211968	4.95631	-1.69498	0.0961149	0.37357	-5.06339	0.300917	ENSG00000102882.7_MAPK3	ENSG00000102882	Exacerbate	d56_d14_IBD
MAT2A	4144	0.821516	0.00271455	0.021592	5.31104	0.380189	0.705368	0.872115	-6.38721	0.873064	ENSG00000168906.8_MAT2A	ENSG00000168906	Renormalize	d56_d14_IBD
MAX	4149	1.18347	0.035998	-0.147826	7.34484	-2.03526	0.0469833	0.278068	-4.42754	0.192912	ENSG00000125952.14_MAX	ENSG00000125952	Exacerbate	d56_d14_IBD
MBOAT2	129642	1.55217	9.06e-05	-0.439051	6.09219	-3.63242	0.000646777	0.019333	-0.625829	0.00993566	ENSG00000143797.7_MBOAT2	ENSG00000143797	Exacerbate	d56_d14_IBD
MCOLN1	57192	1.32345	0.0020764	-0.820574	4.24542	-4.78842	1.45944e-05	0.00109564	2.94924	0.000656601	ENSG00000090674.11_MCOLN1	ENSG00000090674	Exacerbate	d56_d14_IBD
MCTP1	79772	1.35921	0.000810715	-0.0308976	6.21173	-0.31962	0.750549	0.89499	-6.39254	0.895732	ENSG00000175471.15_MCTP1	ENSG00000175471	Exacerbate	d56_d14_IBD
MDM4	4194	0.856805	0.00902135	0.0709824	7.39115	1.15804	0.252185	0.567666	-5.74015	0.528221	ENSG00000198625.8_MDM4	ENSG00000198625	Renormalize	d56_d14_IBD
MED14	9282	0.817452	0.00287661	0.0858337	5.05583	1.52342	0.133768	0.432074	-5.32884	0.367854	ENSG00000180182.5_MED14	ENSG00000180182	Renormalize	d56_d14_IBD
MED17	9440	0.824923	0.00487501	0.0710607	4.8758	1.72504	0.0905143	0.365094	-5.01589	0.290232	ENSG00000042429.6_MED17	ENSG00000042429	Renormalize	d56_d14_IBD
MEIS3P2	257468	1.17548	0.000134928	-1.08862	-2.16309	-3.59805	0.000718828	0.0210673	-0.926436	0.0107406	ENSG00000188013.5_MEIS3P2	ENSG00000188013	Exacerbate	d56_d14_IBD
METAP1	23173	0.808328	0.0212414	0.132693	4.22236	2.5422	0.0140624	0.153258	-3.40217	0.0870412	ENSG00000164024.7_METAP1	ENSG00000164024	Renormalize	d56_d14_IBD
METRNL	284207	1.2556	0.0171325	-0.176619	4.01869	-1.36776	0.177323	0.487092	-5.49421	0.433288	ENSG00000176845.8_METRNL	ENSG00000176845	Exacerbate	d56_d14_IBD
METTL10	399818	0.768047	0.0253049	0.0483548	2.42656	0.612222	0.543083	0.784262	-6.00376	0.777976	ENSG00000203791.9_METTL10	ENSG00000203791	Renormalize	d56_d14_IBD
METTL2B	55798	0.825294	0.00325102	0.115033	3.4009	1.66244	0.102496	0.38474	-5.008	0.31292	ENSG00000165055.10_METTL2B	ENSG00000165055	Renormalize	d56_d14_IBD
METTL9	51108	1.45753	6.69e-06	-0.626837	6.83937	-4.90046	9.90865e-06	0.000855783	3.31029	0.000497386	ENSG00000197006.9_METTL9	ENSG00000197006	Exacerbate	d56_d14_IBD
MFSD2B	388931	1.33322	0.0172477	-1.05938	3.70528	-4.83302	1.25135e-05	0.000988867	3.11516	0.000589739	ENSG00000205639.5_MFSD2B	ENSG00000205639	Exacerbate	d56_d14_IBD
MFSD8	256471	0.74379	0.000107582	0.0317315	3.89336	0.573643	0.568705	0.800343	-6.22558	0.795358	ENSG00000164073.5_MFSD8	ENSG00000164073	Renormalize	d56_d14_IBD
MGAT4A	11320	0.663943	0.00137513	0.21965	6.79302	2.77546	0.00766322	0.107302	-2.86585	0.0573464	ENSG00000071073.7_MGAT4A	ENSG00000071073	Renormalize	d56_d14_IBD
MICU1	10367	1.24714	0.00888332	-0.0788834	5.70204	-1.06633	0.291246	0.603019	-5.89665	0.570187	ENSG00000107745.12_MICU1	ENSG00000107745	Exacerbate	d56_d14_IBD
MID2	11043	0.805304	0.0211136	0.338592	0.957028	2.51516	0.015057	0.158425	-3.11073	0.0911655	ENSG00000080561.9_MID2	ENSG00000080561	Renormalize	d56_d14_IBD
MIIP	60672	1.2478	2.17e-07	-0.578531	4.19912	-3.2049	0.00232033	0.0494978	-1.77852	0.0249008	ENSG00000116691.6_MIIP	ENSG00000116691	Exacerbate	d56_d14_IBD
MINA	84864	0.829408	0.0351821	0.188317	3.29834	2.16532	0.0350161	0.243317	-4.11121	0.159705	ENSG00000170854.12_MINA	ENSG00000170854	Renormalize	d56_d14_IBD
MKRN2	23609	0.8939	0.00805793	0.0352147	4.04516	0.75804	0.45188	0.722911	-6.123	0.711999	ENSG00000075975.11_MKRN2	ENSG00000075975	Renormalize	d56_d14_IBD
MMP9	4318	2.79124	0.00215801	-0.709754	5.19777	-2.26239	0.0279177	0.21832	-4.0266	0.137435	ENSG00000100985.7_MMP9	ENSG00000100985	Exacerbate	d56_d14_IBD
MON2	23041	0.857233	0.0136996	0.062593	6.38593	1.15542	0.253249	0.56831	-5.78413	0.529256	ENSG00000061987.10_MON2	ENSG00000061987	Renormalize	d56_d14_IBD
MPHOSPH8	54737	0.808473	4.12e-05	0.0505164	5.42131	0.791275	0.432411	0.710098	-6.14934	0.69722	ENSG00000196199.9_MPHOSPH8	ENSG00000196199	Renormalize	d56_d14_IBD
MPP1	4354	1.47554	0.00110307	-1.07737	8.99338	-5.81561	3.86192e-07	0.000125635	6.39195	4.69175e-05	ENSG00000130830.9_MPP1	ENSG00000130830	Exacerbate	d56_d14_IBD
MPRIP	23164	0.800226	0.00100141	0.195936	6.14214	2.38932	0.0205759	0.185592	-3.75797	0.112039	ENSG00000133030.15_MPRIP	ENSG00000133030	Renormalize	d56_d14_IBD
MRPS30	10884	0.784868	0.0295623	0.267813	4.82397	2.7928	0.00731614	0.104389	-2.84683	0.0555153	ENSG00000112996.5_MRPS30	ENSG00000112996	Renormalize	d56_d14_IBD
MSL2	55167	0.870031	0.0343599	0.090867	6.2947	1.48088	0.144729	0.446564	-5.37509	0.384794	ENSG00000174579.3_MSL2	ENSG00000174579	Renormalize	d56_d14_IBD
MSRB1	51734	1.5543	1.26e-06	-0.299673	6.65872	-1.69146	0.0967894	0.374633	-5.04692	0.302198	ENSG00000198736.7_MSRB1	ENSG00000198736	Exacerbate	d56_d14_IBD
MTMR2	8898	0.788101	0.0133334	0.129842	3.06538	1.61607	0.112186	0.399371	-5.03632	0.330795	ENSG00000087053.14_MTMR2	ENSG00000087053	Renormalize	d56_d14_IBD
MTR	4548	0.798083	0.0013071	0.146126	5.51867	2.16338	0.0351722	0.243845	-4.23207	0.160216	ENSG00000116984.8_MTR	ENSG00000116984	Renormalize	d56_d14_IBD
MXD3	83463	1.16322	0.00123181	-0.0695075	5.25823	-0.586677	0.559982	0.795587	-6.28749	0.789868	ENSG00000213347.6_MXD3	ENSG00000213347	Exacerbate	d56_d14_IBD
MXI1	4601	1.49441	0.000562653	-1.28763	9.08858	-6.88966	7.74452e-09	3.48213e-05	10.071	2.23949e-06	ENSG00000119950.16_MXI1	ENSG00000119950	Exacerbate	d56_d14_IBD
MYC	4609	0.756526	0.00241439	0.0558657	4.84092	0.503335	0.616873	0.823964	-6.32719	0.823384	ENSG00000136997.10_MYC	ENSG00000136997	Renormalize	d56_d14_IBD
MYO9A	4649	0.770611	0.000344815	0.136394	5.35158	1.7302	0.089581	0.362912	-5.01236	0.288425	ENSG00000066933.11_MYO9A	ENSG00000066933	Renormalize	d56_d14_IBD
NAA15	80155	0.704172	0.0165805	0.163543	5.08645	1.96724	0.0545496	0.296437	-4.60287	0.212201	ENSG00000164134.8_NAA15	ENSG00000164134	Renormalize	d56_d14_IBD
NAA38	84316	1.11073	0.00956602	0.122344	4.58477	1.64964	0.1051	0.389639	-5.12336	0.3178	ENSG00000128534.3_NAA38	ENSG00000128534	Renormalize	d56_d14_IBD
NAA50	80218	0.826585	0.00379752	-0.0291192	5.88245	-0.666565	0.508023	0.761732	-6.23351	0.753277	ENSG00000121579.7_NAA50	ENSG00000121579	Exacerbate	d56_d14_IBD
NANS	54187	1.18324	0.0221518	-0.304487	4.14554	-4.44373	4.71457e-05	0.00250746	1.84407	0.00151313	ENSG00000095380.10_NANS	ENSG00000095380	Exacerbate	d56_d14_IBD
NARS2	79731	0.807861	0.0318887	0.10684	2.08975	1.1725	0.246387	0.562721	-5.47487	0.521617	ENSG00000137513.5_NARS2	ENSG00000137513	Renormalize	d56_d14_IBD
NCBP1	4686	0.764517	0.0043	0.140978	4.85821	2.58721	0.0125387	0.143286	-3.32841	0.0803091	ENSG00000136937.8_NCBP1	ENSG00000136937	Renormalize	d56_d14_IBD
NCF4	4689	1.60333	5.04e-07	-0.276576	7.15927	-1.77265	0.0821973	0.353083	-4.89742	0.274172	ENSG00000100365.10_NCF4	ENSG00000100365	Exacerbate	d56_d14_IBD
NCR3LG1	374383	0.727517	6.21e-07	0.355638	1.6256	2.91241	0.00529033	0.0842267	-2.28476	0.0442362	ENSG00000188211.4_NCR3LG1	ENSG00000188211	Renormalize	d56_d14_IBD
NDUFA2	4695	1.22618	0.0235833	-0.402056	2.95828	-2.69705	0.00943059	0.120538	-2.92244	0.0660145	ENSG00000131495.4_NDUFA2	ENSG00000131495	Exacerbate	d56_d14_IBD
NEDD4L	23327	1.31096	0.0393857	-0.944257	3.91767	-5.4117	1.64218e-06	0.000291397	5.02333	0.000139465	ENSG00000049759.12_NEDD4L	ENSG00000049759	Exacerbate	d56_d14_IBD
NELL2	4753	0.654577	0.00437218	0.34305	4.18993	1.96958	0.0542733	0.295911	-4.55673	0.211538	ENSG00000184613.6_NELL2	ENSG00000184613	Renormalize	d56_d14_IBD
NEU1	4758	1.22086	0.0296402	-0.112519	4.75886	-1.30181	0.198772	0.512663	-5.62067	0.462408	ENSG00000204386.6_NEU1	ENSG00000204386	Exacerbate	d56_d14_IBD
NFATC3	4775	0.749846	3.16e-06	-0.0914455	6.981	-1.30221	0.198634	0.51256	-5.5905	0.462279	ENSG00000072736.14_NFATC3	ENSG00000072736	Exacerbate	d56_d14_IBD
NFE2	4778	1.71789	2.28e-09	-0.767812	8.55333	-5.03061	6.29866e-06	0.000645084	3.7626	0.000362131	ENSG00000123405.9_NFE2	ENSG00000123405	Exacerbate	d56_d14_IBD
NFX1	4799	0.782118	8.33e-06	0.0270511	4.99838	0.525201	0.601696	0.816198	-6.31914	0.814967	ENSG00000086102.14_NFX1	ENSG00000086102	Renormalize	d56_d14_IBD
NGFRAP1	27018	1.28359	0.0189984	-0.437547	3.4509	-3.04433	0.00366758	0.0675349	-2.12521	0.0343593	ENSG00000166681.9_NGFRAP1	ENSG00000166681	Exacerbate	d56_d14_IBD
NHLRC2	374354	0.748679	0.0259496	0.0876914	4.71668	1.3198	0.192735	0.504761	-5.59657	0.454044	ENSG00000196865.4_NHLRC2	ENSG00000196865	Renormalize	d56_d14_IBD
NIPAL3	57185	0.797893	0.00621212	0.172784	4.64816	1.97343	0.0538212	0.29526	-4.58112	0.210486	ENSG00000001461.12_NIPAL3	ENSG00000001461	Renormalize	d56_d14_IBD
NKTR	4820	0.75031	5.57e-05	0.11652	7.40323	1.53141	0.131786	0.428578	-5.25967	0.36448	ENSG00000114857.13_NKTR	ENSG00000114857	Renormalize	d56_d14_IBD
NLRC4	58484	1.86892	0.000331506	-0.257039	5.64654	-1.98568	0.0524023	0.291587	-4.56771	0.207074	ENSG00000091106.14_NLRC4	ENSG00000091106	Exacerbate	d56_d14_IBD
NMT2	9397	0.776116	0.00739578	0.296256	3.31199	3.07764	0.00333878	0.0637667	-2.04182	0.0322056	ENSG00000152465.13_NMT2	ENSG00000152465	Renormalize	d56_d14_IBD
NONO	4841	0.851807	0.0177693	0.0474458	6.87832	0.909186	0.367485	0.666943	-6.01387	0.644037	ENSG00000147140.10_NONO	ENSG00000147140	Renormalize	d56_d14_IBD
NOP10	55505	1.44544	1.1e-05	-0.359069	4.83003	-2.86859	0.0059628	0.0914999	-2.65395	0.0481207	ENSG00000182117.4_NOP10	ENSG00000182117	Exacerbate	d56_d14_IBD
NPAT	4863	0.702104	8.09e-05	0.0932976	6.10743	1.37907	0.17383	0.48304	-5.51998	0.428055	ENSG00000149308.11_NPAT	ENSG00000149308	Renormalize	d56_d14_IBD
NPHP3	27031	0.812979	0.0236495	-0.0859223	4.23564	-1.23492	0.22246	0.538067	-5.67344	0.493058	ENSG00000113971.14_NPHP3	ENSG00000113971	Exacerbate	d56_d14_IBD
NQO2	4835	1.71026	0.000538097	-0.274704	4.34341	-1.95259	0.0563101	0.299977	-4.6011	0.216461	ENSG00000124588.15_NQO2	ENSG00000124588	Exacerbate	d56_d14_IBD
NR3C2	4306	0.763555	0.00542091	0.252285	3.70058	1.79578	0.0783931	0.345954	-4.82408	0.26606	ENSG00000151623.10_NR3C2	ENSG00000151623	Renormalize	d56_d14_IBD
NSUN6	221078	0.691341	0.03967	0.132715	2.79547	1.63369	0.10842	0.394435	-4.96775	0.324069	ENSG00000241058.1_NSUN6	ENSG00000241058	Renormalize	d56_d14_IBD
NT5DC1	221294	0.799187	0.0317569	0.0791093	3.51048	1.1257	0.265508	0.579433	-5.7298	0.542835	ENSG00000178425.9_NT5DC1	ENSG00000178425	Renormalize	d56_d14_IBD
NUCB1	4924	1.43911	3.36e-08	-0.504366	7.24272	-4.02369	0.000188128	0.00758691	0.550196	0.00412978	ENSG00000104805.11_NUCB1	ENSG00000104805	Exacerbate	d56_d14_IBD
NUP155	9631	0.788409	0.00146531	0.164213	4.78764	2.568	0.0131695	0.147229	-3.36911	0.0831603	ENSG00000113569.11_NUP155	ENSG00000113569	Renormalize	d56_d14_IBD
NUP160	23279	0.818435	0.00405837	0.157187	4.47983	2.69471	0.00948856	0.120735	-3.06701	0.0663101	ENSG00000030066.9_NUP160	ENSG00000030066	Renormalize	d56_d14_IBD
NUP205	23165	0.789968	0.00377321	0.212428	5.18331	3.45594	0.00110671	0.0289958	-1.12934	0.0145942	ENSG00000155561.10_NUP205	ENSG00000155561	Renormalize	d56_d14_IBD
NUP43	348995	0.754432	0.0451449	0.157273	4.56771	2.52111	0.0148329	0.157043	-3.4674	0.0901896	ENSG00000120253.9_NUP43	ENSG00000120253	Renormalize	d56_d14_IBD
OFD1	8481	0.782334	0.0417519	0.111803	4.9542	1.66737	0.101508	0.382907	-5.10759	0.31101	ENSG00000046651.10_OFD1	ENSG00000046651	Renormalize	d56_d14_IBD
OGFOD1	55239	0.806435	0.00426986	0.161542	3.8601	2.24366	0.0291785	0.223347	-4.01162	0.141517	ENSG00000087263.12_OGFOD1	ENSG00000087263	Renormalize	d56_d14_IBD
OGT	8473	0.806518	6.8e-05	0.106782	8.91681	1.80887	0.0763067	0.341612	-4.75261	0.261502	ENSG00000147162.9_OGT	ENSG00000147162	Renormalize	d56_d14_IBD
OSCAR	126014	1.27919	8.93e-07	-0.217468	4.6252	-1.59299	0.117279	0.406954	-5.21088	0.339557	ENSG00000170909.9_OSCAR	ENSG00000170909	Exacerbate	d56_d14_IBD
OSGEPL1	64172	0.752462	0.00524243	0.189299	1.66616	1.58293	0.119557	0.41041	-4.87433	0.34345	ENSG00000128694.7_OSGEPL1	ENSG00000128694	Renormalize	d56_d14_IBD
OSM	5008	1.57687	6.43e-05	-0.327662	2.86241	-1.44374	0.154865	0.458905	-5.25196	0.400036	ENSG00000099985.3_OSM	ENSG00000099985	Exacerbate	d56_d14_IBD
OXER1	165140	1.24263	0.011249	-0.0951269	2.17468	-0.584659	0.561328	0.795809	-5.9796	0.790723	ENSG00000162881.5_OXER1	ENSG00000162881	Exacerbate	d56_d14_IBD
PABPC1	26986	0.858307	0.0078633	-0.195112	8.6261	-2.12378	0.0385089	0.255035	-4.2007	0.169758	ENSG00000070756.9_PABPC1	ENSG00000070756	Exacerbate	d56_d14_IBD
PABPC3	5042	0.824884	0.0346486	-0.128948	-2.08977	-0.655598	0.515	0.766472	-5.20123	0.758229	ENSG00000151846.7_PABPC3	ENSG00000151846	Exacerbate	d56_d14_IBD
PADI2	11240	1.68033	0.00370181	-0.201899	7.37631	-1.18654	0.240852	0.556939	-5.70964	0.51506	ENSG00000117115.8_PADI2	ENSG00000117115	Exacerbate	d56_d14_IBD
PAQR8	85315	0.820577	0.0282114	0.242085	4.06568	2.86439	0.0060314	0.0920407	-2.63879	0.0485198	ENSG00000170915.8_PAQR8	ENSG00000170915	Renormalize	d56_d14_IBD
PARN	5073	0.832027	0.000309724	-0.0325159	4.96317	-0.529186	0.598949	0.814923	-6.31255	0.813538	ENSG00000140694.12_PARN	ENSG00000140694	Exacerbate	d56_d14_IBD
PARP15	165631	0.707021	0.00189866	0.192884	5.18242	1.68783	0.0974883	0.375557	-5.07887	0.303497	ENSG00000173200.8_PARP15	ENSG00000173200	Renormalize	d56_d14_IBD
PASK	23178	0.816905	0.000584559	0.179293	3.32223	1.46726	0.148383	0.451277	-5.28125	0.390301	ENSG00000115687.9_PASK	ENSG00000115687	Renormalize	d56_d14_IBD
PBX1	5087	1.39203	0.000282995	-1.04017	4.63964	-5.90299	2.81711e-07	0.00010271	6.68852	3.72795e-05	ENSG00000185630.13_PBX1	ENSG00000185630	Exacerbate	d56_d14_IBD
PCED1B	91523	0.757709	0.00320372	0.192356	3.85932	1.69842	0.0954604	0.372957	-4.99722	0.299781	ENSG00000179715.8_PCED1B	ENSG00000179715	Renormalize	d56_d14_IBD
PCID2	55795	0.785671	0.000746095	0.0880432	4.06401	1.16083	0.251061	0.567155	-5.74836	0.526884	ENSG00000126226.16_PCID2	ENSG00000126226	Renormalize	d56_d14_IBD
PCM1	5108	0.778446	0.00304024	-0.0368714	7.23907	-0.510998	0.611535	0.821085	-6.27734	0.820542	ENSG00000078674.13_PCM1	ENSG00000078674	Exacerbate	d56_d14_IBD
PCYT1B	9468	1.2759	0.00329378	-0.571886	2.76629	-2.90811	0.00535307	0.0848105	-2.39719	0.0445984	ENSG00000102230.8_PCYT1B	ENSG00000102230	Exacerbate	d56_d14_IBD
PDCD7	10081	0.881599	0.0080308	0.210064	3.37322	2.59701	0.0122274	0.141139	-3.20759	0.0789546	ENSG00000090470.10_PDCD7	ENSG00000090470	Renormalize	d56_d14_IBD
PDE4DIP	9659	0.808036	0.000547446	0.215886	5.47974	2.53809	0.0142097	0.154002	-3.44279	0.0876742	ENSG00000178104.15_PDE4DIP	ENSG00000178104	Renormalize	d56_d14_IBD
PDE8A	5151	0.838223	0.00356486	0.0458728	3.56313	0.609977	0.544558	0.785198	-6.17262	0.77923	ENSG00000073417.10_PDE8A	ENSG00000073417	Renormalize	d56_d14_IBD
PFKFB3	5209	2.22613	0.000138963	-0.324697	6.0891	-1.74554	0.0868517	0.360031	-4.97521	0.283243	ENSG00000170525.14_PFKFB3	ENSG00000170525	Exacerbate	d56_d14_IBD
PGD	5226	1.63902	3.47e-06	-0.297819	7.09913	-2.13061	0.0379143	0.252835	-4.25426	0.168059	ENSG00000142657.16_PGD	ENSG00000142657	Exacerbate	d56_d14_IBD
PGLYRP1	8993	1.70977	4.06e-07	-0.643699	3.30933	-2.69477	0.00948717	0.120735	-2.96727	0.0663101	ENSG00000008438.4_PGLYRP1	ENSG00000008438	Exacerbate	d56_d14_IBD
PGM1	5236	1.30263	0.000597458	-0.0928017	3.69714	-0.916664	0.363589	0.664307	-5.95683	0.640576	ENSG00000079739.11_PGM1	ENSG00000079739	Exacerbate	d56_d14_IBD
PGS1	9489	1.36891	0.00270747	-0.192617	6.91848	-1.46312	0.149508	0.452613	-5.37587	0.391983	ENSG00000087157.14_PGS1	ENSG00000087157	Exacerbate	d56_d14_IBD
PHC1	1911	0.830142	0.00386091	0.196383	1.72376	1.83736	0.0719255	0.333665	-4.49141	0.252374	ENSG00000111752.6_PHC1	ENSG00000111752	Renormalize	d56_d14_IBD
PHC3	80012	0.821339	0.00618773	-0.0147619	7.08977	-0.203364	0.839652	0.935884	-6.39297	0.93707	ENSG00000173889.10_PHC3	ENSG00000173889	Exacerbate	d56_d14_IBD
PHF3	23469	0.795335	0.0284824	0.0971771	7.88372	1.42607	0.159879	0.466211	-5.38633	0.407778	ENSG00000118482.7_PHF3	ENSG00000118482	Renormalize	d56_d14_IBD
PHTF1	10745	1.50117	0.00288898	-0.133819	4.49545	-1.08673	0.282214	0.593721	-5.85649	0.560342	ENSG00000116793.11_PHTF1	ENSG00000116793	Exacerbate	d56_d14_IBD
PIGU	128869	0.802708	0.00226634	0.127507	2.33536	1.48798	0.142851	0.443533	-5.11802	0.381907	ENSG00000101464.6_PIGU	ENSG00000101464	Renormalize	d56_d14_IBD
PIK3R4	30849	0.805269	7.42e-06	0.0804298	4.95909	2.242	0.0292932	0.223698	-4.0729	0.141891	ENSG00000196455.3_PIK3R4	ENSG00000196455	Renormalize	d56_d14_IBD
PIM3	415116	1.23749	5.4e-05	-0.289948	4.88511	-1.8318	0.0727647	0.335362	-4.83629	0.254313	ENSG00000198355.4_PIM3	ENSG00000198355	Exacerbate	d56_d14_IBD
PINK1	65018	1.51275	4.36e-07	-0.931684	7.18972	-5.12329	4.55265e-06	0.000525818	4.05052	0.000285291	ENSG00000158828.5_PINK1	ENSG00000158828	Exacerbate	d56_d14_IBD
PITPNC1	26207	0.80662	0.00187238	0.122352	5.06999	1.62276	0.110744	0.397722	-5.18037	0.328172	ENSG00000154217.10_PITPNC1	ENSG00000154217	Renormalize	d56_d14_IBD
PKM	5315	1.24252	0.0318935	-0.0581469	8.48922	-0.624476	0.53507	0.779843	-6.1489	0.77305	ENSG00000067225.13_PKM	ENSG00000067225	Exacerbate	d56_d14_IBD
PLBD1	79887	1.40468	0.0164319	-0.216068	7.31679	-1.5285	0.132505	0.429824	-5.26621	0.365744	ENSG00000121316.6_PLBD1	ENSG00000121316	Exacerbate	d56_d14_IBD
PLEK2	26499	1.73417	0.00199961	-1.18228	4.26573	-5.40639	1.6735e-06	0.000294279	5.00084	0.000141816	ENSG00000100558.4_PLEK2	ENSG00000100558	Exacerbate	d56_d14_IBD
PLIN3	10226	1.4931	7.6e-05	-0.277583	5.03407	-1.82776	0.0733784	0.336654	-4.84638	0.255664	ENSG00000105355.4_PLIN3	ENSG00000105355	Exacerbate	d56_d14_IBD
PLP2	5355	1.37024	0.000193059	-0.112542	6.17713	-1.14708	0.256647	0.571858	-5.79895	0.533162	ENSG00000102007.6_PLP2	ENSG00000102007	Exacerbate	d56_d14_IBD
PMS2P1	5379	0.797016	0.0182577	0.0224202	0.766335	0.240544	0.810863	0.92354	-5.86398	0.924398	ENSG00000078319.7_PMS2P1	ENSG00000078319	Renormalize	d56_d14_IBD
PMS2P4	5382	0.755154	1.09e-05	-0.0336252	0.0731687	-0.242146	0.809628	0.923012	-5.73382	0.923863	ENSG00000067601.6_PMS2P4	ENSG00000067601	Exacerbate	d56_d14_IBD
PNPLA1	285848	1.28203	0.0295402	-0.135835	1.55851	-0.795236	0.430124	0.708847	-5.74102	0.6957	ENSG00000180316.7_PNPLA1	ENSG00000180316	Exacerbate	d56_d14_IBD
PNPLA2	57104	1.441	6.79e-05	-0.751785	5.77481	-4.02163	0.000189379	0.00762162	0.515392	0.00414947	ENSG00000177666.11_PNPLA2	ENSG00000177666	Exacerbate	d56_d14_IBD
PNPLA6	10908	1.25961	0.0323416	-0.241332	5.28339	-1.77249	0.0822255	0.353126	-4.94279	0.274243	ENSG00000032444.11_PNPLA6	ENSG00000032444	Exacerbate	d56_d14_IBD
POLR2B	5431	0.811947	0.0124013	0.0610764	6.31694	1.36109	0.179407	0.489211	-5.53776	0.436186	ENSG00000047315.10_POLR2B	ENSG00000047315	Renormalize	d56_d14_IBD
PPAPDC2	403313	0.826133	0.0457089	0.112741	2.85059	1.28712	0.203805	0.51764	-5.45792	0.469073	ENSG00000205808.4_PPAPDC2	ENSG00000205808	Renormalize	d56_d14_IBD
PPM1M	132160	1.24186	0.0364922	-0.157428	5.53821	-1.65224	0.104566	0.388431	-5.13545	0.316733	ENSG00000164088.13_PPM1M	ENSG00000164088	Exacerbate	d56_d14_IBD
PPP1R3B	79660	1.42555	0.00021214	-0.154783	7.40288	-1.21902	0.228389	0.543239	-5.66957	0.500142	ENSG00000173281.4_PPP1R3B	ENSG00000173281	Exacerbate	d56_d14_IBD
PPP3CC	5533	0.711954	0.00116127	0.185001	4.26631	2.09515	0.0410906	0.262193	-4.33433	0.176831	ENSG00000120910.10_PPP3CC	ENSG00000120910	Renormalize	d56_d14_IBD
PPP6R3	55291	0.86753	0.0075224	0.0478172	7.16819	1.11636	0.269447	0.583991	-5.79814	0.547325	ENSG00000110075.10_PPP6R3	ENSG00000110075	Renormalize	d56_d14_IBD
PQLC1	80148	1.53783	5.17e-05	-0.495328	4.63944	-2.90823	0.00535133	0.0848105	-2.5581	0.0445871	ENSG00000122490.14_PQLC1	ENSG00000122490	Exacerbate	d56_d14_IBD
PRDM2	7799	0.857713	0.00164771	0.0332138	6.56034	0.59137	0.556858	0.793672	-6.25953	0.787634	ENSG00000116731.18_PRDM2	ENSG00000116731	Renormalize	d56_d14_IBD
PRDX5	25824	1.26536	0.00225486	-0.724098	5.62337	-3.84717	0.000330741	0.0115487	-0.00619564	0.00613176	ENSG00000126432.9_PRDX5	ENSG00000126432	Exacerbate	d56_d14_IBD
PRELID1	27166	1.17852	0.0486354	-0.113653	6.15128	-1.44416	0.154748	0.458895	-5.43035	0.399883	ENSG00000169230.5_PRELID1	ENSG00000169230	Exacerbate	d56_d14_IBD
PREPL	9581	0.709447	0.000644058	0.156125	4.77798	1.90752	0.062034	0.313608	-4.70403	0.229849	ENSG00000138078.11_PREPL	ENSG00000138078	Renormalize	d56_d14_IBD
PRKCD	5580	1.32514	0.00371101	-0.138634	5.80431	-1.28438	0.204753	0.518702	-5.64662	0.470415	ENSG00000163932.9_PRKCD	ENSG00000163932	Exacerbate	d56_d14_IBD
PRKCQ	5588	0.742952	0.00779728	0.268225	5.02885	2.67681	0.00994408	0.123866	-3.12435	0.0684008	ENSG00000065675.10_PRKCQ	ENSG00000065675	Renormalize	d56_d14_IBD
PROK2	60675	1.73656	3.73e-05	-0.437025	5.95028	-2.17336	0.0343726	0.241461	-4.20501	0.157724	ENSG00000163421.4_PROK2	ENSG00000163421	Exacerbate	d56_d14_IBD
PRPF4B	8899	0.765761	0.00712667	0.115044	6.4912	1.80839	0.0763828	0.341759	-4.86142	0.261696	ENSG00000112739.12_PRPF4B	ENSG00000112739	Renormalize	d56_d14_IBD
PRPS1	5631	0.7958	0.0176232	0.127992	3.58142	1.81329	0.075613	0.340529	-4.7809	0.260007	ENSG00000147224.6_PRPS1	ENSG00000147224	Renormalize	d56_d14_IBD
PRR3	80742	0.886745	0.0447581	0.167608	2.61416	2.58357	0.0126559	0.144025	-3.15459	0.0808574	ENSG00000204576.7_PRR3	ENSG00000204576	Renormalize	d56_d14_IBD
PSENEN	55851	1.256	4.71e-05	-0.144594	3.1651	-0.745454	0.459384	0.728409	-6.02866	0.71796	ENSG00000205155.3_PSENEN	ENSG00000205155	Exacerbate	d56_d14_IBD
PSMB10	5699	1.30369	0.0409005	0.0676613	4.4885	0.482366	0.631589	0.832179	-6.32309	0.832203	ENSG00000205220.7_PSMB10	ENSG00000205220	Renormalize	d56_d14_IBD
PSTPIP2	9050	2.03128	2.45e-06	-0.0481446	6.47004	-0.327532	0.744593	0.891146	-6.38069	0.892487	ENSG00000152229.14_PSTPIP2	ENSG00000152229	Exacerbate	d56_d14_IBD
PTCH1	5727	0.767071	0.0156308	0.259687	3.24884	2.1706	0.034592	0.242066	-4.09321	0.158399	ENSG00000185920.11_PTCH1	ENSG00000185920	Renormalize	d56_d14_IBD
PTGER4	5734	0.841176	0.00137224	0.017441	5.73618	0.238572	0.812384	0.92417	-6.42716	0.925206	ENSG00000171522.5_PTGER4	ENSG00000171522	Renormalize	d56_d14_IBD
PTK2B	2185	1.20657	0.00825837	-0.152312	7.9637	-1.64692	0.10566	0.390957	-5.06149	0.318941	ENSG00000120899.13_PTK2B	ENSG00000120899	Exacerbate	d56_d14_IBD
PUM2	23369	0.860237	0.0173874	-0.013491	6.85085	-0.245995	0.806664	0.922016	-6.3918	0.922538	ENSG00000055917.11_PUM2	ENSG00000055917	Exacerbate	d56_d14_IBD
PYCARD	29108	1.36173	7.65e-06	-0.275322	4.75312	-1.69683	0.095763	0.373217	-5.05462	0.300314	ENSG00000103490.13_PYCARD	ENSG00000103490	Exacerbate	d56_d14_IBD
PYGL	5836	1.74093	1.87e-05	-0.338945	7.74657	-2.11861	0.0389645	0.256099	-4.251	0.170954	ENSG00000100504.12_PYGL	ENSG00000100504	Exacerbate	d56_d14_IBD
QPCT	25797	1.58465	0.00142302	-0.266133	5.90355	-1.60101	0.115489	0.404781	-5.20776	0.336594	ENSG00000115828.11_QPCT	ENSG00000115828	Exacerbate	d56_d14_IBD
QRICH1	54870	0.821928	0.000271095	0.062081	5.92703	1.38681	0.171469	0.4806	-5.51365	0.424626	ENSG00000198218.6_QRICH1	ENSG00000198218	Renormalize	d56_d14_IBD
RAB20	55647	1.25932	0.00304483	-0.130881	3.5196	-0.692657	0.491635	0.751113	-6.11479	0.742223	ENSG00000139832.3_RAB20	ENSG00000139832	Exacerbate	d56_d14_IBD
RAB24	53917	1.33968	0.00129442	-0.194298	3.97859	-1.31519	0.194269	0.507451	-5.54981	0.45624	ENSG00000169228.9_RAB24	ENSG00000169228	Exacerbate	d56_d14_IBD
RAB31	11031	1.37968	0.0200686	-0.195638	7.09441	-1.76721	0.0831152	0.354374	-4.90851	0.276226	ENSG00000168461.8_RAB31	ENSG00000168461	Exacerbate	d56_d14_IBD
RAB32	10981	1.31314	7.48e-05	-0.259325	3.94177	-2.32669	0.0239494	0.201631	-3.8441	0.124095	ENSG00000118508.4_RAB32	ENSG00000118508	Exacerbate	d56_d14_IBD
RABAC1	10567	1.27533	3.08e-05	-0.0303458	3.3035	-0.229287	0.819554	0.927373	-6.29902	0.92868	ENSG00000105404.6_RABAC1	ENSG00000105404	Exacerbate	d56_d14_IBD
RABEP1	9135	0.814352	0.0209791	0.0470596	5.60538	0.898544	0.373075	0.670611	-6.059	0.648879	ENSG00000029725.12_RABEP1	ENSG00000029725	Renormalize	d56_d14_IBD
RABL2B	11158	0.856943	0.00300147	0.0581401	2.19968	0.630908	0.530889	0.777308	-5.9574	0.770136	ENSG00000079974.13_RABL2B	ENSG00000079974	Renormalize	d56_d14_IBD
RAD23A	5886	1.41209	0.0193533	-0.917227	7.18935	-5.1192	4.61841e-06	0.000530275	4.03645	0.000288623	ENSG00000179262.5_RAD23A	ENSG00000179262	Exacerbate	d56_d14_IBD
RAD23B	5887	1.16604	0.0128553	-0.188121	6.51969	-2.54326	0.0140248	0.153018	-3.41294	0.0868829	ENSG00000119318.8_RAD23B	ENSG00000119318	Exacerbate	d56_d14_IBD
RALB	5899	1.40989	0.00871514	-0.211998	6.75006	-1.52795	0.13264	0.42996	-5.29266	0.365952	ENSG00000144118.9_RALB	ENSG00000144118	Exacerbate	d56_d14_IBD
RALGAPA1	253959	0.723465	0.000296041	0.1516	4.59455	1.86189	0.0683254	0.325824	-4.77698	0.244138	ENSG00000174373.11_RALGAPA1	ENSG00000174373	Renormalize	d56_d14_IBD
RALGAPB	57148	0.873022	0.0183739	0.0747035	6.53455	1.40069	0.1673	0.475818	-5.47719	0.418585	ENSG00000170471.10_RALGAPB	ENSG00000170471	Renormalize	d56_d14_IBD
RASGRF2	5924	0.727913	0.00154371	0.286068	3.84548	2.20433	0.0319922	0.23248	-4.08714	0.150464	ENSG00000113319.7_RASGRF2	ENSG00000113319	Renormalize	d56_d14_IBD
RASGRP1	10125	0.711236	0.000282657	0.294313	6.2156	2.50353	0.015504	0.160203	-3.50794	0.0928983	ENSG00000172575.7_RASGRP1	ENSG00000172575	Renormalize	d56_d14_IBD
RBM25	58517	0.828097	0.00432928	0.0858446	6.86406	1.24663	0.218171	0.532953	-5.66124	0.487528	ENSG00000119707.9_RBM25	ENSG00000119707	Renormalize	d56_d14_IBD
RBM26	64062	0.79228	0.00125558	0.0902123	6.39681	1.42319	0.160709	0.467284	-5.45211	0.409051	ENSG00000139746.11_RBM26	ENSG00000139746	Renormalize	d56_d14_IBD
RBM27	54439	0.835931	0.0183727	0.0962438	5.97513	2.01917	0.0486865	0.283168	-4.50184	0.197351	ENSG00000091009.6_RBM27	ENSG00000091009	Renormalize	d56_d14_IBD
RBM4B	83759	0.883154	0.0413297	0.0370839	2.98877	0.665504	0.508696	0.761795	-6.06138	0.753715	ENSG00000173914.7_RBM4B	ENSG00000173914	Renormalize	d56_d14_IBD
RBP7	116362	1.32277	0.00536257	-0.426253	1.67693	-2.75414	0.00811093	0.110944	-2.64532	0.0595264	ENSG00000162444.11_RBP7	ENSG00000162444	Exacerbate	d56_d14_IBD
RCAN3	11123	0.756812	0.000127466	0.263438	5.7508	1.97063	0.0541502	0.29557	-4.59398	0.211229	ENSG00000117602.7_RCAN3	ENSG00000117602	Renormalize	d56_d14_IBD
RCBTB2	1102	1.25052	0.00828834	-0.156974	5.51386	-1.70706	0.0938313	0.370356	-5.04897	0.29671	ENSG00000136161.8_RCBTB2	ENSG00000136161	Exacerbate	d56_d14_IBD
RECK	8434	0.867596	0.0128088	0.170854	2.2698	2.07188	0.0432988	0.269499	-4.15627	0.183131	ENSG00000122707.7_RECK	ENSG00000122707	Renormalize	d56_d14_IBD
REPS1	85021	0.793855	0.000657702	0.130318	4.87316	2.1414	0.0369917	0.250133	-4.27068	0.165493	ENSG00000135597.14_REPS1	ENSG00000135597	Renormalize	d56_d14_IBD
REST	5978	0.852852	0.000494042	0.136741	6.38709	2.57197	0.0130367	0.146496	-3.35115	0.0825868	ENSG00000084093.11_REST	ENSG00000084093	Renormalize	d56_d14_IBD
RFTN1	23180	0.835581	0.00614067	0.227841	4.95458	2.50007	0.0156393	0.160919	-3.52535	0.0934053	ENSG00000131378.9_RFTN1	ENSG00000131378	Renormalize	d56_d14_IBD
RFX7	64864	0.759958	0.000180726	0.229198	5.03152	2.64387	0.0108344	0.130945	-3.20103	0.0726366	ENSG00000181827.10_RFX7	ENSG00000181827	Renormalize	d56_d14_IBD
RGL4	266747	1.18151	0.018647	-0.38896	3.58644	-2.23983	0.029443	0.224141	-3.98454	0.14236	ENSG00000159496.10_RGL4	ENSG00000159496	Exacerbate	d56_d14_IBD
RGS14	10636	1.1865	0.0194722	-0.091551	6.06747	-0.799326	0.427771	0.707298	-6.13316	0.693887	ENSG00000169220.13_RGS14	ENSG00000169220	Exacerbate	d56_d14_IBD
RGS19	10287	1.17168	0.000705734	-0.0918583	6.07183	-1.05975	0.294198	0.605241	-5.89584	0.57334	ENSG00000171700.9_RGS19	ENSG00000171700	Exacerbate	d56_d14_IBD
RIF1	55183	0.720358	0.0364766	0.158959	6.56831	2.26606	0.0276766	0.217563	-4.00417	0.136586	ENSG00000080345.12_RIF1	ENSG00000080345	Renormalize	d56_d14_IBD
RILP	83547	1.33969	0.00517925	-0.973661	5.1027	-5.14447	4.22617e-06	0.000515566	4.10654	0.000272202	ENSG00000167705.7_RILP	ENSG00000167705	Exacerbate	d56_d14_IBD
RNF10	9921	1.41357	0.00693037	-1.13068	9.31649	-6.39245	4.76164e-08	5.89041e-05	8.35748	9.45192e-06	ENSG00000022840.11_RNF10	ENSG00000022840	Exacerbate	d56_d14_IBD
RNGTT	8732	0.801225	0.00162708	0.146695	4.72231	2.71616	0.00896837	0.117407	-3.02623	0.0638222	ENSG00000111880.11_RNGTT	ENSG00000111880	Renormalize	d56_d14_IBD
ROPN1L	83853	1.84619	1.39e-06	-0.275058	2.65808	-2.05864	0.0446006	0.272659	-4.23275	0.186769	ENSG00000145491.7_ROPN1L	ENSG00000145491	Exacerbate	d56_d14_IBD
RPIA	22934	1.41127	0.0252392	-1.07025	5.23877	-5.59835	8.43326e-07	0.000203221	5.64196	8.64088e-05	ENSG00000153574.8_RPIA	ENSG00000153574	Exacerbate	d56_d14_IBD
RPL28	6158	0.814462	0.00119917	-0.0418408	7.1572	-0.451787	0.653318	0.844948	-6.30602	0.84452	ENSG00000108107.8_RPL28	ENSG00000108107	Exacerbate	d56_d14_IBD
RPRD2	23248	0.803501	0.000160863	0.173702	5.43955	2.99563	0.00420309	0.0732502	-2.3518	0.0378357	ENSG00000163125.11_RPRD2	ENSG00000163125	Renormalize	d56_d14_IBD
RPTOR	57521	0.830885	0.00775251	0.130623	4.52213	1.44122	0.155572	0.459934	-5.42822	0.401154	ENSG00000141564.9_RPTOR	ENSG00000141564	Renormalize	d56_d14_IBD
RRN3P1	730092	0.735242	9.64e-05	0.13144	1.9132	1.08164	0.284449	0.595343	-5.53767	0.562666	ENSG00000248124.3_RRN3P1	ENSG00000248124	Renormalize	d56_d14_IBD
RTN4IP1	84816	0.801892	0.0160633	0.019302	1.10932	0.201368	0.841204	0.936702	-5.94321	0.937751	ENSG00000130347.8_RTN4IP1	ENSG00000130347	Renormalize	d56_d14_IBD
RTTN	25914	0.780428	0.00043214	0.123013	3.80292	1.62368	0.110546	0.397302	-5.11017	0.327809	ENSG00000176225.8_RTTN	ENSG00000176225	Renormalize	d56_d14_IBD
RXRA	6256	1.23454	0.00524337	-0.420325	7.27233	-3.34204	0.00155407	0.0366795	-1.40412	0.0185888	ENSG00000186350.8_RXRA	ENSG00000186350	Exacerbate	d56_d14_IBD
S100A12	6283	2.95731	2.85e-05	-0.634203	5.44355	-2.36456	0.0218546	0.191681	-3.81053	0.116626	ENSG00000163221.7_S100A12	ENSG00000163221	Exacerbate	d56_d14_IBD
S100A4	6275	1.22664	0.00401961	-0.0860992	7.14974	-0.768701	0.44558	0.718319	-6.11761	0.707319	ENSG00000196154.7_S100A4	ENSG00000196154	Exacerbate	d56_d14_IBD
S100A6	6277	1.39398	6.81e-08	-0.367919	7.6604	-2.3813	0.0209825	0.187526	-3.72409	0.113554	ENSG00000197956.5_S100A6	ENSG00000197956	Exacerbate	d56_d14_IBD
S100A8	6279	1.98967	0.000624291	-0.487722	7.7466	-1.74841	0.0863495	0.359372	-4.91872	0.282321	ENSG00000143546.5_S100A8	ENSG00000143546	Exacerbate	d56_d14_IBD
S100A9	6280	1.66475	9.36e-06	-0.470444	10.7204	-2.28061	0.0267382	0.214103	-3.79263	0.133694	ENSG00000163220.10_S100A9	ENSG00000163220	Exacerbate	d56_d14_IBD
S1PR1	1901	0.783372	0.016348	0.280899	6.03461	2.57835	0.0128259	0.144979	-3.34459	0.0816087	ENSG00000170989.8_S1PR1	ENSG00000170989	Renormalize	d56_d14_IBD
SATB1	6304	0.786602	0.019973	0.115153	6.84105	1.69054	0.0969654	0.37486	-5.04161	0.302545	ENSG00000182568.12_SATB1	ENSG00000182568	Renormalize	d56_d14_IBD
SCAF4	57466	0.800859	0.000264929	0.0328965	4.66064	0.53574	0.594443	0.812366	-6.30245	0.810799	ENSG00000156304.10_SCAF4	ENSG00000156304	Renormalize	d56_d14_IBD
SCAF8	22828	0.855614	6.18e-05	-0.0492519	6.24709	-0.921618	0.361023	0.661734	-6.02577	0.638072	ENSG00000213079.5_SCAF8	ENSG00000213079	Exacerbate	d56_d14_IBD
SCAI	286205	0.749886	0.00727861	0.30795	1.9652	2.70658	0.00919745	0.118734	-2.80096	0.0648847	ENSG00000173611.12_SCAI	ENSG00000173611	Renormalize	d56_d14_IBD
SCARF1	8578	1.22819	0.0290501	-0.184985	5.42803	-0.815522	0.418527	0.70132	-6.12571	0.686327	ENSG00000074660.11_SCARF1	ENSG00000074660	Exacerbate	d56_d14_IBD
SCMH1	22955	0.781387	0.000113757	-0.0800696	3.59213	-1.00767	0.31832	0.626339	-5.84699	0.597843	ENSG00000010803.12_SCMH1	ENSG00000010803	Exacerbate	d56_d14_IBD
SCPEP1	59342	1.27034	0.0306348	-0.0736277	5.7126	-0.778045	0.440101	0.714907	-6.15564	0.703276	ENSG00000121064.8_SCPEP1	ENSG00000121064	Exacerbate	d56_d14_IBD
SEC23IP	11196	0.851605	0.0256504	0.0771906	4.86821	1.6162	0.112158	0.399371	-5.18686	0.330756	ENSG00000107651.8_SEC23IP	ENSG00000107651	Renormalize	d56_d14_IBD
SEC63	11231	0.794095	0.000516431	0.0828787	4.13809	1.31308	0.194972	0.508358	-5.57151	0.45731	ENSG00000025796.9_SEC63	ENSG00000025796	Renormalize	d56_d14_IBD
SECISBP2	79048	0.845311	0.0213982	-0.124985	6.48043	-2.15043	0.0362343	0.247206	-4.23935	0.16332	ENSG00000187742.10_SECISBP2	ENSG00000187742	Exacerbate	d56_d14_IBD
SECTM1	6398	1.44428	0.0136745	-0.117064	7.31567	-0.802345	0.426039	0.706386	-6.08269	0.69243	ENSG00000141574.3_SECTM1	ENSG00000141574	Exacerbate	d56_d14_IBD
SEMA4A	64218	1.4641	6.09e-05	-0.22675	6.38427	-1.60518	0.114566	0.403308	-5.19081	0.335137	ENSG00000196189.8_SEMA4A	ENSG00000196189	Exacerbate	d56_d14_IBD
SENP5	205564	0.82532	0.0294463	0.058383	5.84658	1.5711	0.12228	0.414373	-5.25521	0.348191	ENSG00000119231.6_SENP5	ENSG00000119231	Renormalize	d56_d14_IBD
SEPHS2	22928	1.16533	0.00451875	-0.0655506	3.19351	-0.801511	0.426517	0.706386	-5.99404	0.692841	ENSG00000179918.15_SEPHS2	ENSG00000179918	Exacerbate	d56_d14_IBD
SEPT6	23157	0.780631	0.00256132	0.14051	7.0081	1.91756	0.0607174	0.310584	-4.65329	0.226614	ENSG00000125354.18_SEPT6	ENSG00000125354	Renormalize	d56_d14_IBD
SEPT8	23176	0.862432	9.68e-05	0.0393479	1.85964	0.474012	0.637494	0.835481	-5.98184	0.835323	ENSG00000164402.9_SEPT8	ENSG00000164402	Renormalize	d56_d14_IBD
SETX	23064	0.813947	0.0283636	0.097516	8.78598	1.79784	0.0780618	0.345154	-4.77846	0.265281	ENSG00000107290.9_SETX	ENSG00000107290	Renormalize	d56_d14_IBD
SF1	7536	0.86767	0.000229176	-0.00847242	6.69889	-0.18389	0.854821	0.942297	-6.41199	0.943539	ENSG00000168066.16_SF1	ENSG00000168066	Exacerbate	d56_d14_IBD
SF3B1	23451	0.798387	0.0100238	0.0257092	9.03694	0.486472	0.628695	0.830558	-6.19457	0.830439	ENSG00000115524.10_SF3B1	ENSG00000115524	Renormalize	d56_d14_IBD
SFMBT1	51460	0.821845	0.00540747	0.201254	2.83709	2.29108	0.02608	0.211312	-3.80327	0.131392	ENSG00000163935.9_SFMBT1	ENSG00000163935	Renormalize	d56_d14_IBD
SFPQ	6421	0.825502	0.00488669	0.128633	7.19189	2.01814	0.0487966	0.283471	-4.46387	0.197634	ENSG00000116560.6_SFPQ	ENSG00000116560	Renormalize	d56_d14_IBD
SFXN5	94097	1.25058	0.0216942	-0.0762028	3.85991	-0.788194	0.434194	0.711108	-6.08353	0.698684	ENSG00000144040.8_SFXN5	ENSG00000144040	Exacerbate	d56_d14_IBD
SH3BP5L	80851	1.20791	0.0143357	-0.187735	5.44006	-1.78312	0.0804575	0.349987	-4.92566	0.270643	ENSG00000175137.9_SH3BP5L	ENSG00000175137	Exacerbate	d56_d14_IBD
SH3GL1	6455	1.21787	0.00527848	-0.583129	5.13988	-4.04911	0.000173288	0.00706138	0.597116	0.00389379	ENSG00000141985.5_SH3GL1	ENSG00000141985	Exacerbate	d56_d14_IBD
SHKBP1	92799	1.40184	0.000226838	-0.281989	6.81997	-1.79663	0.0782575	0.345499	-4.86994	0.265761	ENSG00000160410.10_SHKBP1	ENSG00000160410	Exacerbate	d56_d14_IBD
SHPRH	257218	0.751242	0.00872127	0.147211	5.77421	1.6766	0.0996779	0.379405	-5.09326	0.307622	ENSG00000146414.11_SHPRH	ENSG00000146414	Renormalize	d56_d14_IBD
SIDT1	54847	0.730278	9.15e-05	0.239782	4.17361	2.49535	0.0158258	0.162069	-3.50324	0.0941398	ENSG00000072858.6_SIDT1	ENSG00000072858	Renormalize	d56_d14_IBD
SIGLEC5	8778	1.69044	1.11e-06	-0.191806	4.27672	-1.07628	0.286817	0.597902	-5.8553	0.565102	ENSG00000105501.7_SIGLEC5	ENSG00000105501	Exacerbate	d56_d14_IBD
SIGLEC9	27180	1.51234	5.91e-05	-0.278987	5.72626	-1.61363	0.112715	0.4001	-5.19241	0.331822	ENSG00000129450.4_SIGLEC9	ENSG00000129450	Exacerbate	d56_d14_IBD
SIN3A	25942	0.844055	0.0050008	0.0435781	6.01274	0.670465	0.505555	0.760417	-6.22796	0.751613	ENSG00000169375.11_SIN3A	ENSG00000169375	Renormalize	d56_d14_IBD
SIRPD	128646	1.39941	0.00259887	-0.123629	2.77281	-1.0562	0.295805	0.606561	-5.71121	0.575117	ENSG00000125900.8_SIRPD	ENSG00000125900	Exacerbate	d56_d14_IBD
SIRT1	23411	0.848488	0.00895654	0.0590231	4.46509	1.1099	0.272196	0.586322	-5.83031	0.550075	ENSG00000096717.7_SIRT1	ENSG00000096717	Renormalize	d56_d14_IBD
SKAP1	8631	0.72241	0.00534918	0.240026	3.75819	2.38944	0.0205698	0.185592	-3.69788	0.112021	ENSG00000141293.11_SKAP1	ENSG00000141293	Renormalize	d56_d14_IBD
SLAMF6	114836	0.667301	0.00120801	0.185512	5.10462	1.92125	0.0602399	0.309322	-4.68532	0.225482	ENSG00000162739.9_SLAMF6	ENSG00000162739	Renormalize	d56_d14_IBD
SLC12A2	6558	0.781678	0.0421199	0.177977	3.40249	2.28887	0.0262178	0.211583	-3.87324	0.131856	ENSG00000064651.9_SLC12A2	ENSG00000064651	Renormalize	d56_d14_IBD
SLC1A5	6510	1.51647	0.0322515	-1.1634	6.52553	-5.27435	2.67331e-06	0.00037457	4.54696	0.000195921	ENSG00000105281.8_SLC1A5	ENSG00000105281	Exacerbate	d56_d14_IBD
SLC20A2	6575	0.877326	0.00156682	0.190819	3.12987	2.87555	0.00585092	0.090423	-2.53	0.047496	ENSG00000168575.5_SLC20A2	ENSG00000168575	Renormalize	d56_d14_IBD
SLC22A4	6583	1.61335	7.38e-05	-0.65797	4.50459	-4.76425	1.58597e-05	0.00115942	2.86165	0.000695394	ENSG00000197208.5_SLC22A4	ENSG00000197208	Exacerbate	d56_d14_IBD
SLC24A3	57419	1.34912	0.0012063	-0.187615	1.76456	-1.05466	0.2965	0.607391	-5.52909	0.575841	ENSG00000185052.7_SLC24A3	ENSG00000185052	Exacerbate	d56_d14_IBD
SLC25A32	81034	0.761738	0.00723371	0.140449	3.48075	1.93898	0.0579885	0.304285	-4.55476	0.220517	ENSG00000164933.7_SLC25A32	ENSG00000164933	Renormalize	d56_d14_IBD
SLC25A37	51312	1.42419	4.04e-05	-1.02411	11.7987	-6.38862	4.82845e-08	5.89041e-05	8.26303	9.5407e-06	ENSG00000147454.9_SLC25A37	ENSG00000147454	Exacerbate	d56_d14_IBD
SLC26A8	116369	2.69602	7.24e-07	-0.310511	3.40456	-1.52118	0.134329	0.432565	-5.2113	0.368728	ENSG00000112053.9_SLC26A8	ENSG00000112053	Exacerbate	d56_d14_IBD
SLC2A1	6513	1.31693	0.043579	-0.757946	5.93077	-3.83127	0.000347786	0.0120362	-0.0516479	0.00636457	ENSG00000117394.15_SLC2A1	ENSG00000117394	Exacerbate	d56_d14_IBD
SLC2A14	144195	1.44124	1.87e-05	-1.08354	0.715726	-3.51437	0.00092775	0.0252211	-0.714166	0.0128567	ENSG00000173262.7_SLC2A14	ENSG00000173262	Exacerbate	d56_d14_IBD
SLC2A3	6515	1.61266	2.91e-05	-0.202868	8.34439	-1.22257	0.227055	0.54226	-5.6185	0.498635	ENSG00000059804.11_SLC2A3	ENSG00000059804	Exacerbate	d56_d14_IBD
SLC30A4	7782	0.838244	0.00238971	0.32683	2.21838	3.21628	0.0022452	0.0483177	-1.58336	0.024315	ENSG00000104154.5_SLC30A4	ENSG00000104154	Renormalize	d56_d14_IBD
SLC37A3	84255	1.86136	0.00038642	-0.192059	4.40392	-1.41088	0.16429	0.472004	-5.46206	0.414305	ENSG00000157800.13_SLC37A3	ENSG00000157800	Exacerbate	d56_d14_IBD
SLC38A1	81539	0.650722	5.4e-06	0.269015	7.11676	2.5763	0.0128933	0.145387	-3.31638	0.0818688	ENSG00000111371.11_SLC38A1	ENSG00000111371	Renormalize	d56_d14_IBD
SLC40A1	30061	1.44489	0.000123611	-0.233095	7.1489	-1.90158	0.0628246	0.314515	-4.67626	0.231515	ENSG00000138449.6_SLC40A1	ENSG00000138449	Exacerbate	d56_d14_IBD
SLC41A1	254428	0.866312	0.000493371	0.177124	3.22205	2.02773	0.0477738	0.280366	-4.36336	0.194981	ENSG00000133065.6_SLC41A1	ENSG00000133065	Renormalize	d56_d14_IBD
SLC4A1	6521	1.74946	0.00750068	-1.33485	9.99045	-6.16081	1.10652e-07	7.44766e-05	7.55314	1.81498e-05	ENSG00000004939.9_SLC4A1	ENSG00000004939	Exacerbate	d56_d14_IBD
SLC4A7	9497	0.679908	0.00547758	0.295789	5.55923	2.81993	0.00680216	0.0997531	-2.78533	0.0527337	ENSG00000033867.12_SLC4A7	ENSG00000033867	Renormalize	d56_d14_IBD
SLC7A11	23657	1.35334	0.0100126	-0.332287	1.42838	-2.26479	0.0277595	0.217606	-3.6703	0.136868	ENSG00000151012.9_SLC7A11	ENSG00000151012	Exacerbate	d56_d14_IBD
SLC9B2	133308	0.819005	0.00281711	-0.0248448	2.31253	-0.256334	0.798714	0.917712	-6.13425	0.918664	ENSG00000164038.10_SLC9B2	ENSG00000164038	Exacerbate	d56_d14_IBD
SMAD3	4088	0.782743	0.000143905	0.190976	5.06808	2.39083	0.0205001	0.185336	-3.76371	0.111782	ENSG00000166949.11_SMAD3	ENSG00000166949	Renormalize	d56_d14_IBD
SMARCA2	6595	0.864012	0.0434966	0.0955945	6.54003	1.86829	0.0674119	0.323892	-4.75768	0.242085	ENSG00000080503.15_SMARCA2	ENSG00000080503	Renormalize	d56_d14_IBD
SMARCC1	6599	0.832222	0.000114424	0.0187668	5.9435	0.436774	0.6641	0.850196	-6.35753	0.850535	ENSG00000173473.6_SMARCC1	ENSG00000173473	Renormalize	d56_d14_IBD
SMARCD3	6604	1.24475	4.62e-05	-0.308189	4.42899	-2.00417	0.0503217	0.286698	-4.50778	0.201671	ENSG00000082014.12_SMARCD3	ENSG00000082014	Exacerbate	d56_d14_IBD
SMCO4	56935	1.36303	0.00992511	-0.163107	2.43784	-1.18658	0.240834	0.556939	-5.51407	0.515047	ENSG00000166002.2_SMCO4	ENSG00000166002	Exacerbate	d56_d14_IBD
SMG1	23049	0.814346	5.44e-05	0.0762905	8.08979	1.35587	0.181053	0.491526	-5.46842	0.438386	ENSG00000157106.12_SMG1	ENSG00000157106	Renormalize	d56_d14_IBD
SMIM5	643008	1.34436	0.000252117	-1.00799	3.82916	-4.00135	0.000202178	0.00800467	0.506096	0.00435414	ENSG00000204323.5_SMIM5	ENSG00000204323	Exacerbate	d56_d14_IBD
SMOX	54498	1.42744	0.0253946	-0.853169	4.61031	-3.99634	0.000205461	0.0081018	0.453838	0.00440249	ENSG00000088826.13_SMOX	ENSG00000088826	Exacerbate	d56_d14_IBD
SNORA71C	677839	1.39744	3.26e-06	-0.0947621	-1.31619	-0.41296	0.681349	0.858611	-5.45846	0.859682	ENSG00000201512.1_SNORA71C	ENSG00000201512	Exacerbate	d56_d14_IBD
SNRPA1	6627	0.693902	0.000415148	0.0171158	2.29593	0.218183	0.828148	0.93066	-6.14336	0.932297	ENSG00000131876.12_SNRPA1	ENSG00000131876	Renormalize	d56_d14_IBD
SNX18	112574	1.25416	0.00238738	-0.0693615	6.57989	-0.958366	0.342354	0.646959	-5.98068	0.621166	ENSG00000178996.8_SNX18	ENSG00000178996	Exacerbate	d56_d14_IBD
SNX20	124460	1.21114	0.00620191	0.1024	7.31873	1.29068	0.202575	0.516668	-5.58615	0.467365	ENSG00000167208.10_SNX20	ENSG00000167208	Renormalize	d56_d14_IBD
SNX3	8724	1.40834	0.000152667	-1.04975	7.77096	-6.80115	1.07038e-08	3.48213e-05	9.79154	2.8884e-06	ENSG00000112335.10_SNX3	ENSG00000112335	Exacerbate	d56_d14_IBD
SOCS3	9021	1.60194	4.59e-07	-0.383387	6.38907	-1.6621	0.102565	0.38474	-5.09789	0.313035	ENSG00000184557.3_SOCS3	ENSG00000184557	Exacerbate	d56_d14_IBD
SON	6651	0.850799	0.00165164	0.128569	8.05211	2.49592	0.0158029	0.161971	-3.45679	0.0940658	ENSG00000159140.13_SON	ENSG00000159140	Renormalize	d56_d14_IBD
SP4	6671	0.783001	0.0114363	0.224737	5.6614	3.02501	0.00387187	0.069534	-2.27548	0.0356598	ENSG00000105866.9_SP4	ENSG00000105866	Renormalize	d56_d14_IBD
SPINT2	10653	1.13464	0.0325068	-0.0922375	4.21355	-0.992358	0.32566	0.633313	-5.93481	0.605367	ENSG00000167642.8_SPINT2	ENSG00000167642	Exacerbate	d56_d14_IBD
SPRYD4	283377	0.865491	0.0236747	0.156648	2.10648	1.57125	0.122245	0.414325	-4.97125	0.348164	ENSG00000176422.10_SPRYD4	ENSG00000176422	Renormalize	d56_d14_IBD
SPTB	6710	1.6636	6.24e-05	-1.45765	7.62691	-6.81045	1.0346e-08	3.48213e-05	9.82512	2.81129e-06	ENSG00000070182.13_SPTB	ENSG00000070182	Exacerbate	d56_d14_IBD
SQRDL	58472	1.40798	1.21e-05	-0.112469	5.3475	-0.988684	0.327438	0.634876	-5.97655	0.607164	ENSG00000137767.9_SQRDL	ENSG00000137767	Exacerbate	d56_d14_IBD
SRA1	10011	1.23311	0.00808711	-0.117844	4.41516	-1.37976	0.173617	0.48304	-5.50409	0.42776	ENSG00000213523.5_SRA1	ENSG00000213523	Exacerbate	d56_d14_IBD
SRPK1	6732	1.67465	2.01e-05	-0.200992	6.56542	-1.53982	0.129722	0.425234	-5.28195	0.360939	ENSG00000096063.10_SRPK1	ENSG00000096063	Exacerbate	d56_d14_IBD
SRRM1	10250	0.840219	0.000608689	0.0749027	6.00844	1.27232	0.20897	0.523488	-5.65794	0.475954	ENSG00000133226.12_SRRM1	ENSG00000133226	Renormalize	d56_d14_IBD
SRSF1	6426	0.825312	0.0167481	0.00189317	6.6066	0.0548248	0.95649	0.982773	-6.43054	0.983419	ENSG00000136450.8_SRSF1	ENSG00000136450	Renormalize	d56_d14_IBD
SRSF5	6430	0.777372	1.32e-05	0.031026	6.91513	0.583325	0.562219	0.796386	-6.25146	0.791218	ENSG00000100650.11_SRSF5	ENSG00000100650	Renormalize	d56_d14_IBD
SSBP2	23635	0.780106	0.00105802	0.139991	4.76978	1.95427	0.0561057	0.299467	-4.61957	0.215977	ENSG00000145687.11_SSBP2	ENSG00000145687	Renormalize	d56_d14_IBD
ST3GAL2	6483	1.30929	1.29e-05	-0.239571	6.27421	-1.99097	0.0517996	0.290456	-4.54675	0.20558	ENSG00000157350.8_ST3GAL2	ENSG00000157350	Exacerbate	d56_d14_IBD
ST3GAL4	6484	1.58871	2.66e-07	-0.410003	3.91346	-2.20078	0.0322569	0.233453	-4.0954	0.151182	ENSG00000110080.14_ST3GAL4	ENSG00000110080	Exacerbate	d56_d14_IBD
ST6GAL1	6480	0.737796	2.26e-05	0.195714	6.71194	2.70616	0.0092075	0.118735	-3.03222	0.064936	ENSG00000073849.10_ST6GAL1	ENSG00000073849	Renormalize	d56_d14_IBD
ST6GALNAC4	27090	1.41253	0.0170436	-1.07744	5.44852	-4.4203	5.09991e-05	0.0026253	1.74733	0.00159591	ENSG00000136840.14_ST6GALNAC4	ENSG00000136840	Exacerbate	d56_d14_IBD
STIM2	57620	0.843113	0.0119355	0.205575	5.37102	3.0938	0.00318944	0.0620316	-2.10114	0.0312054	ENSG00000109689.10_STIM2	ENSG00000109689	Renormalize	d56_d14_IBD
STK16	8576	1.21728	0.010927	-0.270513	3.6336	-2.65535	0.0105162	0.128371	-3.09773	0.0712069	ENSG00000115661.9_STK16	ENSG00000115661	Exacerbate	d56_d14_IBD
STOM	2040	1.42297	0.000349119	-0.735583	7.7458	-5.53842	1.04506e-06	0.00022665	5.44959	0.000100816	ENSG00000148175.8_STOM	ENSG00000148175	Exacerbate	d56_d14_IBD
STX10	8677	1.29418	1.43e-05	-0.188564	5.08778	-1.66276	0.102431	0.384714	-5.11585	0.312782	ENSG00000104915.10_STX10	ENSG00000104915	Exacerbate	d56_d14_IBD
STX11	8676	1.36906	0.0147716	-0.0808593	5.9485	-0.678294	0.50062	0.756609	-6.22226	0.748352	ENSG00000135604.9_STX11	ENSG00000135604	Exacerbate	d56_d14_IBD
STXBP2	6813	1.30532	9.22e-05	-0.374288	5.42286	-3.35327	0.00150331	0.0357406	-1.41172	0.0181785	ENSG00000076944.10_STXBP2	ENSG00000076944	Exacerbate	d56_d14_IBD
STYX	6815	0.72416	0.0471394	0.131403	5.19796	1.99475	0.0513723	0.289037	-4.55388	0.204362	ENSG00000198252.7_STYX	ENSG00000198252	Renormalize	d56_d14_IBD
SUPV3L1	6832	0.812762	0.00277162	0.0863383	3.12992	1.37636	0.174662	0.483692	-5.38247	0.4294	ENSG00000156502.9_SUPV3L1	ENSG00000156502	Renormalize	d56_d14_IBD
SYNRG	11276	0.822133	0.00576276	0.0764936	6.38936	1.37116	0.176269	0.485374	-5.52171	0.431756	ENSG00000006114.11_SYNRG	ENSG00000006114	Renormalize	d56_d14_IBD
SYPL1	6856	0.755563	0.0179642	0.0494307	3.45653	0.990453	0.326581	0.633925	-5.86551	0.606308	ENSG00000008282.3_SYPL1	ENSG00000008282	Renormalize	d56_d14_IBD
TADA1	117143	0.813136	0.0030359	0.191383	2.6465	2.32788	0.0238808	0.201499	-3.70685	0.123837	ENSG00000152382.5_TADA1	ENSG00000152382	Renormalize	d56_d14_IBD
TAF2	6873	0.798039	0.00248163	0.0572551	5.20082	1.30102	0.199039	0.51308	-5.63031	0.462808	ENSG00000064313.7_TAF2	ENSG00000064313	Renormalize	d56_d14_IBD
TAF3	83860	0.883039	0.0239474	0.118434	3.34185	1.41783	0.16226	0.469704	-5.3543	0.411328	ENSG00000165632.7_TAF3	ENSG00000165632	Renormalize	d56_d14_IBD
TALDO1	6888	1.333	7.88e-05	-0.437725	8.08812	-3.24415	0.00207074	0.0456194	-1.63876	0.0229522	ENSG00000177156.6_TALDO1	ENSG00000177156	Exacerbate	d56_d14_IBD
TANGO2	128989	1.37329	0.0122465	-0.726445	6.68744	-4.78911	1.45596e-05	0.00109564	2.94344	0.000655567	ENSG00000183597.11_TANGO2	ENSG00000183597	Exacerbate	d56_d14_IBD
TARBP1	6894	0.761786	0.00834231	0.188793	3.89084	2.10053	0.040594	0.261224	-4.29331	0.175461	ENSG00000059588.5_TARBP1	ENSG00000059588	Renormalize	d56_d14_IBD
TAS2R31	259290	0.657059	0.0213263	0.200541	0.737411	1.59233	0.117427	0.407166	-4.73297	0.339833	ENSG00000256436.1_TAS2R31	ENSG00000256436	Renormalize	d56_d14_IBD
TAX1BP3	30851	1.23113	0.0449469	-0.236271	1.59577	-1.84739	0.0704345	0.330166	-4.452	0.249083	ENSG00000213977.3_TAX1BP3	ENSG00000213977	Exacerbate	d56_d14_IBD
TBC1D19	55296	0.701941	0.00229139	0.204141	1.78984	1.63425	0.108301	0.394336	-4.82095	0.323846	ENSG00000109680.6_TBC1D19	ENSG00000109680	Renormalize	d56_d14_IBD
TBCK	93627	0.732158	0.0428928	0.017738	4.7905	0.254166	0.800379	0.918513	-6.41922	0.919408	ENSG00000145348.11_TBCK	ENSG00000145348	Renormalize	d56_d14_IBD
TBP	6908	0.835022	0.000203383	0.0501199	3.09391	0.88895	0.378161	0.673847	-5.9071	0.652954	ENSG00000112592.8_TBP	ENSG00000112592	Renormalize	d56_d14_IBD
TBRG1	84897	0.837129	0.000771894	0.0530245	5.27104	1.29511	0.201054	0.51528	-5.63809	0.465442	ENSG00000154144.8_TBRG1	ENSG00000154144	Renormalize	d56_d14_IBD
TC2N	123036	0.554611	0.0355598	0.297423	6.522	2.55928	0.0134652	0.148406	-3.37555	0.0843929	ENSG00000165929.8_TC2N	ENSG00000165929	Renormalize	d56_d14_IBD
TCEB2	6923	1.36552	0.00466211	-0.884495	5.10145	-4.6305	2.50664e-05	0.00159892	2.42085	0.000972383	ENSG00000103363.10_TCEB2	ENSG00000103363	Exacerbate	d56_d14_IBD
TCERG1	10915	0.780784	0.00120417	0.127409	5.22156	1.51194	0.136657	0.435007	-5.34655	0.372342	ENSG00000113649.7_TCERG1	ENSG00000113649	Renormalize	d56_d14_IBD
TCF12	6938	0.823248	0.0108828	0.107008	5.48657	1.82989	0.0730534	0.336225	-4.84593	0.254992	ENSG00000140262.13_TCF12	ENSG00000140262	Renormalize	d56_d14_IBD
TCTN1	79600	0.826236	0.00127614	0.189012	2.12234	1.40651	0.165575	0.473472	-5.18936	0.416038	ENSG00000204852.11_TCTN1	ENSG00000204852	Renormalize	d56_d14_IBD
TDRKH	11022	0.840048	0.00130398	0.133365	1.77706	1.38794	0.171127	0.480195	-5.1635	0.424094	ENSG00000182134.11_TDRKH	ENSG00000182134	Renormalize	d56_d14_IBD
TECPR2	9895	1.42143	0.0241004	-0.208082	6.75052	-1.55458	0.126167	0.419837	-5.25341	0.354988	ENSG00000196663.11_TECPR2	ENSG00000196663	Exacerbate	d56_d14_IBD
TECR	9524	0.845591	0.046262	0.115473	3.62728	1.58197	0.119776	0.410592	-5.15603	0.343793	ENSG00000099797.7_TECR	ENSG00000099797	Renormalize	d56_d14_IBD
TESPA1	9840	0.65733	0.000389807	0.268781	5.10334	1.95165	0.0564251	0.30018	-4.63008	0.216731	ENSG00000135426.10_TESPA1	ENSG00000135426	Renormalize	d56_d14_IBD
TET1	80312	0.836008	0.0490149	0.155735	2.70028	1.34259	0.18529	0.495613	-5.36085	0.44413	ENSG00000138336.8_TET1	ENSG00000138336	Renormalize	d56_d14_IBD
TEX10	54881	0.779894	0.0207257	0.0931476	3.77303	1.38211	0.172901	0.482122	-5.45119	0.426702	ENSG00000136891.9_TEX10	ENSG00000136891	Renormalize	d56_d14_IBD
TFDP1	7027	1.53219	0.00427825	-1.06725	6.4275	-6.67899	1.67284e-08	4.44678e-05	9.37773	4.10719e-06	ENSG00000198176.8_TFDP1	ENSG00000198176	Exacerbate	d56_d14_IBD
TFE3	7030	1.27192	0.00164582	-0.39182	6.29255	-3.54242	0.000851981	0.0237457	-0.876982	0.0121017	ENSG00000068323.11_TFE3	ENSG00000068323	Exacerbate	d56_d14_IBD
TFPT	29844	1.16132	0.00922668	-0.135121	1.98075	-1.55827	0.12529	0.419013	-4.96042	0.353486	ENSG00000105619.9_TFPT	ENSG00000105619	Exacerbate	d56_d14_IBD
TGFA	7039	1.43476	0.00847949	-0.215098	4.78208	-1.6556	0.103881	0.387048	-5.12212	0.315467	ENSG00000163235.11_TGFA	ENSG00000163235	Exacerbate	d56_d14_IBD
TGFBR2	7048	0.851976	0.00346349	-0.00526244	8.09288	-0.0910637	0.927795	0.96957	-6.35682	0.972627	ENSG00000163513.13_TGFBR2	ENSG00000163513	Exacerbate	d56_d14_IBD
THEM4	117145	0.758436	0.00170191	0.133647	3.00025	1.03859	0.303843	0.613469	-5.75199	0.583266	ENSG00000159445.8_THEM4	ENSG00000159445	Renormalize	d56_d14_IBD
THEMIS	387357	0.651479	0.0339622	0.26469	5.56249	2.05292	0.0451741	0.274204	-4.44417	0.188261	ENSG00000172673.6_THEMIS	ENSG00000172673	Renormalize	d56_d14_IBD
TIMM17B	10245	1.13083	0.0286913	-0.25553	3.54635	-1.93186	0.0588844	0.306395	-4.56827	0.222681	ENSG00000126768.7_TIMM17B	ENSG00000126768	Exacerbate	d56_d14_IBD
TJAP1	93643	0.879609	0.0278407	-0.0390923	3.39693	-0.531848	0.597117	0.813909	-6.19198	0.812515	ENSG00000137221.10_TJAP1	ENSG00000137221	Exacerbate	d56_d14_IBD
TK1	7083	1.2176	0.0149915	-0.626949	0.343245	-2.92884	0.00505694	0.0816556	-2.14557	0.0428568	ENSG00000167900.7_TK1	ENSG00000167900	Exacerbate	d56_d14_IBD
TKT	7086	1.28545	0.00950296	-0.219597	8.18452	-1.88108	0.0656172	0.320917	-4.66616	0.237923	ENSG00000163931.11_TKT	ENSG00000163931	Exacerbate	d56_d14_IBD
TLK2	11011	0.850118	0.000374012	0.0332742	4.8481	0.579532	0.564755	0.797625	-6.28258	0.792831	ENSG00000146872.13_TLK2	ENSG00000146872	Renormalize	d56_d14_IBD
TLR5	7100	2.07782	1.78e-05	-0.317083	5.36581	-1.88735	0.0647514	0.319304	-4.74242	0.23596	ENSG00000187554.7_TLR5	ENSG00000187554	Exacerbate	d56_d14_IBD
TMCO3	55002	1.31052	0.0193975	-0.218132	4.32616	-2.6959	0.00945899	0.120735	-3.05626	0.0661598	ENSG00000150403.13_TMCO3	ENSG00000150403	Exacerbate	d56_d14_IBD
TMEM109	79073	0.830774	0.0240761	0.0875648	3.82641	1.10589	0.273909	0.586842	-5.78652	0.551703	ENSG00000110108.4_TMEM109	ENSG00000110108	Renormalize	d56_d14_IBD
TMEM116	89894	0.732184	9.9e-05	0.0187044	2.45446	0.163295	0.870925	0.949293	-6.17487	0.950422	ENSG00000198270.8_TMEM116	ENSG00000198270	Renormalize	d56_d14_IBD
TMEM120A	83862	1.27263	0.000266844	-0.177289	3.52214	-1.3936	0.169421	0.478294	-5.40584	0.421721	ENSG00000189077.6_TMEM120A	ENSG00000189077	Exacerbate	d56_d14_IBD
TMEM138	51524	0.858366	0.027729	-0.0962801	4.10196	-1.27869	0.206736	0.521124	-5.60537	0.473246	ENSG00000149483.7_TMEM138	ENSG00000149483	Exacerbate	d56_d14_IBD
TMEM150B	284417	1.22674	0.00203591	0.00197427	1.32755	0.00930707	0.99261	0.996695	-6.00161	0.997291	ENSG00000180061.5_TMEM150B	ENSG00000180061	Renormalize	d56_d14_IBD
TMEM185B	79134	1.27646	0.000979371	0.0915758	4.10859	0.946741	0.348189	0.652131	-5.97386	0.626579	ENSG00000226479.3_TMEM185B	ENSG00000226479	Renormalize	d56_d14_IBD
TMEM19	55266	0.803113	0.0163109	0.226272	3.81475	2.60702	0.0119167	0.138949	-3.22868	0.0775251	ENSG00000139291.9_TMEM19	ENSG00000139291	Renormalize	d56_d14_IBD
TMEM194A	23306	0.755589	0.00954856	0.19503	3.74675	2.60231	0.0120621	0.139905	-3.23011	0.0781848	ENSG00000166881.5_TMEM194A	ENSG00000166881	Renormalize	d56_d14_IBD
TMEM209	84928	0.782262	0.0090174	0.118129	3.88587	1.5542	0.126259	0.419837	-5.22064	0.35507	ENSG00000146842.12_TMEM209	ENSG00000146842	Renormalize	d56_d14_IBD
TMEM41A	90407	0.858836	0.0156544	0.100456	3.11253	1.40028	0.167422	0.475915	-5.35108	0.418757	ENSG00000163900.6_TMEM41A	ENSG00000163900	Renormalize	d56_d14_IBD
TMEM63A	9725	0.79393	0.0222492	0.0492283	5.84684	0.791068	0.43253	0.710159	-6.14448	0.697292	ENSG00000196187.7_TMEM63A	ENSG00000196187	Renormalize	d56_d14_IBD
TMOD1	7111	1.74334	0.0120625	-1.25578	5.97094	-6.65554	1.82255e-08	4.44678e-05	9.29713	4.39335e-06	ENSG00000136842.8_TMOD1	ENSG00000136842	Exacerbate	d56_d14_IBD
TNIP1	10318	1.30012	3.18e-07	-0.501866	8.15989	-4.15291	0.000123627	0.00532001	0.966095	0.00304811	ENSG00000145901.10_TNIP1	ENSG00000145901	Exacerbate	d56_d14_IBD
TNRC6C	57690	0.835774	0.0124625	0.0932624	5.24261	1.3362	0.187355	0.497277	-5.58451	0.446872	ENSG00000078687.12_TNRC6C	ENSG00000078687	Renormalize	d56_d14_IBD
TOLLIP	54472	1.18887	0.00113495	-0.454458	4.80089	-3.71883	0.000494874	0.0157249	-0.377293	0.00817443	ENSG00000078902.11_TOLLIP	ENSG00000078902	Exacerbate	d56_d14_IBD
TOM1	10043	1.19855	0.00806849	-0.162641	5.39261	-1.45811	0.15088	0.453843	-5.42288	0.393939	ENSG00000100284.15_TOM1	ENSG00000100284	Exacerbate	d56_d14_IBD
TP53I3	9540	1.21068	0.0169448	-0.137646	1.23993	-0.865104	0.390991	0.683115	-5.62577	0.663708	ENSG00000115129.9_TP53I3	ENSG00000115129	Exacerbate	d56_d14_IBD
TPP2	7174	0.71893	0.000768649	0.182694	5.97179	2.56048	0.0134242	0.148289	-3.38677	0.0842214	ENSG00000134900.7_TPP2	ENSG00000134900	Renormalize	d56_d14_IBD
TRAF1	7185	0.813429	0.0335169	0.20965	5.44357	1.73169	0.0893116	0.362726	-5.009	0.287968	ENSG00000056558.6_TRAF1	ENSG00000056558	Renormalize	d56_d14_IBD
TRAF5	7188	0.70633	2.09e-05	0.196003	4.8968	1.91948	0.060469	0.309789	-4.68479	0.226002	ENSG00000082512.10_TRAF5	ENSG00000082512	Renormalize	d56_d14_IBD
TRAPPC5	126003	1.22914	0.00419108	-0.571086	-2.7615	-1.56579	0.123519	0.416187	-4.37053	0.350322	ENSG00000181029.7_TRAPPC5	ENSG00000181029	Exacerbate	d56_d14_IBD
TRIM25	7706	1.38729	0.0191741	-0.159407	8.08674	-1.25279	0.215937	0.530303	-5.59558	0.484701	ENSG00000121060.10_TRIM25	ENSG00000121060	Exacerbate	d56_d14_IBD
TRIM28	10155	0.880092	0.036342	0.0775527	5.44975	0.788387	0.434083	0.711108	-6.15129	0.698629	ENSG00000130726.7_TRIM28	ENSG00000130726	Renormalize	d56_d14_IBD
TRMT2B	79979	0.851712	0.00636608	0.0755349	3.86443	1.22632	0.225652	0.540961	-5.65356	0.496832	ENSG00000188917.9_TRMT2B	ENSG00000188917	Renormalize	d56_d14_IBD
TSPO	706	1.62525	1.7e-06	-0.361981	4.63268	-1.42919	0.158983	0.465107	-5.44513	0.406408	ENSG00000100300.13_TSPO	ENSG00000100300	Exacerbate	d56_d14_IBD
TSPYL1	7259	0.84745	0.00147775	-0.121784	6.06763	-1.86696	0.067601	0.324282	-4.77424	0.242515	ENSG00000189241.6_TSPYL1	ENSG00000189241	Exacerbate	d56_d14_IBD
TSTA3	7264	2.33498	0.00395609	-1.13478	5.72306	-5.18019	3.72703e-06	0.000478605	4.22661	0.000248995	ENSG00000104522.11_TSTA3	ENSG00000104522	Exacerbate	d56_d14_IBD
TTC17	55761	0.785402	1e-05	0.0404762	6.41623	0.895008	0.374945	0.671571	-6.04333	0.65021	ENSG00000052841.10_TTC17	ENSG00000052841	Renormalize	d56_d14_IBD
TTC19	54902	0.824448	0.0471387	0.175958	3.59535	2.31609	0.0245669	0.204741	-3.839	0.126146	ENSG00000011295.11_TTC19	ENSG00000011295	Renormalize	d56_d14_IBD
TTC39C	125488	0.757822	0.00155363	0.25607	4.77899	2.7169	0.00895077	0.117334	-3.02551	0.0637223	ENSG00000168234.8_TTC39C	ENSG00000168234	Renormalize	d56_d14_IBD
TTC7B	145567	1.2621	0.00667625	-0.286766	2.83066	-2.1665	0.0349207	0.243145	-4.03841	0.159449	ENSG00000165914.10_TTC7B	ENSG00000165914	Exacerbate	d56_d14_IBD
TTI1	9675	0.865589	0.0473918	0.0892637	4.46097	1.96124	0.0552658	0.298034	-4.59552	0.213977	ENSG00000101407.8_TTI1	ENSG00000101407	Renormalize	d56_d14_IBD
TUBB4B	10383	1.29727	0.000861305	-0.521759	5.86886	-4.71291	1.89158e-05	0.00130006	2.68552	0.000790333	ENSG00000188229.5_TUBB4B	ENSG00000188229	Exacerbate	d56_d14_IBD
TUG1	55000	0.746585	0.00137487	0.0636747	7.35528	1.14997	0.255467	0.570494	-5.74917	0.53171	ENSG00000253352.4_TUG1	ENSG00000253352	Renormalize	d56_d14_IBD
TWF2	11344	1.23955	9.81e-05	-0.161734	3.47187	-0.85839	0.394652	0.685639	-5.98296	0.666792	ENSG00000247596.4_TWF2	ENSG00000247596	Exacerbate	d56_d14_IBD
TXK	7294	0.702905	0.0365503	0.177596	4.76979	1.69817	0.0955071	0.373064	-5.05428	0.299856	ENSG00000074966.6_TXK	ENSG00000074966	Renormalize	d56_d14_IBD
TXLNG	55787	0.82208	0.0212068	0.184377	3.67148	2.42746	0.0187368	0.177192	-3.61071	0.105401	ENSG00000086712.8_TXLNG	ENSG00000086712	Renormalize	d56_d14_IBD
TXN	7295	1.83906	1.77e-07	-0.725634	3.6398	-4.51938	3.65419e-05	0.00207838	2.11832	0.00126166	ENSG00000136810.8_TXN	ENSG00000136810	Exacerbate	d56_d14_IBD
TXNIP	10628	0.855482	0.00118352	-0.000736412	11.1123	-0.00816631	0.993516	0.997076	-6.18903	0.997579	ENSG00000117289.7_TXNIP	ENSG00000117289	Exacerbate	d56_d14_IBD
TYMP	1890	1.34868	0.0411129	-0.0338118	7.36943	-0.262498	0.793984	0.915108	-6.36267	0.916549	ENSG00000025708.8_TYMP	ENSG00000025708	Exacerbate	d56_d14_IBD
TYROBP	7305	1.28653	0.000126891	-0.170925	8.22	-1.69653	0.0958187	0.373217	-4.97044	0.300409	ENSG00000011600.7_TYROBP	ENSG00000011600	Exacerbate	d56_d14_IBD
UBAC1	10422	1.2792	0.00535353	-0.58761	4.53207	-5.27547	2.66271e-06	0.00037457	4.55139	0.000195267	ENSG00000130560.4_UBAC1	ENSG00000130560	Exacerbate	d56_d14_IBD
UBAC2	337867	0.900664	0.0162504	0.00444323	5.0309	0.0898303	0.92877	0.97033	-6.45302	0.973073	ENSG00000134882.11_UBAC2	ENSG00000134882	Renormalize	d56_d14_IBD
UBALD2	283991	1.27191	6.08e-05	-0.598322	5.51374	-4.25298	8.89825e-05	0.00407711	1.22246	0.00240062	ENSG00000185262.7_UBALD2	ENSG00000185262	Exacerbate	d56_d14_IBD
UBAP1	51271	1.38177	2.96e-09	-0.614389	6.74059	-4.92207	9.193e-06	0.000813654	3.37878	0.000472702	ENSG00000165006.9_UBAP1	ENSG00000165006	Exacerbate	d56_d14_IBD
UBE2D2	7322	0.837007	0.0171092	-0.117298	5.62298	-2.98472	0.00433264	0.07451	-2.37862	0.0385812	ENSG00000131508.11_UBE2D2	ENSG00000131508	Exacerbate	d56_d14_IBD
UBE2F	140739	1.32881	6.28e-05	-0.476505	4.62531	-4.44977	4.61986e-05	0.00247376	1.84982	0.00149167	ENSG00000184182.14_UBE2F	ENSG00000184182	Exacerbate	d56_d14_IBD
UPP1	7378	1.34564	0.000989276	-0.135679	5.09885	-1.17524	0.245301	0.562006	-5.77754	0.520364	ENSG00000183696.9_UPP1	ENSG00000183696	Exacerbate	d56_d14_IBD
UPRT	139596	0.833651	0.0288412	0.114452	2.54565	1.66947	0.101089	0.382393	-4.88265	0.310247	ENSG00000094841.9_UPRT	ENSG00000094841	Renormalize	d56_d14_IBD
URB2	9816	0.850091	0.0471867	0.108753	2.64533	1.2471	0.217998	0.532699	-5.4761	0.487309	ENSG00000135763.5_URB2	ENSG00000135763	Renormalize	d56_d14_IBD
USB1	79650	1.24639	0.00193667	-0.144272	4.70936	-1.39512	0.168963	0.477278	-5.49757	0.42095	ENSG00000103005.7_USB1	ENSG00000103005	Exacerbate	d56_d14_IBD
USP10	9100	0.814646	0.00421975	-0.0493843	6.00248	-0.625743	0.534245	0.779567	-6.25638	0.772578	ENSG00000103194.11_USP10	ENSG00000103194	Exacerbate	d56_d14_IBD
USP24	23358	0.809922	0.00412258	0.0883302	6.88176	1.75971	0.0843921	0.356393	-4.92924	0.278523	ENSG00000162402.8_USP24	ENSG00000162402	Renormalize	d56_d14_IBD
USP37	57695	0.832937	0.0214921	0.0809974	4.649	1.29623	0.20067	0.514979	-5.62279	0.464968	ENSG00000135913.6_USP37	ENSG00000135913	Renormalize	d56_d14_IBD
UST	10090	0.795248	0.000107309	0.136603	2.12947	1.37409	0.175363	0.484556	-5.23821	0.430446	ENSG00000111962.7_UST	ENSG00000111962	Renormalize	d56_d14_IBD
UTP20	27340	0.792725	0.000608992	0.217954	3.85438	2.48437	0.0162668	0.164088	-3.50279	0.0959015	ENSG00000120800.4_UTP20	ENSG00000120800	Renormalize	d56_d14_IBD
VDR	7421	1.25975	0.0198936	-0.131401	4.6187	-1.24155	0.220024	0.535092	-5.68882	0.489987	ENSG00000111424.6_VDR	ENSG00000111424	Exacerbate	d56_d14_IBD
VPS41	27072	0.817408	0.00335553	0.0602695	5.89602	1.20946	0.232006	0.547926	-5.7356	0.504579	ENSG00000006715.11_VPS41	ENSG00000006715	Renormalize	d56_d14_IBD
VPS52	6293	0.848074	0.0168555	0.0273532	4.37759	0.533947	0.595674	0.813017	-6.28851	0.811514	ENSG00000223501.4_VPS52	ENSG00000223501	Renormalize	d56_d14_IBD
VPS9D1	9605	1.31642	1.28e-05	-0.125021	4.38728	-0.729612	0.468931	0.734177	-6.16412	0.724934	ENSG00000075399.8_VPS9D1	ENSG00000075399	Exacerbate	d56_d14_IBD
VTI1B	10490	1.28803	0.0423764	-0.672174	6.62247	-5.9006	2.84151e-07	0.00010271	6.67951	3.73936e-05	ENSG00000100568.6_VTI1B	ENSG00000100568	Exacerbate	d56_d14_IBD
VWA8	23078	0.765458	5.04e-05	0.0947577	4.42268	1.3617	0.179217	0.489121	-5.52911	0.435955	ENSG00000102763.11_VWA8	ENSG00000102763	Renormalize	d56_d14_IBD
VWA9	81556	0.790035	0.000430336	0.078307	3.27804	1.1774	0.244447	0.561262	-5.64501	0.519398	ENSG00000138614.10_VWA9	ENSG00000138614	Renormalize	d56_d14_IBD
WASF2	10163	1.21135	0.0139485	-0.5868	7.9371	-5.11052	4.76131e-06	0.000540326	4.01847	0.000294877	ENSG00000158195.6_WASF2	ENSG00000158195	Exacerbate	d56_d14_IBD
WBP11	51729	0.742898	1.5e-06	0.146432	5.33863	2.44667	0.0178676	0.172994	-3.64544	0.10218	ENSG00000084463.2_WBP11	ENSG00000084463	Renormalize	d56_d14_IBD
WDR13	64743	1.22148	0.000152451	-0.362809	4.31283	-3.1376	0.0028155	0.0567139	-1.96174	0.0285275	ENSG00000101940.12_WDR13	ENSG00000101940	Exacerbate	d56_d14_IBD
WDR19	57728	0.789302	0.000397681	-0.0362251	3.11846	-0.60821	0.54572	0.78606	-6.11375	0.780064	ENSG00000157796.13_WDR19	ENSG00000157796	Exacerbate	d56_d14_IBD
WDR33	55339	0.827764	0.0011144	0.10604	6.14669	2.72012	0.00887513	0.116971	-3.01519	0.0633654	ENSG00000136709.7_WDR33	ENSG00000136709	Renormalize	d56_d14_IBD
WDR7	23335	0.838531	0.0113316	0.159206	5.64722	3.26218	0.00196474	0.0437452	-1.65608	0.022085	ENSG00000091157.9_WDR7	ENSG00000091157	Renormalize	d56_d14_IBD
WDR77	79084	0.839405	0.0108316	0.104307	2.49861	1.12494	0.265829	0.579673	-5.59197	0.543198	ENSG00000116455.9_WDR77	ENSG00000116455	Renormalize	d56_d14_IBD
WIPI1	55062	1.33204	0.0123096	-0.298869	4.47995	-2.64518	0.0107978	0.130584	-3.17596	0.0725133	ENSG00000070540.8_WIPI1	ENSG00000070540	Exacerbate	d56_d14_IBD
WSB2	55884	1.3072	0.00198899	-0.0724035	5.21434	-0.886082	0.37969	0.675231	-6.07053	0.654371	ENSG00000176871.4_WSB2	ENSG00000176871	Exacerbate	d56_d14_IBD
WWP1	11059	0.741217	0.0446689	0.138037	4.62836	1.59658	0.116474	0.406066	-5.20814	0.338311	ENSG00000123124.9_WWP1	ENSG00000123124	Renormalize	d56_d14_IBD
XK	7504	1.67837	0.00127316	-1.33087	6.33829	-6.26927	7.45822e-08	6.40586e-05	7.953	1.34331e-05	ENSG00000047597.5_XK	ENSG00000047597	Exacerbate	d56_d14_IBD
XPO1	7514	0.71498	0.0153222	-0.0180402	6.7668	-0.262701	0.793829	0.915108	-6.39314	0.916523	ENSG00000082898.12_XPO1	ENSG00000082898	Exacerbate	d56_d14_IBD
YIF1B	90522	1.14572	0.00460136	-0.276622	3.08314	-1.88563	0.0649878	0.319723	-4.59682	0.236482	ENSG00000167645.12_YIF1B	ENSG00000167645	Exacerbate	d56_d14_IBD
YIPF1	54432	1.26087	0.0174827	-0.171205	4.73432	-2.00325	0.0504229	0.287191	-4.52864	0.201902	ENSG00000058799.9_YIPF1	ENSG00000058799	Exacerbate	d56_d14_IBD
YLPM1	56252	0.812146	0.0386142	0.133868	5.88485	2.05069	0.0453988	0.274857	-4.44445	0.188882	ENSG00000119596.13_YLPM1	ENSG00000119596	Renormalize	d56_d14_IBD
YPEL3	83719	1.22608	0.00138602	-0.76403	7.84806	-5.45214	1.42197e-06	0.000274806	5.15898	0.000125213	ENSG00000090238.7_YPEL3	ENSG00000090238	Exacerbate	d56_d14_IBD
YTHDC1	91746	0.814001	0.0109276	0.0267168	6.00133	0.501208	0.618359	0.825002	-6.32624	0.824142	ENSG00000083896.8_YTHDC1	ENSG00000083896	Renormalize	d56_d14_IBD
ZBTB20	26137	0.802853	0.0204629	0.0457578	4.37954	0.656458	0.514451	0.766181	-6.21714	0.757855	ENSG00000181722.11_ZBTB20	ENSG00000181722	Renormalize	d56_d14_IBD
ZBTB24	9841	0.804844	0.00614392	0.221569	4.55134	2.78062	0.00755846	0.106446	-2.8667	0.0567711	ENSG00000112365.4_ZBTB24	ENSG00000112365	Renormalize	d56_d14_IBD
ZBTB4	57659	0.853917	0.00176074	0.130546	5.24573	1.56553	0.123579	0.416246	-5.26739	0.350399	ENSG00000174282.7_ZBTB4	ENSG00000174282	Renormalize	d56_d14_IBD
ZBTB7B	51043	1.23657	0.000419012	-0.116504	6.70052	-0.939141	0.35204	0.654799	-5.99235	0.629909	ENSG00000160685.9_ZBTB7B	ENSG00000160685	Exacerbate	d56_d14_IBD
ZC3H6	376940	0.78181	0.00417494	0.0842608	5.06231	1.2289	0.224693	0.540055	-5.71116	0.495714	ENSG00000188177.9_ZC3H6	ENSG00000188177	Renormalize	d56_d14_IBD
ZCCHC11	23318	0.735408	8.29e-05	0.143837	5.92482	1.90302	0.0626315	0.314515	-4.71304	0.231185	ENSG00000134744.9_ZCCHC11	ENSG00000134744	Renormalize	d56_d14_IBD
ZCCHC7	84186	0.775662	0.00656049	0.0634621	4.35716	0.951845	0.345619	0.649979	-5.97071	0.62422	ENSG00000147905.13_ZCCHC7	ENSG00000147905	Renormalize	d56_d14_IBD
ZDHHC21	340481	0.682141	0.026627	0.162178	3.75943	1.70305	0.0945843	0.371498	-4.98555	0.298101	ENSG00000175893.6_ZDHHC21	ENSG00000175893	Renormalize	d56_d14_IBD
ZER1	10444	1.35848	0.0071683	-1.05048	7.08328	-5.85723	3.32345e-07	0.000111846	6.53235	4.1807e-05	ENSG00000160445.6_ZER1	ENSG00000160445	Exacerbate	d56_d14_IBD
ZFR	51663	0.851167	0.0333368	0.0487096	6.4991	0.97651	0.333374	0.640125	-5.96589	0.61309	ENSG00000056097.11_ZFR	ENSG00000056097	Renormalize	d56_d14_IBD
ZMAT5	55954	1.17548	8.02e-05	-0.0636499	2.7911	-0.649021	0.519207	0.769674	-6.04458	0.761727	ENSG00000100319.11_ZMAT5	ENSG00000100319	Exacerbate	d56_d14_IBD
ZNF160	90338	0.82659	9.58e-05	0.0962637	5.56974	1.59352	0.117159	0.40691	-5.2257	0.339381	ENSG00000170949.13_ZNF160	ENSG00000170949	Renormalize	d56_d14_IBD
ZNF207	7756	0.847215	0.00210394	0.0473021	7.89558	0.841077	0.404191	0.691628	-6.02359	0.674702	ENSG00000010244.12_ZNF207	ENSG00000010244	Renormalize	d56_d14_IBD
ZNF208	7757	0.779667	0.0400699	0.27916	-0.0889719	1.20321	0.234396	0.550164	-5.08197	0.507651	ENSG00000160321.10_ZNF208	ENSG00000160321	Renormalize	d56_d14_IBD
ZNF318	24149	0.827741	0.00656739	0.0894933	5.02929	1.06759	0.290683	0.602597	-5.89614	0.569526	ENSG00000171467.11_ZNF318	ENSG00000171467	Renormalize	d56_d14_IBD
ZNF354C	30832	0.870047	0.0176676	0.25745	2.77538	2.1576	0.0356427	0.244882	-4.06215	0.161586	ENSG00000177932.6_ZNF354C	ENSG00000177932	Renormalize	d56_d14_IBD
ZNF382	84911	0.730931	0.0258596	0.146302	1.94865	1.16537	0.249236	0.565745	-5.45572	0.524917	ENSG00000161298.12_ZNF382	ENSG00000161298	Renormalize	d56_d14_IBD
ZNF398	57541	0.84621	0.000523775	0.153562	4.9434	2.56941	0.0131221	0.147116	-3.36931	0.0829391	ENSG00000197024.4_ZNF398	ENSG00000197024	Renormalize	d56_d14_IBD
ZNF438	220929	1.56964	0.00102733	-0.154954	5.686	-1.12852	0.264328	0.577827	-5.82878	0.541483	ENSG00000183621.10_ZNF438	ENSG00000183621	Exacerbate	d56_d14_IBD
ZNF467	168544	1.27869	0.0226433	-0.291458	3.93898	-2.17314	0.0343902	0.241461	-4.15589	0.157765	ENSG00000181444.8_ZNF467	ENSG00000181444	Exacerbate	d56_d14_IBD
ZNF507	22847	0.731093	0.0169434	0.177044	4.86662	2.25804	0.0282063	0.219245	-4.03767	0.138355	ENSG00000168813.11_ZNF507	ENSG00000168813	Renormalize	d56_d14_IBD
ZNF512	84450	0.794464	0.00354313	0.189179	4.26033	3.06151	0.00349443	0.0655843	-2.15693	0.0332126	ENSG00000243943.5_ZNF512	ENSG00000243943	Renormalize	d56_d14_IBD
ZNF559	84527	0.789597	0.0244216	0.0724966	3.56356	0.913229	0.365376	0.66509	-5.94677	0.64199	ENSG00000188321.9_ZNF559	ENSG00000188321	Renormalize	d56_d14_IBD
ZNF573	126231	0.747669	0.0113623	0.261217	2.3712	2.28854	0.0262383	0.211583	-3.74866	0.131928	ENSG00000189144.9_ZNF573	ENSG00000189144	Renormalize	d56_d14_IBD
ZNF585B	92285	0.791067	0.00948799	0.260396	3.54802	2.81224	0.00694435	0.101079	-2.72265	0.0534737	ENSG00000245680.5_ZNF585B	ENSG00000245680	Renormalize	d56_d14_IBD
ZNF626	199777	0.713847	0.0354475	0.184682	2.96983	1.60437	0.114744	0.403476	-5.04076	0.335376	ENSG00000188171.10_ZNF626	ENSG00000188171	Renormalize	d56_d14_IBD
ZNF655	79027	0.868373	0.0398666	0.0857517	6.66459	1.75069	0.0859502	0.358873	-4.95126	0.281605	ENSG00000197343.5_ZNF655	ENSG00000197343	Renormalize	d56_d14_IBD
ZNF765	91661	0.867979	0.0131821	0.126575	4.06276	1.22084	0.227705	0.54279	-5.67832	0.499339	ENSG00000196417.8_ZNF765	ENSG00000196417	Renormalize	d56_d14_IBD
ZNF808	388558	0.734383	0.0162359	0.137022	4.94283	1.70767	0.0937173	0.370184	-5.04552	0.296502	ENSG00000198482.6_ZNF808	ENSG00000198482	Renormalize	d56_d14_IBD
ZNF827	152485	0.851911	0.0303163	0.27339	3.01387	2.46008	0.0172827	0.170253	-3.4723	0.0999381	ENSG00000151612.11_ZNF827	ENSG00000151612	Renormalize	d56_d14_IBD
ZNF83	55769	0.68174	0.0176289	0.127839	4.267	0.949262	0.346918	0.65127	-5.97592	0.625379	ENSG00000167766.13_ZNF83	ENSG00000167766	Renormalize	d56_d14_IBD
ZNF831	128611	0.820829	0.00997881	0.289448	5.25949	2.75091	0.00818079	0.111505	-2.9513	0.059884	ENSG00000124203.5_ZNF831	ENSG00000124203	Renormalize	d56_d14_IBD
ZNF841	284371	0.687499	0.00434355	0.143818	4.25664	1.9969	0.0511302	0.288614	-4.51781	0.203759	ENSG00000197608.7_ZNF841	ENSG00000197608	Renormalize	d56_d14_IBD
ZNF93	81931	0.779257	0.00100287	0.0521761	2.3687	0.559587	0.578186	0.804735	-6.02177	0.800994	ENSG00000184635.9_ZNF93	ENSG00000184635	Renormalize	d56_d14_IBD
ZNHIT6	54680	0.732703	0.0119035	0.180484	3.33732	1.86168	0.0683565	0.325824	-4.67327	0.244212	ENSG00000117174.6_ZNHIT6	ENSG00000117174	Renormalize	d56_d14_IBD
ZZZ3	26009	0.742374	0.0227435	0.21195	4.98683	2.41622	0.0192626	0.180676	-3.70813	0.107338	ENSG00000036549.8_ZZZ3	ENSG00000036549	Renormalize	d56_d14_IBD
AAK1	22848	0.748455	0.000911645	0.275074	5.65171	3.39503	0.00132798	0.0112357	-1.47736	0.0166355	ENSG00000115977.14_AAK1	ENSG00000115977	Renormalize	d56_d0_IBD
ABHD16A	7920	1.23808	0.044064	-0.150773	2.94387	-1.45939	0.150529	0.288934	-5.46835	0.39347	ENSG00000204427.7_ABHD16A	ENSG00000204427	Exacerbate	d56_d0_IBD
ABI2	10152	0.833555	0.00391496	0.135714	3.89266	1.85844	0.0688229	0.169103	-4.95315	0.245414	ENSG00000138443.10_ABI2	ENSG00000138443	Renormalize	d56_d0_IBD
ABLIM1	3983	0.768303	0.0072273	0.510879	5.88492	4.08352	0.000154999	0.00289421	0.548294	0.00358392	ENSG00000099204.14_ABLIM1	ENSG00000099204	Renormalize	d56_d0_IBD
ABTB1	80325	1.29491	0.0344525	-0.212825	6.65901	-1.45699	0.151185	0.289823	-5.62538	0.39442	ENSG00000114626.13_ABTB1	ENSG00000114626	Exacerbate	d56_d0_IBD
ACAA1	30	1.27141	0.000330792	-0.264943	4.86931	-3.31552	0.00168049	0.0131733	-1.69486	0.0197005	ENSG00000060971.13_ACAA1	ENSG00000060971	Exacerbate	d56_d0_IBD
ACSL1	2180	1.56451	0.0197418	-0.889404	9.49789	-4.782	1.49205e-05	0.000705167	2.88054	0.000666185	ENSG00000151726.9_ACSL1	ENSG00000151726	Exacerbate	d56_d0_IBD
ADAM28	10863	0.728562	0.013177	0.400737	3.93641	2.82372	0.00673302	0.0337845	-2.92166	0.0523398	ENSG00000042980.8_ADAM28	ENSG00000042980	Renormalize	d56_d0_IBD
ADAM9	8754	1.47911	0.00928268	-0.44481	4.63511	-4.53811	3.43002e-05	0.00113476	1.99004	0.00120595	ENSG00000168615.7_ADAM9	ENSG00000168615	Exacerbate	d56_d0_IBD
ADAT1	23536	0.832095	0.0159722	0.114957	4.56415	1.81347	0.0755848	0.179919	-5.07806	0.259979	ENSG00000065457.6_ADAT1	ENSG00000065457	Renormalize	d56_d0_IBD
ADK	132	0.757086	0.00312193	0.34144	2.88346	3.42587	0.00121113	0.0105631	-1.24401	0.0155835	ENSG00000156110.9_ADK	ENSG00000156110	Renormalize	d56_d0_IBD
ADM	133	1.83652	3.67e-09	-1.11338	5.27655	-6.04955	1.65711e-07	7.11834e-05	7.12353	2.4849e-05	ENSG00000148926.5_ADM	ENSG00000148926	Exacerbate	d56_d0_IBD
ADNP	23394	0.810401	0.00126429	0.178483	6.1952	3.30498	0.00173336	0.0135064	-1.71513	0.020179	ENSG00000101126.11_ADNP	ENSG00000101126	Renormalize	d56_d0_IBD
AGPAT2	10555	1.18928	7.4e-05	-0.564505	2.60831	-3.24239	0.00208135	0.0152786	-1.7101	0.0230327	ENSG00000169692.8_AGPAT2	ENSG00000169692	Exacerbate	d56_d0_IBD
AGPAT9	84803	1.53606	0.000724106	-0.50001	5.27551	-3.66576	0.000583508	0.00654945	-0.710593	0.00919496	ENSG00000138678.6_AGPAT9	ENSG00000138678	Exacerbate	d56_d0_IBD
AGTRAP	57085	1.30158	1.86e-06	-0.574362	5.69923	-3.92167	0.000261014	0.00402061	0.0507078	0.00521645	ENSG00000177674.11_AGTRAP	ENSG00000177674	Exacerbate	d56_d0_IBD
AHNAK	79026	0.786055	0.00152303	0.353004	10.2202	3.91368	0.000267746	0.00406747	0.179812	0.00530571	ENSG00000124942.9_AHNAK	ENSG00000124942	Renormalize	d56_d0_IBD
AIM2	9447	1.97229	0.0015095	-1.13258	4.43104	-5.73434	5.17554e-07	0.000121713	6.04033	5.89619e-05	ENSG00000163568.9_AIM2	ENSG00000163568	Exacerbate	d56_d0_IBD
AKAP11	11215	0.737689	0.000543065	0.237255	5.86904	2.77115	0.00775181	0.0372097	-3.09678	0.0577686	ENSG00000023516.7_AKAP11	ENSG00000023516	Renormalize	d56_d0_IBD
AKIRIN2	55122	1.25772	0.0175307	-0.327651	4.2896	-4.02457	0.000187593	0.00326957	0.385829	0.00411914	ENSG00000135334.7_AKIRIN2	ENSG00000135334	Exacerbate	d56_d0_IBD
AKT3	10000	0.718433	0.000160336	0.419016	4.4615	3.72157	0.00049067	0.0058974	-0.525456	0.0081279	ENSG00000117020.12_AKT3	ENSG00000117020	Renormalize	d56_d0_IBD
ALAS1	211	1.23137	0.0040396	-0.232122	4.81782	-3.18665	0.00244586	0.0171096	-2.04261	0.0258527	ENSG00000023330.10_ALAS1	ENSG00000023330	Exacerbate	d56_d0_IBD
ALAS2	212	1.77572	0.00134101	-1.25248	11.7214	-5.81933	3.81051e-07	0.000103302	6.40393	4.63892e-05	ENSG00000158578.14_ALAS2	ENSG00000158578	Exacerbate	d56_d0_IBD
ALDH3B1	221	1.15881	0.022298	-0.369735	4.53401	-3.18322	0.00247016	0.0172074	-2.0382	0.026035	ENSG00000006534.11_ALDH3B1	ENSG00000006534	Exacerbate	d56_d0_IBD
ALG13	79868	0.79347	0.00946483	0.220203	4.24393	3.13913	0.00280324	0.0187117	-2.14692	0.0284389	ENSG00000101901.6_ALG13	ENSG00000101901	Renormalize	d56_d0_IBD
ALMS1	7840	0.784284	0.00526226	0.345996	6.3181	4.40721	5.3285e-05	0.00149221	1.57202	0.0016509	ENSG00000116127.13_ALMS1	ENSG00000116127	Renormalize	d56_d0_IBD
ALPL	249	2.30823	6.88e-05	-1.21193	7.01185	-5.21626	3.28217e-06	0.000321933	4.25779	0.000228259	ENSG00000162551.9_ALPL	ENSG00000162551	Exacerbate	d56_d0_IBD
AMFR	267	1.3529	0.00140724	-0.573704	6.75233	-3.97034	0.000223366	0.00367923	0.216385	0.0046847	ENSG00000159461.10_AMFR	ENSG00000159461	Exacerbate	d56_d0_IBD
ANAPC1P1	100286979	0.762025	0.00420695	0.344976	-1.99751	1.41058	0.164377	0.307561	-4.74254	0.414434	ENSG00000233673.2_ANAPC1P1	ENSG00000233673	Renormalize	d56_d0_IBD
ANGEL2	90806	0.768652	0.0451036	0.17428	5.27825	3.18679	0.00244487	0.0171096	-2.04737	0.0258527	ENSG00000174606.8_ANGEL2	ENSG00000174606	Renormalize	d56_d0_IBD
ANO9	338440	0.840078	0.00989353	0.519697	2.73178	3.9436	0.000243347	0.00385543	0.281047	0.00497024	ENSG00000185101.8_ANO9	ENSG00000185101	Renormalize	d56_d0_IBD
ANPEP	290	1.50748	0.0188032	-0.447583	7.18279	-2.62896	0.0112612	0.0480662	-3.40112	0.0745866	ENSG00000166825.9_ANPEP	ENSG00000166825	Exacerbate	d56_d0_IBD
ANXA3	306	3.16187	8.06e-06	-1.23512	5.21754	-5.63476	7.40128e-07	0.00014659	5.67766	7.80192e-05	ENSG00000138772.8_ANXA3	ENSG00000138772	Exacerbate	d56_d0_IBD
AP2A1	160	1.37852	0.00919501	-0.7151	7.59642	-4.77066	1.55141e-05	0.000717581	2.7781	0.000685628	ENSG00000196961.8_AP2A1	ENSG00000196961	Exacerbate	d56_d0_IBD
AP2S1	1175	1.24086	0.000272125	-0.436392	4.30612	-3.71732	0.000497203	0.00594299	-0.525934	0.00819902	ENSG00000042753.7_AP2S1	ENSG00000042753	Exacerbate	d56_d0_IBD
AP3M1	26985	0.836418	0.000685968	0.0188281	4.87816	0.36417	0.717221	0.821419	-6.62395	0.879154	ENSG00000185009.8_AP3M1	ENSG00000185009	Renormalize	d56_d0_IBD
AP5B1	91056	1.43491	0.000100831	-0.422927	5.92483	-2.82015	0.00679809	0.0340148	-2.97808	0.0527148	ENSG00000254470.2_AP5B1	ENSG00000254470	Exacerbate	d56_d0_IBD
APMAP	57136	1.71614	0.000371745	-0.458827	6.38433	-3.69235	0.000537354	0.00625813	-0.616361	0.00868383	ENSG00000101474.7_APMAP	ENSG00000101474	Exacerbate	d56_d0_IBD
ARHGEF9	23229	0.81827	5.98e-05	0.495098	3.22976	5.32418	2.24086e-06	0.000265086	4.67201	0.000172769	ENSG00000131089.9_ARHGEF9	ENSG00000131089	Renormalize	d56_d0_IBD
ARPC1B	10095	1.27949	0.000149652	-0.484089	7.04744	-3.82739	0.000352071	0.00478227	-0.201318	0.0064225	ENSG00000130429.8_ARPC1B	ENSG00000130429	Exacerbate	d56_d0_IBD
ARRB2	409	1.31309	3.86e-06	-0.319591	8.43171	-2.70535	0.00922724	0.04173	-3.16696	0.0650438	ENSG00000141480.13_ARRB2	ENSG00000141480	Exacerbate	d56_d0_IBD
ARRDC3	57561	0.733409	0.0496923	-0.100748	7.77961	-0.992155	0.325758	0.491296	-6.12805	0.605482	ENSG00000113369.4_ARRDC3	ENSG00000113369	Exacerbate	d56_d0_IBD
ASGR2	433	1.17722	0.0321879	-0.922852	2.51907	-6.22142	8.8768e-08	5.24787e-05	7.78738	1.52434e-05	ENSG00000161944.12_ASGR2	ENSG00000161944	Exacerbate	d56_d0_IBD
ASNA1	439	1.16506	0.000273993	-0.355656	4.55929	-2.51321	0.0151313	0.05894	-3.68402	0.091491	ENSG00000198356.7_ASNA1	ENSG00000198356	Exacerbate	d56_d0_IBD
ASPH	444	1.32601	0.0146515	-0.428387	5.5342	-3.15839	0.00265287	0.0180604	-2.12233	0.0273976	ENSG00000198363.11_ASPH	ENSG00000198363	Exacerbate	d56_d0_IBD
ASPHD2	57168	1.2666	0.00159455	-0.502574	3.27862	-4.15685	0.000122042	0.0025068	0.850935	0.00302303	ENSG00000128203.6_ASPHD2	ENSG00000128203	Exacerbate	d56_d0_IBD
ATF7IP	55729	0.812249	0.00016371	0.266546	7.31242	3.90357	0.000276514	0.00412952	0.0392843	0.00541172	ENSG00000171681.8_ATF7IP	ENSG00000171681	Renormalize	d56_d0_IBD
ATG2B	55102	0.835823	0.00518956	0.202748	5.7898	3.81078	0.000371004	0.00497365	-0.280933	0.00668047	ENSG00000066739.7_ATG2B	ENSG00000066739	Renormalize	d56_d0_IBD
ATG9A	79065	1.19938	0.00333951	-0.524613	5.40733	-4.26244	8.62433e-05	0.00199989	1.09926	0.00234836	ENSG00000198925.6_ATG9A	ENSG00000198925	Exacerbate	d56_d0_IBD
ATM	472	0.680185	7.33e-05	0.344405	8.7862	4.08027	0.000156642	0.00291159	0.63086	0.00361051	ENSG00000149311.13_ATM	ENSG00000149311	Renormalize	d56_d0_IBD
ATP1A1	476	0.824463	0.0202378	0.0312248	5.71301	0.557458	0.579628	0.717919	-6.53644	0.801758	ENSG00000163399.11_ATP1A1	ENSG00000163399	Renormalize	d56_d0_IBD
ATP2B1	490	0.763647	0.000349863	0.384736	7.23391	4.75923	1.6136e-05	0.000730763	2.73702	0.000704311	ENSG00000070961.10_ATP2B1	ENSG00000070961	Renormalize	d56_d0_IBD
ATP5E	514	1.35212	0.00258391	-0.388328	6.24092	-2.44198	0.0180765	0.0661856	-3.85726	0.102963	ENSG00000124172.5_ATP5E	ENSG00000124172	Exacerbate	d56_d0_IBD
ATP5EP2	432369	1.51596	0.00145212	-0.992011	-2.10359	-3.52636	0.000894604	0.00864873	-0.846013	0.0125289	ENSG00000180389.6_ATP5EP2	ENSG00000180389	Exacerbate	d56_d0_IBD
ATP6V0D1	9114	1.30153	0.0108111	-0.349437	6.56596	-3.02731	0.00384701	0.0230126	-2.44218	0.0355344	ENSG00000159720.7_ATP6V0D1	ENSG00000159720	Exacerbate	d56_d0_IBD
ATPAF1	64756	0.87216	0.0411504	0.0244053	3.76861	0.456604	0.649875	0.771494	-6.51136	0.84249	ENSG00000123472.8_ATPAF1	ENSG00000123472	Renormalize	d56_d0_IBD
ATR	545	0.742475	0.00807834	0.21791	5.66231	3.45601	0.00110647	0.00994348	-1.30732	0.0145927	ENSG00000175054.10_ATR	ENSG00000175054	Renormalize	d56_d0_IBD
B3GNT8	374907	1.22682	0.000543857	-0.534435	3.36221	-2.82188	0.00676637	0.0338996	-2.86526	0.0525141	ENSG00000177191.2_B3GNT8	ENSG00000177191	Exacerbate	d56_d0_IBD
B4GALT5	9334	1.43712	0.00695188	-0.679503	6.84311	-4.64771	2.36386e-05	0.000921703	2.36046	0.000931185	ENSG00000158470.5_B4GALT5	ENSG00000158470	Exacerbate	d56_d0_IBD
BAD	572	1.17802	0.0441126	-0.221541	1.85156	-1.23859	0.221109	0.378714	-5.57456	0.491319	ENSG00000002330.9_BAD	ENSG00000002330	Exacerbate	d56_d0_IBD
BASP1	10409	1.54911	0.000325956	-0.937199	6.7232	-5.09243	5.07312e-06	0.000389852	3.83147	0.000307566	ENSG00000176788.7_BASP1	ENSG00000176788	Exacerbate	d56_d0_IBD
BATF	10538	1.19007	0.0301629	-0.437728	2.92467	-3.51055	0.000938551	0.00897578	-1.00452	0.0129803	ENSG00000156127.6_BATF	ENSG00000156127	Exacerbate	d56_d0_IBD
BBS9	27241	0.769646	0.00211338	0.217914	3.35786	3.34267	0.00155116	0.0124648	-1.52575	0.0185635	ENSG00000122507.16_BBS9	ENSG00000122507	Renormalize	d56_d0_IBD
BDP1	55814	0.790324	0.028295	0.290765	6.31703	3.427	0.00120706	0.0105511	-1.3769	0.0155447	ENSG00000145734.14_BDP1	ENSG00000145734	Renormalize	d56_d0_IBD
BEND7	222389	1.21574	0.0454665	-1.02911	1.41424	-3.9635	0.00022832	0.00373316	0.470283	0.00476045	ENSG00000165626.12_BEND7	ENSG00000165626	Exacerbate	d56_d0_IBD
BIRC6	57448	0.81388	0.00122606	0.188273	8.19506	3.75679	0.000439555	0.00548804	-0.363766	0.00750957	ENSG00000115760.9_BIRC6	ENSG00000115760	Renormalize	d56_d0_IBD
BLCAP	10904	0.905138	0.000384061	0.0629148	4.78926	0.818109	0.417062	0.578828	-6.3534	0.685027	ENSG00000166619.7_BLCAP	ENSG00000166619	Renormalize	d56_d0_IBD
BMPR1A	657	0.717188	3.32e-05	0.28955	1.15613	2.1584	0.0355777	0.106216	-4.04221	0.16141	ENSG00000107779.6_BMPR1A	ENSG00000107779	Renormalize	d56_d0_IBD
BMS1P5	399761	0.757512	6.54e-07	0.437923	-1.57045	2.11911	0.0389204	0.112814	-3.73292	0.170857	ENSG00000204164.6_BMS1P5	ENSG00000204164	Renormalize	d56_d0_IBD
BPGM	669	1.70253	0.0139974	-0.51081	7.98673	-2.05092	0.0453756	0.126184	-4.60219	0.188819	ENSG00000172331.7_BPGM	ENSG00000172331	Exacerbate	d56_d0_IBD
BRI3	25798	1.22984	4.98e-05	-0.600524	4.81973	-3.95537	0.00023435	0.0037804	0.158483	0.00484478	ENSG00000164713.5_BRI3	ENSG00000164713	Exacerbate	d56_d0_IBD
BSG	682	1.52523	0.00138466	-0.377273	8.90226	-1.61334	0.112779	0.236549	-5.29856	0.331942	ENSG00000172270.14_BSG	ENSG00000172270	Exacerbate	d56_d0_IBD
BST1	683	1.43437	9.85e-05	-0.510065	5.87259	-3.88474	0.000293584	0.00428238	-0.0587897	0.00564541	ENSG00000109743.6_BST1	ENSG00000109743	Exacerbate	d56_d0_IBD
BTAF1	9044	0.79418	0.00820994	0.145577	6.65971	2.42402	0.0188961	0.0680882	-3.87476	0.105987	ENSG00000095564.9_BTAF1	ENSG00000095564	Renormalize	d56_d0_IBD
BTBD11	121551	0.829869	0.0102921	0.259108	3.14767	2.72353	0.00879559	0.0403576	-3.08526	0.0629714	ENSG00000151136.10_BTBD11	ENSG00000151136	Renormalize	d56_d0_IBD
C12orf66	144577	0.853912	0.0466332	0.220287	1.92995	2.06219	0.0442488	0.123916	-4.33909	0.18578	ENSG00000174206.8_C12orf66	ENSG00000174206	Renormalize	d56_d0_IBD
C17orf62	79415	1.18336	0.0147177	-0.43333	7.14353	-4.53981	3.41038e-05	0.00113402	2.01953	0.00120121	ENSG00000178927.12_C17orf62	ENSG00000178927	Exacerbate	d56_d0_IBD
C1RL	51279	1.37131	0.00111969	-0.317268	6.18572	-3.05184	0.00359089	0.0220203	-2.39042	0.0338629	ENSG00000139178.6_C1RL	ENSG00000139178	Exacerbate	d56_d0_IBD
C20orf24	55969	1.24	0.000274196	-0.485937	3.82332	-4.07101	0.000161422	0.00296406	0.561275	0.00369378	ENSG00000101084.12_C20orf24	ENSG00000101084	Exacerbate	d56_d0_IBD
C2orf42	54980	0.850028	0.00715198	0.0140433	3.10982	0.291823	0.771594	0.857412	-6.4891	0.905845	ENSG00000115998.3_C2orf42	ENSG00000115998	Renormalize	d56_d0_IBD
C6orf25	80739	1.38521	0.0161439	-0.708551	4.83093	-3.50313	0.000959893	0.0091169	-1.15981	0.0132053	ENSG00000204420.4_C6orf25	ENSG00000204420	Exacerbate	d56_d0_IBD
C9orf78	51759	1.6131	0.0309896	-0.378133	7.93005	-2.10766	0.039945	0.114863	-4.49751	0.173708	ENSG00000136819.10_C9orf78	ENSG00000136819	Exacerbate	d56_d0_IBD
C9orf89	84270	1.23423	0.0358319	-0.342555	3.75786	-2.68826	0.00965046	0.0429892	-3.22251	0.0670112	ENSG00000165233.13_C9orf89	ENSG00000165233	Exacerbate	d56_d0_IBD
CA5B	11238	0.707817	4.94e-05	0.375479	4.37722	4.74721	1.68162e-05	0.000752835	2.6782	0.000725918	ENSG00000169239.8_CA5B	ENSG00000169239	Renormalize	d56_d0_IBD
CABIN1	23523	0.851134	0.000644354	0.224192	5.6575	2.74087	0.00840143	0.0391752	-3.17494	0.0610186	ENSG00000099991.12_CABIN1	ENSG00000099991	Renormalize	d56_d0_IBD
CACNA1E	777	1.84935	1.87e-06	-1.03972	4.79532	-4.8185	1.31569e-05	0.000668054	2.90496	0.000610242	ENSG00000198216.6_CACNA1E	ENSG00000198216	Exacerbate	d56_d0_IBD
CAPG	822	1.25409	0.0354431	-0.297428	5.26117	-2.26386	0.0278212	0.0893013	-4.24282	0.137097	ENSG00000042493.11_CAPG	ENSG00000042493	Exacerbate	d56_d0_IBD
CAPN1	823	1.21453	0.0283837	-0.371449	6.35342	-2.78332	0.00750405	0.0363724	-3.06036	0.056464	ENSG00000014216.11_CAPN1	ENSG00000014216	Exacerbate	d56_d0_IBD
CAPN13	92291	1.15106	0.0324667	-1.22069	-1.31707	-3.69971	0.000525213	0.00616454	-0.258452	0.00853124	ENSG00000162949.12_CAPN13	ENSG00000162949	Exacerbate	d56_d0_IBD
CAPN7	23473	0.715128	0.00473718	0.121045	5.11977	1.96651	0.0546372	0.144175	-4.82348	0.212436	ENSG00000131375.5_CAPN7	ENSG00000131375	Renormalize	d56_d0_IBD
CAPRIN1	4076	0.871073	0.0118778	-0.0481367	6.85538	-1.07829	0.285925	0.450223	-6.08046	0.564263	ENSG00000135387.15_CAPRIN1	ENSG00000135387	Exacerbate	d56_d0_IBD
CARD6	84674	1.4922	0.000758682	-0.438616	4.9499	-4.53019	3.52312e-05	0.00115224	1.95634	0.00123019	ENSG00000132357.9_CARD6	ENSG00000132357	Exacerbate	d56_d0_IBD
CASK	8573	0.734124	1.86e-05	0.460367	3.74346	5.12312	4.55528e-06	0.000367415	3.95752	0.000285291	ENSG00000147044.15_CASK	ENSG00000147044	Renormalize	d56_d0_IBD
CASP4	837	1.32319	0.0191576	-0.515404	8.1356	-4.44817	4.64471e-05	0.00135883	1.75285	0.00149563	ENSG00000196954.8_CASP4	ENSG00000196954	Exacerbate	d56_d0_IBD
CAT	847	1.45631	0.000610069	-0.126983	7.30386	-1.02439	0.310435	0.47588	-6.12383	0.590247	ENSG00000121691.4_CAT	ENSG00000121691	Exacerbate	d56_d0_IBD
CBLB	868	0.702087	0.0171301	0.442914	5.78884	4.76237	1.59628e-05	0.00072629	2.71718	0.000698802	ENSG00000114423.14_CBLB	ENSG00000114423	Renormalize	d56_d0_IBD
CBS	875	1.18939	0.000852331	-1.03461	-0.0174461	-3.06102	0.00349925	0.0216488	-1.8755	0.0332477	ENSG00000160200.13_CBS	ENSG00000160200	Exacerbate	d56_d0_IBD
CCAR1	55749	0.80546	0.00103451	0.0799152	5.85034	1.26764	0.210626	0.365876	-5.89649	0.477909	ENSG00000060339.9_CCAR1	ENSG00000060339	Renormalize	d56_d0_IBD
CCDC124	115098	1.16984	0.0103947	-0.341129	2.19214	-1.96553	0.0547533	0.144345	-4.51949	0.212739	ENSG00000007080.6_CCDC124	ENSG00000007080	Exacerbate	d56_d0_IBD
CCDC176	80127	1.37435	0.0469665	-0.289975	4.28511	-1.43607	0.157025	0.297628	-5.6014	0.403391	ENSG00000119636.11_CCDC176	ENSG00000119636	Exacerbate	d56_d0_IBD
CCDC71L	168455	1.18297	0.00367289	-0.570993	4.41203	-5.33988	2.11949e-06	0.00026019	4.66974	0.000166257	ENSG00000253276.1_CCDC71L	ENSG00000253276	Exacerbate	d56_d0_IBD
CCNDBP1	23582	1.23496	0.0118304	-0.312269	7.21722	-2.22953	0.030163	0.0943967	-4.27373	0.144728	ENSG00000166946.9_CCNDBP1	ENSG00000166946	Exacerbate	d56_d0_IBD
CCR7	1236	0.700248	0.015416	0.278869	5.67419	1.60114	0.11546	0.240365	-5.43504	0.336529	ENSG00000126353.3_CCR7	ENSG00000126353	Renormalize	d56_d0_IBD
CCSER2	54462	0.759404	0.0150356	0.334527	6.09187	4.80622	1.37259e-05	0.000679988	2.86613	0.000627436	ENSG00000107771.11_CCSER2	ENSG00000107771	Renormalize	d56_d0_IBD
CD151	977	1.37249	0.00163188	-0.531169	3.86443	-2.82657	0.00668153	0.0335866	-2.902	0.0520556	ENSG00000177697.13_CD151	ENSG00000177697	Exacerbate	d56_d0_IBD
CD2	914	0.6763	0.0337006	0.453385	5.87154	4.73241	1.76924e-05	0.000770877	2.61834	0.000753223	ENSG00000116824.4_CD2	ENSG00000116824	Renormalize	d56_d0_IBD
CD274	29126	2.32296	0.0214501	-1.11242	6.18826	-5.09437	5.03877e-06	0.000389539	3.83273	0.000306074	ENSG00000120217.9_CD274	ENSG00000120217	Exacerbate	d56_d0_IBD
CD28	940	0.675289	0.0114166	0.580264	5.01178	4.19609	0.000107315	0.00231654	0.89418	0.00275588	ENSG00000178562.12_CD28	ENSG00000178562	Renormalize	d56_d0_IBD
CD3E	916	0.669641	0.000187148	0.446086	6.14945	3.82876	0.00035055	0.00477486	-0.218166	0.00640264	ENSG00000198851.5_CD3E	ENSG00000198851	Renormalize	d56_d0_IBD
CD40LG	959	0.677565	0.0202093	0.62147	3.15354	4.82581	1.28291e-05	0.000659669	3.00953	0.000599311	ENSG00000102245.3_CD40LG	ENSG00000102245	Renormalize	d56_d0_IBD
CD47	961	0.724835	0.006438	0.20475	7.58832	3.84816	0.000329698	0.00458687	-0.114165	0.00611742	ENSG00000196776.10_CD47	ENSG00000196776	Renormalize	d56_d0_IBD
CD5	921	0.776584	0.00289861	0.506932	4.91731	3.77163	0.000419597	0.00536264	-0.396117	0.00727687	ENSG00000110448.6_CD5	ENSG00000110448	Renormalize	d56_d0_IBD
CD59	966	1.50033	0.000143448	-0.538142	5.4712	-3.97344	0.00022115	0.00365506	0.205155	0.00464987	ENSG00000085063.10_CD59	ENSG00000085063	Exacerbate	d56_d0_IBD
CD63	967	1.43795	2.42e-08	-0.59267	6.12433	-4.57778	2.99869e-05	0.00106421	2.1158	0.00110229	ENSG00000135404.7_CD63	ENSG00000135404	Exacerbate	d56_d0_IBD
CD82	3732	1.31575	0.0142753	-0.261966	4.8155	-1.68972	0.0971229	0.214548	-5.29223	0.302802	ENSG00000085117.7_CD82	ENSG00000085117	Exacerbate	d56_d0_IBD
CDC25B	994	0.771905	0.0398108	0.393843	5.28497	4.728	1.79626e-05	0.000775691	2.59961	0.000761734	ENSG00000101224.13_CDC25B	ENSG00000101224	Renormalize	d56_d0_IBD
CDC34	997	1.6366	0.000692673	-0.427064	6.86548	-2.02501	0.0480619	0.131416	-4.69125	0.195694	ENSG00000099804.4_CDC34	ENSG00000099804	Exacerbate	d56_d0_IBD
CDH1	999	1.21774	0.00975931	-0.220798	3.58718	-0.981036	0.331159	0.496764	-6.05597	0.610646	ENSG00000039068.14_CDH1	ENSG00000039068	Exacerbate	d56_d0_IBD
CDIPT	10423	1.282	3.48e-05	-0.471719	5.63978	-3.31699	0.0016732	0.0131426	-1.69535	0.0196405	ENSG00000103502.9_CDIPT	ENSG00000103502	Exacerbate	d56_d0_IBD
CDK13	8621	0.876941	0.00889958	0.112873	6.36674	2.53023	0.0144952	0.0571579	-3.6495	0.0888372	ENSG00000065883.10_CDK13	ENSG00000065883	Renormalize	d56_d0_IBD
CDKAL1	54901	0.789955	0.00662245	0.288259	4.05657	4.44038	4.76781e-05	0.00138278	1.69582	0.00152604	ENSG00000145996.7_CDKAL1	ENSG00000145996	Renormalize	d56_d0_IBD
CDKN2D	1032	1.2986	0.000229951	-0.505553	5.68009	-2.76444	0.00789172	0.0375292	-3.11967	0.0584177	ENSG00000129355.6_CDKN2D	ENSG00000129355	Exacerbate	d56_d0_IBD
CEBPA	1050	1.21961	0.040985	-0.503781	-1.82437	-1.86733	0.067548	0.166798	-4.12638	0.242411	ENSG00000245848.2_CEBPA	ENSG00000245848	Exacerbate	d56_d0_IBD
CEBPB	1051	1.2376	0.0307246	-0.547465	5.74006	-5.07425	5.40694e-06	0.00040436	3.75449	0.000320947	ENSG00000172216.4_CEBPB	ENSG00000172216	Exacerbate	d56_d0_IBD
CEBPD	1052	1.26017	0.00130442	-0.439806	5.05406	-3.05509	0.00355822	0.0218749	-2.38992	0.0336361	ENSG00000221869.4_CEBPD	ENSG00000221869	Exacerbate	d56_d0_IBD
CEP120	153241	0.795417	0.0490074	0.244696	5.19378	3.86862	0.000309004	0.00442686	-0.111825	0.0058501	ENSG00000168944.11_CEP120	ENSG00000168944	Renormalize	d56_d0_IBD
CEP350	9857	0.870863	0.0287069	0.164154	7.47884	3.03628	0.00375144	0.0226561	-2.3854	0.034927	ENSG00000135837.11_CEP350	ENSG00000135837	Renormalize	d56_d0_IBD
CEP95	90799	0.767456	0.00354839	0.185909	3.91283	2.74259	0.00836339	0.0390351	-3.11435	0.0608155	ENSG00000258890.2_CEP95	ENSG00000258890	Renormalize	d56_d0_IBD
CERS4	79603	1.15738	0.00610485	0.0732797	2.71012	0.760553	0.45039	0.608301	-6.19287	0.710914	ENSG00000090661.7_CERS4	ENSG00000090661	Renormalize	d56_d0_IBD
CHD9	80205	0.817255	0.0236393	0.112644	6.82502	1.92651	0.0595647	0.152878	-4.8636	0.224074	ENSG00000177200.11_CHD9	ENSG00000177200	Renormalize	d56_d0_IBD
CHMP2A	27243	1.27432	0.0122037	-0.447808	4.96638	-4.96075	8.03624e-06	0.000514293	3.37459	0.000433313	ENSG00000130724.4_CHMP2A	ENSG00000130724	Exacerbate	d56_d0_IBD
CIRH1A	84916	0.809672	0.00163841	0.0453035	2.83623	0.602272	0.549634	0.694024	-6.29389	0.782907	ENSG00000141076.13_CIRH1A	ENSG00000141076	Renormalize	d56_d0_IBD
CLASP2	23122	0.808983	0.00218977	0.153507	5.32394	3.41155	0.00126412	0.0108697	-1.43491	0.0160675	ENSG00000163539.11_CLASP2	ENSG00000163539	Renormalize	d56_d0_IBD
CLCC1	23155	0.79664	0.0107874	0.0778807	3.93356	1.06859	0.290234	0.454844	-6.06808	0.569018	ENSG00000121940.11_CLCC1	ENSG00000121940	Renormalize	d56_d0_IBD
CLDND1	56650	0.726009	0.0307539	0.216191	4.63445	3.16835	0.00257811	0.0177315	-2.08519	0.0268743	ENSG00000080822.12_CLDND1	ENSG00000080822	Renormalize	d56_d0_IBD
CLEC2D	29121	0.653108	0.0496731	0.495012	5.46422	4.1371	0.000130182	0.00258496	0.708649	0.00315654	ENSG00000069493.9_CLEC2D	ENSG00000069493	Renormalize	d56_d0_IBD
CLIC1	1192	1.3162	2.29e-06	-0.440647	7.71265	-3.4997	0.00096989	0.00917131	-1.12906	0.0133038	ENSG00000213719.4_CLIC1	ENSG00000213719	Exacerbate	d56_d0_IBD
CLYBL	171425	0.862114	0.021105	0.502952	1.11437	4.38713	5.69868e-05	0.00156753	1.73974	0.00174333	ENSG00000125246.11_CLYBL	ENSG00000125246	Renormalize	d56_d0_IBD
CMTM2	146225	1.35506	0.00324569	-0.44872	4.07068	-2.43319	0.0184736	0.0671732	-3.8005	0.104385	ENSG00000140932.5_CMTM2	ENSG00000140932	Exacerbate	d56_d0_IBD
CMTM3	123920	1.19107	0.000655642	-0.0994167	4.87534	-0.995468	0.32416	0.489878	-6.19641	0.603826	ENSG00000140931.15_CMTM3	ENSG00000140931	Exacerbate	d56_d0_IBD
CNIH4	29097	1.34246	0.00340341	-0.477804	4.81091	-5.20247	3.44568e-06	0.000325355	4.19085	0.000235527	ENSG00000143771.7_CNIH4	ENSG00000143771	Exacerbate	d56_d0_IBD
CNOT11	55571	0.802737	0.000376954	0.090655	4.42704	2.1397	0.0371356	0.109329	-4.47111	0.165907	ENSG00000158435.3_CNOT11	ENSG00000158435	Renormalize	d56_d0_IBD
CNOT6L	246175	0.72841	0.00192812	0.307427	6.80878	4.85119	1.17523e-05	0.000637201	3.03212	0.000566631	ENSG00000138767.8_CNOT6L	ENSG00000138767	Renormalize	d56_d0_IBD
COPE	11316	1.18301	0.00710195	-0.35634	5.22262	-2.65524	0.010519	0.0458715	-3.38013	0.0712219	ENSG00000105669.8_COPE	ENSG00000105669	Exacerbate	d56_d0_IBD
COPS7B	64708	0.867232	0.00337401	0.116946	3.47679	2.12795	0.0381451	0.111343	-4.42095	0.168756	ENSG00000144524.13_COPS7B	ENSG00000144524	Renormalize	d56_d0_IBD
COX18	285521	0.813874	0.00240144	0.00482503	2.96879	0.0706894	0.943919	0.96736	-6.51744	0.978964	ENSG00000163626.12_COX18	ENSG00000163626	Renormalize	d56_d0_IBD
COX5B	1329	1.2944	0.018364	-0.364196	3.94104	-3.45506	0.00110963	0.00995522	-1.25464	0.0146228	ENSG00000135940.2_COX5B	ENSG00000135940	Exacerbate	d56_d0_IBD
COX6B1	1340	1.18073	0.00283957	-0.308256	5.44267	-2.16902	0.0347186	0.104225	-4.43489	0.158823	ENSG00000126267.4_COX6B1	ENSG00000126267	Exacerbate	d56_d0_IBD
CPEB3	22849	1.1946	0.0261015	-0.205509	3.40315	-2.9331	0.00499788	0.0274644	-2.6117	0.0425163	ENSG00000107864.10_CPEB3	ENSG00000107864	Exacerbate	d56_d0_IBD
CPSF6	11052	0.816692	0.0151535	0.195	6.54001	3.21102	0.00227967	0.0162992	-1.96134	0.0245884	ENSG00000111605.12_CPSF6	ENSG00000111605	Renormalize	d56_d0_IBD
CR1	1378	1.78078	0.00300797	-0.769555	7.28842	-4.34131	6.63945e-05	0.00171362	1.38524	0.00194442	ENSG00000203710.6_CR1	ENSG00000203710	Exacerbate	d56_d0_IBD
CR1L	1379	1.6235	0.000197551	-0.162809	3.53688	-0.700612	0.486697	0.640928	-6.27802	0.73855	ENSG00000197721.12_CR1L	ENSG00000197721	Exacerbate	d56_d0_IBD
CREB1	1385	0.814668	0.000305215	0.147039	6.88644	2.51927	0.0149019	0.0583085	-3.65718	0.0904962	ENSG00000118260.10_CREB1	ENSG00000118260	Renormalize	d56_d0_IBD
CREG1	8804	1.42225	0.00864673	-0.471747	6.76888	-3.04155	0.00369637	0.0224275	-2.40943	0.0345552	ENSG00000143162.7_CREG1	ENSG00000143162	Exacerbate	d56_d0_IBD
CST7	8530	2.10692	7.45e-06	-0.580684	6.36356	-3.87932	0.000298686	0.00432497	-0.0623264	0.00570921	ENSG00000077984.4_CST7	ENSG00000077984	Exacerbate	d56_d0_IBD
CSTA	1475	1.3215	0.00372535	-0.400782	3.26172	-2.2711	0.0273481	0.0882517	-4.0294	0.135614	ENSG00000121552.3_CSTA	ENSG00000121552	Exacerbate	d56_d0_IBD
CTC1	80169	0.797041	0.000226485	0.180634	5.11461	3.15493	0.00267933	0.0181278	-2.13144	0.0275475	ENSG00000178971.9_CTC1	ENSG00000178971	Renormalize	d56_d0_IBD
CTSA	5476	1.34634	0.0022523	-0.646666	6.99226	-5.06264	5.6313e-06	0.000414783	3.73736	0.000332244	ENSG00000064601.12_CTSA	ENSG00000064601	Exacerbate	d56_d0_IBD
CTSD	1509	1.23268	0.0193944	-0.620404	6.64688	-3.57497	0.000771469	0.00787157	-0.949472	0.011281	ENSG00000117984.8_CTSD	ENSG00000117984	Exacerbate	d56_d0_IBD
CTSZ	1522	1.30605	0.000415415	-0.4527	6.96325	-5.57773	9.07956e-07	0.000170408	5.49592	9.08841e-05	ENSG00000101160.9_CTSZ	ENSG00000101160	Exacerbate	d56_d0_IBD
CYB5B	80777	0.791573	0.00488152	0.124335	4.51386	2.32652	0.023959	0.0801383	-4.09789	0.124112	ENSG00000103018.12_CYB5B	ENSG00000103018	Renormalize	d56_d0_IBD
CYB5R1	51706	1.25579	6.41e-05	-0.209274	4.40973	-2.84566	0.00634566	0.0325009	-2.89761	0.0502919	ENSG00000159348.8_CYB5R1	ENSG00000159348	Exacerbate	d56_d0_IBD
CYB5R3	1727	1.24363	0.0296758	-0.435772	5.72642	-3.01358	0.00399778	0.0235962	-2.49975	0.0364582	ENSG00000100243.16_CYB5R3	ENSG00000100243	Exacerbate	d56_d0_IBD
CYBA	1535	1.30133	0.00996808	-0.494223	7.05868	-2.97205	0.00448783	0.0255686	-2.56598	0.0395179	ENSG00000051523.6_CYBA	ENSG00000051523	Exacerbate	d56_d0_IBD
CYP20A1	57404	0.821736	0.0312421	0.20582	3.62528	3.67403	0.000568771	0.00645077	-0.615074	0.00902222	ENSG00000119004.10_CYP20A1	ENSG00000119004	Renormalize	d56_d0_IBD
CYP4F12	66002	1.3804	0.000225299	0.334001	1.20014	1.98108	0.0529313	0.141008	-4.3417	0.208412	ENSG00000186204.9_CYP4F12	ENSG00000186204	Renormalize	d56_d0_IBD
CYSTM1	84418	1.64964	0.000922361	-0.560857	5.15454	-3.22889	0.0021646	0.0156833	-1.92901	0.0236497	ENSG00000120306.5_CYSTM1	ENSG00000120306	Exacerbate	d56_d0_IBD
CYTIP	9595	0.85758	0.0282964	0.0100636	7.43202	0.204707	0.838607	0.901762	-6.60951	0.93668	ENSG00000115165.5_CYTIP	ENSG00000115165	Renormalize	d56_d0_IBD
DCAF16	54876	0.768813	0.00142398	0.281007	4.88474	3.52999	0.000884798	0.00860079	-1.09837	0.0124337	ENSG00000163257.6_DCAF16	ENSG00000163257	Renormalize	d56_d0_IBD
DDAH2	23564	1.32795	0.000361946	-0.516231	3.27821	-3.36227	0.00146373	0.0120246	-1.44995	0.0178287	ENSG00000213722.4_DDAH2	ENSG00000213722	Exacerbate	d56_d0_IBD
DDHD2	23259	0.778099	0.00334912	0.339937	4.25131	4.81352	1.33847e-05	0.000668137	2.90391	0.000616344	ENSG00000085788.9_DDHD2	ENSG00000085788	Renormalize	d56_d0_IBD
DDX10	1662	0.763233	0.00531512	0.225598	3.61442	2.44757	0.0178275	0.0656063	-3.77236	0.102006	ENSG00000178105.5_DDX10	ENSG00000178105	Renormalize	d56_d0_IBD
DDX17	10521	0.827213	1.27e-05	0.0341078	10.0521	0.718483	0.475705	0.631147	-6.2253	0.729956	ENSG00000100201.14_DDX17	ENSG00000100201	Renormalize	d56_d0_IBD
DDX24	57062	0.817139	0.00207359	0.197281	6.42872	2.88948	0.00563297	0.0299102	-2.79315	0.0462395	ENSG00000089737.11_DDX24	ENSG00000089737	Renormalize	d56_d0_IBD
DENND1C	79958	0.857114	0.00137588	0.000790239	5.14558	0.0131862	0.98953	0.994203	-6.69338	0.995972	ENSG00000205744.5_DENND1C	ENSG00000205744	Renormalize	d56_d0_IBD
DENND2D	79961	0.728786	2.37e-05	0.293191	6.64459	3.90801	0.000272632	0.00410032	0.0320479	0.00536351	ENSG00000162777.12_DENND2D	ENSG00000162777	Renormalize	d56_d0_IBD
DENND4C	55667	0.784314	0.0254573	0.259044	6.2145	4.68573	2.076e-05	0.000851292	2.47061	0.000849507	ENSG00000137145.15_DENND4C	ENSG00000137145	Renormalize	d56_d0_IBD
DET1	55070	0.760879	1.67e-06	0.19032	1.77085	2.14777	0.036456	0.10793	-4.1443	0.163941	ENSG00000140543.9_DET1	ENSG00000140543	Renormalize	d56_d0_IBD
DGAT2	84649	1.3641	0.000776077	-0.381809	6.54513	-2.646	0.0107749	0.0466227	-3.3802	0.0724059	ENSG00000062282.10_DGAT2	ENSG00000062282	Exacerbate	d56_d0_IBD
DGCR2	9993	1.21636	0.0416694	-0.144229	6.50721	-1.42766	0.159422	0.300885	-5.66609	0.407085	ENSG00000070413.13_DGCR2	ENSG00000070413	Exacerbate	d56_d0_IBD
DGKH	160851	0.821262	0.0377641	0.110276	2.45122	1.25469	0.215253	0.371619	-5.67262	0.483768	ENSG00000102780.11_DGKH	ENSG00000102780	Renormalize	d56_d0_IBD
DHRS13	147015	1.46088	3.29e-06	-0.72807	4.55351	-5.02795	6.3574e-06	0.000440036	3.61025	0.000364422	ENSG00000167536.9_DHRS13	ENSG00000167536	Exacerbate	d56_d0_IBD
DHRS7	51635	1.25854	0.00118659	-0.205818	5.64337	-2.41318	0.0194073	0.0693032	-3.92527	0.107939	ENSG00000100612.9_DHRS7	ENSG00000100612	Exacerbate	d56_d0_IBD
DIEXF	27042	0.813144	0.000155773	0.291314	4.31883	3.16611	0.00259471	0.0177831	-2.08171	0.0269945	ENSG00000117597.13_DIEXF	ENSG00000117597	Renormalize	d56_d0_IBD
DLG1	1739	0.755357	0.0370982	0.166028	5.02702	2.63882	0.0109772	0.0471741	-3.41669	0.073278	ENSG00000075711.16_DLG1	ENSG00000075711	Renormalize	d56_d0_IBD
DMTF1	9988	0.801824	0.00497738	0.0928131	6.54596	1.46804	0.14817	0.285614	-5.60724	0.389994	ENSG00000135164.14_DMTF1	ENSG00000135164	Renormalize	d56_d0_IBD
DNAJA4	55466	1.29078	0.0468471	-0.503697	5.17002	-2.94485	0.00483859	0.0269533	-2.66846	0.0416391	ENSG00000140403.8_DNAJA4	ENSG00000140403	Exacerbate	d56_d0_IBD
DOCK10	55619	0.710069	0.000189548	0.230037	7.04794	2.46068	0.017257	0.0642334	-3.77724	0.099834	ENSG00000135905.14_DOCK10	ENSG00000135905	Renormalize	d56_d0_IBD
DOCK11	139818	0.83076	0.036109	0.0655319	7.91215	1.2283	0.224915	0.383214	-5.86064	0.495995	ENSG00000147251.10_DOCK11	ENSG00000147251	Renormalize	d56_d0_IBD
DOCK9	23348	0.766955	0.0063447	0.485888	4.61795	4.34729	6.50859e-05	0.00169841	1.37685	0.00191822	ENSG00000088387.13_DOCK9	ENSG00000088387	Renormalize	d56_d0_IBD
DOK3	79930	1.28619	0.0003657	-0.522766	6.33409	-4.14571	0.000126571	0.00255749	0.74685	0.00309591	ENSG00000146094.9_DOK3	ENSG00000146094	Exacerbate	d56_d0_IBD
DOK4	55715	1.22849	0.0069542	-0.660493	0.606661	-3.36274	0.00146172	0.0120199	-1.16463	0.0178116	ENSG00000125170.6_DOK4	ENSG00000125170	Exacerbate	d56_d0_IBD
DPF2	5977	0.822141	0.000693113	0.076775	5.34401	1.35114	0.182553	0.331553	-5.79435	0.440561	ENSG00000133884.5_DPF2	ENSG00000133884	Renormalize	d56_d0_IBD
DROSHA	29102	0.7994	0.0114854	0.208581	4.20162	2.91318	0.00527911	0.0285675	-2.7246	0.0441802	ENSG00000113360.12_DROSHA	ENSG00000113360	Renormalize	d56_d0_IBD
DSC2	1824	1.8962	3.49e-05	-0.506577	5.32586	-2.37693	0.0212073	0.0736165	-4.00173	0.114365	ENSG00000134755.10_DSC2	ENSG00000134755	Exacerbate	d56_d0_IBD
DUSP11	8446	0.80512	0.00155935	0.127099	4.0781	2.09157	0.0414239	0.117899	-4.54582	0.177829	ENSG00000144048.6_DUSP11	ENSG00000144048	Renormalize	d56_d0_IBD
DUSP16	80824	0.786071	8.94e-06	0.418995	3.83571	5.44637	1.45152e-06	0.000216277	5.05869	0.000127146	ENSG00000111266.4_DUSP16	ENSG00000111266	Renormalize	d56_d0_IBD
DUSP23	54935	1.17462	0.0343399	-0.144162	1.93385	-1.49904	0.139966	0.274572	-5.24788	0.377313	ENSG00000158716.4_DUSP23	ENSG00000158716	Exacerbate	d56_d0_IBD
DUSP3	1845	1.33512	0.000119454	-0.784266	5.97657	-6.50495	3.15872e-08	3.245e-05	8.73246	6.96666e-06	ENSG00000108861.4_DUSP3	ENSG00000108861	Exacerbate	d56_d0_IBD
DYNC2H1	79659	0.90787	0.0404837	0.234755	2.40357	2.31432	0.024671	0.0818689	-3.91123	0.126498	ENSG00000187240.9_DYNC2H1	ENSG00000187240	Renormalize	d56_d0_IBD
DYSF	8291	1.97558	4.9e-05	-0.802328	8.09835	-4.47745	4.20922e-05	0.00127379	1.84767	0.00139293	ENSG00000135636.9_DYSF	ENSG00000135636	Exacerbate	d56_d0_IBD
EDEM2	55741	1.20169	0.0227839	-0.409586	5.01217	-4.8558	1.15663e-05	0.00063239	3.02269	0.000559281	ENSG00000088298.7_EDEM2	ENSG00000088298	Exacerbate	d56_d0_IBD
EHD1	10938	1.28	2.89e-06	-0.354282	7.07053	-3.04513	0.00365931	0.022265	-2.38039	0.0343147	ENSG00000110047.13_EHD1	ENSG00000110047	Exacerbate	d56_d0_IBD
EIF1B	10289	1.3795	0.00712974	-0.422284	4.87138	-3.67252	0.000571431	0.0064622	-0.679491	0.00905337	ENSG00000114784.3_EIF1B	ENSG00000114784	Exacerbate	d56_d0_IBD
EIF4E3	317649	1.28008	0.00409645	-0.330685	7.208	-3.48014	0.00102891	0.00950467	-1.19787	0.0138506	ENSG00000163412.7_EIF4E3	ENSG00000163412	Exacerbate	d56_d0_IBD
ELAVL1	1994	0.839952	0.00342067	0.0674819	4.1819	1.16206	0.250566	0.412342	-5.99011	0.526315	ENSG00000066044.9_ELAVL1	ENSG00000066044	Renormalize	d56_d0_IBD
EMC3	55831	1.26431	0.0379725	-0.23997	6.52805	-1.40234	0.166809	0.310681	-5.71462	0.417848	ENSG00000125037.8_EMC3	ENSG00000125037	Exacerbate	d56_d0_IBD
EMILIN2	84034	1.43943	2.94e-05	-0.543591	6.03568	-4.80146	1.3953e-05	0.00068827	2.84735	0.000635338	ENSG00000132205.6_EMILIN2	ENSG00000132205	Exacerbate	d56_d0_IBD
EML4	27436	0.795996	0.00136316	0.295313	6.7948	4.78692	1.46697e-05	0.000704784	2.81742	0.000659006	ENSG00000143924.14_EML4	ENSG00000143924	Renormalize	d56_d0_IBD
ENO2	2026	0.837587	0.00276098	0.209273	2.50059	2.04386	0.0460945	0.127529	-4.4427	0.190551	ENSG00000111674.4_ENO2	ENSG00000111674	Renormalize	d56_d0_IBD
EPHA4	2043	0.763781	0.000568934	0.719279	3.50539	5.84984	3.41326e-07	9.51762e-05	6.46652	4.25708e-05	ENSG00000116106.7_EPHA4	ENSG00000116106	Renormalize	d56_d0_IBD
EPRS	2058	0.77876	0.0459259	0.102361	5.53046	1.371	0.176317	0.323391	-5.76722	0.43181	ENSG00000136628.12_EPRS	ENSG00000136628	Renormalize	d56_d0_IBD
ERAP1	51752	0.790441	0.00533569	0.0649437	6.70202	1.00958	0.317413	0.482748	-6.15461	0.596865	ENSG00000164307.8_ERAP1	ENSG00000164307	Renormalize	d56_d0_IBD
ESYT2	57488	0.80672	0.000221942	0.267029	6.44402	4.889	1.03103e-05	0.00057664	3.14559	0.000512732	ENSG00000117868.11_ESYT2	ENSG00000117868	Renormalize	d56_d0_IBD
ETS1	2113	0.718262	0.00104582	0.58155	8.01095	5.47158	1.32674e-06	0.000205529	5.15678	0.000118974	ENSG00000134954.9_ETS1	ENSG00000134954	Renormalize	d56_d0_IBD
ETS2	2114	1.36084	0.000292737	-0.420873	5.67608	-3.49431	0.000985824	0.00927787	-1.20084	0.0134566	ENSG00000157557.7_ETS2	ENSG00000157557	Exacerbate	d56_d0_IBD
EXOC2	55770	0.807849	0.00392231	0.18585	5.08024	3.25797	0.00198904	0.0147928	-1.85604	0.022281	ENSG00000112685.9_EXOC2	ENSG00000112685	Renormalize	d56_d0_IBD
F5	2153	1.9474	0.00315095	-0.426039	5.44006	-2.79182	0.00733537	0.0358086	-3.05453	0.0555999	ENSG00000198734.6_F5	ENSG00000198734	Exacerbate	d56_d0_IBD
FADD	8772	1.27288	0.00606636	-0.216663	3.79914	-2.97085	0.0045028	0.025624	-2.54802	0.039605	ENSG00000168040.4_FADD	ENSG00000168040	Exacerbate	d56_d0_IBD
FAIM3	9214	0.673337	3.51e-06	0.467442	5.50281	3.44126	0.00115659	0.0102803	-1.35003	0.0150695	ENSG00000162894.7_FAIM3	ENSG00000162894	Renormalize	d56_d0_IBD
FAM102A	399665	0.749907	0.000367248	0.565015	4.73274	4.08575	0.000153878	0.00288525	0.557611	0.00356758	ENSG00000167106.7_FAM102A	ENSG00000167106	Renormalize	d56_d0_IBD
FAM115A	9747	0.84778	0.0244144	0.375259	1.15283	3.93673	0.00024875	0.00391246	0.386363	0.00504366	ENSG00000198420.5_FAM115A	ENSG00000198420	Renormalize	d56_d0_IBD
FAM134A	79137	1.19141	0.00336701	-0.261158	6.93895	-1.96537	0.0547719	0.144374	-4.79055	0.212804	ENSG00000144567.6_FAM134A	ENSG00000144567	Exacerbate	d56_d0_IBD
FAM159A	348378	0.836044	0.00111859	0.473546	2.36611	3.41822	0.00123918	0.0107262	-1.21289	0.015833	ENSG00000182183.10_FAM159A	ENSG00000182183	Renormalize	d56_d0_IBD
FAM208B	54906	0.78697	0.00279607	0.188791	6.12635	4.13676	0.000130328	0.00258524	0.716251	0.00315878	ENSG00000108021.15_FAM208B	ENSG00000108021	Renormalize	d56_d0_IBD
FAM20A	54757	1.27439	0.00206219	-2.50386	1.60983	-8.2614	5.2678e-11	5.14111e-07	14.6016	3.00943e-08	ENSG00000108950.7_FAM20A	ENSG00000108950	Exacerbate	d56_d0_IBD
FAM210B	116151	1.40154	0.0185016	-0.603314	9.01179	-3.04757	0.00363427	0.0221767	-2.30771	0.0341619	ENSG00000124098.9_FAM210B	ENSG00000124098	Exacerbate	d56_d0_IBD
FAM214A	56204	0.744977	0.00390233	0.319112	5.34194	4.70531	1.9415e-05	0.000820262	2.52467	0.000807446	ENSG00000047346.8_FAM214A	ENSG00000047346	Renormalize	d56_d0_IBD
FANCF	2188	0.724757	0.0252404	0.303753	3.09196	3.3179	0.00166873	0.0131205	-1.56726	0.019602	ENSG00000183161.3_FANCF	ENSG00000183161	Renormalize	d56_d0_IBD
FBXO25	26260	0.846123	0.0195922	0.152496	2.68165	1.85996	0.0686042	0.16869	-4.81138	0.244865	ENSG00000147364.12_FBXO25	ENSG00000147364	Renormalize	d56_d0_IBD
FCAR	2204	1.7534	0.00452527	-0.665364	4.73072	-4.20006	0.000105924	0.00230199	0.911362	0.00273243	ENSG00000186431.14_FCAR	ENSG00000186431	Exacerbate	d56_d0_IBD
FCER1G	2207	1.41151	0.00212647	-1.03797	7.11558	-6.78061	1.15388e-08	2.0475e-05	9.71894	3.06429e-06	ENSG00000158869.6_FCER1G	ENSG00000158869	Exacerbate	d56_d0_IBD
FCHSD2	9873	0.8417	0.0096996	0.065492	5.3955	1.05775	0.295105	0.460184	-6.13908	0.574254	ENSG00000137478.10_FCHSD2	ENSG00000137478	Renormalize	d56_d0_IBD
FCRL3	115352	0.697146	0.0044227	0.396292	4.73347	2.47314	0.0167294	0.062881	-3.78597	0.0977863	ENSG00000160856.16_FCRL3	ENSG00000160856	Renormalize	d56_d0_IBD
FERMT3	83706	1.34405	0.000431422	-0.539485	6.67242	-3.67912	0.000559861	0.0063803	-0.650456	0.00891715	ENSG00000149781.8_FERMT3	ENSG00000149781	Exacerbate	d56_d0_IBD
FES	2242	1.35245	8.25e-05	-0.505552	5.73637	-3.58282	0.000753172	0.00774561	-0.947476	0.0110841	ENSG00000182511.7_FES	ENSG00000182511	Exacerbate	d56_d0_IBD
FGF13	2258	1.24392	0.0303274	-1.00304	0.208491	-4.51552	3.70219e-05	0.00118659	2.14481	0.00127112	ENSG00000129682.9_FGF13	ENSG00000129682	Exacerbate	d56_d0_IBD
FIS1	51024	1.23892	0.00226979	-0.389441	5.3042	-1.90228	0.0627302	0.15877	-4.93721	0.231381	ENSG00000214253.4_FIS1	ENSG00000214253	Exacerbate	d56_d0_IBD
FLOT1	10211	1.51987	9.72e-05	-0.612974	6.66581	-4.95105	8.312e-06	0.000515001	3.35679	0.00044307	ENSG00000137312.10_FLOT1	ENSG00000137312	Exacerbate	d56_d0_IBD
FLOT2	2319	1.58571	2.72e-06	-0.631371	7.61226	-4.7758	1.52423e-05	0.000708367	2.80164	0.000675621	ENSG00000132589.11_FLOT2	ENSG00000132589	Exacerbate	d56_d0_IBD
FMO4	2329	0.820275	0.010029	0.261936	0.722687	2.54001	0.0141407	0.0561914	-3.18814	0.087387	ENSG00000076258.5_FMO4	ENSG00000076258	Renormalize	d56_d0_IBD
FNBP4	23360	0.816165	0.00306536	0.222247	6.24802	3.00816	0.00405876	0.0238551	-2.50009	0.0368593	ENSG00000109920.8_FNBP4	ENSG00000109920	Renormalize	d56_d0_IBD
FOXJ3	22887	0.826819	2.09e-05	0.150748	5.73053	3.10163	0.00311939	0.0201528	-2.26927	0.0306901	ENSG00000198815.4_FOXJ3	ENSG00000198815	Renormalize	d56_d0_IBD
FOXN3	1112	0.852493	0.00152898	0.0964532	6.98598	1.75332	0.0854933	0.195908	-5.15531	0.280785	ENSG00000053254.11_FOXN3	ENSG00000053254	Renormalize	d56_d0_IBD
FRAT2	23401	1.33024	0.0073082	-0.553903	7.42789	-4.62217	2.57881e-05	0.000971734	2.2926	0.000990213	ENSG00000181274.5_FRAT2	ENSG00000181274	Exacerbate	d56_d0_IBD
FRYL	285527	0.846574	0.016178	0.152261	7.1664	3.46057	0.00109139	0.00985184	-1.25461	0.0144491	ENSG00000075539.9_FRYL	ENSG00000075539	Renormalize	d56_d0_IBD
FTH1	2495	1.17311	3.96e-05	-0.879566	9.25147	-5.19236	3.57071e-06	0.000329199	4.23182	0.000242423	ENSG00000167996.11_FTH1	ENSG00000167996	Exacerbate	d56_d0_IBD
FTH1P3	2498	1.29956	0.00086216	0.104839	-1.42904	0.546402	0.587148	0.724251	-5.58292	0.806257	ENSG00000213453.3_FTH1P3	ENSG00000213453	Renormalize	d56_d0_IBD
FTL	2512	1.18936	3.9e-07	-0.42242	11.175	-1.92629	0.0595929	0.15289	-4.65555	0.224137	ENSG00000087086.9_FTL	ENSG00000087086	Exacerbate	d56_d0_IBD
FUBP1	8880	0.797168	0.0367594	0.184716	6.37464	3.47421	0.00104749	0.00961254	-1.24153	0.0140255	ENSG00000162613.12_FUBP1	ENSG00000162613	Renormalize	d56_d0_IBD
FURIN	5045	1.5305	1.4e-08	-0.690343	7.70101	-4.16282	0.000119684	0.00249053	0.836248	0.00298418	ENSG00000140564.6_FURIN	ENSG00000140564	Exacerbate	d56_d0_IBD
FUT7	2529	1.34202	0.00021879	-0.594082	3.60906	-3.69435	0.000534032	0.0062344	-0.556644	0.00864566	ENSG00000180549.7_FUT7	ENSG00000180549	Exacerbate	d56_d0_IBD
FUT8	2530	0.764629	0.0489178	0.0145249	4.04639	0.18717	0.852262	0.910277	-6.62531	0.942466	ENSG00000033170.12_FUT8	ENSG00000033170	Renormalize	d56_d0_IBD
FYN	2534	0.752998	0.000584191	0.223664	6.78496	3.00344	0.00411255	0.0240915	-2.49417	0.0372265	ENSG00000010810.12_FYN	ENSG00000010810	Renormalize	d56_d0_IBD
GABARAPL2	11345	1.60587	1.02e-05	-0.616916	6.66264	-4.06899	0.000162484	0.00297149	0.510619	0.0037101	ENSG00000034713.3_GABARAPL2	ENSG00000034713	Exacerbate	d56_d0_IBD
GADD45A	1647	1.50357	0.000451737	-0.569847	2.46775	-3.3576	0.00148416	0.0121567	-1.33125	0.0180176	ENSG00000116717.7_GADD45A	ENSG00000116717	Exacerbate	d56_d0_IBD
GADD45B	4616	1.27292	4.13e-07	-0.593089	5.28059	-5.07133	5.46248e-06	0.000405407	3.74356	0.000323427	ENSG00000099860.4_GADD45B	ENSG00000099860	Exacerbate	d56_d0_IBD
GALNT14	79623	1.87873	3.06e-09	-1.42639	2.54925	-5.4161	1.61668e-06	0.000226167	5.03148	0.0001379	ENSG00000158089.10_GALNT14	ENSG00000158089	Exacerbate	d56_d0_IBD
GAPDH	2597	1.21621	0.0223268	-0.483587	9.15113	-3.90164	0.000278219	0.00414546	0.100185	0.00543327	ENSG00000111640.10_GAPDH	ENSG00000111640	Exacerbate	d56_d0_IBD
GATA3	2625	0.738238	1.54e-05	0.449158	2.79966	3.60308	0.000707837	0.0074723	-0.740636	0.0106293	ENSG00000107485.11_GATA3	ENSG00000107485	Renormalize	d56_d0_IBD
GBA	2629	1.38016	0.000569782	-0.490759	4.55457	-4.64866	2.35621e-05	0.000921703	2.35153	0.000929036	ENSG00000177628.10_GBA	ENSG00000177628	Exacerbate	d56_d0_IBD
GBGT1	26301	1.27733	1.12e-05	-0.211094	4.40574	-1.70218	0.0947471	0.211111	-5.2579	0.298442	ENSG00000148288.7_GBGT1	ENSG00000148288	Exacerbate	d56_d0_IBD
GDE1	51573	1.30851	9.63e-06	-0.224521	6.31166	-2.15131	0.0361615	0.107417	-4.46046	0.163092	ENSG00000006007.7_GDE1	ENSG00000006007	Exacerbate	d56_d0_IBD
GK	2710	1.50024	0.0236955	-0.696122	6.39656	-4.5605	3.17963e-05	0.00109487	2.06555	0.00114961	ENSG00000198814.8_GK	ENSG00000198814	Exacerbate	d56_d0_IBD
GLIPR2	152007	1.27517	0.00262755	-0.409751	7.06138	-3.73361	0.000472583	0.00576162	-0.476317	0.00791224	ENSG00000122694.11_GLIPR2	ENSG00000122694	Exacerbate	d56_d0_IBD
GLRX5	51218	1.3452	0.0368405	-0.506498	7.61102	-2.50167	0.0155768	0.060076	-3.68706	0.093189	ENSG00000182512.4_GLRX5	ENSG00000182512	Exacerbate	d56_d0_IBD
GLS	2744	0.729434	0.04598	0.158386	6.57013	2.25506	0.0284057	0.090493	-4.23317	0.138919	ENSG00000115419.8_GLS	ENSG00000115419	Renormalize	d56_d0_IBD
GMPR	2766	1.9332	0.00471321	-0.554981	6.60696	-2.55955	0.0134562	0.0543342	-3.58763	0.0843498	ENSG00000137198.5_GMPR	ENSG00000137198	Exacerbate	d56_d0_IBD
GNA15	2769	1.18863	0.0330486	-0.536082	3.59466	-4.32063	7.11209e-05	0.00176842	1.3547	0.00203599	ENSG00000060558.3_GNA15	ENSG00000060558	Exacerbate	d56_d0_IBD
GNB2	2783	1.3267	3.4e-05	-0.5677	6.15933	-3.87181	0.000305895	0.00439998	-0.0943932	0.00581191	ENSG00000172354.5_GNB2	ENSG00000172354	Exacerbate	d56_d0_IBD
GORASP2	26003	0.841786	0.0430164	-0.0302612	4.34937	-0.457247	0.649416	0.77109	-6.5655	0.842153	ENSG00000115806.8_GORASP2	ENSG00000115806	Exacerbate	d56_d0_IBD
GPATCH8	23131	0.83576	3.93e-06	0.2335	5.72375	4.3828	5.78161e-05	0.00157834	1.48383	0.00176067	ENSG00000186566.7_GPATCH8	ENSG00000186566	Renormalize	d56_d0_IBD
GPHN	10243	0.842405	0.00261538	0.211209	1.60707	2.111	0.0396435	0.114231	-4.19275	0.172869	ENSG00000171723.11_GPHN	ENSG00000171723	Renormalize	d56_d0_IBD
GPR141	353345	1.75804	0.0226476	-0.441003	3.32652	-3.50606	0.000951408	0.00906322	-1.0703	0.0131179	ENSG00000187037.4_GPR141	ENSG00000187037	Exacerbate	d56_d0_IBD
GPR146	115330	1.87338	0.000911404	-0.468754	5.29316	-2.41377	0.0193789	0.0692357	-3.91959	0.107832	ENSG00000164849.7_GPR146	ENSG00000164849	Exacerbate	d56_d0_IBD
GPR27	2850	1.15189	0.0330353	-0.75022	4.17317	-5.48791	1.25169e-06	0.000200979	5.18977	0.000114256	ENSG00000170837.2_GPR27	ENSG00000170837	Exacerbate	d56_d0_IBD
GPR97	222487	1.64128	0.0169697	-0.758091	6.08946	-4.03695	0.000180239	0.0031967	0.406533	0.00399935	ENSG00000182885.12_GPR97	ENSG00000182885	Exacerbate	d56_d0_IBD
GRAMD1A	57655	1.23122	0.00260532	-0.583483	5.40881	-4.84025	1.22051e-05	0.000653991	2.97049	0.000580578	ENSG00000089351.10_GRAMD1A	ENSG00000089351	Exacerbate	d56_d0_IBD
GRAMD1C	54762	0.538489	0.00553234	1.02816	2.13402	5.25864	2.82593e-06	0.000292834	4.51593	0.000203417	ENSG00000178075.15_GRAMD1C	ENSG00000178075	Renormalize	d56_d0_IBD
GRB10	2887	1.58301	0.000358282	-0.746845	3.4065	-3.58415	0.000750116	0.00772639	-0.846526	0.011046	ENSG00000106070.13_GRB10	ENSG00000106070	Exacerbate	d56_d0_IBD
GRINA	2907	1.37429	0.000777963	-0.622996	7.56995	-3.30357	0.00174054	0.013533	-1.68513	0.0202404	ENSG00000178719.12_GRINA	ENSG00000178719	Exacerbate	d56_d0_IBD
GRK6	2870	1.18641	0.0361775	-0.264821	7.02453	-2.39684	0.020201	0.0712511	-3.92248	0.110759	ENSG00000198055.6_GRK6	ENSG00000198055	Exacerbate	d56_d0_IBD
GSR	2936	1.18809	0.00183891	-0.328242	5.84009	-3.94639	0.000241182	0.00383983	0.125456	0.00494067	ENSG00000104687.8_GSR	ENSG00000104687	Exacerbate	d56_d0_IBD
GSTO1	9446	1.20518	0.000519751	-0.541454	4.20506	-4.09132	0.000151122	0.00284724	0.603372	0.00351858	ENSG00000148834.8_GSTO1	ENSG00000148834	Exacerbate	d56_d0_IBD
GUK1	2987	1.42765	0.0300579	-0.703985	8.45879	-3.30864	0.00171481	0.0133885	-1.63255	0.0200008	ENSG00000143774.12_GUK1	ENSG00000143774	Exacerbate	d56_d0_IBD
GUSBP11	91316	0.803068	2.13e-06	0.0595884	5.60752	1.13895	0.259992	0.422651	-6.04913	0.536924	ENSG00000228315.6_GUSBP11	ENSG00000228315	Renormalize	d56_d0_IBD
GUSBP2	387036	0.743363	2.24e-07	0.490222	-0.445648	2.1469	0.0365285	0.108096	-3.83087	0.164141	ENSG00000241549.4_GUSBP2	ENSG00000241549	Renormalize	d56_d0_IBD
GYG1	2992	2.34125	7.03e-05	-0.907921	4.71335	-5.66529	6.63343e-07	0.000140737	5.78457	7.1469e-05	ENSG00000163754.13_GYG1	ENSG00000163754	Exacerbate	d56_d0_IBD
H3F3C	440093	1.39492	0.0376325	0.143319	-2.34874	0.497897	0.620675	0.749271	-5.43146	0.825525	ENSG00000188375.3_H3F3C	ENSG00000188375	Renormalize	d56_d0_IBD
HBM	3042	1.67949	0.00613002	-1.26402	5.09514	-4.07534	0.000159169	0.00294207	0.530275	0.00365509	ENSG00000206177.2_HBM	ENSG00000206177	Exacerbate	d56_d0_IBD
HCK	3055	1.38228	0.000866758	-0.47224	8.28518	-3.70962	0.000509278	0.00605027	-0.502199	0.00834993	ENSG00000101336.8_HCK	ENSG00000101336	Exacerbate	d56_d0_IBD
HDAC4	9759	1.25783	3.93e-05	-0.421461	6.07752	-4.56423	3.13974e-05	0.00109047	2.07278	0.00113947	ENSG00000068024.12_HDAC4	ENSG00000068024	Exacerbate	d56_d0_IBD
HDGF	3068	1.46502	4.6e-05	-0.685811	8.45911	-4.26851	8.45292e-05	0.00197569	1.19026	0.00231244	ENSG00000143321.14_HDGF	ENSG00000143321	Exacerbate	d56_d0_IBD
HDHD3	81932	0.871084	0.00165248	0.0528044	1.68362	0.432769	0.666989	0.7847	-6.21437	0.8521	ENSG00000119431.5_HDHD3	ENSG00000119431	Renormalize	d56_d0_IBD
HEATR1	55127	0.746495	0.000963853	0.261579	4.91561	3.15492	0.00267934	0.0181278	-2.12921	0.0275475	ENSG00000119285.6_HEATR1	ENSG00000119285	Renormalize	d56_d0_IBD
HEATR5B	54497	0.817661	0.000940576	0.237711	5.7508	5.03914	6.1136e-06	0.000430799	3.63721	0.000353574	ENSG00000008869.7_HEATR5B	ENSG00000008869	Renormalize	d56_d0_IBD
HEBP1	50865	1.5923	0.0154213	-0.186119	1.57439	-1.30382	0.198089	0.350672	-5.46197	0.461523	ENSG00000013583.4_HEBP1	ENSG00000013583	Exacerbate	d56_d0_IBD
HHEX	3087	1.24238	0.0244864	-0.422366	5.03246	-4.65597	2.29819e-05	0.000906868	2.36433	0.000912063	ENSG00000152804.6_HHEX	ENSG00000152804	Exacerbate	d56_d0_IBD
HIST1H3C	8352	1.19065	0.0212056	-0.81864	3.04407	-4.32643	6.97614e-05	0.00174875	1.41482	0.00201183	ENSG00000196532.4_HIST1H3C	ENSG00000196532	Exacerbate	d56_d0_IBD
HIST1H3F	8968	1.39446	4.81e-05	-0.456076	2.13027	-2.4729	0.0167395	0.0629068	-3.52535	0.0978062	ENSG00000256316.1_HIST1H3F	ENSG00000256316	Exacerbate	d56_d0_IBD
HIVEP2	3097	0.778332	0.000141571	0.157897	7.08996	2.34021	0.0231817	0.0782365	-4.03571	0.12138	ENSG00000010818.4_HIVEP2	ENSG00000010818	Renormalize	d56_d0_IBD
HK1	3098	1.33791	0.0128712	-0.473153	7.24218	-3.33297	0.00159624	0.0127432	-1.61586	0.0189731	ENSG00000156515.16_HK1	ENSG00000156515	Exacerbate	d56_d0_IBD
HK2	3099	1.42301	0.0275933	-0.207716	5.00744	-1.83645	0.0720627	0.174558	-5.052	0.252666	ENSG00000159399.5_HK2	ENSG00000159399	Exacerbate	d56_d0_IBD
HK3	3101	1.87488	6.74e-05	-0.849661	6.26317	-4.83425	1.24608e-05	0.000659138	2.96113	0.00058844	ENSG00000160883.6_HK3	ENSG00000160883	Exacerbate	d56_d0_IBD
HNRNPA1	3178	0.778331	0.0246531	0.0688567	5.7773	0.86767	0.389598	0.552818	-6.31653	0.662562	ENSG00000135486.13_HNRNPA1	ENSG00000135486	Renormalize	d56_d0_IBD
HNRNPDL	9987	0.78455	0.000525681	0.102468	6.545	1.69022	0.0970272	0.214457	-5.27491	0.302632	ENSG00000152795.13_HNRNPDL	ENSG00000152795	Renormalize	d56_d0_IBD
HNRNPU	3192	0.829421	0.000145467	0.0170917	7.72837	0.354148	0.724673	0.826365	-6.55154	0.882775	ENSG00000153187.12_HNRNPU	ENSG00000153187	Renormalize	d56_d0_IBD
HOMER3	9454	1.26728	0.000208964	-0.562118	1.92603	-4.33976	6.67372e-05	0.001714	1.55973	0.00195006	ENSG00000051128.14_HOMER3	ENSG00000051128	Exacerbate	d56_d0_IBD
HP1BP3	50809	0.814453	4.67e-06	0.109068	7.30569	2.16864	0.034749	0.104284	-4.38804	0.158931	ENSG00000127483.13_HP1BP3	ENSG00000127483	Renormalize	d56_d0_IBD
HPCAL1	3241	1.27342	0.000379889	-0.319418	5.05306	-2.43468	0.0184054	0.0669877	-3.87662	0.104122	ENSG00000115756.8_HPCAL1	ENSG00000115756	Exacerbate	d56_d0_IBD
HPS4	89781	0.845999	0.0129286	0.0996366	4.2831	2.109	0.0398239	0.114616	-4.52397	0.1734	ENSG00000100099.16_HPS4	ENSG00000100099	Renormalize	d56_d0_IBD
HPSE	10855	1.43751	0.00180058	-0.727763	5.62634	-5.50351	1.18391e-06	0.000195341	5.21986	0.00011023	ENSG00000173083.10_HPSE	ENSG00000173083	Exacerbate	d56_d0_IBD
HSP90AB1	3326	0.80779	0.0421279	-0.164185	7.36656	-1.97426	0.0537235	0.142458	-4.75258	0.210294	ENSG00000096384.15_HSP90AB1	ENSG00000096384	Exacerbate	d56_d0_IBD
HSPA6	3310	1.48246	0.000214966	-0.617904	6.58462	-4.35686	6.30436e-05	0.0016637	1.41709	0.00187741	ENSG00000173110.6_HSPA6	ENSG00000173110	Exacerbate	d56_d0_IBD
HVCN1	84329	0.785612	0.00056576	0.156466	5.27875	1.50833	0.137576	0.27111	-5.57657	0.373787	ENSG00000122986.9_HVCN1	ENSG00000122986	Renormalize	d56_d0_IBD
IARS	3376	0.765955	0.000739811	0.14693	5.27949	2.03235	0.0472869	0.129884	-4.70139	0.193716	ENSG00000196305.13_IARS	ENSG00000196305	Renormalize	d56_d0_IBD
IFI27L2	83982	1.13953	0.036812	-0.211087	1.84748	-1.73662	0.0884291	0.200621	-4.85652	0.286242	ENSG00000119632.3_IFI27L2	ENSG00000119632	Exacerbate	d56_d0_IBD
IFI30	10437	1.30069	0.000517393	-0.664492	3.54575	-4.82541	1.2847e-05	0.000659669	2.9851	0.000599664	ENSG00000216490.2_IFI30	ENSG00000216490	Exacerbate	d56_d0_IBD
IFNGR2	3460	1.25415	0.00800846	-0.564829	7.00993	-5.16573	3.92172e-06	0.000337051	4.08713	0.000257583	ENSG00000159128.10_IFNGR2	ENSG00000159128	Exacerbate	d56_d0_IBD
IGF2BP2	10644	1.79491	0.000389119	-0.612699	7.00313	-3.06709	0.00343985	0.0214307	-2.34079	0.0328405	ENSG00000073792.11_IGF2BP2	ENSG00000073792	Exacerbate	d56_d0_IBD
IKBKAP	8518	0.820237	0.0277566	0.238161	4.53794	3.82102	0.000359226	0.0048457	-0.240319	0.00651345	ENSG00000070061.10_IKBKAP	ENSG00000070061	Renormalize	d56_d0_IBD
IKZF3	22806	0.76208	0.00863173	0.448702	5.43771	4.07386	0.000159936	0.00295308	0.513094	0.00367068	ENSG00000161405.12_IKZF3	ENSG00000161405	Renormalize	d56_d0_IBD
IKZF5	64376	0.756256	0.00840317	0.0448991	4.08451	0.812449	0.420272	0.581917	-6.32524	0.687743	ENSG00000095574.7_IKZF5	ENSG00000095574	Renormalize	d56_d0_IBD
IL16	3603	0.895785	0.0101011	0.0575528	8.50375	0.971208	0.335982	0.502007	-6.1008	0.615234	ENSG00000172349.12_IL16	ENSG00000172349	Renormalize	d56_d0_IBD
IL4R	3566	1.61041	5.31e-05	-0.66422	7.31774	-5.03575	6.18654e-06	0.000433468	3.65921	0.000357264	ENSG00000077238.9_IL4R	ENSG00000077238	Exacerbate	d56_d0_IBD
[truncated: 512 more rows]
