# Supplementary material for: Gastrointestinal microbiota composition predicts peripheral inflammatory state during treatment of human tuberculosis
Source: Nat Commun. 2021 Feb 18;12:1141. doi: 10.1038/s41467-021-21475-y (PMC7892575; doi:10.1038/s41467-021-21475-y)
Supplement: Supplementary file 20 — Supplementary Data 18 [file 41467_2021_21475_MOESM20_ESM.xlsx]

## Sheet: Sheet1
VarImp	p.value(PIMP)	variable	Slope	Relation	Intercept	p_val_int	p_val_slope	Pathway
0.00985699	0	TTP	-0.0641769	Negative	0.035183	3.29169e-13	6.46086e-17	HALLMARK_INTERFERON_ALPHA_RESPONSE
0.00820793	0	Enterococcus_faecium_.ASV_257.	0.00384776	Positive	-0.00309018	0.33888	3.4183e-06	HALLMARK_INTERFERON_ALPHA_RESPONSE
0.00748255	0	Escherichia_coli_.ASV_15.	0.0034177	Positive	-0.00174205	0.416442	1.70505e-11	HALLMARK_INTERFERON_ALPHA_RESPONSE
0.00722593	0	Flavonifractor_plautii_.ASV_282.	-0.00729238	Negative	-0.00664454	0.0316638	3.01584e-10	HALLMARK_INTERFERON_ALPHA_RESPONSE
0.00567604	0.01	Eubacterium_hallii_.ASV_661.	-0.00501399	Negative	-0.0132102	0.00480261	0.00108301	HALLMARK_INTERFERON_ALPHA_RESPONSE
0.0046024	0	Gemmiger_formicilis_.ASV_17.	-0.00382565	Negative	-0.00732031	4.90299e-05	1.61645e-14	HALLMARK_INTERFERON_ALPHA_RESPONSE
0.00399862	0	Eubacterium_rectale_.ASV_8.	-0.00349478	Negative	-0.00431	0.00114236	5.52487e-16	HALLMARK_INTERFERON_ALPHA_RESPONSE
0.00354814	0	Gemmiger_formicilis_.ASV_19.	-0.00367914	Negative	-0.00718466	1.9696e-15	6.31478e-27	HALLMARK_INTERFERON_ALPHA_RESPONSE
0.00328852	0.01	Bacteroides_fragilis_.ASV_26.	-0.00152305	Negative	-0.00136007	0.146538	1.98532e-09	HALLMARK_INTERFERON_ALPHA_RESPONSE
0.00319477	0.01	Dorea_longicatena_.ASV_34.	-0.00163836	Negative	-0.00390621	1.07629e-09	1.56174e-17	HALLMARK_INTERFERON_ALPHA_RESPONSE
0.0021574	0.01	Dorea_formicigenerans_.ASV_59.	-0.00174803	Negative	-0.00395846	7.50548e-10	1.792e-17	HALLMARK_INTERFERON_ALPHA_RESPONSE
0.00130995	0	Faecalibacterium_prausnitzii_.ASV_101.	-0.0010838	Negative	-0.0023405	0.0152781	2.62655e-06	HALLMARK_INTERFERON_ALPHA_RESPONSE
0.00109014	0.04	Anaerostipes_hadrus_.ASV_41.	-0.00213269	Negative	-0.00445248	9.79589e-05	4.99138e-12	HALLMARK_INTERFERON_ALPHA_RESPONSE
0.00107579	0.01	Streptococcus_alactolyticus_.ASV_53.	0.000466701	Positive	0.000280919	0.587172	5.30885e-05	HALLMARK_INTERFERON_ALPHA_RESPONSE
0.00100301	0	Ruminococcus_faecis_.ASV_18.	-0.0012735	Negative	-0.00355972	5.06903e-09	2.2937e-16	HALLMARK_INTERFERON_ALPHA_RESPONSE
0.000931509	0.03	Faecalibacterium_prausnitzii_.ASV_1.	-0.000648782	Negative	-0.00150574	2.28126e-06	2.57248e-16	HALLMARK_INTERFERON_ALPHA_RESPONSE
0.000744518	0.01	Eubacterium_hallii_.ASV_283.	-0.00182293	Negative	-0.0044996	0.00104653	7.35828e-06	HALLMARK_INTERFERON_ALPHA_RESPONSE
0.000724845	0.03	Bacteroides_thetaiotaomicron_.ASV_98.	-0.00204432	Negative	-0.00356772	0.0113417	5.48296e-07	HALLMARK_INTERFERON_ALPHA_RESPONSE
0.000679648	0.04	Eubacterium_ramulus_.ASV_694.	-0.00111669	Negative	-0.00241213	6.94367e-05	1.93975e-09	HALLMARK_INTERFERON_ALPHA_RESPONSE
0.000656359	0.03	Oscillibacter_ruminantium_.ASV_151.	-0.00180501	Negative	-0.00174146	0.000227818	4.5225e-18	HALLMARK_INTERFERON_ALPHA_RESPONSE
0.000567278	0.02	Parabacteroides_goldsteinii_.ASV_97.	-0.00260626	Negative	-0.00451697	0.178195	0.00943201	HALLMARK_INTERFERON_ALPHA_RESPONSE
0.000284343	0.04	Roseburia_faecis_.ASV_156.	0.000431373	Positive	0.000715039	0.156077	0.000766376	HALLMARK_INTERFERON_ALPHA_RESPONSE
0.000265361	0.04	Streptococcus_gordonii_.ASV_951.	-0.000768601	Negative	-0.00092161	0.0956275	0.000280473	HALLMARK_INTERFERON_ALPHA_RESPONSE
0.000205468	0.03	Clostridium_methylpentosum_.ASV_1608.	-0.000766597	Negative	0.000869887	0.125146	0.00072186	HALLMARK_INTERFERON_ALPHA_RESPONSE
0.000178296	0.01	Kineothrix_alysoides_.ASV_449.	-0.000506214	Negative	-0.000628508	0.0487288	3.74101e-05	HALLMARK_INTERFERON_ALPHA_RESPONSE
0.000136443	0.04	Butyrivibrio_crossotus_.ASV_121.	0.000143163	Positive	0.000502329	0.0185505	2.82533e-05	HALLMARK_INTERFERON_ALPHA_RESPONSE
0.000128301	0.04	Blautia_stercoris_.ASV_316.	1.25852e-05	Positive	-0.000100747	0.572624	0.765797	HALLMARK_INTERFERON_ALPHA_RESPONSE
0.000100184	0.04	Oscillibacter_valericigenes_.ASV_139.	-0.000655657	Negative	-0.000548114	0.11668	7.31228e-06	HALLMARK_INTERFERON_ALPHA_RESPONSE
0.00259506	0	Clostridium_fimetarium_.ASV_394.	-0.00709043	Negative	-0.0197664	0.00517603	0.000302402	HALLMARK_HEME_METABOLISM
0.00238064	0.01	Desulfotomaculum_guttoideum_.ASV_992.	-0.00414862	Negative	0.004324	0.259081	0.000212514	HALLMARK_HEME_METABOLISM
0.00232893	0.01	Eubacterium_hallii_.ASV_303.	-0.00294008	Negative	-0.00299493	0.358545	0.000749709	HALLMARK_HEME_METABOLISM
0.00194808	0	Oscillibacter_ruminantium_.ASV_151.	0.00261945	Positive	0.00105701	0.409119	1.80049e-10	HALLMARK_HEME_METABOLISM
0.00173775	0	Faecalibacterium_prausnitzii_.ASV_77.	0.00132296	Positive	-0.00028969	0.835183	2.52455e-05	HALLMARK_HEME_METABOLISM
0.00142453	0.02	Eubacterium_hallii_.ASV_1192.	-0.00553346	Negative	0.00180475	0.686546	0.000754603	HALLMARK_HEME_METABOLISM
0.00113572	0.01	Dorea_longicatena_.ASV_702.	-0.00244196	Negative	-0.00452684	0.000462155	1.34653e-07	HALLMARK_HEME_METABOLISM
0.000912097	0.04	TTP	0.021861	Positive	-0.0118398	3.00831e-21	1.53166e-25	HALLMARK_HEME_METABOLISM
0.000478478	0.02	Massiliprevotella_massiliensis_.ASV_100.	0.00095417	Positive	0.00500153	0.000905639	0.000573653	HALLMARK_HEME_METABOLISM
0.000358836	0.04	Breznakia_blatticola_.ASV_1822.	0.00137414	Positive	0.000341629	0.186462	5.14927e-08	HALLMARK_HEME_METABOLISM
0.000334257	0.04	Blautia_faecis_.ASV_521.	-0.00123149	Negative	-0.00282075	0.0136224	4.88014e-06	HALLMARK_HEME_METABOLISM
0.000245086	0.03	Barnesiella_intestinihominis_.ASV_663.	-0.00358251	Negative	-0.00243098	0.149017	0.000520962	HALLMARK_HEME_METABOLISM
0.0153502	0	TTP	-0.0793141	Negative	0.0434776	2.12761e-13	4.00521e-17	HALLMARK_INTERFERON_GAMMA_RESPONSE
0.00954522	0	Eubacterium_rectale_.ASV_8.	-0.00609117	Negative	-0.00676716	0.0133007	1.17049e-13	HALLMARK_INTERFERON_GAMMA_RESPONSE
0.00864697	0	Enterococcus_faecium_.ASV_257.	0.00482921	Positive	-0.00359385	0.387869	4.79501e-06	HALLMARK_INTERFERON_GAMMA_RESPONSE
0.00582701	0	Gemmiger_formicilis_.ASV_19.	-0.00417027	Negative	-0.00796206	1.10573e-14	2.2141e-26	HALLMARK_INTERFERON_GAMMA_RESPONSE
0.00419842	0.02	Escherichia_coli_.ASV_15.	0.00282745	Positive	-0.00143711	0.382904	2.62512e-12	HALLMARK_INTERFERON_GAMMA_RESPONSE
0.00378567	0	Bacteroides_fragilis_.ASV_26.	-0.00127843	Negative	-0.00109686	0.184913	4.77053e-09	HALLMARK_INTERFERON_GAMMA_RESPONSE
0.00366141	0.01	Dorea_longicatena_.ASV_34.	-0.00304904	Negative	-0.00721898	1.80451e-08	5.19819e-16	HALLMARK_INTERFERON_GAMMA_RESPONSE
0.00357739	0	Flavonifractor_plautii_.ASV_282.	-0.00429735	Negative	-0.00385661	0.0309751	2.04439e-10	HALLMARK_INTERFERON_GAMMA_RESPONSE
0.00265141	0	Dorea_formicigenerans_.ASV_59.	-0.0022799	Negative	-0.00516169	2.0574e-09	6.43911e-17	HALLMARK_INTERFERON_GAMMA_RESPONSE
0.00238022	0	Ruminococcus_faecis_.ASV_18.	-0.00171451	Negative	-0.00462724	1.66007e-09	2.17921e-17	HALLMARK_INTERFERON_GAMMA_RESPONSE
0.00190331	0.02	Anaerostipes_hadrus_.ASV_41.	-0.00194131	Negative	-0.00402066	0.000349998	5.30498e-11	HALLMARK_INTERFERON_GAMMA_RESPONSE
0.00188604	0.01	Gemmiger_formicilis_.ASV_17.	-0.00201756	Negative	-0.00390691	0.000120875	1.38602e-13	HALLMARK_INTERFERON_GAMMA_RESPONSE
0.00176298	0.01	Eubacterium_hallii_.ASV_661.	-0.00189888	Negative	-0.00508512	0.00486389	0.00126205	HALLMARK_INTERFERON_GAMMA_RESPONSE
0.00173366	0	Oscillibacter_ruminantium_.ASV_151.	-0.00234663	Negative	-0.00187397	0.0102714	1.77149e-15	HALLMARK_INTERFERON_GAMMA_RESPONSE
0.00116211	0.01	Faecalibacterium_prausnitzii_.ASV_1.	-0.000470787	Negative	-0.00106324	0.000132384	2.35644e-13	HALLMARK_INTERFERON_GAMMA_RESPONSE
0.00100748	0.03	Coprococcus_comes_.ASV_54.	-0.00166433	Negative	-0.0056069	7.34396e-10	1.72735e-15	HALLMARK_INTERFERON_GAMMA_RESPONSE
0.000657707	0.01	Streptococcus_alactolyticus_.ASV_53.	0.000547429	Positive	0.000142837	0.783272	1.16052e-05	HALLMARK_INTERFERON_GAMMA_RESPONSE
0.000610502	0.02	Faecalibacterium_prausnitzii_.ASV_101.	-0.000905762	Negative	-0.00195669	0.0529578	8.16701e-05	HALLMARK_INTERFERON_GAMMA_RESPONSE
0.000431267	0.04	Bacteroides_thetaiotaomicron_.ASV_98.	-0.000802386	Negative	-0.00129165	0.0183884	5.64337e-07	HALLMARK_INTERFERON_GAMMA_RESPONSE
0.0004149	0.03	Fournierella_massiliensis_.ASV_446.	0.00191266	Positive	0.00492049	1.20396e-06	3.47867e-10	HALLMARK_INTERFERON_GAMMA_RESPONSE
0.000370235	0.01	Roseburia_faecis_.ASV_156.	0.00055623	Positive	0.000442748	0.467372	0.000560752	HALLMARK_INTERFERON_GAMMA_RESPONSE
0.000234028	0.04	Streptococcus_gordonii_.ASV_951.	-0.000501533	Negative	-0.00062589	0.0865935	0.000297444	HALLMARK_INTERFERON_GAMMA_RESPONSE
0.000155741	0.03	Emergencia_timonensis_.ASV_912.	-0.00103828	Negative	-0.00071811	0.329666	8.86921e-05	HALLMARK_INTERFERON_GAMMA_RESPONSE
0.000103526	0.03	Butyrivibrio_crossotus_.ASV_121.	0.000297373	Positive	0.00113753	0.000489053	1.8727e-07	HALLMARK_INTERFERON_GAMMA_RESPONSE
5.44605e-05	0.04	Clostridium_methylpentosum_.ASV_1608.	-0.000682016	Negative	0.000499603	0.257107	0.000291548	HALLMARK_INTERFERON_GAMMA_RESPONSE
0.00181558	0	Streptococcus_alactolyticus_.ASV_53.	0.00137244	Positive	-0.00100786	0.529365	8.54372e-05	HALLMARK_OXIDATIVE_PHOSPHORYLATION
0.00181342	0.01	Anaerostipes_hadrus_.ASV_41.	-0.00315272	Negative	-0.00651719	0.000472078	9.55991e-11	HALLMARK_OXIDATIVE_PHOSPHORYLATION
0.0016513	0.01	Eubacterium_hallii_.ASV_640.	-0.0040568	Negative	-0.00179251	0.372868	8.86448e-07	HALLMARK_OXIDATIVE_PHOSPHORYLATION
0.00163235	0.02	Blautia_obeum_.ASV_58.	-0.00342925	Negative	-0.0130633	2.51075e-10	6.48469e-14	HALLMARK_OXIDATIVE_PHOSPHORYLATION
0.00100292	0.02	Gemmiger_formicilis_.ASV_19.	-0.00288961	Negative	-0.00556951	2.99638e-07	8.89256e-17	HALLMARK_OXIDATIVE_PHOSPHORYLATION
0.000892109	0	Eubacterium_hallii_.ASV_303.	-0.0014936	Negative	-0.000383984	0.727409	1.1832e-05	HALLMARK_OXIDATIVE_PHOSPHORYLATION
0.000855414	0.01	Catenibacterium_mitsuokai_.ASV_4.	0.00125237	Positive	-0.00254919	0.0710936	0.00130928	HALLMARK_OXIDATIVE_PHOSPHORYLATION
0.000727941	0	Gemmiger_formicilis_.ASV_17.	-0.000945217	Negative	-0.00185439	0.000734658	1.06867e-11	HALLMARK_OXIDATIVE_PHOSPHORYLATION
0.000609309	0.01	Eubacterium_hallii_.ASV_661.	-0.00227452	Negative	-0.00580718	0.0115865	0.00252831	HALLMARK_OXIDATIVE_PHOSPHORYLATION
0.000551877	0.03	Eubacterium_rectale_.ASV_8.	-0.0011458	Negative	-0.00148346	0.000550255	2.92129e-16	HALLMARK_OXIDATIVE_PHOSPHORYLATION
0.000470503	0.04	Clostridium_amygdalinum_.ASV_192.	-0.000562258	Negative	-0.000560427	0.21964	2.47694e-06	HALLMARK_OXIDATIVE_PHOSPHORYLATION
0.000457827	0	Ethanoligenens_harbinense_.ASV_52.	-0.00149966	Negative	-0.00436118	0.00195297	1.08445e-06	HALLMARK_OXIDATIVE_PHOSPHORYLATION
0.000448253	0.04	Blautia_faecis_.ASV_387.	-0.00128752	Negative	-0.00335497	1.29495e-13	1.97604e-17	HALLMARK_OXIDATIVE_PHOSPHORYLATION
0.000438916	0.04	Oscillibacter_ruminantium_.ASV_408.	-0.00115241	Negative	-0.00212743	0.00861333	2.40435e-06	HALLMARK_OXIDATIVE_PHOSPHORYLATION
0.00034383	0	Longibaculum_muris_.ASV_569.	-0.00201713	Negative	-0.00238938	0.0677434	0.000127411	HALLMARK_OXIDATIVE_PHOSPHORYLATION
0.00030546	0.04	Eubacterium_hallii_.ASV_356.	-0.000524806	Negative	-0.0019813	0.00179661	0.000201076	HALLMARK_OXIDATIVE_PHOSPHORYLATION
0.000268002	0.02	Anaerovorax_odorimutans_.ASV_880.	0.00197622	Positive	0.00274756	5.51555e-10	8.4899e-16	HALLMARK_OXIDATIVE_PHOSPHORYLATION
0.000221611	0.01	Dialister_succinatiphilus_.ASV_109.	0.000246725	Positive	-0.000245923	0.298858	0.00311001	HALLMARK_OXIDATIVE_PHOSPHORYLATION
0.000203389	0.04	Oscillibacter_ruminantium_.ASV_289.	-0.000563473	Negative	0.000328193	0.513122	0.000115584	HALLMARK_OXIDATIVE_PHOSPHORYLATION
0.000183549	0.03	Asteroleplasma_anaerobium_.ASV_1421.	0.000613387	Positive	0.000514606	0.111623	8.55809e-05	HALLMARK_OXIDATIVE_PHOSPHORYLATION
0.000175456	0.04	Eubacterium_hallii_.ASV_283.	-0.000966672	Negative	-0.00200681	0.000903663	4.92268e-07	HALLMARK_OXIDATIVE_PHOSPHORYLATION
0.000175213	0.04	Enterococcus_faecium_.ASV_257.	0.000386923	Positive	-0.00107655	0.10135	0.00242356	HALLMARK_OXIDATIVE_PHOSPHORYLATION
0.000120908	0.04	Hungatella_effluvii_.ASV_655.	-0.000279432	Negative	-0.000154951	0.239635	9.15664e-08	HALLMARK_OXIDATIVE_PHOSPHORYLATION
8.04648e-05	0.02	Herbinix_hemicellulosilytica_.ASV_1766.	0.000687001	Positive	-7.60499e-05	0.767363	0.000311274	HALLMARK_OXIDATIVE_PHOSPHORYLATION
7.94799e-05	0.04	Roseburia_faecis_.ASV_228.	3.03149e-05	Positive	1.85503e-05	0.559022	0.000594664	HALLMARK_OXIDATIVE_PHOSPHORYLATION
4.46231e-05	0.03	Clostridium_tunisiense_.ASV_545.	0.000289648	Positive	0.000295087	0.0394753	6.27374e-07	HALLMARK_OXIDATIVE_PHOSPHORYLATION
0.0029599	0	Gemmiger_formicilis_.ASV_17.	-0.00299296	Negative	-0.00586359	0.00239599	1.99908e-10	HALLMARK_MTORC1_SIGNALING
0.00179506	0	Ethanoligenens_harbinense_.ASV_52.	-0.00278384	Negative	-0.00809065	0.00127313	5.34704e-07	HALLMARK_MTORC1_SIGNALING
0.00151201	0	Ruminococcus_faecis_.ASV_18.	-0.00150932	Negative	-0.00475824	6.99008e-06	9.39427e-11	HALLMARK_MTORC1_SIGNALING
0.00146829	0	Streptococcus_alactolyticus_.ASV_53.	0.00151946	Positive	-0.00169023	0.297053	3.11313e-05	HALLMARK_MTORC1_SIGNALING
0.00140723	0.01	Faecalibacterium_prausnitzii_.ASV_1.	-0.00103615	Negative	-0.002361	0.000128222	2.77351e-13	HALLMARK_MTORC1_SIGNALING
0.00100067	0.01	Parabacteroides_goldsteinii_.ASV_97.	-0.00227845	Negative	-0.00211364	0.00586855	1.31889e-08	HALLMARK_MTORC1_SIGNALING
0.00095297	0.01	Bacteroides_fragilis_.ASV_26.	-0.00132165	Negative	-0.00163222	0.0486719	1.75892e-09	HALLMARK_MTORC1_SIGNALING
0.000910425	0.02	Clostridium_amygdalinum_.ASV_192.	-0.000919344	Negative	-0.000905368	0.267518	9.4632e-06	HALLMARK_MTORC1_SIGNALING
0.000909032	0.02	Eubacterium_hallii_.ASV_640.	-0.0027676	Negative	4.94281e-05	0.973449	2.80447e-06	HALLMARK_MTORC1_SIGNALING
0.000796768	0.03	Eubacterium_hallii_.ASV_303.	-0.001556	Negative	-0.000896104	0.382326	2.62399e-06	HALLMARK_MTORC1_SIGNALING
0.000776672	0.03	Subdoligranulum_variabile_.ASV_89.	-0.00160229	Negative	-0.00332797	4.30374e-08	2.41704e-15	HALLMARK_MTORC1_SIGNALING
0.000745143	0	Catenibacterium_mitsuokai_.ASV_4.	0.00107662	Positive	-0.00173799	0.116707	0.000608752	HALLMARK_MTORC1_SIGNALING
0.000673639	0.01	Faecalibacterium_prausnitzii_.ASV_101.	-0.00103116	Negative	-0.00221474	0.013173	1.64869e-06	HALLMARK_MTORC1_SIGNALING
0.000639049	0	Eubacterium_hallii_.ASV_661.	-0.00156732	Negative	-0.00427746	0.0154843	0.00587006	HALLMARK_MTORC1_SIGNALING
0.000542917	0.03	Clostridium_tunisiense_.ASV_496.	0.00283645	Positive	0.00432229	0.0155861	1.03403e-06	HALLMARK_MTORC1_SIGNALING
0.000464889	0.03	Eubacterium_rectale_.ASV_8.	-0.000836361	Negative	-0.000886577	0.0208391	2.40604e-13	HALLMARK_MTORC1_SIGNALING
0.000457598	0.03	Desulfotomaculum_guttoideum_.ASV_223.	-0.0012305	Negative	-0.00186713	0.000884867	2.57524e-10	HALLMARK_MTORC1_SIGNALING
0.000344324	0.02	Oscillibacter_ruminantium_.ASV_39.	-0.00141884	Negative	-0.00291674	0.00143985	1.30029e-09	HALLMARK_MTORC1_SIGNALING
0.000270256	0.04	Fusicatenibacter_saccharivorans_.ASV_728.	-0.000389021	Negative	-7.20093e-05	0.601634	1.78084e-09	HALLMARK_MTORC1_SIGNALING
0.000206634	0.02	Enterococcus_faecium_.ASV_257.	0.000739414	Positive	-0.0020653	0.11665	0.00351405	HALLMARK_MTORC1_SIGNALING
0.000189458	0.03	Parabacteroides_distasonis_.ASV_339.	-0.000337615	Negative	0.000319164	0.090683	8.60908e-06	HALLMARK_MTORC1_SIGNALING
0.00018459	0.04	Anaerotignum_aminivorans_.ASV_676.	-0.000485565	Negative	-0.000954456	4.59132e-07	2.37563e-11	HALLMARK_MTORC1_SIGNALING
0.000148161	0.03	Roseburia_inulinivorans_.ASV_353.	-0.000924581	Negative	-0.00324221	0.0251025	0.000925611	HALLMARK_MTORC1_SIGNALING
0.000140695	0.01	Longibaculum_muris_.ASV_569.	-0.000789	Negative	-0.000940408	0.0693302	0.000141334	HALLMARK_MTORC1_SIGNALING
0.000134765	0.04	Clostridium_bolteae_.ASV_209.	-0.000326321	Negative	0.000603784	0.107554	0.00218848	HALLMARK_MTORC1_SIGNALING
0.000115837	0.03	Blautia_luti_.ASV_806.	-0.000533445	Negative	0.00154233	0.0126776	0.000525437	HALLMARK_MTORC1_SIGNALING
7.27434e-05	0.04	Dehalobacter_restrictus_.ASV_1165.	0.000230504	Positive	0.000430993	0.00354622	7.95152e-06	HALLMARK_MTORC1_SIGNALING
6.45466e-05	0.04	Dialister_succinatiphilus_.ASV_109.	0.000251211	Positive	-0.000376219	0.112918	0.00233985	HALLMARK_MTORC1_SIGNALING
6.32858e-05	0.04	Parvimonas_micra_.ASV_1294.	0.000284609	Positive	0.000166718	0.243569	2.49378e-05	HALLMARK_MTORC1_SIGNALING
4.73377e-05	0.03	Asteroleplasma_anaerobium_.ASV_1421.	0.00025783	Positive	0.000226902	0.0690161	3.51676e-05	HALLMARK_MTORC1_SIGNALING
4.25578e-05	0.03	Alistipes_onderdonkii_.ASV_246.	-3.14472e-05	Negative	3.85688e-06	0.897997	0.00258316	HALLMARK_MTORC1_SIGNALING
3.73792e-05	0.01	Herbinix_hemicellulosilytica_.ASV_1766.	9.23003e-05	Positive	-6.18594e-05	0.161462	0.00102187	HALLMARK_MTORC1_SIGNALING
0.00349693	0	Eubacterium_rectale_.ASV_8.	-0.00284932	Negative	-0.00344291	0.00210661	1.84565e-15	HALLMARK_IL6_JAK_STAT3_SIGNALING
0.00329985	0	TTP	-0.0325508	Negative	0.0178253	2.76686e-13	5.17967e-17	HALLMARK_IL6_JAK_STAT3_SIGNALING
0.00202244	0	Ruminococcus_faecis_.ASV_18.	-0.0024789	Negative	-0.00661737	6.81205e-05	8.62802e-11	HALLMARK_IL6_JAK_STAT3_SIGNALING
0.00198771	0.01	Flavonifractor_plautii_.ASV_282.	-0.00381059	Negative	-0.00355118	0.0632277	9.40385e-09	HALLMARK_IL6_JAK_STAT3_SIGNALING
0.00142125	0	Gemmiger_formicilis_.ASV_19.	-0.0012424	Negative	-0.00248224	3.61411e-07	3.20606e-16	HALLMARK_IL6_JAK_STAT3_SIGNALING
0.00106036	0	Enterococcus_faecium_.ASV_257.	0.00163955	Positive	-0.00235633	0.00264061	3.07153e-10	HALLMARK_IL6_JAK_STAT3_SIGNALING
0.000928817	0.01	Clostridium_amygdalinum_.ASV_579.	-0.00265715	Negative	-0.00571004	1.26378e-08	3.81859e-14	HALLMARK_IL6_JAK_STAT3_SIGNALING
0.000925557	0	Eubacterium_hallii_.ASV_661.	-0.00199372	Negative	-0.00528465	0.0045349	0.00106351	HALLMARK_IL6_JAK_STAT3_SIGNALING
0.000916558	0	Oscillibacter_ruminantium_.ASV_151.	-0.00283	Negative	-0.00223954	0.0388058	3.93709e-13	HALLMARK_IL6_JAK_STAT3_SIGNALING
0.000784514	0.01	Bacteroides_fragilis_.ASV_26.	-0.00116707	Negative	-0.00226385	0.267248	0.00123993	HALLMARK_IL6_JAK_STAT3_SIGNALING
0.000603913	0.03	Dorea_formicigenerans_.ASV_59.	-0.000734345	Negative	-0.00166449	1.54811e-09	4.61867e-17	HALLMARK_IL6_JAK_STAT3_SIGNALING
0.000537743	0.01	Dorea_longicatena_.ASV_34.	-0.000381468	Negative	-0.000909496	5.91658e-05	1.36419e-10	HALLMARK_IL6_JAK_STAT3_SIGNALING
0.000525632	0.01	Faecalibacterium_prausnitzii_.ASV_101.	-0.000476743	Negative	-0.000803044	0.325707	0.00656561	HALLMARK_IL6_JAK_STAT3_SIGNALING
0.000451441	0	Bacteroides_xylanisolvens_.ASV_51.	-0.00137522	Negative	-0.000216328	0.845799	5.04688e-05	HALLMARK_IL6_JAK_STAT3_SIGNALING
0.000356747	0	Subdoligranulum_variabile_.ASV_89.	-0.000681836	Negative	-0.00134729	2.04521e-07	6.00588e-15	HALLMARK_IL6_JAK_STAT3_SIGNALING
0.00032154	0.02	Bacteroides_thetaiotaomicron_.ASV_98.	-0.000425285	Negative	-0.000686737	0.0114192	1.74075e-07	HALLMARK_IL6_JAK_STAT3_SIGNALING
0.000318969	0.02	Faecalibacterium_prausnitzii_.ASV_1.	-0.000367235	Negative	-0.000835561	3.96561e-05	2.53076e-14	HALLMARK_IL6_JAK_STAT3_SIGNALING
0.00030269	0.04	Fournierella_massiliensis_.ASV_446.	0.0018641	Positive	0.00537318	0.000301227	1.8076e-06	HALLMARK_IL6_JAK_STAT3_SIGNALING
0.000293375	0.01	Dehalobacter_restrictus_.ASV_1165.	0.00109055	Positive	0.00216299	1.01311e-05	9.39921e-09	HALLMARK_IL6_JAK_STAT3_SIGNALING
0.000284253	0.01	Parabacteroides_goldsteinii_.ASV_97.	-0.00109791	Negative	-0.00186711	0.214283	0.0137345	HALLMARK_IL6_JAK_STAT3_SIGNALING
0.000170111	0	Kineothrix_alysoides_.ASV_449.	-0.000541792	Negative	-0.000901106	0.29801	0.0329485	HALLMARK_IL6_JAK_STAT3_SIGNALING
0.00387161	0	Anaerostipes_hadrus_.ASV_41.	-0.00357844	Negative	-0.00738822	0.000827851	3.16956e-10	HALLMARK_ALLOGRAFT_REJECTION
0.00260889	0	Eubacterium_rectale_.ASV_8.	-0.00315284	Negative	-0.00339231	0.0173935	1.59111e-13	HALLMARK_ALLOGRAFT_REJECTION
0.00184899	0.01	Faecalibacterium_prausnitzii_.ASV_1.	-0.00157369	Negative	-0.0036193	2.26877e-05	1.1634e-14	HALLMARK_ALLOGRAFT_REJECTION
0.00168818	0.01	Bacteroides_fragilis_.ASV_26.	-0.00156048	Negative	-0.00160921	0.0657979	3.33875e-10	HALLMARK_ALLOGRAFT_REJECTION
0.00135117	0	Oscillibacter_ruminantium_.ASV_151.	-0.00235679	Negative	-0.000813945	0.402585	4.65599e-12	HALLMARK_ALLOGRAFT_REJECTION
0.000993524	0	Eubacterium_hallii_.ASV_640.	-0.00263106	Negative	-0.00188211	0.157196	8.86983e-07	HALLMARK_ALLOGRAFT_REJECTION
0.000971173	0	Ruminococcus_faecis_.ASV_18.	-0.00151507	Negative	-0.0045504	8.22775e-08	5.64181e-14	HALLMARK_ALLOGRAFT_REJECTION
0.000844313	0	Eubacterium_hallii_.ASV_661.	-0.00232933	Negative	-0.00619434	0.0045853	0.0011081	HALLMARK_ALLOGRAFT_REJECTION
0.000819901	0	Catenibacterium_mitsuokai_.ASV_4.	0.00108055	Positive	-0.00223912	0.0720127	0.00157974	HALLMARK_ALLOGRAFT_REJECTION
0.000719538	0	Dorea_longicatena_.ASV_34.	-0.00166888	Negative	-0.00393794	1.60286e-08	4.03584e-16	HALLMARK_ALLOGRAFT_REJECTION
0.000659491	0.03	Gemmiger_formicilis_.ASV_17.	-0.00100261	Negative	-0.00194616	4.69402e-06	3.08359e-16	HALLMARK_ALLOGRAFT_REJECTION
0.000490977	0.01	TTP	-0.0111678	Negative	0.00611	1.05593e-13	1.7691e-17	HALLMARK_ALLOGRAFT_REJECTION
0.000453031	0.02	Faecalibacterium_prausnitzii_.ASV_10.	-0.000631998	Negative	-0.00182879	3.7821e-05	9.34163e-11	HALLMARK_ALLOGRAFT_REJECTION
0.000406697	0	Streptococcus_alactolyticus_.ASV_53.	0.000512114	Positive	0.000179078	0.768176	0.000105132	HALLMARK_ALLOGRAFT_REJECTION
0.000403274	0.04	Gemmiger_formicilis_.ASV_19.	-0.00159596	Negative	-0.00306402	6.28917e-12	4.30921e-23	HALLMARK_ALLOGRAFT_REJECTION
0.000370713	0	Ethanoligenens_harbinense_.ASV_52.	-0.0012078	Negative	-0.00345646	0.00250302	1.33249e-06	HALLMARK_ALLOGRAFT_REJECTION
0.00029965	0	Coprococcus_comes_.ASV_54.	-0.000674416	Negative	-0.00226497	6.46489e-09	2.32018e-14	HALLMARK_ALLOGRAFT_REJECTION
0.00028823	0.03	Clostridium_amygdalinum_.ASV_579.	-0.00101691	Negative	-0.00169194	6.66873e-06	5.49912e-13	HALLMARK_ALLOGRAFT_REJECTION
0.000166848	0.01	Roseburia_faecis_.ASV_156.	0.00036262	Positive	0.00061732	0.145025	0.000750482	HALLMARK_ALLOGRAFT_REJECTION
0.000165595	0.04	Turicibacter_sanguinis_.ASV_81.	0.000411448	Positive	0.000560109	0.232832	0.000482072	HALLMARK_ALLOGRAFT_REJECTION
0.000150155	0.03	Enterococcus_faecium_.ASV_257.	0.000534308	Positive	-0.000641426	0.0191898	2.03731e-09	HALLMARK_ALLOGRAFT_REJECTION
0.00011494	0.02	Bacteroides_kribbi_.ASV_22.	-0.000378226	Negative	-5.55204e-05	0.771086	3.93666e-07	HALLMARK_ALLOGRAFT_REJECTION
0.00011371	0.03	Roseburia_faecis_.ASV_228.	9.60171e-05	Positive	0.000217393	0.0250976	0.000185494	HALLMARK_ALLOGRAFT_REJECTION
0.000103701	0.04	Parabacteroides_distasonis_.ASV_339.	-0.000280857	Negative	0.000290958	0.146238	0.000141034	HALLMARK_ALLOGRAFT_REJECTION
8.86849e-05	0.01	Alistipes_shahii_.ASV_400.	-0.000549029	Negative	-0.000979241	0.0044247	1.28833e-05	HALLMARK_ALLOGRAFT_REJECTION
6.77835e-05	0.04	Roseburia_faecis_.ASV_1361.	0.000292919	Positive	0.000597575	0.00142317	1.68747e-06	HALLMARK_ALLOGRAFT_REJECTION
5.75782e-05	0.03	Parvimonas_micra_.ASV_1294.	0.000237306	Positive	0.000151058	0.191496	1.70926e-05	HALLMARK_ALLOGRAFT_REJECTION
4.78877e-05	0.04	Sporobacter_termitidis_.ASV_390.	0.000470386	Positive	0.00132724	0.0049019	5.86506e-05	HALLMARK_ALLOGRAFT_REJECTION
4.22137e-05	0.01	Ruminiclostridium_cellobioparum_.ASV_973.	2.37552e-05	Positive	1.84992e-05	0.163439	8.08428e-05	HALLMARK_ALLOGRAFT_REJECTION
3.43109e-05	0.04	Prevotellamassilia_timonensis_.ASV_298.	-4.44562e-06	Negative	-3.75418e-06	0.690469	0.0441768	HALLMARK_ALLOGRAFT_REJECTION
3.33311e-05	0.01	Haemophilus_parainfluenzae_.ASV_660.	0.000134689	Positive	0.000265689	0.0161399	9.47973e-05	HALLMARK_ALLOGRAFT_REJECTION
2.64215e-05	0.03	Alistipes_onderdonkii_.ASV_246.	-0.000118187	Negative	-0.000261267	0.00266707	5.72734e-05	HALLMARK_ALLOGRAFT_REJECTION
2.21193e-05	0.03	Asteroleplasma_anaerobium_.ASV_1421.	7.01665e-05	Positive	3.68482e-05	0.307723	9.75131e-05	HALLMARK_ALLOGRAFT_REJECTION
1.60484e-05	0.04	Parabacteroides_distasonis_.ASV_84.	-6.92151e-05	Negative	-0.000196774	0.0396336	0.0318163	HALLMARK_ALLOGRAFT_REJECTION
0.00173715	0	Gemmiger_formicilis_.ASV_17.	-0.0018916	Negative	-0.00382528	0.0127825	4.74783e-08	HALLMARK_APOPTOSIS
0.00096671	0.01	Subdoligranulum_variabile_.ASV_89.	-0.00169962	Negative	-0.00331045	3.01148e-07	7.31382e-15	HALLMARK_APOPTOSIS
0.000966596	0	Clostridium_amygdalinum_.ASV_579.	-0.00345331	Negative	-0.00785231	3.54542e-06	1.99981e-10	HALLMARK_APOPTOSIS
0.000910103	0	Ruminococcus_faecis_.ASV_18.	-0.00138241	Negative	-0.00424459	5.06927e-05	1.13344e-09	HALLMARK_APOPTOSIS
0.000886614	0	Parabacteroides_goldsteinii_.ASV_97.	-0.00249809	Negative	-0.00393101	0.0294585	7.57845e-05	HALLMARK_APOPTOSIS
0.000849052	0	Eubacterium_rectale_.ASV_8.	-0.00143631	Negative	-0.00156919	0.0117514	4.71394e-14	HALLMARK_APOPTOSIS
0.00084584	0	Gemmiger_formicilis_.ASV_19.	-0.00160515	Negative	-0.00325743	0.0665001	8.00802e-05	HALLMARK_APOPTOSIS
0.000765053	0.02	Flavonifractor_plautii_.ASV_282.	-0.00181444	Negative	-0.00194035	0.343481	0.00112141	HALLMARK_APOPTOSIS
0.00075326	0.01	Faecalibacterium_prausnitzii_.ASV_1.	-0.000786448	Negative	-0.0018101	7.57802e-05	1.22748e-13	HALLMARK_APOPTOSIS
0.000599779	0	Eubacterium_hallii_.ASV_661.	-0.0014299	Negative	-0.00375375	0.00411099	0.000868465	HALLMARK_APOPTOSIS
0.000439293	0.03	Parabacteroides_distasonis_.ASV_339.	-0.00101141	Negative	0.000574933	0.417053	0.000149547	HALLMARK_APOPTOSIS
0.00038167	0.03	Bacteroides_fragilis_.ASV_26.	-0.000784912	Negative	-0.00111312	0.0137417	2.68911e-10	HALLMARK_APOPTOSIS
0.000349398	0.04	Streptococcus_salivarius_.ASV_60.	-0.00106031	Negative	-0.000213698	0.700145	9.1592e-09	HALLMARK_APOPTOSIS
0.000287275	0	Oscillibacter_ruminantium_.ASV_151.	-0.00110167	Negative	-0.000540795	0.122737	8.14725e-15	HALLMARK_APOPTOSIS
0.00025746	0.04	Eubacterium_hallii_.ASV_640.	-0.00102627	Negative	-0.000843193	0.0622519	1.049e-07	HALLMARK_APOPTOSIS
0.000230506	0.02	Streptococcus_alactolyticus_.ASV_53.	0.000468212	Positive	-0.000189384	0.744408	0.000158241	HALLMARK_APOPTOSIS
0.000209628	0.01	Faecalibacterium_prausnitzii_.ASV_101.	-0.000400213	Negative	-0.000789045	0.0494817	2.021e-05	HALLMARK_APOPTOSIS
0.000208713	0.02	Dorea_longicatena_.ASV_34.	-0.000569883	Negative	-0.00136991	2.40664e-06	8.79697e-13	HALLMARK_APOPTOSIS
0.000184798	0.02	Eubacterium_hallii_.ASV_303.	-0.000624986	Negative	-0.000519551	0.349328	8.50597e-05	HALLMARK_APOPTOSIS
0.000137344	0.04	TTP	-0.0041693	Negative	0.00227466	5.34196e-13	9.55428e-17	HALLMARK_APOPTOSIS
8.66892e-05	0.03	Enterococcus_faecium_.ASV_257.	0.000331783	Positive	-0.00067162	0.0146211	9.95549e-07	HALLMARK_APOPTOSIS
7.02224e-05	0	Alistipes_onderdonkii_.ASV_246.	-0.000443587	Negative	-0.00120961	0.00150335	0.000182144	HALLMARK_APOPTOSIS
5.21378e-05	0.03	Flintibacter_butyricus_.ASV_1108.	0.000420315	Positive	0.000230568	0.493762	0.000499378	HALLMARK_APOPTOSIS
4.93656e-05	0.03	Butyrivibrio_crossotus_.ASV_121.	0.000158533	Positive	0.000188935	0.391344	3.5581e-05	HALLMARK_APOPTOSIS
2.87041e-05	0.04	Kineothrix_alysoides_.ASV_348.	-1.19234e-07	Negative	0.000103559	0.230708	0.992939	HALLMARK_APOPTOSIS
2.31044e-05	0.04	Herbinix_hemicellulosilytica_.ASV_1766.	0.000520057	Positive	-0.000101882	0.618421	0.000418514	HALLMARK_APOPTOSIS
0.00181977	0	Streptococcus_alactolyticus_.ASV_53.	0.0025849	Positive	-0.00291974	0.28058	2.53876e-05	HALLMARK_UNFOLDED_PROTEIN_RESPONSE
0.00121398	0.01	Escherichia_coli_.ASV_15.	0.00156015	Positive	-0.000876846	0.469874	2.61407e-09	HALLMARK_UNFOLDED_PROTEIN_RESPONSE
0.00115561	0	Oscillibacter_ruminantium_.ASV_289.	-0.00118841	Negative	0.000495882	0.60809	4.89079e-05	HALLMARK_UNFOLDED_PROTEIN_RESPONSE
0.000962602	0	Enterococcus_faecium_.ASV_257.	0.00196213	Positive	-0.00507393	0.0494541	0.000236486	HALLMARK_UNFOLDED_PROTEIN_RESPONSE
0.000716763	0.01	Parabacteroides_distasonis_.ASV_339.	-0.000873596	Negative	0.00153032	0.035529	0.00043588	HALLMARK_UNFOLDED_PROTEIN_RESPONSE
0.000538505	0.03	Eubacterium_rectale_.ASV_8.	-0.00115862	Negative	-0.00120454	0.0503912	1.14748e-11	HALLMARK_UNFOLDED_PROTEIN_RESPONSE
0.000398803	0.01	Eubacterium_hallii_.ASV_640.	-0.00229381	Negative	-0.00124932	0.213735	1.48578e-07	HALLMARK_UNFOLDED_PROTEIN_RESPONSE
0.000388132	0	Ruminococcus_champanellensis_.ASV_47.	-0.000585952	Negative	0.000609626	0.237086	4.4677e-07	HALLMARK_UNFOLDED_PROTEIN_RESPONSE
0.00036773	0.02	Clostridium_tunisiense_.ASV_496.	0.00200479	Positive	0.00327464	0.00815299	6.18602e-07	HALLMARK_UNFOLDED_PROTEIN_RESPONSE
0.000342672	0.03	Romboutsia_timonensis_.ASV_9.	-0.000933899	Negative	-0.00290039	9.42061e-08	2.2826e-14	HALLMARK_UNFOLDED_PROTEIN_RESPONSE
0.000279232	0.01	Oscillibacter_ruminantium_.ASV_91.	-0.000711499	Negative	-0.000254389	0.664922	1.64426e-06	HALLMARK_UNFOLDED_PROTEIN_RESPONSE
0.000274264	0.04	Agathobaculum_desmolans_.ASV_333.	-0.00107191	Negative	-0.00194751	0.00523484	4.58652e-06	HALLMARK_UNFOLDED_PROTEIN_RESPONSE
0.000247951	0.02	Anaerovorax_odorimutans_.ASV_880.	0.00126017	Positive	0.00187344	1.0887e-06	1.65445e-11	HALLMARK_UNFOLDED_PROTEIN_RESPONSE
0.00023155	0.04	Desulfotomaculum_guttoideum_.ASV_223.	-0.000900231	Negative	-0.00131182	0.000910181	1.15377e-10	HALLMARK_UNFOLDED_PROTEIN_RESPONSE
0.000230877	0.04	Turicibacter_sanguinis_.ASV_81.	-0.000284831	Negative	-0.000879482	0.295096	0.131034	HALLMARK_UNFOLDED_PROTEIN_RESPONSE
0.000223913	0.01	Holdemanella_biformis_.ASV_13.	-0.000813576	Negative	-0.00054335	0.372132	1.0996e-07	HALLMARK_UNFOLDED_PROTEIN_RESPONSE
0.000211487	0.04	Herbinix_luporum_.ASV_321.	-0.00081817	Negative	-0.0012788	0.0196629	6.55935e-06	HALLMARK_UNFOLDED_PROTEIN_RESPONSE
0.000207033	0.03	Blautia_faecis_.ASV_521.	-0.000574885	Negative	-0.00137336	0.0845479	0.000704252	HALLMARK_UNFOLDED_PROTEIN_RESPONSE
0.000193586	0.03	Hungatella_effluvii_.ASV_655.	-0.000554094	Negative	-0.000221358	0.40163	1.21463e-07	HALLMARK_UNFOLDED_PROTEIN_RESPONSE
0.000165601	0.02	Dialister_succinatiphilus_.ASV_109.	0.000843562	Positive	-0.000614383	0.406429	0.0016218	HALLMARK_UNFOLDED_PROTEIN_RESPONSE
0.000164758	0.03	Saccharofermentans_acetigenes_.ASV_38.	-0.00076926	Negative	-0.00294502	8.74142e-05	8.16258e-08	HALLMARK_UNFOLDED_PROTEIN_RESPONSE
0.000163158	0.04	Ethanoligenens_harbinense_.ASV_52.	-0.000982157	Negative	-0.00296595	0.00181806	1.57873e-06	HALLMARK_UNFOLDED_PROTEIN_RESPONSE
0.000160605	0.04	Roseburia_faecis_.ASV_1361.	1.17067e-05	Positive	1.02931e-05	0.813209	0.286323	HALLMARK_UNFOLDED_PROTEIN_RESPONSE
0.000154578	0.03	Desulfotomaculum_guttoideum_.ASV_528.	4.75391e-05	Positive	-3.66036e-05	0.850233	0.306001	HALLMARK_UNFOLDED_PROTEIN_RESPONSE
0.000151854	0.03	Holdemanella_biformis_.ASV_40.	-0.000597355	Negative	0.000180586	0.607033	2.34285e-05	HALLMARK_UNFOLDED_PROTEIN_RESPONSE
0.000131047	0.01	Hespellia_porcina_.ASV_642.	-4.06554e-05	Negative	6.09634e-05	0.681234	0.144976	HALLMARK_UNFOLDED_PROTEIN_RESPONSE
9.47184e-05	0.02	Clostridium_lavalense_.ASV_1454.	0.000215661	Positive	0.000186732	0.0427415	9.57684e-06	HALLMARK_UNFOLDED_PROTEIN_RESPONSE
7.47053e-05	0.01	Pseudoflavonifractor_capillosus_.ASV_1185.	-0.000593092	Negative	0.000337223	0.398619	0.00083896	HALLMARK_UNFOLDED_PROTEIN_RESPONSE
7.35602e-05	0.03	Longibaculum_muris_.ASV_569.	-0.000601789	Negative	-0.000679075	0.0677689	8.6117e-05	HALLMARK_UNFOLDED_PROTEIN_RESPONSE
6.25362e-05	0.03	Succinivibrio_dextrinosolvens_.ASV_30.	-0.000639846	Negative	0.00105974	0.279435	0.0228861	HALLMARK_UNFOLDED_PROTEIN_RESPONSE
6.09882e-05	0.03	Lutispora_thermophila_.ASV_166.	-0.000439037	Negative	-0.000791973	0.193899	0.000491437	HALLMARK_UNFOLDED_PROTEIN_RESPONSE
5.5761e-05	0.04	Barnesiella_intestinihominis_.ASV_663.	-0.000159497	Negative	-7.04248e-05	0.12357	8.52274e-06	HALLMARK_UNFOLDED_PROTEIN_RESPONSE
3.43129e-05	0.04	Prevotella_copri_.ASV_152.	-4.15695e-05	Negative	-0.000174277	0.00376556	0.00443074	HALLMARK_UNFOLDED_PROTEIN_RESPONSE
0.0023222	0	Eubacterium_hallii_.ASV_640.	-0.006018	Negative	-0.0120568	0.00937598	5.06251e-05	HALLMARK_FATTY_ACID_METABOLISM
0.000872152	0.01	Clostridium_tunisiense_.ASV_496.	0.00454465	Positive	0.00797288	0.00104786	3.79978e-08	HALLMARK_FATTY_ACID_METABOLISM
0.00037772	0.01	Oscillibacter_ruminantium_.ASV_2180.	-0.00405886	Negative	-0.00298634	0.0134753	3.32879e-06	HALLMARK_FATTY_ACID_METABOLISM
0.000355907	0.01	Ruminococcus_faecis_.ASV_18.	-0.000888409	Negative	-0.00311491	0.00191113	5.81501e-06	HALLMARK_FATTY_ACID_METABOLISM
0.000311309	0.02	Oscillibacter_ruminantium_.ASV_408.	-0.00142261	Negative	-0.0026912	0.00724513	2.34762e-06	HALLMARK_FATTY_ACID_METABOLISM
0.0002991	0	Ethanoligenens_harbinense_.ASV_52.	-0.00108198	Negative	-0.00299577	0.00104974	2.0204e-07	HALLMARK_FATTY_ACID_METABOLISM
0.000267099	0.03	Eubacterium_hallii_.ASV_356.	-0.000716443	Negative	-0.00268946	0.00121083	0.000114278	HALLMARK_FATTY_ACID_METABOLISM
0.000264863	0.03	Eubacterium_rectale_.ASV_8.	-0.000962389	Negative	-0.0013701	1.41413e-05	1.4206e-18	HALLMARK_FATTY_ACID_METABOLISM
0.000260484	0.03	Gemmiger_formicilis_.ASV_19.	-0.00162445	Negative	-0.00333582	5.16484e-05	2.68437e-12	HALLMARK_FATTY_ACID_METABOLISM
0.00023376	0.01	Streptococcus_alactolyticus_.ASV_53.	0.000559379	Positive	-0.000118954	0.800555	3.27749e-06	HALLMARK_FATTY_ACID_METABOLISM
0.000201501	0.02	Anaerostipes_hadrus_.ASV_41.	-0.000912135	Negative	-0.00199419	0.000110121	1.88398e-11	HALLMARK_FATTY_ACID_METABOLISM
0.000149901	0.02	Oscillibacter_ruminantium_.ASV_289.	-0.000348737	Negative	0.000190192	0.507889	5.3519e-05	HALLMARK_FATTY_ACID_METABOLISM
0.000112049	0.01	Asteroleplasma_anaerobium_.ASV_1421.	0.000402039	Positive	0.000369997	0.0525295	2.68158e-05	HALLMARK_FATTY_ACID_METABOLISM
0.000106492	0.03	Roseburia_faecis_.ASV_1361.	0.000458243	Positive	0.000382627	0.154135	3.88795e-06	HALLMARK_FATTY_ACID_METABOLISM
8.4197e-05	0.01	Hungatella_hathewayi_.ASV_355.	0.000437182	Positive	0.000876978	0.064025	0.000658073	HALLMARK_FATTY_ACID_METABOLISM
7.75599e-05	0.04	Eubacterium_hallii_.ASV_179.	-0.000729571	Negative	-0.00124429	0.0129023	3.82685e-06	HALLMARK_FATTY_ACID_METABOLISM
6.84831e-05	0	Longibaculum_muris_.ASV_569.	-0.000598346	Negative	-0.000742919	0.0625068	0.000154179	HALLMARK_FATTY_ACID_METABOLISM
6.68587e-05	0.03	Dorea_longicatena_.ASV_702.	0.000272009	Positive	-0.000144189	0.702935	0.0184535	HALLMARK_FATTY_ACID_METABOLISM
4.66302e-05	0.01	Haemophilus_parainfluenzae_.ASV_660.	0.000347429	Positive	0.000351617	0.111287	2.40323e-05	HALLMARK_FATTY_ACID_METABOLISM
4.40855e-05	0.02	Oscillibacter_valericigenes_.ASV_441.	-0.000219814	Negative	-0.00076365	0.00420749	0.000389441	HALLMARK_FATTY_ACID_METABOLISM
3.82613e-05	0.03	Prevotella_copri_.ASV_46.	3.23977e-05	Positive	0.000109692	0.0421361	0.0154154	HALLMARK_FATTY_ACID_METABOLISM
2.82293e-05	0.04	Prevotella_copri_.ASV_152.	-0.000498642	Negative	-0.00152037	0.00563695	0.000771708	HALLMARK_FATTY_ACID_METABOLISM
2.41995e-05	0.02	Eubacterium_hallii_.ASV_1192.	-6.91562e-05	Negative	-4.1944e-06	0.964241	0.0139694	HALLMARK_FATTY_ACID_METABOLISM
1.65568e-05	0.04	Flintibacter_butyricus_.ASV_1108.	0.000268466	Positive	0.000216924	0.540641	0.0120939	HALLMARK_FATTY_ACID_METABOLISM
0.00407847	0	Faecalibacterium_prausnitzii_.ASV_101.	-0.00275159	Negative	-0.00540214	0.000789066	4.79067e-10	HALLMARK_PROTEIN_SECRETION
0.00351854	0	Faecalibacterium_prausnitzii_.ASV_1.	-0.0023055	Negative	-0.00536826	5.54967e-06	1.28205e-15	HALLMARK_PROTEIN_SECRETION
0.00116881	0.02	Ethanoligenens_harbinense_.ASV_52.	-0.00160532	Negative	-0.00465916	0.000810806	2.56556e-07	HALLMARK_PROTEIN_SECRETION
0.000833034	0.04	Desulfotomaculum_guttoideum_.ASV_223.	-0.00138841	Negative	-0.00209699	0.000480668	6.37695e-11	HALLMARK_PROTEIN_SECRETION
0.000755983	0.01	Subdoligranulum_variabile_.ASV_89.	-0.0017375	Negative	-0.0033559	4.57964e-07	1.07643e-14	HALLMARK_PROTEIN_SECRETION
0.000640316	0.01	Gemmiger_formicilis_.ASV_17.	-0.00128124	Negative	-0.00259529	4.76182e-08	7.05661e-19	HALLMARK_PROTEIN_SECRETION
0.000630115	0.01	Eubacterium_hallii_.ASV_303.	-0.00180418	Negative	-0.00224236	0.0536045	1.07302e-06	HALLMARK_PROTEIN_SECRETION
0.000625608	0.03	Faecalibacterium_prausnitzii_.ASV_16.	-0.00183592	Negative	-0.00673685	6.24499e-07	1.45779e-10	HALLMARK_PROTEIN_SECRETION
0.000586133	0.02	Eubacterium_hallii_.ASV_640.	-0.00255427	Negative	0.000977011	0.52233	9.50086e-06	HALLMARK_PROTEIN_SECRETION
0.000549835	0.01	Roseburia_inulinivorans_.ASV_353.	-0.00170633	Negative	-0.00579165	8.71619e-05	1.5426e-07	HALLMARK_PROTEIN_SECRETION
0.000538503	0	Streptococcus_alactolyticus_.ASV_53.	0.00101696	Positive	-0.00110908	0.308943	3.29928e-05	HALLMARK_PROTEIN_SECRETION
0.000495614	0	Faecalibacterium_prausnitzii_.ASV_10.	-0.00100777	Negative	-0.00311078	1.13698e-08	3.14428e-15	HALLMARK_PROTEIN_SECRETION
0.000479013	0.03	Anaerostipes_hadrus_.ASV_41.	-0.00101265	Negative	-0.00223539	0.0048607	8.1353e-08	HALLMARK_PROTEIN_SECRETION
0.000403788	0	Roseburia_faecis_.ASV_156.	0.00126583	Positive	-0.000671608	0.566823	0.000127588	HALLMARK_PROTEIN_SECRETION
0.000390221	0.03	Blautia_faecis_.ASV_1690.	0.0053673	Positive	0.0107778	0.00691489	7.44858e-05	HALLMARK_PROTEIN_SECRETION
0.000364548	0.02	Ruminococcus_faecis_.ASV_18.	-0.00073326	Negative	-0.00225152	0.000183096	9.59647e-09	HALLMARK_PROTEIN_SECRETION
0.00034083	0.01	Anaerotignum_aminivorans_.ASV_676.	-0.00102081	Negative	-0.00200551	6.22391e-05	2.04211e-08	HALLMARK_PROTEIN_SECRETION
0.000281938	0.04	TTP	-0.00427737	Negative	0.00232292	1.08547e-08	6.72921e-12	HALLMARK_PROTEIN_SECRETION
0.000264658	0.04	Clostridium_saccharogumia_.ASV_43.	-0.000820656	Negative	-0.000719044	0.145473	1.003e-06	HALLMARK_PROTEIN_SECRETION
0.00017049	0.02	Blautia_luti_.ASV_806.	-0.000414278	Negative	0.00115431	0.0146523	0.000492948	HALLMARK_PROTEIN_SECRETION
0.000134958	0.03	Sporobacter_termitidis_.ASV_250.	0.00018133	Positive	0.00042175	3.4185e-07	9.62163e-14	HALLMARK_PROTEIN_SECRETION
0.000133064	0.02	Eggerthella_timonensis_.ASV_835.	-0.00060439	Negative	0.000412282	0.11663	0.000109317	HALLMARK_PROTEIN_SECRETION
0.000104369	0.04	Clostridium_saccharogumia_.ASV_210.	-0.000768175	Negative	-0.00247161	0.00648159	0.000614025	HALLMARK_PROTEIN_SECRETION
8.89382e-05	0.03	Longibaculum_muris_.ASV_569.	-0.000487126	Negative	-0.000554978	0.0634154	7.96297e-05	HALLMARK_PROTEIN_SECRETION
0.0064997	0	Eubacterium_rectale_.ASV_8.	-0.00545119	Negative	-0.00579437	0.0182977	1.46089e-13	HALLMARK_INFLAMMATORY_RESPONSE
0.00392677	0	TTP	-0.0505199	Negative	0.0276808	2.45423e-12	5.77063e-16	HALLMARK_INFLAMMATORY_RESPONSE
0.00227302	0	Oscillibacter_ruminantium_.ASV_151.	-0.00296678	Negative	-0.000674241	0.590684	8.59609e-12	HALLMARK_INFLAMMATORY_RESPONSE
0.00218337	0.01	Faecalibacterium_prausnitzii_.ASV_1.	-0.00217856	Negative	-0.00499438	1.79921e-05	6.93429e-15	HALLMARK_INFLAMMATORY_RESPONSE
0.00144049	0	Flavonifractor_plautii_.ASV_282.	-0.00253673	Negative	-0.00232842	0.0410234	1.01798e-09	HALLMARK_INFLAMMATORY_RESPONSE
0.00107147	0	Enterococcus_faecium_.ASV_257.	0.00212797	Positive	-0.00248997	0.107616	4.14757e-07	HALLMARK_INFLAMMATORY_RESPONSE
0.00106127	0	Ruminococcus_faecis_.ASV_18.	-0.00119723	Negative	-0.00325433	4.41607e-07	4.72332e-14	HALLMARK_INFLAMMATORY_RESPONSE
0.000903565	0	Bacteroides_fragilis_.ASV_26.	-0.00130031	Negative	-0.0021603	0.0487119	1.58395e-07	HALLMARK_INFLAMMATORY_RESPONSE
0.000810273	0.01	Dorea_longicatena_.ASV_34.	-0.000832083	Negative	-0.00197503	3.07346e-09	5.32942e-17	HALLMARK_INFLAMMATORY_RESPONSE
0.000773165	0	Gemmiger_formicilis_.ASV_19.	-0.00129458	Negative	-0.00241816	1.16842e-07	8.90765e-18	HALLMARK_INFLAMMATORY_RESPONSE
0.000726393	0.02	Clostridium_amygdalinum_.ASV_579.	-0.00176354	Negative	-0.00271478	8.86168e-06	1.45373e-13	HALLMARK_INFLAMMATORY_RESPONSE
0.000680683	0.01	Eubacterium_hallii_.ASV_661.	-0.00150187	Negative	-0.00399509	0.00508076	0.00125765	HALLMARK_INFLAMMATORY_RESPONSE
0.000658737	0.02	Dorea_formicigenerans_.ASV_59.	-0.000920079	Negative	-0.00209113	4.3496e-10	9.9982e-18	HALLMARK_INFLAMMATORY_RESPONSE
0.000586232	0.03	Faecalibacterium_prausnitzii_.ASV_10.	-0.00057805	Negative	-0.00167081	2.69946e-05	5.14364e-11	HALLMARK_INFLAMMATORY_RESPONSE
0.00054278	0.03	Anaerostipes_hadrus_.ASV_41.	-0.000702484	Negative	-0.00144564	0.00107608	5.3215e-10	HALLMARK_INFLAMMATORY_RESPONSE
0.000535385	0.03	Subdoligranulum_variabile_.ASV_89.	-0.000686993	Negative	-0.000899386	0.00378874	2.91583e-11	HALLMARK_INFLAMMATORY_RESPONSE
0.00052441	0	Gemmiger_formicilis_.ASV_17.	-0.00122774	Negative	-0.0024353	5.44594e-09	1.77075e-20	HALLMARK_INFLAMMATORY_RESPONSE
0.000390237	0.02	Faecalibacterium_prausnitzii_.ASV_101.	-0.000405822	Negative	-0.000792602	0.0477476	1.5831e-05	HALLMARK_INFLAMMATORY_RESPONSE
0.000337326	0.01	Bacteroides_thetaiotaomicron_.ASV_98.	-0.000979653	Negative	-0.00152486	0.0170713	2.80863e-07	HALLMARK_INFLAMMATORY_RESPONSE
0.00033064	0.02	Blautia_faecis_.ASV_124.	-0.00069489	Negative	-0.00166447	0.000164788	9.91034e-09	HALLMARK_INFLAMMATORY_RESPONSE
0.000257952	0.01	Streptococcus_alactolyticus_.ASV_53.	0.000492697	Positive	0.000136341	0.80403	5.87811e-05	HALLMARK_INFLAMMATORY_RESPONSE
0.000222906	0.02	Clostridium_fimetarium_.ASV_394.	0.000118906	Positive	0.000340883	0.0145464	0.00179628	HALLMARK_INFLAMMATORY_RESPONSE
0.000116729	0.01	Clostridium_methylpentosum_.ASV_1608.	-0.000511989	Negative	0.000388553	0.251112	0.000350418	HALLMARK_INFLAMMATORY_RESPONSE
8.99981e-05	0.02	Bacteroides_caccae_.ASV_94.	-0.000288555	Negative	-0.000135977	0.533819	0.000101827	HALLMARK_INFLAMMATORY_RESPONSE
7.34138e-05	0.03	Roseburia_faecis_.ASV_156.	5.52476e-05	Positive	3.25401e-05	0.530392	0.000143112	HALLMARK_INFLAMMATORY_RESPONSE
2.21338e-05	0.01	Flintibacter_butyricus_.ASV_2562.	-0.000312232	Negative	-0.000608842	0.00526839	0.00698817	HALLMARK_INFLAMMATORY_RESPONSE
0.00188323	0	Gemmiger_formicilis_.ASV_17.	-0.00192091	Negative	-0.00385622	0.00169567	1.43563e-10	HALLMARK_CHOLESTEROL_HOMEOSTASIS
0.00114423	0	Eubacterium_hallii_.ASV_661.	-0.00260072	Negative	-0.00689143	0.00443362	0.00103206	HALLMARK_CHOLESTEROL_HOMEOSTASIS
0.00104496	0	Parabacteroides_goldsteinii_.ASV_97.	-0.00312935	Negative	-0.00488908	0.0835857	0.000705616	HALLMARK_CHOLESTEROL_HOMEOSTASIS
0.000948712	0	Ruminococcus_faecis_.ASV_18.	-0.00152982	Negative	-0.00488995	4.07942e-06	5.81764e-11	HALLMARK_CHOLESTEROL_HOMEOSTASIS
0.000855292	0	Catenibacterium_mitsuokai_.ASV_4.	0.00103716	Positive	-0.0018509	0.112724	0.00138649	HALLMARK_CHOLESTEROL_HOMEOSTASIS
0.000828747	0.02	Eubacterium_hallii_.ASV_640.	-0.00264745	Negative	-0.000766462	0.551791	7.60877e-07	HALLMARK_CHOLESTEROL_HOMEOSTASIS
0.000771967	0.02	Faecalibacterium_prausnitzii_.ASV_1.	-0.000891451	Negative	-0.00205201	1.90159e-06	1.51171e-16	HALLMARK_CHOLESTEROL_HOMEOSTASIS
0.000652634	0.01	Gemmiger_formicilis_.ASV_19.	-0.00156456	Negative	-0.00315844	0.0392423	1.34015e-05	HALLMARK_CHOLESTEROL_HOMEOSTASIS
0.000568087	0.03	Flavonifractor_plautii_.ASV_282.	-0.00145214	Negative	-0.000990198	0.124014	1.15115e-09	HALLMARK_CHOLESTEROL_HOMEOSTASIS
0.000568054	0.02	Eubacterium_hallii_.ASV_303.	-0.00140075	Negative	-0.00060732	0.513324	3.02686e-06	HALLMARK_CHOLESTEROL_HOMEOSTASIS
0.000519522	0.03	Dorea_longicatena_.ASV_34.	-0.000856602	Negative	-0.0020815	1.00274e-06	3.07841e-13	HALLMARK_CHOLESTEROL_HOMEOSTASIS
0.000492958	0.03	Subdoligranulum_variabile_.ASV_89.	-0.00107682	Negative	-0.00239016	1.68027e-05	4.36777e-11	HALLMARK_CHOLESTEROL_HOMEOSTASIS
0.000469646	0.02	Eubacterium_rectale_.ASV_8.	-0.00103216	Negative	-0.00154044	6.96018e-05	1.14867e-16	HALLMARK_CHOLESTEROL_HOMEOSTASIS
0.000426785	0.02	Anaerostipes_hadrus_.ASV_41.	-0.000986591	Negative	-0.00218504	2.44093e-05	1.65313e-12	HALLMARK_CHOLESTEROL_HOMEOSTASIS
0.000406009	0.01	Kineothrix_alysoides_.ASV_261.	-0.00129271	Negative	-0.00339739	0.0163142	0.000369233	HALLMARK_CHOLESTEROL_HOMEOSTASIS
0.000404689	0.04	Faecalibacterium_prausnitzii_.ASV_101.	-0.000726282	Negative	-0.00146323	0.00184822	4.99097e-09	HALLMARK_CHOLESTEROL_HOMEOSTASIS
0.000375239	0.01	Butyrivibrio_crossotus_.ASV_121.	0.00102324	Positive	0.00264392	0.015158	6.01132e-07	HALLMARK_CHOLESTEROL_HOMEOSTASIS
0.00037205	0.02	Bacteroides_fragilis_.ASV_26.	-0.00110531	Negative	-0.00171789	0.0854703	5.1596e-07	HALLMARK_CHOLESTEROL_HOMEOSTASIS
0.000285268	0.04	Eubacterium_hallii_.ASV_356.	-0.00131368	Negative	-0.00494442	0.00123114	0.000120259	HALLMARK_CHOLESTEROL_HOMEOSTASIS
0.000232872	0.01	Ethanoligenens_harbinense_.ASV_52.	-0.000781638	Negative	-0.00226645	0.00122092	4.84648e-07	HALLMARK_CHOLESTEROL_HOMEOSTASIS
0.000213854	0.01	Roseburia_faecis_.ASV_156.	0.000561042	Positive	-6.04625e-05	0.91232	0.000225365	HALLMARK_CHOLESTEROL_HOMEOSTASIS
0.00016644	0.04	Bacteroides_thetaiotaomicron_.ASV_98.	-0.00060953	Negative	-0.00120442	1.34061e-05	2.91025e-11	HALLMARK_CHOLESTEROL_HOMEOSTASIS
0.000123257	0.03	Kineothrix_alysoides_.ASV_436.	0.000508577	Positive	0.00163337	0.0012027	8.01714e-06	HALLMARK_CHOLESTEROL_HOMEOSTASIS
0.000105125	0.01	Longibaculum_muris_.ASV_569.	-0.00077892	Negative	-0.00086559	0.0641069	6.65623e-05	HALLMARK_CHOLESTEROL_HOMEOSTASIS
8.27237e-05	0.02	Blautia_luti_.ASV_806.	-0.00015894	Negative	0.000656845	0.0108822	0.00474889	HALLMARK_CHOLESTEROL_HOMEOSTASIS
6.19224e-05	0	Asteroleplasma_anaerobium_.ASV_1421.	0.000379195	Positive	0.000305054	0.032357	2.80144e-06	HALLMARK_CHOLESTEROL_HOMEOSTASIS
3.44714e-05	0.03	Eggerthella_timonensis_.ASV_835.	-7.58772e-05	Negative	0.00010074	0.0260468	0.00105797	HALLMARK_CHOLESTEROL_HOMEOSTASIS
1.96761e-05	0.04	Pseudoflavonifractor_capillosus_.ASV_1185.	-5.76328e-05	Negative	4.1567e-05	0.287772	0.0008163	HALLMARK_CHOLESTEROL_HOMEOSTASIS
1.80566e-05	0.03	Prevotella_paludivivens_.ASV_335.	4.14273e-05	Positive	5.538e-05	0.324252	0.0226655	HALLMARK_CHOLESTEROL_HOMEOSTASIS
0.00054021	0	Gemmiger_formicilis_.ASV_19.	-0.00135188	Negative	-0.00252457	1.62734e-07	1.45279e-17	HALLMARK_ADIPOGENESIS
0.000531399	0.01	Ruminococcus_faecis_.ASV_18.	-0.000903158	Negative	-0.00314487	0.00267664	9.41216e-06	HALLMARK_ADIPOGENESIS
0.000462738	0.03	Subdoligranulum_variabile_.ASV_89.	-0.00115229	Negative	-0.00200435	9.25668e-08	1.05939e-16	HALLMARK_ADIPOGENESIS
0.000425598	0.03	Clostridium_amygdalinum_.ASV_192.	-0.000795878	Negative	-0.000731002	0.189529	2.29248e-07	HALLMARK_ADIPOGENESIS
0.000376722	0.03	Catenibacterium_mitsuokai_.ASV_4.	0.00061601	Positive	-0.00134183	0.0654927	0.00194898	HALLMARK_ADIPOGENESIS
0.00035024	0.02	Bacteroides_fragilis_.ASV_26.	-0.000873134	Negative	-0.0013522	0.127823	2.88503e-06	HALLMARK_ADIPOGENESIS
0.000340665	0.03	Bacteroides_vulgatus_.ASV_42.	-0.00191885	Negative	-0.00802012	0.00238112	0.000384305	HALLMARK_ADIPOGENESIS
0.000328653	0.04	Dorea_longicatena_.ASV_34.	-0.000845518	Negative	-0.00202053	3.07853e-08	1.38448e-15	HALLMARK_ADIPOGENESIS
0.000303911	0.01	Eubacterium_hallii_.ASV_640.	-0.00186581	Negative	-0.00057015	0.544077	1.1822e-06	HALLMARK_ADIPOGENESIS
0.000228564	0.01	Bacteroides_thetaiotaomicron_.ASV_98.	-0.000712181	Negative	-0.00168137	0.00219244	1.53585e-06	HALLMARK_ADIPOGENESIS
0.000221477	0.03	Methanobrevibacter_smithii_.ASV_443.	-0.00102864	Negative	2.26259e-05	0.97302	0.00175998	HALLMARK_ADIPOGENESIS
0.000214357	0.01	Eubacterium_hallii_.ASV_661.	-0.000632276	Negative	-0.00163008	0.0038343	0.000679325	HALLMARK_ADIPOGENESIS
0.000209262	0.02	Eubacterium_hallii_.ASV_303.	-0.000509496	Negative	-0.000551788	0.0880799	1.05361e-06	HALLMARK_ADIPOGENESIS
0.000191897	0.02	Terrisporobacter_petrolearius_.ASV_44.	0.000494245	Positive	0.00226565	0.0445622	0.00433149	HALLMARK_ADIPOGENESIS
0.000165199	0.03	Clostridium_tunisiense_.ASV_496.	0.000805253	Positive	0.00139556	0.0038466	3.10694e-07	HALLMARK_ADIPOGENESIS
0.000145552	0.03	Clostridium_bolteae_.ASV_209.	-0.000697191	Negative	0.00139051	0.189913	0.0134847	HALLMARK_ADIPOGENESIS
7.96051e-05	0.03	Parvimonas_micra_.ASV_1294.	0.000528733	Positive	-4.10047e-05	0.845222	2.81604e-06	HALLMARK_ADIPOGENESIS
7.61564e-05	0.04	Roseburia_faecis_.ASV_156.	0.000211187	Positive	-0.000119851	0.552231	0.000168926	HALLMARK_ADIPOGENESIS
7.44774e-05	0.02	Oscillibacter_ruminantium_.ASV_361.	-0.000164846	Negative	-0.000195281	0.0220535	8.3697e-09	HALLMARK_ADIPOGENESIS
6.11961e-05	0.03	Acetivibrio_ethanolgignens_.ASV_1250.	0.000229571	Positive	-0.000161565	0.247484	2.36871e-05	HALLMARK_ADIPOGENESIS
4.39662e-05	0.03	Longibaculum_muris_.ASV_569.	-0.000273143	Negative	-0.000301569	0.0620369	5.83805e-05	HALLMARK_ADIPOGENESIS
4.22618e-05	0.02	Hungatella_hathewayi_.ASV_355.	0.000397892	Positive	0.000701446	0.0784253	0.000371741	HALLMARK_ADIPOGENESIS
0.00444554	0	Faecalibacterium_prausnitzii_.ASV_1.	-0.00251317	Negative	-0.00582322	0.000548677	1.01207e-11	HALLMARK_COMPLEMENT
0.00270722	0	Faecalibacterium_prausnitzii_.ASV_101.	-0.00251982	Negative	-0.0052231	0.0294244	8.46694e-06	HALLMARK_COMPLEMENT
0.0022289	0	Gemmiger_formicilis_.ASV_17.	-0.00249481	Negative	-0.0048174	0.000203443	3.90028e-13	HALLMARK_COMPLEMENT
0.00173474	0	Dorea_longicatena_.ASV_34.	-0.00168652	Negative	-0.00405821	1.99823e-05	2.65914e-11	HALLMARK_COMPLEMENT
0.00148269	0	Eubacterium_rectale_.ASV_8.	-0.00153412	Negative	-0.00167837	0.00644404	5.22139e-15	HALLMARK_COMPLEMENT
0.00132419	0	TTP	-0.0139026	Negative	0.00760047	8.31753e-14	1.33631e-17	HALLMARK_COMPLEMENT
0.00107597	0.01	Ruminococcus_faecis_.ASV_18.	-0.00115155	Negative	-0.00330339	3.5679e-08	5.76145e-15	HALLMARK_COMPLEMENT
0.00106923	0.01	Gemmiger_formicilis_.ASV_19.	-0.00149485	Negative	-0.00286536	2.08572e-06	1.64047e-15	HALLMARK_COMPLEMENT
0.00101336	0.02	Faecalibacterium_prausnitzii_.ASV_10.	-0.000874762	Negative	-0.00258292	1.94807e-09	9.44031e-17	HALLMARK_COMPLEMENT
0.000912835	0	Clostridium_amygdalinum_.ASV_579.	-0.00276006	Negative	-0.00586337	2.47252e-07	1.27947e-12	HALLMARK_COMPLEMENT
0.000871356	0.01	Flavonifractor_plautii_.ASV_282.	-0.00219329	Negative	-0.00232996	0.127354	2.75699e-06	HALLMARK_COMPLEMENT
0.000742478	0.01	Subdoligranulum_variabile_.ASV_89.	-0.0013699	Negative	-0.00205846	0.00332785	3.55281e-10	HALLMARK_COMPLEMENT
0.000724765	0.02	Anaerostipes_hadrus_.ASV_41.	-0.000860607	Negative	-0.00185581	0.00180405	4.76528e-09	HALLMARK_COMPLEMENT
0.000491493	0	Streptococcus_alactolyticus_.ASV_53.	0.000650676	Positive	-5.68857e-05	0.941808	0.000116577	HALLMARK_COMPLEMENT
0.000438311	0.01	Enterococcus_faecium_.ASV_257.	0.000517697	Positive	-0.000554979	0.0908948	6.71932e-08	HALLMARK_COMPLEMENT
0.00033532	0	Eubacterium_hallii_.ASV_661.	-0.000752331	Negative	-0.00194694	0.00392362	0.000722946	HALLMARK_COMPLEMENT
0.000333151	0.02	Dorea_formicigenerans_.ASV_59.	-0.000394359	Negative	-0.000859729	0.000439517	3.82253e-09	HALLMARK_COMPLEMENT
0.000300018	0.01	Oscillibacter_ruminantium_.ASV_151.	-0.00103816	Negative	-0.000845113	0.000266063	9.38929e-20	HALLMARK_COMPLEMENT
0.000282632	0.01	Fournierella_massiliensis_.ASV_446.	0.00253243	Positive	0.00697333	9.05154e-05	1.99868e-07	HALLMARK_COMPLEMENT
0.000193504	0.03	Ethanoligenens_harbinense_.ASV_52.	-0.000338555	Negative	-0.00101538	0.000923053	4.91167e-07	HALLMARK_COMPLEMENT
0.000115722	0.02	Alistipes_onderdonkii_.ASV_246.	-0.000540461	Negative	-0.00148561	0.000842973	9.91612e-05	HALLMARK_COMPLEMENT
8.80677e-05	0.03	Ruminococcus_champanellensis_.ASV_47.	-0.000392731	Negative	-0.00148324	0.00351706	1.18853e-05	HALLMARK_COMPLEMENT
7.9908e-05	0.04	Dialister_succinatiphilus_.ASV_109.	0.000388476	Positive	-0.000737096	0.0846068	0.00663891	HALLMARK_COMPLEMENT
7.3794e-05	0.03	Emergencia_timonensis_.ASV_912.	-0.000599007	Negative	-0.00019327	0.693365	0.000394984	HALLMARK_COMPLEMENT
5.04549e-05	0.04	Roseburia_faecis_.ASV_228.	9.58868e-06	Positive	1.08966e-05	0.522168	0.0183889	HALLMARK_COMPLEMENT
4.62824e-05	0.03	Clostridium_methylpentosum_.ASV_1608.	-6.7973e-05	Negative	-2.46548e-05	0.639745	0.00146235	HALLMARK_COMPLEMENT
0.00224181	0	Faecalibacterium_prausnitzii_.ASV_1.	-0.00170071	Negative	-0.00396435	0.000239471	1.85607e-12	HALLMARK_ANDROGEN_RESPONSE
0.00207119	0	Faecalibacterium_prausnitzii_.ASV_101.	-0.00273891	Negative	-0.00553434	0.00042292	2.45215e-10	HALLMARK_ANDROGEN_RESPONSE
0.00117186	0	Gemmiger_formicilis_.ASV_17.	-0.00189916	Negative	-0.0037468	0.00241286	2.39107e-10	HALLMARK_ANDROGEN_RESPONSE
0.000719947	0.01	Subdoligranulum_variabile_.ASV_89.	-0.0017688	Negative	-0.00413751	1.03495e-06	2.39742e-12	HALLMARK_ANDROGEN_RESPONSE
0.000561508	0.01	Ruminococcus_faecis_.ASV_18.	-0.00106123	Negative	-0.00351193	0.000506759	2.28087e-07	HALLMARK_ANDROGEN_RESPONSE
0.000561377	0.04	Escherichia_coli_.ASV_15.	0.00157853	Positive	-0.000622028	0.689767	3.40002e-07	HALLMARK_ANDROGEN_RESPONSE
0.000559975	0.01	Ethanoligenens_harbinense_.ASV_52.	-0.00121252	Negative	-0.00356369	0.000751675	2.71067e-07	HALLMARK_ANDROGEN_RESPONSE
0.000473732	0.04	Oscillibacter_ruminantium_.ASV_2180.	-0.00354528	Negative	-0.00204755	0.0219549	3.39498e-07	HALLMARK_ANDROGEN_RESPONSE
0.000452894	0.02	Flavonifractor_plautii_.ASV_282.	-0.00140914	Negative	-0.00136809	0.0257996	4.71682e-10	HALLMARK_ANDROGEN_RESPONSE
0.000357468	0	Streptococcus_alactolyticus_.ASV_53.	0.00112767	Positive	-0.00145144	0.229999	3.05241e-05	HALLMARK_ANDROGEN_RESPONSE
0.0003004	0	Parabacteroides_goldsteinii_.ASV_97.	-0.00134095	Negative	-0.00182954	0.000684488	3.26656e-08	HALLMARK_ANDROGEN_RESPONSE
0.000291538	0	Clostridium_saccharogumia_.ASV_210.	-0.00164236	Negative	-0.00551555	0.00599792	0.000769708	HALLMARK_ANDROGEN_RESPONSE
0.000280799	0.02	Faecalibacterium_prausnitzii_.ASV_10.	-0.000574614	Negative	-0.00171673	1.55049e-09	9.78536e-17	HALLMARK_ANDROGEN_RESPONSE
0.00021664	0.04	Parabacteroides_distasonis_.ASV_339.	-0.000669246	Negative	-6.72619e-05	0.732321	3.11855e-09	HALLMARK_ANDROGEN_RESPONSE
0.000212279	0.03	Roseburia_inulinivorans_.ASV_353.	-0.000992351	Negative	-0.00329599	0.000681618	1.8825e-06	HALLMARK_ANDROGEN_RESPONSE
0.000190165	0.04	Fusicatenibacter_saccharivorans_.ASV_728.	-0.000888347	Negative	-0.000239398	0.518849	3.04872e-08	HALLMARK_ANDROGEN_RESPONSE
0.000177034	0.04	Eubacterium_hallii_.ASV_640.	-0.000950077	Negative	-0.000754044	0.063383	6.9946e-08	HALLMARK_ANDROGEN_RESPONSE
0.000151403	0.04	Eubacterium_hallii_.ASV_661.	-0.000474016	Negative	-0.00124161	0.017043	0.00498704	HALLMARK_ANDROGEN_RESPONSE
0.00012206	0.01	Blautia_luti_.ASV_806.	-0.000503129	Negative	0.0013017	0.0137709	0.000256334	HALLMARK_ANDROGEN_RESPONSE
7.84935e-05	0.04	Eubacterium_hallii_.ASV_179.	-0.000146397	Negative	-9.39311e-05	0.00743317	5.17994e-15	HALLMARK_ANDROGEN_RESPONSE
7.70932e-05	0.04	Eggerthella_timonensis_.ASV_835.	-0.000523345	Negative	0.000412142	0.284882	0.00784625	HALLMARK_ANDROGEN_RESPONSE
6.94879e-05	0.02	Longibaculum_muris_.ASV_569.	-0.000718754	Negative	-0.000856621	0.0654371	0.000123459	HALLMARK_ANDROGEN_RESPONSE
6.59055e-05	0.02	Roseburia_faecis_.ASV_156.	0.000261179	Positive	1.79356e-05	0.931013	2.88282e-05	HALLMARK_ANDROGEN_RESPONSE
4.99861e-05	0.03	Bacteroides_vulgatus_.ASV_50.	-0.000139929	Negative	-0.000138179	0.401579	0.00153343	HALLMARK_ANDROGEN_RESPONSE
2.59874e-05	0.03	Prevotella_copri_.ASV_49.	-0.000335276	Negative	-0.000851826	0.011714	0.000805345	HALLMARK_ANDROGEN_RESPONSE
0.00397341	0	Ruminococcus_faecis_.ASV_18.	-0.00342026	Negative	-0.00901862	0.00557899	4.66851e-07	HALLMARK_TNFA_SIGNALING_VIA_NFKB
0.00214145	0	Gemmiger_formicilis_.ASV_17.	-0.00218843	Negative	-0.00438613	0.0209993	1.96414e-07	HALLMARK_TNFA_SIGNALING_VIA_NFKB
0.00184516	0	Eubacterium_rectale_.ASV_8.	-0.00191103	Negative	-0.00205078	0.00854486	8.86351e-15	HALLMARK_TNFA_SIGNALING_VIA_NFKB
0.00143003	0	Gemmiger_formicilis_.ASV_19.	-0.0014003	Negative	-0.00281376	0.109642	0.000397114	HALLMARK_TNFA_SIGNALING_VIA_NFKB
0.00140149	0	Clostridium_amygdalinum_.ASV_579.	-0.00343544	Negative	-0.00717456	1.66922e-06	1.1478e-11	HALLMARK_TNFA_SIGNALING_VIA_NFKB
0.00133219	0	Flavonifractor_plautii_.ASV_282.	-0.0028855	Negative	-0.002886	0.0553962	1.85495e-08	HALLMARK_TNFA_SIGNALING_VIA_NFKB
0.00101955	0	Blautia_faecis_.ASV_124.	-0.00223538	Negative	-0.00572325	0.000462157	1.90376e-07	HALLMARK_TNFA_SIGNALING_VIA_NFKB
0.000948386	0.01	Subdoligranulum_variabile_.ASV_89.	-0.0014775	Negative	-0.00257353	2.09212e-05	3.3061e-13	HALLMARK_TNFA_SIGNALING_VIA_NFKB
0.000917057	0	Oscillibacter_ruminantium_.ASV_151.	-0.00189938	Negative	-0.000715766	0.360718	4.44682e-12	HALLMARK_TNFA_SIGNALING_VIA_NFKB
0.000855968	0.02	Parabacteroides_distasonis_.ASV_339.	-0.00170807	Negative	4.09029e-06	0.997517	0.000408337	HALLMARK_TNFA_SIGNALING_VIA_NFKB
0.000729926	0.02	Clostridium_amygdalinum_.ASV_275.	-0.0017648	Negative	-0.00396476	6.56722e-06	1.25684e-10	HALLMARK_TNFA_SIGNALING_VIA_NFKB
0.000718471	0.01	Bacteroides_fragilis_.ASV_26.	-0.00127397	Negative	-0.00233345	0.160719	6.34794e-05	HALLMARK_TNFA_SIGNALING_VIA_NFKB
0.000615217	0	Parabacteroides_goldsteinii_.ASV_97.	-0.00221839	Negative	-0.00351798	0.0522655	0.000270747	HALLMARK_TNFA_SIGNALING_VIA_NFKB
0.000587605	0.03	Faecalibacterium_prausnitzii_.ASV_1.	-0.000647584	Negative	-0.00149086	0.000234418	1.29671e-12	HALLMARK_TNFA_SIGNALING_VIA_NFKB
0.000585006	0.02	Dorea_longicatena_.ASV_34.	-0.000690553	Negative	-0.00166335	0.00028567	2.987e-09	HALLMARK_TNFA_SIGNALING_VIA_NFKB
0.000472769	0.02	TTP	-0.0103953	Negative	0.00568971	4.04248e-15	5.34776e-19	HALLMARK_TNFA_SIGNALING_VIA_NFKB
0.000335008	0.04	Faecalibacterium_prausnitzii_.ASV_16.	-0.000750291	Negative	-0.00278863	0.00124112	1.02448e-05	HALLMARK_TNFA_SIGNALING_VIA_NFKB
0.000285836	0.02	Enterococcus_faecium_.ASV_257.	0.000708649	Positive	-0.00103124	0.00682495	2.48799e-09	HALLMARK_TNFA_SIGNALING_VIA_NFKB
0.000227502	0.03	Kineothrix_alysoides_.ASV_261.	-0.000909195	Negative	-0.00237541	0.00789801	9.63296e-05	HALLMARK_TNFA_SIGNALING_VIA_NFKB
0.000225853	0.01	Faecalibacterium_prausnitzii_.ASV_101.	-0.000452377	Negative	-0.000933075	0.0384293	1.72302e-05	HALLMARK_TNFA_SIGNALING_VIA_NFKB
9.53722e-05	0.02	Streptococcus_alactolyticus_.ASV_53.	0.000420185	Positive	-0.000186232	0.749693	0.000427577	HALLMARK_TNFA_SIGNALING_VIA_NFKB
8.47442e-05	0.04	Alistipes_finegoldii_.ASV_357.	-0.00129298	Negative	-0.00364067	0.00421898	0.00552082	HALLMARK_TNFA_SIGNALING_VIA_NFKB
6.95725e-05	0	Alistipes_onderdonkii_.ASV_246.	-0.000464402	Negative	-0.00150229	0.000873874	0.000418492	HALLMARK_TNFA_SIGNALING_VIA_NFKB
5.55805e-05	0.02	Clostridium_methylpentosum_.ASV_1608.	-0.000460436	Negative	-3.37429e-05	0.906573	0.000274984	HALLMARK_TNFA_SIGNALING_VIA_NFKB
0.0010316	0	Eubacterium_rectale_.ASV_8.	-0.00199942	Negative	-0.00235875	0.00263113	1.93379e-15	HALLMARK_GLYCOLYSIS
0.000607454	0	TTP	-0.0224536	Negative	0.0122865	1.41858e-13	2.44887e-17	HALLMARK_GLYCOLYSIS
0.000374096	0.01	Faecalibacterium_prausnitzii_.ASV_1.	-0.000646949	Negative	-0.00154596	1.03501e-06	1.57725e-16	HALLMARK_GLYCOLYSIS
0.000326459	0.01	Enterococcus_faecium_.ASV_257.	0.00115841	Positive	-0.00246587	0.0196975	3.54794e-06	HALLMARK_GLYCOLYSIS
0.000312803	0.02	Eubacterium_hallii_.ASV_640.	-0.00157491	Negative	-0.000677637	0.350156	3.34267e-07	HALLMARK_GLYCOLYSIS
0.0003083	0.01	Bacteroides_thetaiotaomicron_.ASV_98.	-0.001054	Negative	-0.00223772	0.000219065	6.52791e-09	HALLMARK_GLYCOLYSIS
0.00028553	0	Ruminococcus_faecis_.ASV_18.	-0.00053002	Negative	-0.00165519	1.78589e-06	1.03155e-11	HALLMARK_GLYCOLYSIS
0.00028089	0.02	Oscillibacter_ruminantium_.ASV_39.	-0.000767074	Negative	-0.00218546	3.69248e-05	1.17808e-09	HALLMARK_GLYCOLYSIS
0.000259723	0	Streptococcus_alactolyticus_.ASV_53.	0.000536101	Positive	-6.52114e-05	0.876042	1.43041e-06	HALLMARK_GLYCOLYSIS
0.000255824	0.01	Gemmiger_formicilis_.ASV_17.	-0.000816908	Negative	-0.00161668	0.000305494	1.77267e-12	HALLMARK_GLYCOLYSIS
0.000251658	0.01	Bacteroides_fragilis_.ASV_26.	-0.000637863	Negative	-0.000868505	0.0636134	2.26428e-08	HALLMARK_GLYCOLYSIS
0.000244071	0.01	Catenibacterium_mitsuokai_.ASV_4.	0.00036673	Positive	-0.000778884	0.0727954	0.0019997	HALLMARK_GLYCOLYSIS
0.000221576	0.03	Flavonifractor_plautii_.ASV_282.	-0.000592671	Negative	-0.000460585	0.0672373	4.06299e-10	HALLMARK_GLYCOLYSIS
0.000209992	0.04	Hungatella_effluvii_.ASV_150.	-0.000766686	Negative	-0.0017201	5.14575e-10	6.48527e-16	HALLMARK_GLYCOLYSIS
0.000192074	0.03	Clostridium_disporicum_.ASV_24.	0.000900123	Positive	0.00496664	3.54781e-09	4.33934e-12	HALLMARK_GLYCOLYSIS
0.000187349	0.02	Agathobaculum_desmolans_.ASV_333.	0.00025825	Positive	0.000316997	0.203907	0.000992399	HALLMARK_GLYCOLYSIS
0.000169302	0.04	Subdoligranulum_variabile_.ASV_89.	-0.000691719	Negative	-0.00146076	3.30713e-07	5.23862e-14	HALLMARK_GLYCOLYSIS
0.000164707	0.02	Ethanoligenens_harbinense_.ASV_52.	-0.000559112	Negative	-0.00163765	0.000724182	2.44089e-07	HALLMARK_GLYCOLYSIS
0.000144057	0.01	Parabacteroides_distasonis_.ASV_339.	-0.000638703	Negative	-0.000347336	0.173847	1.54945e-07	HALLMARK_GLYCOLYSIS
0.000124194	0.04	Clostridium_tunisiense_.ASV_496.	0.000571199	Positive	0.000910428	0.0110427	8.53658e-07	HALLMARK_GLYCOLYSIS
0.000108246	0.04	Eubacterium_hallii_.ASV_303.	-0.000324285	Negative	-0.000211377	0.314133	1.98843e-06	HALLMARK_GLYCOLYSIS
9.95688e-05	0.03	Eubacterium_hallii_.ASV_661.	-0.000700671	Negative	-0.00190727	0.00423236	0.00122657	HALLMARK_GLYCOLYSIS
6.85228e-05	0.03	Clostridium_disporicum_.ASV_29.	0.000432682	Positive	0.00187499	0.0124033	0.00138935	HALLMARK_GLYCOLYSIS
6.30962e-05	0.04	Holdemanella_biformis_.ASV_20.	2.02021e-05	Positive	7.53705e-05	0.0398064	0.00296811	HALLMARK_GLYCOLYSIS
6.26843e-05	0.04	Clostridium_glycyrrhizinilyticum_.ASV_221.	-0.000377703	Negative	-0.000923989	0.00103664	1.67143e-06	HALLMARK_GLYCOLYSIS
6.19085e-05	0.03	Eubacterium_hallii_.ASV_356.	-0.000162266	Negative	-0.000746302	0.0103524	0.00859898	HALLMARK_GLYCOLYSIS
5.81933e-05	0.03	Prevotella_copri_.ASV_152.	-0.000503004	Negative	-0.00149453	0.00607054	0.000696817	HALLMARK_GLYCOLYSIS
5.05545e-05	0.02	Holdemanella_biformis_.ASV_40.	-0.000223924	Negative	-1.71874e-06	0.987929	5.01294e-06	HALLMARK_GLYCOLYSIS
3.13553e-05	0.02	Alistipes_onderdonkii_.ASV_246.	-0.000236689	Negative	-0.000588425	0.00418119	0.000292992	HALLMARK_GLYCOLYSIS
2.94115e-05	0.03	Asteroleplasma_anaerobium_.ASV_1421.	0.000324045	Positive	0.000202325	0.0913626	3.72394e-06	HALLMARK_GLYCOLYSIS
1.7932e-05	0.04	Longibaculum_muris_.ASV_569.	-0.000174029	Negative	-0.000179409	0.100065	0.00011153	HALLMARK_GLYCOLYSIS
0.00157774	0.01	Faecalibacterium_prausnitzii_.ASV_1.	-0.00161475	Negative	-0.00360919	0.000690546	7.17922e-12	HALLMARK_PEROXISOME
0.00143431	0	Gemmiger_formicilis_.ASV_17.	-0.00191386	Negative	-0.00382028	1.22239e-06	6.92506e-17	HALLMARK_PEROXISOME
0.00129689	0.01	Subdoligranulum_variabile_.ASV_89.	-0.00233755	Negative	-0.00561426	4.14602e-05	8.70785e-10	HALLMARK_PEROXISOME
0.00115356	0.01	Eubacterium_hallii_.ASV_640.	-0.00327116	Negative	-0.00558515	0.0110838	1.1554e-05	HALLMARK_PEROXISOME
0.00112634	0	Eubacterium_rectale_.ASV_8.	-0.00228934	Negative	-0.00243043	0.0157379	7.47875e-14	HALLMARK_PEROXISOME
0.000571599	0	Anaerostipes_hadrus_.ASV_41.	-0.00106124	Negative	-0.00219038	0.000247526	2.38954e-11	HALLMARK_PEROXISOME
0.000565995	0.03	Clostridium_amygdalinum_.ASV_192.	-0.000850832	Negative	-0.000854744	0.0990331	1.70417e-08	HALLMARK_PEROXISOME
0.000561289	0.02	Oscillibacter_ruminantium_.ASV_2180.	-0.00453287	Negative	-0.00341113	0.014759	5.61651e-06	HALLMARK_PEROXISOME
0.000413138	0	Streptococcus_alactolyticus_.ASV_53.	0.000470899	Positive	0.000205336	0.631628	7.23658e-06	HALLMARK_PEROXISOME
0.000353878	0	Ruminococcus_faecis_.ASV_18.	-0.000940285	Negative	-0.00285338	7.2312e-08	6.15232e-14	HALLMARK_PEROXISOME
0.000304129	0	Ethanoligenens_harbinense_.ASV_52.	-0.00105358	Negative	-0.00300346	0.00165633	6.33704e-07	HALLMARK_PEROXISOME
0.000280868	0.03	Gemmiger_formicilis_.ASV_19.	-0.000950148	Negative	-0.00178422	1.90573e-07	2.15503e-17	HALLMARK_PEROXISOME
0.000275924	0.04	Blautia_faecis_.ASV_387.	-0.00170781	Negative	-0.00439227	2.15492e-09	6.47037e-13	HALLMARK_PEROXISOME
0.00025271	0.02	Faecalibacterium_prausnitzii_.ASV_101.	-0.000388936	Negative	-0.000711358	0.0066391	1.70925e-08	HALLMARK_PEROXISOME
0.000247425	0.01	Parabacteroides_goldsteinii_.ASV_97.	-0.000735216	Negative	-0.00066747	0.000529025	2.12194e-10	HALLMARK_PEROXISOME
0.000212544	0.03	Eubacterium_hallii_.ASV_303.	-0.000650195	Negative	-0.00023074	0.627558	1.04974e-05	HALLMARK_PEROXISOME
0.000189853	0.04	TTP	-0.0112466	Negative	0.0061473	5.78569e-16	6.49149e-20	HALLMARK_PEROXISOME
0.000185373	0.04	Clostridium_tunisiense_.ASV_496.	0.00119947	Positive	0.0019744	0.00368316	1.44343e-07	HALLMARK_PEROXISOME
0.000137085	0.02	Oscillibacter_ruminantium_.ASV_289.	-0.000538449	Negative	0.000257911	0.576138	8.1047e-05	HALLMARK_PEROXISOME
9.4195e-05	0.03	Oscillibacter_ruminantium_.ASV_91.	-0.00020905	Negative	-6.65054e-06	0.973383	1.13528e-05	HALLMARK_PEROXISOME
8.78851e-05	0.03	Massiliprevotella_massiliensis_.ASV_100.	-0.00022376	Negative	-0.00015763	0.343945	1.43874e-06	HALLMARK_PEROXISOME
8.32493e-05	0.01	Asteroleplasma_anaerobium_.ASV_1421.	0.000476422	Positive	0.000339414	0.0205199	3.57156e-07	HALLMARK_PEROXISOME
7.60527e-05	0.01	Parvimonas_micra_.ASV_1294.	0.000418019	Positive	0.000196342	0.288875	7.14861e-06	HALLMARK_PEROXISOME
7.32049e-05	0.03	Eubacterium_hallii_.ASV_179.	-0.00034447	Negative	-0.000550552	0.020312	4.61997e-06	HALLMARK_PEROXISOME
6.34496e-05	0.03	Pseudoflavonifractor_capillosus_.ASV_1185.	-0.000209316	Negative	0.000170298	0.232726	0.000798954	HALLMARK_PEROXISOME
5.47514e-05	0.01	Longibaculum_muris_.ASV_569.	-0.00031048	Negative	-0.000378841	0.0678951	0.000162192	HALLMARK_PEROXISOME
3.11842e-05	0.03	Saccharofermentans_acetigenes_.ASV_253.	-0.000194186	Negative	-0.000406658	0.000250741	6.1196e-09	HALLMARK_PEROXISOME
0.000414699	0.03	Marvinbryantia_formatexigens_.ASV_673.	0.00260284	Positive	0.00919971	0.00036692	5.00795e-05	HALLMARK_XENOBIOTIC_METABOLISM
0.000389397	0.02	Faecalibacterium_prausnitzii_.ASV_1.	-0.000680398	Negative	-0.00173569	0.00183756	1.62559e-09	HALLMARK_XENOBIOTIC_METABOLISM
0.000271602	0.01	Oscillibacter_ruminantium_.ASV_39.	-0.000635169	Negative	-0.0023917	0.0118488	0.000799039	HALLMARK_XENOBIOTIC_METABOLISM
0.000217605	0.04	Blautia_wexlerae_.ASV_262.	-0.00170326	Negative	-0.0090248	0.000217837	8.43983e-05	HALLMARK_XENOBIOTIC_METABOLISM
0.000209063	0.02	Hungatella_hathewayi_.ASV_269.	-0.000672249	Negative	-0.00281448	0.00048757	5.53702e-05	HALLMARK_XENOBIOTIC_METABOLISM
0.000158688	0.04	Bacteroides_vulgatus_.ASV_42.	-0.000565577	Negative	-0.00248287	0.00183779	0.000453727	HALLMARK_XENOBIOTIC_METABOLISM
0.000157585	0.02	Clostridium_tunisiense_.ASV_496.	0.00100613	Positive	0.00170159	0.00116485	2.72541e-08	HALLMARK_XENOBIOTIC_METABOLISM
0.000151184	0.02	Oscillibacter_ruminantium_.ASV_2180.	-0.0029702	Negative	-0.00138552	0.00690513	3.85169e-10	HALLMARK_XENOBIOTIC_METABOLISM
0.000139982	0.02	Eubacterium_hallii_.ASV_640.	-0.00149845	Negative	-0.00315357	0.00412578	2.2135e-05	HALLMARK_XENOBIOTIC_METABOLISM
0.000127359	0.02	Desulfotomaculum_guttoideum_.ASV_223.	-0.000744484	Negative	-0.00120775	0.0109768	3.89873e-07	HALLMARK_XENOBIOTIC_METABOLISM
0.000119244	0.03	Clostridium_amygdalinum_.ASV_579.	-0.00127965	Negative	-0.00323328	1.56684e-05	1.2526e-08	HALLMARK_XENOBIOTIC_METABOLISM
0.000116878	0.01	Hungatella_effluvii_.ASV_349.	-0.000417372	Negative	-0.000253784	0.219628	2.71718e-08	HALLMARK_XENOBIOTIC_METABOLISM
0.000105666	0.04	Agathobaculum_desmolans_.ASV_333.	5.06374e-05	Positive	-9.14916e-05	0.396739	0.0997866	HALLMARK_XENOBIOTIC_METABOLISM
0.000105212	0	Alistipes_onderdonkii_.ASV_246.	-0.000547965	Negative	-0.00190367	0.000741104	0.000626827	HALLMARK_XENOBIOTIC_METABOLISM
0.000102934	0.04	Streptococcus_alactolyticus_.ASV_53.	0.000219857	Positive	-0.00015399	0.437523	6.13761e-06	HALLMARK_XENOBIOTIC_METABOLISM
9.96763e-05	0.02	Herbinix_hemicellulosilytica_.ASV_1766.	0.000887661	Positive	0.000249173	0.437818	0.000220934	HALLMARK_XENOBIOTIC_METABOLISM
9.30825e-05	0.04	Roseburia_faecis_.ASV_1361.	0.000694954	Positive	0.000659804	0.0961029	2.45324e-06	HALLMARK_XENOBIOTIC_METABOLISM
8.18309e-05	0.04	Eubacterium_hallii_.ASV_303.	-0.000562126	Negative	-0.000440651	0.201438	8.6998e-07	HALLMARK_XENOBIOTIC_METABOLISM
7.90542e-05	0.04	Dorea_longicatena_.ASV_702.	0.000307527	Positive	-0.000471997	0.467497	0.105332	HALLMARK_XENOBIOTIC_METABOLISM
6.6195e-05	0.04	Prevotella_copri_.ASV_152.	-0.000522677	Negative	-0.00188077	0.00291329	0.00121136	HALLMARK_XENOBIOTIC_METABOLISM
4.18563e-05	0.02	Eubacterium_hallii_.ASV_661.	-0.000496834	Negative	-0.00135572	0.00473726	0.00142962	HALLMARK_XENOBIOTIC_METABOLISM
3.92991e-05	0	Haemophilus_parainfluenzae_.ASV_660.	0.000655434	Positive	0.000368166	0.373393	3.36743e-05	HALLMARK_XENOBIOTIC_METABOLISM
3.69156e-05	0.02	Coprococcus_eutactus_.ASV_105.	0.00023329	Positive	0.000401579	0.00339537	1.71551e-08	HALLMARK_XENOBIOTIC_METABOLISM
3.21265e-05	0.04	Butyrivibrio_crossotus_.ASV_121.	0.000498157	Positive	0.00137007	0.00331738	6.52973e-08	HALLMARK_XENOBIOTIC_METABOLISM
2.36161e-05	0.04	Hungatella_hathewayi_.ASV_738.	-0.00027858	Negative	-0.0009082	0.0019816	0.000374321	HALLMARK_XENOBIOTIC_METABOLISM
0.000851855	0	Bacteroides_fragilis_.ASV_26.	-0.00188752	Negative	-0.00313522	0.0178078	6.83826e-09	HALLMARK_EPITHELIAL_MESENCHYMAL_TRANSITION
0.000376952	0	Enterococcus_faecium_.ASV_257.	0.00183293	Positive	-0.00510995	0.104932	0.00267572	HALLMARK_EPITHELIAL_MESENCHYMAL_TRANSITION
0.000349272	0.01	Eubacterium_rectale_.ASV_8.	-0.00124399	Negative	-0.00136001	0.00673605	6.00227e-15	HALLMARK_EPITHELIAL_MESENCHYMAL_TRANSITION
0.000319345	0	Emergencia_timonensis_.ASV_912.	-0.00213997	Negative	-0.00436811	0.0421176	0.00125371	HALLMARK_EPITHELIAL_MESENCHYMAL_TRANSITION
0.000189062	0.01	Eubacterium_hallii_.ASV_640.	-0.000904508	Negative	-0.000331724	0.608757	7.28887e-05	HALLMARK_EPITHELIAL_MESENCHYMAL_TRANSITION
0.000169985	0.03	Catenibacterium_mitsuokai_.ASV_4.	0.000264857	Positive	-0.00052509	0.0839777	0.00156594	HALLMARK_EPITHELIAL_MESENCHYMAL_TRANSITION
0.00012517	0.01	Parabacteroides_distasonis_.ASV_339.	-0.000696637	Negative	-0.000129541	0.7775	8.70846e-05	HALLMARK_EPITHELIAL_MESENCHYMAL_TRANSITION
0.000124901	0.04	Subdoligranulum_variabile_.ASV_89.	-0.000472383	Negative	-0.000768085	2.14282e-05	7.37829e-14	HALLMARK_EPITHELIAL_MESENCHYMAL_TRANSITION
0.000119362	0.04	Herbinix_luporum_.ASV_321.	0.000889108	Positive	0.000817089	0.112752	1.43232e-06	HALLMARK_EPITHELIAL_MESENCHYMAL_TRANSITION
9.72499e-05	0.02	Eubacterium_hallii_.ASV_661.	-0.000562752	Negative	-0.00149045	0.00459742	0.00107391	HALLMARK_EPITHELIAL_MESENCHYMAL_TRANSITION
5.8063e-05	0.01	Streptococcus_alactolyticus_.ASV_53.	0.000433468	Positive	-0.000199975	0.722437	0.000237789	HALLMARK_EPITHELIAL_MESENCHYMAL_TRANSITION
4.72093e-05	0.03	Colidextribacter_massiliensis_.ASV_748.	-0.000349967	Negative	-0.000346105	0.335966	0.00340419	HALLMARK_EPITHELIAL_MESENCHYMAL_TRANSITION
4.22439e-05	0.02	Sporobacter_termitidis_.ASV_1175.	-0.00138454	Negative	-0.00107803	0.631709	0.0885512	HALLMARK_EPITHELIAL_MESENCHYMAL_TRANSITION
2.40568e-05	0.03	Butyrivibrio_crossotus_.ASV_215.	-5.39237e-05	Negative	2.18954e-05	0.742418	0.00652034	HALLMARK_EPITHELIAL_MESENCHYMAL_TRANSITION
2.36985e-05	0.03	Clostridium_saccharogumia_.ASV_210.	-1.11774e-05	Negative	-0.000230834	0.00130199	0.366257	HALLMARK_EPITHELIAL_MESENCHYMAL_TRANSITION
1.40929e-05	0.04	Ruminococcus_callidus_.ASV_540.	-0.0034516	Negative	-0.00973149	0.0700603	0.0138131	HALLMARK_EPITHELIAL_MESENCHYMAL_TRANSITION
1.29592e-05	0.04	Gracilibacter_thermotolerans_.ASV_1328.	-6.48706e-05	Negative	-5.31582e-05	0.576493	0.0409923	HALLMARK_EPITHELIAL_MESENCHYMAL_TRANSITION
