# Supplementary material for: Gastrointestinal microbiota composition predicts peripheral inflammatory state during treatment of human tuberculosis
Source: Nat Commun. 2021 Feb 18;12:1141. doi: 10.1038/s41467-021-21475-y (PMC7892575; doi:10.1038/s41467-021-21475-y)
Supplement: Supplementary file 21 — Supplementary Data 19 [file 41467_2021_21475_MOESM21_ESM.xlsx]

## Sheet: Sheet1
Pathway	p_adj.drugHRZE	p_adj.drugNTZ	Value.drugHRZE	Value.drugNTZ
HALLMARK_INTERFERON_ALPHA_RESPONSE	0.00508587	0.284991	-0.469331	0.120393
HALLMARK_HEME_METABOLISM	0.105721	0.18856	0.330754	0.207259
HALLMARK_PROTEIN_SECRETION	0.285209	0.669432	-0.179432	0.065925
HALLMARK_INTERFERON_GAMMA_RESPONSE	0.00508587	0.285209	-0.422412	0.104558
HALLMARK_OXIDATIVE_PHOSPHORYLATION	0.199377	0.788522	-0.233969	-0.0386699
HALLMARK_REACTIVE_OXYGEN_SPECIES_PATHWAY	0.585523	0.266485	0.081715	0.126304
HALLMARK_IL6_JAK_STAT3_SIGNALING	0.105774	0.282004	-0.216301	0.108401
HALLMARK_MTORC1_SIGNALING	0.282004	0.76769	-0.16965	0.0392829
HALLMARK_APOPTOSIS	0.284991	0.18856	-0.106174	0.106156
HALLMARK_MYC_TARGETS_V1	0.282004	0.43074	-0.188247	-0.103222
HALLMARK_COMPLEMENT	0.0807499	0.210954	-0.194555	0.0977883
HALLMARK_G2M_CHECKPOINT	0.684866	0.957968	-0.0635921	0.00350396
HALLMARK_MITOTIC_SPINDLE	0.805351	0.720736	-0.0257675	0.0302375
HALLMARK_ANDROGEN_RESPONSE	0.285209	0.342493	-0.139459	0.0958009
HALLMARK_NOTCH_SIGNALING	0.266485	0.733829	-0.106594	-0.0263606
HALLMARK_ADIPOGENESIS	0.284991	0.9158	-0.132676	-0.00968684
HALLMARK_FATTY_ACID_METABOLISM	0.0807499	0.949203	-0.205182	0.0036666
HALLMARK_UNFOLDED_PROTEIN_RESPONSE	0.102747	0.333791	-0.251478	-0.0981344
HALLMARK_CHOLESTEROL_HOMEOSTASIS	0.285209	0.487809	-0.116126	0.0608283
HALLMARK_PI3K_AKT_MTOR_SIGNALING	0.508158	0.210954	-0.0946172	0.140996
HALLMARK_TNFA_SIGNALING_VIA_NFKB	0.266485	0.164078	-0.135189	0.126493
HALLMARK_ALLOGRAFT_REJECTION	0.102747	0.497952	-0.17555	0.0533517
HALLMARK_INFLAMMATORY_RESPONSE	0.0387684	0.43074	-0.241252	0.0617903
HALLMARK_E2F_TARGETS	0.694249	0.535304	-0.0711806	-0.0773796
HALLMARK_EPITHELIAL_MESENCHYMAL_TRANSITION	0.0387684	0.694249	-0.184286	0.0258892
HALLMARK_UV_RESPONSE_UP	0.282004	0.348482	-0.12403	0.0776453
HALLMARK_ANGIOGENESIS	0.733829	0.788522	-0.0375562	0.0235604
HALLMARK_TGF_BETA_SIGNALING	0.266485	0.266485	-0.124937	0.0962012
HALLMARK_HYPOXIA	0.224487	0.164078	-0.120869	0.105361
HALLMARK_DNA_REPAIR	0.79085	0.535304	-0.0338364	0.0587108
HALLMARK_COAGULATION	0.102747	0.65947	-0.127213	0.0280053
HALLMARK_PEROXISOME	0.210954	0.76769	-0.149413	0.0289474
HALLMARK_APICAL_SURFACE	0.79085	0.819732	0.0284819	0.0181362
HALLMARK_PANCREAS_BETA_CELLS	0.113294	0.487809	-0.169685	-0.055623
HALLMARK_HEDGEHOG_SIGNALING	0.148445	0.788522	-0.13301	0.0197126
HALLMARK_UV_RESPONSE_DN	0.102747	0.907915	-0.133715	0.00705721
HALLMARK_APICAL_JUNCTION	0.585523	0.907915	-0.0598152	-0.00986405
HALLMARK_XENOBIOTIC_METABOLISM	0.0807499	0.9158	-0.15312	0.00505458
HALLMARK_KRAS_SIGNALING_UP	0.285209	0.282004	-0.073161	0.0609082
HALLMARK_GLYCOLYSIS	0.0807499	0.9158	-0.176446	-0.00591232
HALLMARK_IL2_STAT5_SIGNALING	0.0807499	0.9158	-0.160206	-0.00524395
HALLMARK_SPERMATOGENESIS	0.694249	0.894119	0.0386406	0.00981676
HALLMARK_ESTROGEN_RESPONSE_LATE	0.285209	0.445667	-0.0794385	0.045675
HALLMARK_P53_PATHWAY	0.486556	0.30267	-0.0709055	0.0719836
HALLMARK_MYOGENESIS	0.828119	0.79085	0.0242313	0.0242299
HALLMARK_BILE_ACID_METABOLISM	0.535304	0.514665	-0.0493232	0.0396182
HALLMARK_MYC_TARGETS_V2	0.701074	0.102747	-0.0739043	-0.229659
HALLMARK_ESTROGEN_RESPONSE_EARLY	0.43074	0.694249	-0.0523238	0.022268
HALLMARK_WNT_BETA_CATENIN_SIGNALING	0.869455	0.871322	0.0162938	-0.0117132
HALLMARK_KRAS_SIGNALING_DN	0.811304	0.282004	0.0119485	-0.0409119
