# Supplementary material for: Gastrointestinal microbiota composition predicts peripheral inflammatory state during treatment of human tuberculosis
Source: Nat Commun. 2021 Feb 18;12:1141. doi: 10.1038/s41467-021-21475-y (PMC7892575; doi:10.1038/s41467-021-21475-y)
Supplement: Supplementary file 22 — Supplementary Data 20 [file 41467_2021_21475_MOESM22_ESM.xlsx]

## Sheet: Sheet1
Pathway	p_adj.TimeD14	p_adj.TimeD56	Value.TimeD14	Value.TimeD56
HALLMARK_INTERFERON_ALPHA_RESPONSE	0.000860507	0.0170957	-0.3677	-0.273495
HALLMARK_HEME_METABOLISM	0.00225763	0.24479	0.361948	-0.146245
HALLMARK_INTERFERON_GAMMA_RESPONSE	0.000675768	0.0133399	-0.356186	-0.255688
HALLMARK_MYC_TARGETS_V1	0.0711531	0.110309	-0.109354	-0.111694
HALLMARK_OXIDATIVE_PHOSPHORYLATION	0.00188954	0.00457516	-0.207941	-0.214643
HALLMARK_E2F_TARGETS	0.824869	0.4879	-0.0131443	-0.045925
HALLMARK_MTORC1_SIGNALING	0.000860507	0.000860507	-0.198747	-0.226216
HALLMARK_REACTIVE_OXYGEN_SPECIES_PATHWAY	0.998151	0.0220992	-0.000152964	-0.212822
HALLMARK_G2M_CHECKPOINT	0.998151	0.275814	-0.000155927	-0.0610868
HALLMARK_MYC_TARGETS_V2	0.244161	0.756429	-0.0861374	0.0304422
HALLMARK_IL6_JAK_STAT3_SIGNALING	0.000965321	0.000675768	-0.22752	-0.301356
HALLMARK_DNA_REPAIR	0.288774	0.0714191	-0.0539383	-0.10733
HALLMARK_ALLOGRAFT_REJECTION	0.00457516	0.0633898	-0.140997	-0.0995226
HALLMARK_APOPTOSIS	0.0220992	0.00665526	-0.111692	-0.158923
HALLMARK_UNFOLDED_PROTEIN_RESPONSE	0.000675768	0.0127709	-0.217307	-0.149177
HALLMARK_FATTY_ACID_METABOLISM	0.0078543	0.00725852	-0.13375	-0.156744
HALLMARK_PROTEIN_SECRETION	0.00457516	0.00454272	-0.177612	-0.20724
HALLMARK_PI3K_AKT_MTOR_SIGNALING	0.0596481	0.0378304	-0.104892	-0.133977
HALLMARK_MITOTIC_SPINDLE	0.448456	0.338037	-0.0318401	-0.0454548
HALLMARK_UV_RESPONSE_UP	0.0910582	0.00283131	-0.0773173	-0.17337
HALLMARK_INFLAMMATORY_RESPONSE	0.000860507	0.000965321	-0.195257	-0.214314
HALLMARK_CHOLESTEROL_HOMEOSTASIS	0.0136244	0.00721039	-0.146377	-0.188804
HALLMARK_ADIPOGENESIS	0.0119013	0.001519	-0.136151	-0.208341
HALLMARK_COMPLEMENT	0.000998064	0.00136221	-0.201262	-0.225805
HALLMARK_ANDROGEN_RESPONSE	0.0229874	0.0172839	-0.108197	-0.131936
HALLMARK_TNFA_SIGNALING_VIA_NFKB	0.0145425	0.0093516	-0.132782	-0.166353
HALLMARK_GLYCOLYSIS	0.000860507	0.000675768	-0.152178	-0.186278
HALLMARK_HYPOXIA	0.250654	0.0133399	-0.0512738	-0.135187
HALLMARK_PEROXISOME	0.000860507	0.0317243	-0.169509	-0.112329
HALLMARK_TGF_BETA_SIGNALING	0.0633898	0.228544	-0.097142	-0.0732071
HALLMARK_IL2_STAT5_SIGNALING	0.0647554	0.0691315	-0.0622733	-0.0709037
HALLMARK_P53_PATHWAY	0.0531215	0.0464529	-0.0917951	-0.109385
HALLMARK_HEDGEHOG_SIGNALING	0.168652	0.136416	0.0801506	0.10039
HALLMARK_XENOBIOTIC_METABOLISM	0.029466	0.00159446	-0.100463	-0.180232
HALLMARK_APICAL_JUNCTION	0.777305	0.0623597	-0.0132551	-0.0883891
HALLMARK_ESTROGEN_RESPONSE_LATE	0.212538	0.00508283	-0.0418742	-0.115762
HALLMARK_COAGULATION	0.24552	0.000965321	-0.0542711	-0.201111
HALLMARK_SPERMATOGENESIS	0.0606021	0.855892	0.0638379	-0.00698278
HALLMARK_APICAL_SURFACE	0.0608835	0.641987	0.0742734	0.0221032
HALLMARK_PANCREAS_BETA_CELLS	0.50118	0.824869	-0.033886	-0.0130448
HALLMARK_NOTCH_SIGNALING	0.338037	0.0596481	-0.0564594	-0.135021
HALLMARK_MYOGENESIS	0.641987	0.0608835	0.021835	-0.0970828
HALLMARK_ANGIOGENESIS	0.824869	0.0763371	-0.0126732	-0.11033
HALLMARK_EPITHELIAL_MESENCHYMAL_TRANSITION	0.824869	0.0625057	-0.00947459	-0.0852999
HALLMARK_WNT_BETA_CATENIN_SIGNALING	0.101969	0.40683	-0.093427	-0.0549997
HALLMARK_KRAS_SIGNALING_UP	0.984141	0.163417	0.00111296	-0.0475301
HALLMARK_UV_RESPONSE_DN	0.18971	0.818754	-0.0461832	0.0108675
HALLMARK_ESTROGEN_RESPONSE_EARLY	0.795947	0.251717	0.0111628	-0.0485153
HALLMARK_BILE_ACID_METABOLISM	0.163417	0.457529	-0.0489814	-0.0300974
HALLMARK_KRAS_SIGNALING_DN	0.272683	0.250654	0.0331877	0.0403627
