# Supplementary material for: Gastrointestinal microbiota composition predicts peripheral inflammatory state during treatment of human tuberculosis
Source: Nat Commun. 2021 Feb 18;12:1141. doi: 10.1038/s41467-021-21475-y (PMC7892575; doi:10.1038/s41467-021-21475-y)
Supplement: Supplementary file 23 — Supplementary Data 21 [file 41467_2021_21475_MOESM23_ESM.xlsx]

## Sheet: Sheet1
VarImp	p.value(PIMP)	variable	Slope	Relation	Intercept	p_val_int	p_val_slope	Pathway
0.00720776	0	Prevotella_stercorea_.ASV_157.	-0.0101349	Negative	0.0296403	0.12742	0.00160679	HALLMARK_ADIPOGENESIS
0.00391203	0	Gemmiger_formicilis_.ASV_616.	0.00859104	Positive	-0.0340831	0.00444424	0.000371329	HALLMARK_ADIPOGENESIS
0.00136172	0.01	Fusicatenibacter_saccharivorans_.ASV_55.	0.00538877	Positive	-0.0316058	0.00129931	0.000319807	HALLMARK_ADIPOGENESIS
0.00120514	0	Lachnospira_pectinoschiza_.ASV_382.	0.00721989	Positive	-0.016063	0.252791	0.0260801	HALLMARK_ADIPOGENESIS
0.000801736	0.02	Roseburia_faecis_.ASV_66.	0.00240725	Positive	-0.0110818	5.54323e-10	2.65163e-13	HALLMARK_ADIPOGENESIS
0.000661042	0.04	Hungatella_effluvii_.ASV_150.	-0.00442412	Negative	0.0213268	0.00275684	0.000286439	HALLMARK_ADIPOGENESIS
0.00060211	0.03	Faecalibacterium_prausnitzii_.ASV_6.	-0.00156833	Negative	0.0110676	7.19879e-05	3.84448e-06	HALLMARK_ADIPOGENESIS
0.0005787	0.01	Bacteroides_ovatus_.ASV_213.	0.00229694	Positive	-0.00835409	0.278455	0.0620243	HALLMARK_ADIPOGENESIS
0.000445345	0.02	Sporobacter_termitidis_.ASV_370.	0.00349519	Positive	-0.00969566	0.0355919	0.00166224	HALLMARK_ADIPOGENESIS
0.000331152	0.03	Prevotella_paludivivens_.ASV_335.	-0.00125463	Negative	0.00330598	0.418257	0.0886594	HALLMARK_ADIPOGENESIS
0.000325363	0.01	Oscillibacter_ruminantium_.ASV_840.	0.00214218	Positive	-0.00577632	0.336135	0.0805179	HALLMARK_ADIPOGENESIS
0.000301565	0.03	Herbinix_luporum_.ASV_471.	0.00151603	Positive	-0.00555351	2.93489e-05	9.18734e-08	HALLMARK_ADIPOGENESIS
0.000229101	0.03	Bifidobacterium_adolescentis_.ASV_7.	0.00121517	Positive	-0.00779267	3.86673e-06	2.24051e-08	HALLMARK_ADIPOGENESIS
0.00021894	0.02	Spiroplasma_apis_.ASV_170.	-0.000614151	Negative	0.00227722	0.105201	0.0101817	HALLMARK_ADIPOGENESIS
0.000211367	0.04	Haemophilus_parainfluenzae_.ASV_182.	0.00128545	Positive	-0.00365747	0.00972709	4.39508e-05	HALLMARK_ADIPOGENESIS
0.000180276	0.03	Victivallis_vadensis_.ASV_574.	-0.000822599	Negative	0.00234341	0.0346672	0.000595159	HALLMARK_ADIPOGENESIS
0.000148588	0.04	Ruminococcus_faecis_.ASV_18.	-0.0023614	Negative	0.0162932	9.41593e-09	1.32505e-09	HALLMARK_ADIPOGENESIS
0.000124833	0	Peptococcus_niger_.ASV_203.	-0.000690515	Negative	0.00226592	0.0206203	0.000505239	HALLMARK_ADIPOGENESIS
0.000122741	0.04	Clostridium_perfringens_.ASV_198.	-0.000818627	Negative	0.00198119	0.24303	0.00944623	HALLMARK_ADIPOGENESIS
5.55848e-05	0.02	Dehalobacter_restrictus_.ASV_475.	0.000353344	Positive	-0.000869193	0.0542805	0.00114709	HALLMARK_ADIPOGENESIS
4.64636e-05	0.04	Longibaculum_muris_.ASV_569.	-0.000235822	Negative	0.000571266	0.134286	0.00449822	HALLMARK_ADIPOGENESIS
3.66655e-05	0.04	Desulfovibrio_desulfuricans_.ASV_774.	0.000585783	Positive	-0.00144957	0.551154	0.156887	HALLMARK_ADIPOGENESIS
1.87079e-05	0.02	Ruminococcus_callidus_.ASV_896.	-0.000200708	Negative	0.000579275	0.00286929	0.000269362	HALLMARK_ADIPOGENESIS
1.53907e-05	0.03	Eubacterium_hallii_.ASV_303.	-0.000254463	Negative	0.000731892	0.0125431	0.00102751	HALLMARK_ADIPOGENESIS
0.00221786	0	Prevotella_paludivivens_.ASV_335.	-0.0071704	Negative	0.0194601	0.352942	0.0610582	HALLMARK_ALLOGRAFT_REJECTION
0.00142294	0	Ruminococcus_albus_.ASV_354.	0.00284873	Positive	-0.00784368	0.0130114	9.21693e-05	HALLMARK_ALLOGRAFT_REJECTION
0.000931395	0.01	Faecalibacterium_prausnitzii_.ASV_6.	-0.00300579	Negative	0.0217869	1.80965e-05	1.1332e-06	HALLMARK_ALLOGRAFT_REJECTION
0.000692269	0.02	Kineothrix_alysoides_.ASV_261.	0.00271569	Positive	-0.010287	8.08408e-08	5.16118e-10	HALLMARK_ALLOGRAFT_REJECTION
0.000369176	0	Spiroplasma_apis_.ASV_170.	-0.00267082	Negative	0.0103972	0.162184	0.0277325	HALLMARK_ALLOGRAFT_REJECTION
0.000297596	0.03	Prevotella_stercorea_.ASV_157.	-0.00155562	Negative	0.00554629	0.0434855	0.000625548	HALLMARK_ALLOGRAFT_REJECTION
0.000257473	0.01	Prevotella_copri_.ASV_46.	-0.00351648	Negative	0.0208629	0.00903747	0.000656184	HALLMARK_ALLOGRAFT_REJECTION
0.000249163	0.01	Colidextribacter_massiliensis_.ASV_846.	-0.0013575	Negative	0.0043422	0.0125918	0.000900375	HALLMARK_ALLOGRAFT_REJECTION
0.000230276	0.01	Sporobacter_termitidis_.ASV_778.	-0.00145144	Negative	0.00472279	0.000179397	3.29126e-05	HALLMARK_ALLOGRAFT_REJECTION
0.00020928	0.04	Prevotella_copri_.ASV_33.	0.0010856	Positive	-0.00624517	0.0283997	0.00342588	HALLMARK_ALLOGRAFT_REJECTION
0.000191749	0.04	Fusicatenibacter_saccharivorans_.ASV_55.	0.00161655	Positive	-0.00926153	0.000304344	4.44596e-05	HALLMARK_ALLOGRAFT_REJECTION
0.000180354	0.02	Agathobaculum_desmolans_.ASV_333.	-0.00178862	Negative	0.00673816	0.147238	0.0350736	HALLMARK_ALLOGRAFT_REJECTION
0.000167146	0	Lutispora_thermophila_.ASV_625.	0.00073815	Positive	-0.00245626	0.00192822	0.000135415	HALLMARK_ALLOGRAFT_REJECTION
0.000164182	0.02	Bacteroides_vulgatus_.ASV_50.	0.00107469	Positive	-0.00369053	0.0342657	0.000230721	HALLMARK_ALLOGRAFT_REJECTION
0.000127657	0.02	Bacteroides_ovatus_.ASV_213.	0.000754143	Positive	-0.00280104	0.205644	0.0357515	HALLMARK_ALLOGRAFT_REJECTION
0.000127393	0.03	Spiroplasma_culicicola_.ASV_146.	-0.00120801	Negative	0.00461775	0.062636	0.00176333	HALLMARK_ALLOGRAFT_REJECTION
5.95004e-05	0.03	Pontibacter_niistensis_.ASV_995.	-0.000821666	Negative	0.00251151	0.0104494	0.0016484	HALLMARK_ALLOGRAFT_REJECTION
5.21271e-05	0.03	Alistipes_indistinctus_.ASV_697.	-0.00039326	Negative	0.00110974	0.00622206	0.0005875	HALLMARK_ALLOGRAFT_REJECTION
5.08201e-05	0.04	Eubacterium_ramulus_.ASV_694.	-0.000786154	Negative	0.00160281	0.499455	0.1363	HALLMARK_ALLOGRAFT_REJECTION
2.96589e-05	0.02	Lutispora_thermophila_.ASV_903.	0.000594464	Positive	-0.0011217	0.163095	0.00572645	HALLMARK_ALLOGRAFT_REJECTION
2.9636e-05	0.03	Prevotella_multisaccharivorax_.ASV_1707.	-0.000534101	Negative	0.00154779	0.0951948	0.00955896	HALLMARK_ALLOGRAFT_REJECTION
2.64704e-05	0.04	Anaerobacterium_chartisolvens_.ASV_153.	0.000228011	Positive	-0.000684047	0.00639386	2.2834e-05	HALLMARK_ALLOGRAFT_REJECTION
2.47514e-05	0.03	Roseburia_faecis_.ASV_228.	3.52097e-05	Positive	-0.000176592	0.134473	0.0693443	HALLMARK_ALLOGRAFT_REJECTION
1.09994e-05	0.04	Clostridium_viride_.ASV_1293.	4.36218e-05	Positive	-9.34023e-05	0.381274	0.0793792	HALLMARK_ALLOGRAFT_REJECTION
0.00478767	0	Prevotella_paludivivens_.ASV_335.	-0.014425	Negative	0.0405759	0.352648	0.0688431	HALLMARK_ANDROGEN_RESPONSE
0.00229645	0	Prevotella_stercorea_.ASV_157.	-0.00421156	Negative	0.0128931	0.022128	3.25435e-05	HALLMARK_ANDROGEN_RESPONSE
0.00106331	0.01	Coprococcus_eutactus_.ASV_164.	-0.00306628	Negative	0.0120249	0.00923569	9.94987e-05	HALLMARK_ANDROGEN_RESPONSE
0.000862921	0.03	Dialister_succinatiphilus_.ASV_109.	-0.00319946	Negative	0.0169448	8.84298e-08	3.33141e-10	HALLMARK_ANDROGEN_RESPONSE
0.000774996	0.02	Ruminococcus_faecis_.ASV_18.	-0.00259202	Negative	0.0181524	1.59069e-05	5.08446e-06	HALLMARK_ANDROGEN_RESPONSE
0.000733098	0.03	Kineothrix_alysoides_.ASV_261.	0.00338349	Positive	-0.0117032	0.0197267	0.000458197	HALLMARK_ANDROGEN_RESPONSE
0.000731761	0.03	Blautia_faecis_.ASV_124.	0.00234053	Positive	-0.00832828	0.0165549	0.000143768	HALLMARK_ANDROGEN_RESPONSE
0.000527725	0.03	Spiroplasma_culicicola_.ASV_146.	-0.00179523	Negative	0.00658274	0.0884117	0.00268318	HALLMARK_ANDROGEN_RESPONSE
0.000523823	0.01	Longibaculum_muris_.ASV_569.	-0.00121299	Negative	0.00382356	0.0787736	0.0060283	HALLMARK_ANDROGEN_RESPONSE
0.000423616	0	Oscillibacter_ruminantium_.ASV_408.	-0.00205496	Negative	0.00771918	0.272761	0.0929196	HALLMARK_ANDROGEN_RESPONSE
0.000405603	0.02	Colidextribacter_massiliensis_.ASV_478.	-0.00370849	Negative	0.0140863	0.024411	0.00282529	HALLMARK_ANDROGEN_RESPONSE
0.000397167	0.01	Ruminococcus_albus_.ASV_354.	0.00105619	Positive	-0.00324819	0.0192274	0.000405965	HALLMARK_ANDROGEN_RESPONSE
0.000362644	0	Kineothrix_alysoides_.ASV_348.	-0.0013576	Negative	0.00393978	0.0143992	0.000750368	HALLMARK_ANDROGEN_RESPONSE
0.000234433	0.02	Prolixibacter_bellariivorans_.ASV_1420.	0.00130426	Positive	-0.00311887	0.243877	0.020142	HALLMARK_ANDROGEN_RESPONSE
0.000197544	0	Sporobacter_termitidis_.ASV_778.	-0.00157273	Negative	0.00461737	0.000243171	2.97717e-05	HALLMARK_ANDROGEN_RESPONSE
0.000190662	0	Spiroplasma_apis_.ASV_170.	-0.00201276	Negative	0.00782023	0.157667	0.0261294	HALLMARK_ANDROGEN_RESPONSE
0.000164351	0.04	Eubacterium_hallii_.ASV_423.	-0.00131043	Negative	0.00483777	0.0379232	0.00422785	HALLMARK_ANDROGEN_RESPONSE
0.000146067	0.04	Fournierella_massiliensis_.ASV_446.	-0.00162992	Negative	0.00632977	0.0214565	0.00172804	HALLMARK_ANDROGEN_RESPONSE
0.000142239	0.04	Roseburia_faecis_.ASV_66.	0.000815412	Positive	-0.00380056	0.000324186	2.07567e-06	HALLMARK_ANDROGEN_RESPONSE
0.000109519	0.01	Prevotella_multisaccharivorax_.ASV_1707.	-0.000820184	Negative	0.00270055	0.0584561	0.0077396	HALLMARK_ANDROGEN_RESPONSE
0.000103013	0.02	Treponema_succinifaciens_.ASV_36.	-0.000695882	Negative	0.00328244	0.0296799	0.00131462	HALLMARK_ANDROGEN_RESPONSE
6.22689e-05	0.04	Lutispora_thermophila_.ASV_625.	0.000339446	Positive	-0.00114638	0.0124087	0.00125807	HALLMARK_ANDROGEN_RESPONSE
6.01774e-05	0.02	Kineothrix_alysoides_.ASV_436.	-0.00050575	Negative	0.00106234	0.372907	0.0529571	HALLMARK_ANDROGEN_RESPONSE
5.38578e-05	0.04	Sporobacter_termitidis_.ASV_370.	0.000356796	Positive	-0.000772622	0.380219	0.0513754	HALLMARK_ANDROGEN_RESPONSE
4.85303e-05	0.01	Paludicola_psychrotolerans_.ASV_993.	-0.000416728	Negative	0.000718612	0.583157	0.168662	HALLMARK_ANDROGEN_RESPONSE
2.55834e-05	0.01	Ruminococcus_flavefaciens_.ASV_220.	-0.000297269	Negative	0.000819705	0.0310578	0.00147018	HALLMARK_ANDROGEN_RESPONSE
1.90871e-05	0.03	Colidextribacter_massiliensis_.ASV_846.	-0.00101964	Negative	0.00319761	0.0139268	0.000919497	HALLMARK_ANDROGEN_RESPONSE
0.00297912	0	Prevotella_stercorea_.ASV_157.	-0.00872415	Negative	0.0250364	0.0527159	0.000124253	HALLMARK_ANGIOGENESIS
0.000950778	0	Roseburia_faecis_.ASV_66.	0.00328917	Positive	-0.0154945	4.23507e-07	6.29911e-10	HALLMARK_ANGIOGENESIS
0.000782209	0.03	Faecalibacterium_prausnitzii_.ASV_6.	-0.00346794	Negative	0.0252103	3.60728e-05	2.68837e-06	HALLMARK_ANGIOGENESIS
0.000638873	0.02	Ruminococcus_faecis_.ASV_168.	0.00497566	Positive	-0.0211518	0.0401177	0.00453887	HALLMARK_ANGIOGENESIS
0.00056329	0.02	Ruminococcus_callidus_.ASV_57.	0.0017787	Positive	-0.00730152	8.22393e-07	7.14552e-10	HALLMARK_ANGIOGENESIS
0.000390977	0	Prevotella_stercorea_.ASV_863.	0.00227381	Positive	-0.00744155	0.00526048	0.000854341	HALLMARK_ANGIOGENESIS
0.000291764	0.01	Prolixibacter_bellariivorans_.ASV_1420.	0.000965634	Positive	-0.00331341	3.33213e-05	1.21513e-06	HALLMARK_ANGIOGENESIS
0.000205191	0.03	Faecalibacterium_prausnitzii_.ASV_249.	0.0012687	Positive	-0.00373925	0.15995	0.00845196	HALLMARK_ANGIOGENESIS
0.000191393	0.01	Prevotella_paludivivens_.ASV_335.	-0.00195933	Negative	0.00567362	0.400312	0.104163	HALLMARK_ANGIOGENESIS
0.000165355	0.03	Spiroplasma_culicicola_.ASV_146.	-0.0011556	Negative	0.00458963	0.00409424	2.41378e-05	HALLMARK_ANGIOGENESIS
0.000127378	0.04	Blautia_coccoides_.ASV_881.	0.000520737	Positive	-0.00130532	0.281546	0.0443406	HALLMARK_ANGIOGENESIS
0.000111209	0.02	Bacteroides_helcogenes_.ASV_775.	-0.000612894	Negative	0.00177886	0.0363135	0.00232916	HALLMARK_ANGIOGENESIS
8.50406e-05	0.02	Pontibacter_toksunensis_.ASV_106.	0.000382815	Positive	-0.00105058	0.228443	0.0210244	HALLMARK_ANGIOGENESIS
6.94815e-05	0.04	Spiroplasma_apis_.ASV_821.	0.000463393	Positive	-0.00124992	0.145324	0.0170621	HALLMARK_ANGIOGENESIS
4.19549e-05	0.02	Sporobacter_termitidis_.ASV_634.	0.000500408	Positive	-0.00153788	0.00246156	0.000105849	HALLMARK_ANGIOGENESIS
2.1373e-05	0.03	Alistipes_shahii_.ASV_400.	-0.000144804	Negative	0.000462261	0.000592668	3.58967e-05	HALLMARK_ANGIOGENESIS
0.00286912	0	Prevotella_stercorea_.ASV_157.	-0.00738246	Negative	0.0224367	0.0334889	7.53779e-05	HALLMARK_APICAL_JUNCTION
0.00141647	0.01	Hungatella_hathewayi_.ASV_265.	0.00670304	Positive	-0.0274283	0.0129461	0.000828667	HALLMARK_APICAL_JUNCTION
0.000579507	0.02	Romboutsia_timonensis_.ASV_9.	0.0035041	Positive	-0.0288426	1.21916e-09	3.00832e-10	HALLMARK_APICAL_JUNCTION
0.000528636	0.01	Faecalibacterium_prausnitzii_.ASV_1331.	0.00384526	Positive	-0.00691254	0.105637	0.00172454	HALLMARK_APICAL_JUNCTION
0.000448971	0	Ruminococcus_faecis_.ASV_168.	0.00292119	Positive	-0.012125	0.0175588	0.00101122	HALLMARK_APICAL_JUNCTION
0.000419597	0.02	Faecalibacterium_prausnitzii_.ASV_864.	0.00313096	Positive	-0.00581187	0.0343729	0.000293576	HALLMARK_APICAL_JUNCTION
0.000402439	0	Clostridium_hylemonae_.ASV_285.	0.00230911	Positive	-0.00905598	0.0836461	0.0174358	HALLMARK_APICAL_JUNCTION
0.000394083	0.01	Clostridium_glycyrrhizinilyticum_.ASV_221.	-0.00180576	Negative	0.00507466	0.00537899	4.57781e-05	HALLMARK_APICAL_JUNCTION
0.000360769	0	Sphingobacterium_wenxiniae_.ASV_874.	-0.00190591	Negative	0.00725811	0.0227869	0.00370179	HALLMARK_APICAL_JUNCTION
0.000360439	0.01	Blautia_faecis_.ASV_124.	0.00170819	Positive	-0.00710661	0.038654	0.00257594	HALLMARK_APICAL_JUNCTION
0.000332803	0.01	Herbinix_luporum_.ASV_471.	0.00228907	Positive	-0.00845712	1.19163e-05	3.49665e-08	HALLMARK_APICAL_JUNCTION
0.000330389	0.01	Faecalibacterium_prausnitzii_.ASV_249.	0.000609199	Positive	-0.0021675	0.000233229	2.06454e-06	HALLMARK_APICAL_JUNCTION
0.000240438	0.01	Ruminococcus_callidus_.ASV_57.	0.0010463	Positive	-0.0044463	1.39909e-06	2.04139e-09	HALLMARK_APICAL_JUNCTION
0.000218481	0.01	Alloprevotella_rava_.ASV_324.	-0.00175567	Negative	0.00502707	0.00531228	6.75289e-05	HALLMARK_APICAL_JUNCTION
0.000216069	0.01	Ruminococcus_torques_.ASV_134.	0.00150753	Positive	-0.00446541	0.110285	0.00413059	HALLMARK_APICAL_JUNCTION
0.000191961	0.04	Bacteroides_fragilis_.ASV_26.	-0.0011033	Negative	0.00618917	0.000373004	1.67336e-05	HALLMARK_APICAL_JUNCTION
0.000109344	0.01	Limisphaera_ngatamarikiensis_.ASV_2394.	-0.00130551	Negative	0.00396307	0.0214185	0.0039886	HALLMARK_APICAL_JUNCTION
0.000104897	0.02	Sporobacter_termitidis_.ASV_634.	0.000740649	Positive	-0.00257754	0.000675478	5.17406e-05	HALLMARK_APICAL_JUNCTION
9.5104e-05	0.01	Blautia_coccoides_.ASV_881.	0.000514922	Positive	-0.0015041	0.00202283	3.67536e-05	HALLMARK_APICAL_JUNCTION
8.97274e-05	0.04	Colidextribacter_massiliensis_.ASV_585.	-0.00128247	Negative	0.00310878	0.279603	0.0278233	HALLMARK_APICAL_JUNCTION
7.81112e-05	0.01	Sporobacter_termitidis_.ASV_405.	-0.00102353	Negative	0.00279146	0.0208017	0.00103567	HALLMARK_APICAL_JUNCTION
6.77671e-05	0	Flintibacter_butyricus_.ASV_1108.	-0.00110503	Negative	0.00233387	0.143081	0.013371	HALLMARK_APICAL_JUNCTION
5.21969e-05	0.03	Eubacterium_hallii_.ASV_423.	-0.00134044	Negative	0.00422628	0.000457252	1.8292e-06	HALLMARK_APICAL_JUNCTION
5.11804e-05	0.03	Methanobrevibacter_smithii_.ASV_443.	0.000755917	Positive	-0.00272337	0.093505	0.00993984	HALLMARK_APICAL_JUNCTION
4.50491e-05	0.03	Blautia_stercoris_.ASV_316.	-0.000623961	Negative	0.00181361	0.101306	0.00918414	HALLMARK_APICAL_JUNCTION
2.69857e-05	0.02	Desulfomicrobium_hypogeium_.ASV_1778.	-0.000307741	Negative	0.000792841	0.18136	0.0226242	HALLMARK_APICAL_JUNCTION
1.17186e-05	0.03	Ihubacter_massiliensis_.ASV_2186.	0.000295508	Positive	-0.000605881	0.467492	0.119165	HALLMARK_APICAL_JUNCTION
9.2823e-06	0.03	Paludicola_psychrotolerans_.ASV_993.	-0.000288997	Negative	0.000464402	0.592842	0.154544	HALLMARK_APICAL_JUNCTION
0.000929889	0	Ruminococcus_faecis_.ASV_168.	0.00497337	Positive	-0.0200698	0.0235407	0.00127641	HALLMARK_APICAL_SURFACE
0.000518869	0	Clostridium_hylemonae_.ASV_285.	0.00360846	Positive	-0.0134081	0.0540332	0.00615018	HALLMARK_APICAL_SURFACE
0.000493407	0.01	Coprococcus_eutactus_.ASV_164.	-0.00239066	Negative	0.00980002	0.00676881	9.47495e-05	HALLMARK_APICAL_SURFACE
0.000459843	0.01	Roseburia_faecis_.ASV_156.	0.00372669	Positive	-0.0120829	0.143224	0.016511	HALLMARK_APICAL_SURFACE
0.000418481	0	Breznakia_pachnodae_.ASV_536.	-0.00178038	Negative	0.00581806	0.00881831	0.000810872	HALLMARK_APICAL_SURFACE
0.000393306	0.01	Prevotella_stercorea_.ASV_157.	-0.0017175	Negative	0.00537121	0.0695102	0.000564323	HALLMARK_APICAL_SURFACE
0.000386298	0.02	Eubacterium_eligens_.ASV_126.	0.00361493	Positive	-0.0145925	0.0724982	0.0124994	HALLMARK_APICAL_SURFACE
0.000336244	0.04	Haemophilus_parainfluenzae_.ASV_182.	0.00278651	Positive	-0.0076003	0.0776806	0.00129978	HALLMARK_APICAL_SURFACE
0.000262062	0	Eubacterium_eligens_.ASV_191.	0.00110905	Positive	-0.00411483	0.000271199	2.84765e-06	HALLMARK_APICAL_SURFACE
0.00024643	0	Succinivibrio_dextrinosolvens_.ASV_30.	-0.00148254	Negative	0.00553231	0.067254	0.000760881	HALLMARK_APICAL_SURFACE
0.000243141	0.01	Phascolarctobacterium_succinatutens_.ASV_74.	-0.00162046	Negative	0.00751128	0.00106543	4.32419e-05	HALLMARK_APICAL_SURFACE
0.00021853	0.04	Kineothrix_alysoides_.ASV_261.	0.00240389	Positive	-0.00955471	0.0170193	0.00100481	HALLMARK_APICAL_SURFACE
0.000187991	0.04	Eubacterium_coprostanoligenes_.ASV_95.	-0.000510117	Negative	0.00159144	0.0615356	0.000600092	HALLMARK_APICAL_SURFACE
0.000183758	0.04	Blautia_faecis_.ASV_124.	0.00150767	Positive	-0.00503514	0.138922	0.00730635	HALLMARK_APICAL_SURFACE
0.000155721	0.01	Faecalibacterium_prausnitzii_.ASV_1331.	0.00375036	Positive	-0.00724613	0.0348415	0.000357237	HALLMARK_APICAL_SURFACE
0.000155511	0.02	Olivibacter_sitiensis_.ASV_388.	-0.000940122	Negative	0.00350107	0.000191554	3.4883e-06	HALLMARK_APICAL_SURFACE
0.00013005	0.01	Blautia_faecis_.ASV_387.	0.000788079	Positive	-0.00203187	0.116357	0.00400572	HALLMARK_APICAL_SURFACE
0.000127361	0.01	Desulfomicrobium_hypogeium_.ASV_1778.	-0.00140004	Negative	0.00319019	0.0252898	0.000410611	HALLMARK_APICAL_SURFACE
0.000124764	0	Blautia_stercoris_.ASV_316.	-0.00082944	Negative	0.00288292	0.000450883	2.85973e-05	HALLMARK_APICAL_SURFACE
0.000102572	0	Prevotella_paludivivens_.ASV_335.	-0.000738926	Negative	0.00197863	0.354236	0.0588307	HALLMARK_APICAL_SURFACE
8.24252e-05	0.01	Holdemanella_biformis_.ASV_268.	0.000715091	Positive	-0.00181261	0.387239	0.0510232	HALLMARK_APICAL_SURFACE
8.23686e-05	0.01	Prevotella_copri_.ASV_488.	-0.000543943	Negative	0.00191659	0.00201145	7.6819e-05	HALLMARK_APICAL_SURFACE
7.32259e-05	0.02	Colidextribacter_massiliensis_.ASV_846.	-0.000888011	Negative	0.00287773	0.0164638	0.0013453	HALLMARK_APICAL_SURFACE
6.84609e-05	0.02	Sporobacter_termitidis_.ASV_370.	0.000953933	Positive	-0.00261103	0.200154	0.0266974	HALLMARK_APICAL_SURFACE
6.00063e-05	0	Aminipila_butyrica_.ASV_1440.	-0.000618059	Negative	0.0012053	0.179709	0.0135113	HALLMARK_APICAL_SURFACE
5.19668e-05	0.03	Thermoclostridium_caenicola_.ASV_1014.	-0.000560903	Negative	0.00141306	0.0876166	0.00721361	HALLMARK_APICAL_SURFACE
4.73031e-05	0.02	Ruminiclostridium_papyrosolvens_.ASV_533.	-0.000392649	Negative	0.000986621	0.0380833	0.000803606	HALLMARK_APICAL_SURFACE
3.33854e-05	0	Blautia_obeum_.ASV_4188.	0.000317315	Positive	-0.00068908	0.0407118	0.00703764	HALLMARK_APICAL_SURFACE
2.76211e-05	0.03	Bacteroides_xylanisolvens_.ASV_51.	9.5672e-05	Positive	-0.000243494	0.333395	0.0144395	HALLMARK_APICAL_SURFACE
2.12365e-05	0.02	Prevotella_multisaccharivorax_.ASV_1707.	-4.05741e-05	Negative	0.000152025	0.254198	0.0920655	HALLMARK_APICAL_SURFACE
9.27141e-06	0.03	Ruminococcus_flavefaciens_.ASV_220.	-1.69273e-07	Negative	-9.89222e-06	0.80312	0.977507	HALLMARK_APICAL_SURFACE
0.00563684	0	Prevotella_stercorea_.ASV_157.	-0.00773722	Negative	0.0195977	0.109256	0.000286348	HALLMARK_APOPTOSIS
0.00327735	0	Prevotella_paludivivens_.ASV_335.	-0.00911737	Negative	0.0242838	0.378626	0.0693582	HALLMARK_APOPTOSIS
0.00251264	0	Faecalibacterium_prausnitzii_.ASV_6.	-0.00552024	Negative	0.0395311	5.49628e-05	3.49459e-06	HALLMARK_APOPTOSIS
0.00132654	0.02	Kineothrix_alysoides_.ASV_261.	0.00383975	Positive	-0.0141907	1.38273e-07	7.05164e-10	HALLMARK_APOPTOSIS
0.00124011	0.02	Coprococcus_eutactus_.ASV_164.	-0.00232307	Negative	0.00826753	0.0266313	0.000256259	HALLMARK_APOPTOSIS
0.00105384	0	Clostridium_hylemonae_.ASV_285.	0.00473345	Positive	-0.0191389	0.122917	0.0373902	HALLMARK_APOPTOSIS
0.00101273	0.01	Blautia_faecis_.ASV_124.	0.00378416	Positive	-0.0138938	0.0453872	0.00129325	HALLMARK_APOPTOSIS
0.000662816	0	Bacteroides_ovatus_.ASV_213.	0.00271105	Positive	-0.0101048	0.278694	0.0675574	HALLMARK_APOPTOSIS
0.000646854	0.04	Fusicatenibacter_saccharivorans_.ASV_55.	0.00291269	Positive	-0.0168829	0.000218364	3.49343e-05	HALLMARK_APOPTOSIS
0.000471741	0.02	Haemophilus_parainfluenzae_.ASV_182.	0.00231041	Positive	-0.00609539	0.0176545	6.16033e-05	HALLMARK_APOPTOSIS
0.000455176	0.02	Sporobacter_termitidis_.ASV_149.	-0.00284565	Negative	0.0128319	0.012778	0.000818866	HALLMARK_APOPTOSIS
0.000406554	0	Olivibacter_sitiensis_.ASV_388.	-0.00130701	Negative	0.00493313	0.00312256	0.000105887	HALLMARK_APOPTOSIS
0.000393124	0.02	Herbinix_luporum_.ASV_471.	0.00137995	Positive	-0.0054126	3.97612e-06	2.16953e-08	HALLMARK_APOPTOSIS
0.000378815	0	Phascolarctobacterium_succinatutens_.ASV_74.	-0.00163508	Negative	0.00750967	0.00193912	8.62746e-05	HALLMARK_APOPTOSIS
0.000326842	0.01	Clostridium_glycyrrhizinilyticum_.ASV_221.	-0.0013005	Negative	0.00456982	9.04691e-06	1.69803e-07	HALLMARK_APOPTOSIS
0.00032349	0.03	Lactobacillus_ruminis_.ASV_32.	0.000911052	Positive	-0.00562085	0.000811467	8.82146e-05	HALLMARK_APOPTOSIS
0.0002841	0.04	Prevotella_stercorea_.ASV_135.	-0.000510723	Negative	0.00215669	0.0452406	0.00147129	HALLMARK_APOPTOSIS
0.000225768	0	Blautia_stercoris_.ASV_316.	-0.000964369	Negative	0.00337022	0.000753395	5.11268e-05	HALLMARK_APOPTOSIS
0.000183813	0.04	Eubacterium_hallii_.ASV_423.	-0.00209328	Negative	0.00652675	0.000319097	1.01285e-06	HALLMARK_APOPTOSIS
0.000179793	0.02	Gemmiger_formicilis_.ASV_616.	0.00234616	Positive	-0.00819133	0.00135613	4.7655e-05	HALLMARK_APOPTOSIS
0.000145117	0.04	Ruminococcus_albus_.ASV_354.	0.000728164	Positive	-0.00184845	0.220889	0.0146043	HALLMARK_APOPTOSIS
0.000138875	0.02	Spiroplasma_apis_.ASV_170.	-0.00059281	Negative	0.00229507	0.150911	0.0237708	HALLMARK_APOPTOSIS
0.000115334	0	Kineothrix_alysoides_.ASV_348.	-0.000437185	Negative	0.000903583	0.160582	0.00599351	HALLMARK_APOPTOSIS
0.000112682	0.02	Klebsiella_pneumoniae_.ASV_73.	-0.00135832	Negative	0.005793	0.0892756	0.01633	HALLMARK_APOPTOSIS
8.43388e-05	0.04	Bacteroides_caccae_.ASV_94.	-0.000432111	Negative	0.00147421	0.0463991	0.00132415	HALLMARK_APOPTOSIS
7.17742e-05	0.04	Agathobaculum_butyriciproducens_.ASV_292.	-9.09255e-05	Negative	0.0003126	0.00544285	0.000653859	HALLMARK_APOPTOSIS
6.68169e-05	0.04	Eubacterium_ramulus_.ASV_559.	0.000728693	Positive	-0.0017672	0.22304	0.0252447	HALLMARK_APOPTOSIS
5.19331e-05	0.04	Aminipila_butyrica_.ASV_1440.	-0.000178378	Negative	0.000469029	0.0219763	0.00210698	HALLMARK_APOPTOSIS
4.8073e-05	0.04	Lachnospira_pectinoschiza_.ASV_382.	0.000392871	Positive	-0.000901476	0.287796	0.0384918	HALLMARK_APOPTOSIS
4.3405e-05	0.03	Bacteroides_xylanolyticus_.ASV_725.	-6.69009e-05	Negative	0.000182309	0.436101	0.162036	HALLMARK_APOPTOSIS
3.72055e-05	0.01	Alistipes_shahii_.ASV_400.	-9.19576e-05	Negative	0.000248841	0.166618	0.0187526	HALLMARK_APOPTOSIS
2.8515e-05	0.04	Peptococcus_niger_.ASV_203.	-0.000190577	Negative	0.000710436	0.00164815	4.7689e-05	HALLMARK_APOPTOSIS
0.000353984	0	Clostridium_fimetarium_.ASV_394.	-0.00207238	Negative	0.00514793	0.0975179	0.000670776	HALLMARK_BILE_ACID_METABOLISM
0.000319159	0.01	Ruminococcus_albus_.ASV_133.	0.00375644	Positive	-0.0164146	0.03268	0.00350516	HALLMARK_BILE_ACID_METABOLISM
0.000190035	0.02	Coprococcus_eutactus_.ASV_117.	0.00300725	Positive	-0.0142488	0.227382	0.0765857	HALLMARK_BILE_ACID_METABOLISM
0.000144213	0.02	Succinivibrio_dextrinosolvens_.ASV_76.	-0.00135466	Negative	0.00599057	0.184724	0.0265825	HALLMARK_BILE_ACID_METABOLISM
0.000144064	0	Fusicatenibacter_saccharivorans_.ASV_3973.	0.00365158	Positive	-0.00939295	0.155685	0.0335069	HALLMARK_BILE_ACID_METABOLISM
0.000134582	0	Ruminococcus_albus_.ASV_354.	0.00136724	Positive	-0.00383531	0.229559	0.0258701	HALLMARK_BILE_ACID_METABOLISM
0.00012489	0.01	Hungatella_effluvii_.ASV_2669.	-0.00145742	Negative	0.00351946	0.00519179	0.000232279	HALLMARK_BILE_ACID_METABOLISM
0.000119209	0	Prevotella_stercorea_.ASV_157.	-0.00130054	Negative	0.00508503	0.0257461	0.000513027	HALLMARK_BILE_ACID_METABOLISM
9.34161e-05	0	Oscillibacter_ruminantium_.ASV_840.	0.00114368	Positive	-0.00294999	0.348562	0.0763275	HALLMARK_BILE_ACID_METABOLISM
7.8486e-05	0	Desulfovibrio_simplex_.ASV_826.	-0.00166322	Negative	0.00373454	0.161235	0.0145753	HALLMARK_BILE_ACID_METABOLISM
7.45015e-05	0.01	Anaerocolumna_jejuensis_.ASV_160.	0.00115239	Positive	-0.00405608	0.0118689	0.000973725	HALLMARK_BILE_ACID_METABOLISM
6.89031e-05	0.01	Ruminococcus_callidus_.ASV_896.	-0.000719333	Negative	0.00224986	0.00194328	0.000245324	HALLMARK_BILE_ACID_METABOLISM
5.86372e-05	0.04	Aminipila_butyrica_.ASV_788.	0.0009042	Positive	-0.00316716	0.131169	0.0274055	HALLMARK_BILE_ACID_METABOLISM
5.48516e-05	0.02	Coprococcus_eutactus_.ASV_105.	-0.00177182	Negative	0.00735542	0.0451926	0.00314383	HALLMARK_BILE_ACID_METABOLISM
5.42788e-05	0.04	Oscillibacter_valericigenes_.ASV_31.	0.000693428	Positive	-0.00468854	0.000406765	8.58399e-05	HALLMARK_BILE_ACID_METABOLISM
5.27094e-05	0.04	Eubacterium_eligens_.ASV_191.	-0.00115183	Negative	0.00437305	0.249152	0.0603768	HALLMARK_BILE_ACID_METABOLISM
5.20469e-05	0.03	Bacteroides_uniformis_.ASV_136.	-0.00129939	Negative	0.00532826	0.223726	0.0523842	HALLMARK_BILE_ACID_METABOLISM
5.13699e-05	0.04	Clostridium_amygdalinum_.ASV_579.	-0.00201766	Negative	0.00631314	0.179803	0.0340231	HALLMARK_BILE_ACID_METABOLISM
4.48417e-05	0.01	Neglecta_timonensis_.ASV_619.	0.00102637	Positive	-0.00215728	0.163869	0.00548207	HALLMARK_BILE_ACID_METABOLISM
4.43109e-05	0	Bacteroides_thetaiotaomicron_.ASV_98.	-0.00077823	Negative	0.00249491	0.0765209	0.00210428	HALLMARK_BILE_ACID_METABOLISM
4.39935e-05	0.02	Methanobrevibacter_smithii_.ASV_443.	0.000574256	Positive	-0.00193291	0.0404498	0.00162037	HALLMARK_BILE_ACID_METABOLISM
4.31714e-05	0.04	Lactobacillus_rogosae_.ASV_464.	-0.00046336	Negative	0.00125414	0.0376878	0.00104798	HALLMARK_BILE_ACID_METABOLISM
4.0271e-05	0.01	Clostridium_tunisiense_.ASV_545.	-0.000601103	Negative	0.00135601	0.376546	0.0509136	HALLMARK_BILE_ACID_METABOLISM
3.96436e-05	0.03	Selenomonas_sputigena_.ASV_1258.	0.000348244	Positive	-0.00118089	0.0106166	0.00172288	HALLMARK_BILE_ACID_METABOLISM
3.83053e-05	0.03	Eubacterium_coprostanoligenes_.ASV_95.	-0.00126631	Negative	0.00505432	0.0546694	0.00260905	HALLMARK_BILE_ACID_METABOLISM
2.8493e-05	0.02	Eubacterium_hallii_.ASV_356.	-0.00070259	Negative	0.00185654	0.0222722	0.000292216	HALLMARK_BILE_ACID_METABOLISM
2.70517e-05	0.04	Faecalibacterium_prausnitzii_.ASV_77.	0.000450337	Positive	-0.00157842	0.0661547	0.00135668	HALLMARK_BILE_ACID_METABOLISM
2.46045e-05	0.04	Mesoplasma_corruscae_.ASV_422.	0.000191577	Positive	-0.000703061	0.00450637	9.69133e-05	HALLMARK_BILE_ACID_METABOLISM
1.71516e-05	0.01	Faecalibacterium_prausnitzii_.ASV_2199.	0.000324186	Positive	-0.000707001	0.42804	0.0830807	HALLMARK_BILE_ACID_METABOLISM
8.49225e-06	0.04	Anaerobacterium_chartisolvens_.ASV_386.	8.87542e-05	Positive	-0.000306584	0.0801021	0.009082	HALLMARK_BILE_ACID_METABOLISM
0.00207141	0	Prevotella_stercorea_.ASV_157.	-0.00554499	Negative	0.0161099	0.0910626	0.000590768	HALLMARK_CHOLESTEROL_HOMEOSTASIS
0.000578534	0	Howardella_ureilytica_.ASV_581.	0.0044788	Positive	-0.0138766	0.227628	0.0472695	HALLMARK_CHOLESTEROL_HOMEOSTASIS
0.000573504	0	Gemmiger_formicilis_.ASV_616.	0.00331108	Positive	-0.0129579	0.00123316	8.22043e-05	HALLMARK_CHOLESTEROL_HOMEOSTASIS
0.000536977	0.04	Roseburia_faecis_.ASV_66.	0.00258636	Positive	-0.0118012	1.18031e-08	6.36365e-12	HALLMARK_CHOLESTEROL_HOMEOSTASIS
0.000496121	0	Blautia_stercoris_.ASV_316.	-0.00247495	Negative	0.00851578	0.000226348	1.30095e-05	HALLMARK_CHOLESTEROL_HOMEOSTASIS
0.000423376	0.01	Clostridium_amygdalinum_.ASV_192.	-0.00223918	Negative	0.00681948	0.00788203	9.51073e-05	HALLMARK_CHOLESTEROL_HOMEOSTASIS
0.000400184	0.04	Faecalibacterium_prausnitzii_.ASV_6.	-0.00248706	Negative	0.0178762	1.85408e-05	1.01103e-06	HALLMARK_CHOLESTEROL_HOMEOSTASIS
0.000378203	0.02	Mogibacterium_neglectum_.ASV_444.	0.00212885	Positive	-0.00771896	0.00591765	7.52097e-05	HALLMARK_CHOLESTEROL_HOMEOSTASIS
0.000233294	0.02	Phascolarctobacterium_succinatutens_.ASV_74.	-0.00185702	Negative	0.00842309	0.00353164	0.000171266	HALLMARK_CHOLESTEROL_HOMEOSTASIS
0.000194734	0.01	Ruminococcus_faecis_.ASV_270.	-0.00104298	Negative	0.00278471	0.0849418	0.00145904	HALLMARK_CHOLESTEROL_HOMEOSTASIS
0.000188617	0.04	Prevotella_copri_.ASV_46.	-0.00230967	Negative	0.0146337	0.0112665	0.00155048	HALLMARK_CHOLESTEROL_HOMEOSTASIS
0.000180761	0.02	Bulleidia_extructa_.ASV_1215.	0.00167094	Positive	-0.00353841	0.423246	0.0860218	HALLMARK_CHOLESTEROL_HOMEOSTASIS
0.000166526	0.01	Sporobacter_termitidis_.ASV_778.	-0.00141012	Negative	0.00378878	0.010358	0.00106108	HALLMARK_CHOLESTEROL_HOMEOSTASIS
0.000146889	0	Prevotella_paludivivens_.ASV_335.	-0.000502357	Negative	0.00136124	0.383647	0.0760979	HALLMARK_CHOLESTEROL_HOMEOSTASIS
9.76737e-05	0.04	Roseburia_faecis_.ASV_4024.	0.000706698	Positive	-0.00167068	0.00883171	0.000417213	HALLMARK_CHOLESTEROL_HOMEOSTASIS
8.06573e-05	0.04	Clostridium_glycyrrhizinilyticum_.ASV_221.	-0.000560861	Negative	0.00183473	0.0987494	0.00974863	HALLMARK_CHOLESTEROL_HOMEOSTASIS
7.71388e-05	0.04	Ruminiclostridium_sufflavum_.ASV_450.	-0.000735925	Negative	0.00210732	0.191523	0.0202864	HALLMARK_CHOLESTEROL_HOMEOSTASIS
6.3409e-05	0.02	Herbinix_luporum_.ASV_696.	0.00150928	Positive	-0.00518686	0.000559333	3.4299e-05	HALLMARK_CHOLESTEROL_HOMEOSTASIS
5.88649e-05	0.01	Desulfomicrobium_hypogeium_.ASV_1778.	-0.000369406	Negative	0.000997322	0.0470055	0.00278202	HALLMARK_CHOLESTEROL_HOMEOSTASIS
4.8561e-05	0.03	Peptococcus_niger_.ASV_203.	-0.000443584	Negative	0.00122251	0.168254	0.0067082	HALLMARK_CHOLESTEROL_HOMEOSTASIS
4.68876e-05	0.04	Breznakia_pachnodae_.ASV_536.	-0.000366574	Negative	0.000953598	0.101288	0.00734648	HALLMARK_CHOLESTEROL_HOMEOSTASIS
3.79115e-05	0.01	Ruminiclostridium_papyrosolvens_.ASV_1380.	0.000259943	Positive	-0.000530731	0.185102	0.00999956	HALLMARK_CHOLESTEROL_HOMEOSTASIS
3.22062e-05	0.04	Hungatella_effluvii_.ASV_325.	0.000238563	Positive	-0.000750076	0.030999	0.0015703	HALLMARK_CHOLESTEROL_HOMEOSTASIS
2.75871e-05	0.02	Subdoligranulum_variabile_.ASV_174.	0.000327952	Positive	-0.000703111	0.428828	0.0603969	HALLMARK_CHOLESTEROL_HOMEOSTASIS
2.75364e-05	0.02	Eubacterium_hallii_.ASV_330.	-6.64868e-05	Negative	0.000183565	0.229736	0.0230648	HALLMARK_CHOLESTEROL_HOMEOSTASIS
2.52535e-05	0.04	Desulfovibrio_simplex_.ASV_826.	-0.000297474	Negative	0.00060163	0.24391	0.0225576	HALLMARK_CHOLESTEROL_HOMEOSTASIS
1.83472e-05	0.03	Cerasicoccus_frondis_.ASV_1153.	-0.000157329	Negative	0.000320097	0.225298	0.016702	HALLMARK_CHOLESTEROL_HOMEOSTASIS
1.79421e-05	0.03	Sporobacter_termitidis_.ASV_3775.	-0.000159623	Negative	0.000360524	0.119181	0.0133322	HALLMARK_CHOLESTEROL_HOMEOSTASIS
0.00229608	0	Prevotella_stercorea_.ASV_157.	-0.00709653	Negative	0.0236617	0.0211758	7.4303e-05	HALLMARK_COAGULATION
0.00132037	0	Clostridium_hylemonae_.ASV_285.	0.0050993	Positive	-0.020847	0.149436	0.0531982	HALLMARK_COAGULATION
0.00128988	0.01	Oscillibacter_ruminantium_.ASV_85.	-0.00695812	Negative	0.0380406	0.00157035	0.000148696	HALLMARK_COAGULATION
0.000668712	0.02	Hungatella_hathewayi_.ASV_265.	0.00307495	Positive	-0.0123223	0.0163821	0.000989811	HALLMARK_COAGULATION
0.000572623	0.01	Herbinix_luporum_.ASV_471.	0.00246565	Positive	-0.0094722	3.03576e-06	1.20745e-08	HALLMARK_COAGULATION
0.000509628	0.01	Bacteroides_caccae_.ASV_94.	-0.00192525	Negative	0.00641253	0.0402105	0.0008824	HALLMARK_COAGULATION
0.000481009	0.03	Roseburia_faecis_.ASV_66.	0.00201266	Positive	-0.00816405	0.00101863	1.6411e-06	HALLMARK_COAGULATION
0.000461514	0.01	Blautia_stercoris_.ASV_316.	-0.00253283	Negative	0.00815807	5.305e-05	1.94729e-06	HALLMARK_COAGULATION
0.000439786	0.01	Prevotella_paludivivens_.ASV_335.	-0.00338452	Negative	0.00955488	0.366732	0.0770671	HALLMARK_COAGULATION
0.00042631	0	Clostridium_glycyrrhizinilyticum_.ASV_221.	-0.00252698	Negative	0.00789066	0.10441	0.0085118	HALLMARK_COAGULATION
0.000280431	0.03	Catenibacterium_mitsuokai_.ASV_4.	-0.00110768	Negative	0.0080226	8.46336e-06	9.66814e-08	HALLMARK_COAGULATION
0.000222142	0.02	Faecalibacterium_prausnitzii_.ASV_77.	0.000556945	Positive	-0.00199705	0.0268659	0.000318451	HALLMARK_COAGULATION
0.000211337	0	Paludicola_psychrotolerans_.ASV_993.	-0.00181331	Negative	0.0028689	0.593938	0.150627	HALLMARK_COAGULATION
0.000208921	0.02	Coprococcus_eutactus_.ASV_164.	-0.0014906	Negative	0.00650107	0.0028242	4.8595e-05	HALLMARK_COAGULATION
0.00018547	0	Alkalibacterium_psychrotolerans_.ASV_1012.	-0.00190598	Negative	0.00585478	0.00640853	0.00113024	HALLMARK_COAGULATION
0.000162801	0.02	Ruminococcus_faecis_.ASV_168.	0.00103896	Positive	-0.00393983	0.00252026	1.99559e-05	HALLMARK_COAGULATION
0.000130756	0.02	Blautia_faecis_.ASV_124.	0.00143924	Positive	-0.00577015	0.0412633	0.00217807	HALLMARK_COAGULATION
4.07994e-05	0.04	Eubacterium_hallii_.ASV_179.	0.000232643	Positive	-0.00040833	0.125897	0.00130365	HALLMARK_COAGULATION
3.82065e-05	0.03	Vampirovibrio_chlorellavorus_.ASV_909.	-0.000248431	Negative	0.000725553	0.10074	0.00878917	HALLMARK_COAGULATION
3.73332e-05	0	Colidextribacter_massiliensis_.ASV_715.	-0.000290103	Negative	0.000734482	0.0536927	0.00459495	HALLMARK_COAGULATION
3.63608e-05	0.04	Eubacterium_oxidoreducens_.ASV_548.	-0.000808528	Negative	0.00260036	0.296599	0.0800117	HALLMARK_COAGULATION
3.45377e-05	0.02	Aminipila_butyrica_.ASV_1440.	-0.000212184	Negative	0.000521282	0.204803	0.0393295	HALLMARK_COAGULATION
2.79378e-05	0.04	Kineothrix_alysoides_.ASV_348.	-0.000252459	Negative	0.000497746	0.186038	0.00664576	HALLMARK_COAGULATION
2.46919e-05	0.04	Sporobacter_termitidis_.ASV_778.	-0.000245948	Negative	0.000415064	0.451722	0.0691806	HALLMARK_COAGULATION
0.00240318	0	Faecalibacterium_prausnitzii_.ASV_6.	-0.00488826	Negative	0.0338585	5.87801e-05	2.21486e-06	HALLMARK_COMPLEMENT
0.00131966	0.01	Coprococcus_eutactus_.ASV_164.	-0.00500796	Negative	0.0193126	0.0100573	9.66345e-05	HALLMARK_COMPLEMENT
0.000975438	0.01	Prevotella_stercorea_.ASV_157.	-0.00299158	Negative	0.00748325	0.126956	0.000414409	HALLMARK_COMPLEMENT
0.000907835	0.02	Kineothrix_alysoides_.ASV_261.	0.00341843	Positive	-0.0128859	4.71269e-07	3.06219e-09	HALLMARK_COMPLEMENT
0.000821679	0	Prevotella_paludivivens_.ASV_335.	-0.00374492	Negative	0.0103599	0.371361	0.0745728	HALLMARK_COMPLEMENT
0.00063118	0	Gemmiger_formicilis_.ASV_616.	0.00386107	Positive	-0.0150005	0.000630991	3.81628e-05	HALLMARK_COMPLEMENT
0.000454384	0.02	Bacteroides_caccae_.ASV_94.	-0.00125717	Negative	0.00431575	0.0104581	0.00013179	HALLMARK_COMPLEMENT
0.000420062	0.04	Fusicatenibacter_saccharivorans_.ASV_55.	0.00281165	Positive	-0.0165708	0.000751248	0.000178108	HALLMARK_COMPLEMENT
0.00035852	0.02	Blautia_faecis_.ASV_124.	0.00229234	Positive	-0.00866685	0.0157726	0.000239303	HALLMARK_COMPLEMENT
0.000328945	0.01	Spiroplasma_apis_.ASV_170.	-0.0021852	Negative	0.00851653	0.16023	0.0272578	HALLMARK_COMPLEMENT
0.000315923	0.04	Clostridium_hylemonae_.ASV_285.	0.00221491	Positive	-0.00903182	0.139478	0.0472723	HALLMARK_COMPLEMENT
0.000238019	0.02	Clostridium_amygdalinum_.ASV_192.	-0.00164513	Negative	0.00476505	0.0270383	0.000425007	HALLMARK_COMPLEMENT
0.00021925	0.04	Haemophilus_parainfluenzae_.ASV_182.	0.00197031	Positive	-0.00572231	0.0104679	5.84519e-05	HALLMARK_COMPLEMENT
0.000213333	0.04	Bacteroides_ovatus_.ASV_213.	0.00165813	Positive	-0.00637313	0.258587	0.0643479	HALLMARK_COMPLEMENT
0.000210053	0.04	Intestinibacter_bartlettii_.ASV_37.	-0.00194422	Negative	0.0127222	1.26214e-05	1.74772e-06	HALLMARK_COMPLEMENT
0.000191709	0.02	Bacteroides_vulgatus_.ASV_50.	0.000993377	Positive	-0.0032905	0.0145027	4.10087e-05	HALLMARK_COMPLEMENT
0.000183039	0.01	Ruminococcus_albus_.ASV_354.	0.000662749	Positive	-0.00167936	0.021796	0.000110299	HALLMARK_COMPLEMENT
0.000167273	0.01	Blautia_stercoris_.ASV_316.	-0.000922695	Negative	0.00317963	0.000129733	7.32871e-06	HALLMARK_COMPLEMENT
0.000134898	0	Paludicola_psychrotolerans_.ASV_993.	-0.000958089	Negative	0.00184051	0.39925	0.0758667	HALLMARK_COMPLEMENT
0.000117759	0.02	Pontibacter_niistensis_.ASV_995.	-0.00113176	Negative	0.00249722	0.0758552	0.00539921	HALLMARK_COMPLEMENT
9.61879e-05	0.04	Ruminococcus_gnavus_.ASV_48.	0.00104374	Positive	-0.00307393	0.0685795	0.00109118	HALLMARK_COMPLEMENT
9.38165e-05	0.02	Clostridium_glycyrrhizinilyticum_.ASV_221.	-0.000567072	Negative	0.00188792	0.0180357	0.000765564	HALLMARK_COMPLEMENT
7.20591e-05	0.04	Treponema_succinifaciens_.ASV_36.	-0.000425487	Negative	0.00209481	0.0314196	0.00188959	HALLMARK_COMPLEMENT
5.43866e-05	0.03	Blautia_luti_.ASV_240.	-0.000170687	Negative	0.00028129	0.491178	0.0348063	HALLMARK_COMPLEMENT
5.30208e-05	0.04	Holdemanella_biformis_.ASV_268.	0.000562127	Positive	-0.00124627	0.299421	0.0160552	HALLMARK_COMPLEMENT
5.14241e-05	0.04	Prolixibacter_bellariivorans_.ASV_1420.	0.000459174	Positive	-0.00106944	0.283869	0.0264145	HALLMARK_COMPLEMENT
4.4912e-05	0.03	Bulleidia_extructa_.ASV_1215.	0.000706193	Positive	-0.0016052	0.126817	0.00872179	HALLMARK_COMPLEMENT
3.07983e-05	0.04	Kineothrix_alysoides_.ASV_348.	-0.000262009	Negative	0.000619437	0.0471027	0.0013194	HALLMARK_COMPLEMENT
2.17636e-05	0.03	Hungatella_effluvii_.ASV_325.	0.000114161	Positive	-0.000402191	0.0481034	0.00507626	HALLMARK_COMPLEMENT
1.69178e-05	0.03	Alkalibacterium_psychrotolerans_.ASV_1012.	-0.000114231	Negative	0.000444346	0.0950397	0.0516741	HALLMARK_COMPLEMENT
0.00181761	0	Clostridium_disporicum_.ASV_24.	0.00553233	Positive	-0.0402904	8.97241e-05	2.09212e-05	HALLMARK_DNA_REPAIR
0.0011011	0.01	Fusicatenibacter_saccharivorans_.ASV_55.	0.00405249	Positive	-0.024072	0.00155833	0.000450731	HALLMARK_DNA_REPAIR
0.000946612	0	Oscillibacter_ruminantium_.ASV_840.	0.00540767	Positive	-0.0147851	0.307854	0.0690159	HALLMARK_DNA_REPAIR
0.00089802	0	Gemmiger_formicilis_.ASV_616.	0.00500782	Positive	-0.0193991	0.000636785	3.79011e-05	HALLMARK_DNA_REPAIR
0.000747786	0	Bacteroides_ovatus_.ASV_213.	0.00307537	Positive	-0.0112378	0.239845	0.0459833	HALLMARK_DNA_REPAIR
0.000464695	0.02	Roseburia_faecis_.ASV_156.	0.00308478	Positive	-0.01008	0.146516	0.0179653	HALLMARK_DNA_REPAIR
0.000402099	0.03	Kineothrix_alysoides_.ASV_261.	0.00202416	Positive	-0.00703929	0.0139874	0.000281263	HALLMARK_DNA_REPAIR
0.000389086	0.02	Gracilibacter_thermotolerans_.ASV_338.	0.00263806	Positive	-0.00991899	0.0709673	0.0100692	HALLMARK_DNA_REPAIR
0.000375245	0.04	Haemophilus_parainfluenzae_.ASV_182.	0.00303987	Positive	-0.00944776	0.092077	0.00429196	HALLMARK_DNA_REPAIR
0.000312212	0.01	Eubacterium_oxidoreducens_.ASV_548.	0.00402477	Positive	-0.00804072	0.353271	0.0245937	HALLMARK_DNA_REPAIR
0.000297662	0	Megasphaera_elsdenii_.ASV_83.	0.00161787	Positive	-0.0072169	0.0134193	0.000378625	HALLMARK_DNA_REPAIR
0.000209207	0.04	Massiliprevotella_massiliensis_.ASV_100.	-0.00274485	Negative	0.0138047	0.00103085	3.95743e-05	HALLMARK_DNA_REPAIR
0.00019161	0	Lachnospira_pectinoschiza_.ASV_382.	0.00193337	Positive	-0.00419925	0.315628	0.0397227	HALLMARK_DNA_REPAIR
0.000171025	0.04	Victivallis_vadensis_.ASV_574.	-0.00109452	Negative	0.00271896	0.0940642	0.00158785	HALLMARK_DNA_REPAIR
9.96239e-05	0.04	Coprococcus_eutactus_.ASV_117.	0.000936381	Positive	-0.0039429	0.0314919	0.00167349	HALLMARK_DNA_REPAIR
8.33991e-05	0.02	Longibaculum_muris_.ASV_569.	-0.00063793	Negative	0.00184656	0.0420722	0.00151946	HALLMARK_DNA_REPAIR
6.97809e-05	0.04	Haemophilus_parainfluenzae_.ASV_633.	0.000382296	Positive	-0.00140939	0.0245732	0.00388761	HALLMARK_DNA_REPAIR
6.11958e-05	0.01	Desulfovibrio_desulfuricans_.ASV_774.	0.000255509	Positive	-0.000570846	0.674413	0.250916	HALLMARK_DNA_REPAIR
2.93581e-05	0.04	Kineothrix_alysoides_.ASV_771.	-0.000777707	Negative	0.00262492	0.00115501	0.000100198	HALLMARK_DNA_REPAIR
2.85781e-05	0.03	Prevotella_copri_.ASV_488.	-0.00042767	Negative	0.00133914	0.27739	0.0403303	HALLMARK_DNA_REPAIR
2.66947e-05	0.04	Eubacterium_hallii_.ASV_303.	-0.000330427	Negative	0.000989876	0.0137282	0.0013285	HALLMARK_DNA_REPAIR
2.32471e-05	0.03	Eubacterium_eligens_.ASV_603.	0.000442594	Positive	-0.000832577	0.05111	0.0012228	HALLMARK_DNA_REPAIR
0.00237478	0.04	Gemmiger_formicilis_.ASV_17.	-4.71775e-05	Negative	-0.00343737	0.515318	0.946874	HALLMARK_E2F_TARGETS
0.00154396	0.01	Bacteroides_uniformis_.ASV_136.	0.00480413	Positive	-0.0140192	0.148048	0.00465668	HALLMARK_E2F_TARGETS
0.00129182	0.02	Prevotella_copri_.ASV_2.	-0.0029425	Negative	0.0246578	4.61594e-14	1.54106e-16	HALLMARK_E2F_TARGETS
0.000955625	0.03	Bacteroides_vulgatus_.ASV_21.	0.00409171	Positive	-0.0283286	0.00242652	0.00114149	HALLMARK_E2F_TARGETS
0.00092148	0.01	Treponema_succinifaciens_.ASV_36.	-0.00175807	Negative	0.00435431	0.135016	0.000352353	HALLMARK_E2F_TARGETS
0.000637765	0	Clostridium_innocuum_.ASV_96.	0.00222025	Positive	-0.0066648	0.00266019	8.1126e-05	HALLMARK_E2F_TARGETS
0.000553156	0.01	Eubacterium_coprostanoligenes_.ASV_123.	-0.00298034	Negative	0.0138258	0.123043	0.0285559	HALLMARK_E2F_TARGETS
0.000538768	0	Actinomyces_odontolyticus_.ASV_537.	0.00303553	Positive	-0.00678057	0.23538	0.0239662	HALLMARK_E2F_TARGETS
0.000413353	0.03	Faecalibacterium_prausnitzii_.ASV_864.	-0.00359368	Negative	0.00839911	0.00126714	1.55825e-05	HALLMARK_E2F_TARGETS
0.000411339	0.03	Prevotella_stercorea_.ASV_202.	-0.00136959	Negative	0.00446964	0.0432578	0.00100838	HALLMARK_E2F_TARGETS
0.00037148	0.03	Dorea_formicigenerans_.ASV_59.	-0.00177438	Negative	0.0103262	0.000734739	0.000147819	HALLMARK_E2F_TARGETS
0.000334367	0.03	Blautia_faecis_.ASV_387.	0.00165891	Positive	-0.00526622	0.282904	0.0709762	HALLMARK_E2F_TARGETS
0.00033279	0	Ruminococcus_bromii_.ASV_23.	0.00241538	Positive	-0.0124246	0.00525566	8.7291e-05	HALLMARK_E2F_TARGETS
0.000330896	0	Faecalibacterium_prausnitzii_.ASV_1331.	-0.00322731	Negative	0.00761425	0.177239	0.0192572	HALLMARK_E2F_TARGETS
0.000295874	0	Peptococcus_niger_.ASV_300.	-0.00150516	Negative	0.00492709	0.00239262	0.00023161	HALLMARK_E2F_TARGETS
0.00029382	0.04	Sporobacter_termitidis_.ASV_390.	0.00211246	Positive	-0.00813101	0.242007	0.107714	HALLMARK_E2F_TARGETS
0.000282742	0.04	Sporobacter_termitidis_.ASV_3775.	-0.00299347	Negative	0.00587912	0.249239	0.0311304	HALLMARK_E2F_TARGETS
0.000202004	0.03	Neglecta_timonensis_.ASV_82.	0.00100968	Positive	-0.00408616	0.0239652	0.000364006	HALLMARK_E2F_TARGETS
0.000132643	0.01	Kineothrix_alysoides_.ASV_449.	0.00136283	Positive	-0.00335404	0.18577	0.00831593	HALLMARK_E2F_TARGETS
0.000132457	0.04	Neglecta_timonensis_.ASV_619.	-0.00120557	Negative	0.00306264	0.0296446	0.000711267	HALLMARK_E2F_TARGETS
0.000130409	0.04	Methanobrevibacter_smithii_.ASV_443.	-0.000542297	Negative	0.00199495	0.00450681	0.000127732	HALLMARK_E2F_TARGETS
0.000125858	0.02	Blautia_stercoris_.ASV_3569.	-0.000874876	Negative	0.00221205	0.0325699	0.00143568	HALLMARK_E2F_TARGETS
0.000106777	0.02	Ruminococcus_champanellensis_.ASV_454.	-0.000508258	Negative	0.00133278	0.309938	0.0292259	HALLMARK_E2F_TARGETS
8.21143e-05	0.03	Mesoplasma_corruscae_.ASV_385.	-0.000496245	Negative	0.00182013	0.0716328	0.00585177	HALLMARK_E2F_TARGETS
4.81449e-05	0.02	Ruminococcus_flavefaciens_.ASV_220.	-0.000140383	Negative	0.000398908	0.0566906	0.00354867	HALLMARK_E2F_TARGETS
3.92057e-05	0.03	Alistipes_obesi_.ASV_759.	5.52879e-05	Positive	-0.000117733	0.380646	0.046068	HALLMARK_E2F_TARGETS
0.00495729	0	Prevotella_stercorea_.ASV_157.	-0.0107254	Negative	0.0317328	0.0752213	0.000417328	HALLMARK_EPITHELIAL_MESENCHYMAL_TRANSITION
0.00172722	0	Clostridium_hylemonae_.ASV_285.	0.00719414	Positive	-0.0288444	0.126482	0.0376857	HALLMARK_EPITHELIAL_MESENCHYMAL_TRANSITION
0.000613521	0	Catenibacterium_mitsuokai_.ASV_4.	-0.000472716	Negative	0.002908	0.0409775	0.00262418	HALLMARK_EPITHELIAL_MESENCHYMAL_TRANSITION
0.000512406	0.01	Hungatella_hathewayi_.ASV_265.	0.00356793	Positive	-0.0138492	0.0170788	0.000797517	HALLMARK_EPITHELIAL_MESENCHYMAL_TRANSITION
0.000460814	0.02	Clostridium_glycyrrhizinilyticum_.ASV_221.	-0.00259292	Negative	0.00816805	0.127094	0.0127617	HALLMARK_EPITHELIAL_MESENCHYMAL_TRANSITION
0.000406566	0.02	Lactobacillus_ruminis_.ASV_32.	0.00166217	Positive	-0.00989643	7.71487e-06	2.25713e-07	HALLMARK_EPITHELIAL_MESENCHYMAL_TRANSITION
0.000347378	0.02	Roseburia_faecis_.ASV_66.	0.00152451	Positive	-0.00607195	0.000725423	7.52292e-07	HALLMARK_EPITHELIAL_MESENCHYMAL_TRANSITION
0.000319831	0.02	Bacteroides_fragilis_.ASV_26.	-0.00140878	Negative	0.00683253	5.32528e-08	5.99791e-11	HALLMARK_EPITHELIAL_MESENCHYMAL_TRANSITION
0.000287027	0.02	Blautia_stercoris_.ASV_316.	-0.00177845	Negative	0.00571784	5.63289e-05	2.04971e-06	HALLMARK_EPITHELIAL_MESENCHYMAL_TRANSITION
0.000201229	0.03	Spiroplasma_culicicola_.ASV_146.	-0.000801927	Negative	0.00173975	0.141179	0.000157638	HALLMARK_EPITHELIAL_MESENCHYMAL_TRANSITION
0.000156745	0.04	Kineothrix_alysoides_.ASV_261.	0.00108592	Positive	-0.00419279	2.30351e-07	1.83772e-09	HALLMARK_EPITHELIAL_MESENCHYMAL_TRANSITION
0.000153567	0.02	Sporobacter_termitidis_.ASV_634.	0.00111635	Positive	-0.00385217	0.000371183	2.6041e-05	HALLMARK_EPITHELIAL_MESENCHYMAL_TRANSITION
0.000138529	0.01	Eubacterium_hallii_.ASV_423.	-0.00188173	Negative	0.00560023	0.000416182	8.50622e-07	HALLMARK_EPITHELIAL_MESENCHYMAL_TRANSITION
0.000133381	0.01	Prevotella_stercorea_.ASV_701.	0.000514785	Positive	-0.00152311	0.292663	0.0533297	HALLMARK_EPITHELIAL_MESENCHYMAL_TRANSITION
0.000119021	0.01	Blautia_coccoides_.ASV_770.	-0.000662231	Negative	0.00210142	5.96734e-06	2.48907e-07	HALLMARK_EPITHELIAL_MESENCHYMAL_TRANSITION
0.000102293	0.04	Haemophilus_parainfluenzae_.ASV_182.	0.000559774	Positive	-0.00190271	0.00755644	0.000129867	HALLMARK_EPITHELIAL_MESENCHYMAL_TRANSITION
7.92717e-05	0	Prevotella_stercorea_.ASV_863.	0.000821258	Positive	-0.00234215	0.00101364	8.91518e-05	HALLMARK_EPITHELIAL_MESENCHYMAL_TRANSITION
5.07365e-05	0.04	Anaerocolumna_jejuensis_.ASV_160.	0.000186676	Positive	-0.000628196	0.000710634	3.53273e-05	HALLMARK_EPITHELIAL_MESENCHYMAL_TRANSITION
5.04595e-05	0.02	Flintibacter_butyricus_.ASV_1108.	-0.000734459	Negative	0.00158242	0.121959	0.0111443	HALLMARK_EPITHELIAL_MESENCHYMAL_TRANSITION
4.55849e-05	0.04	Thermoclostridium_caenicola_.ASV_1014.	-0.000418652	Negative	0.000806203	0.198489	0.010096	HALLMARK_EPITHELIAL_MESENCHYMAL_TRANSITION
4.375e-05	0.03	Desulfomicrobium_hypogeium_.ASV_1778.	-0.00043365	Negative	0.00119998	0.00643272	0.000211527	HALLMARK_EPITHELIAL_MESENCHYMAL_TRANSITION
3.27651e-05	0.02	Alkalibacterium_psychrotolerans_.ASV_1012.	-0.000472248	Negative	0.00143197	0.00464921	0.000764306	HALLMARK_EPITHELIAL_MESENCHYMAL_TRANSITION
2.45523e-05	0.04	Bacteroides_xylanolyticus_.ASV_725.	0.000121753	Positive	-0.000279533	0.150341	0.0075337	HALLMARK_EPITHELIAL_MESENCHYMAL_TRANSITION
2.41191e-05	0.02	Romboutsia_timonensis_.ASV_392.	0.000455312	Positive	-0.000950495	0.437658	0.0568058	HALLMARK_EPITHELIAL_MESENCHYMAL_TRANSITION
0.00160363	0	Haemophilus_parainfluenzae_.ASV_182.	0.00853204	Positive	-0.0257151	0.0243742	0.000307593	HALLMARK_ESTROGEN_RESPONSE_EARLY
0.000809852	0	Phascolarctobacterium_succinatutens_.ASV_74.	-0.00568629	Negative	0.024105	0.00806076	0.00028893	HALLMARK_ESTROGEN_RESPONSE_EARLY
0.000381862	0.01	Prevotella_stercorea_.ASV_157.	-0.00204443	Negative	0.00584591	0.0717346	0.00026736	HALLMARK_ESTROGEN_RESPONSE_EARLY
0.00027692	0.03	Roseburia_faecis_.ASV_66.	0.00146631	Positive	-0.00600593	0.000100977	6.38702e-08	HALLMARK_ESTROGEN_RESPONSE_EARLY
0.000272457	0	Ruminococcus_faecis_.ASV_18.	-0.00225027	Negative	0.0156581	7.08875e-06	1.90567e-06	HALLMARK_ESTROGEN_RESPONSE_EARLY
0.000224527	0	Clostridium_glycyrrhizinilyticum_.ASV_221.	-0.00180958	Negative	0.0061813	0.000222272	4.23934e-06	HALLMARK_ESTROGEN_RESPONSE_EARLY
0.000178508	0	Clostridium_innocuum_.ASV_96.	0.00219636	Positive	-0.00558158	0.0463694	0.0013712	HALLMARK_ESTROGEN_RESPONSE_EARLY
0.000166717	0.01	Prevotella_paludivivens_.ASV_335.	-0.00106843	Negative	0.00308486	0.362904	0.0806161	HALLMARK_ESTROGEN_RESPONSE_EARLY
0.000166393	0.04	Dorea_formicigenerans_.ASV_59.	-0.00131002	Negative	0.00717393	5.18992e-05	2.52556e-06	HALLMARK_ESTROGEN_RESPONSE_EARLY
0.000157322	0	Desulfovibrio_simplex_.ASV_826.	-0.00118109	Negative	0.00332525	0.000126087	6.04548e-06	HALLMARK_ESTROGEN_RESPONSE_EARLY
0.000147477	0.03	Faecalibacterium_prausnitzii_.ASV_6.	-0.00159196	Negative	0.0114908	3.05402e-05	1.96402e-06	HALLMARK_ESTROGEN_RESPONSE_EARLY
0.000146173	0.04	Clostridium_perfringens_.ASV_198.	-0.000694516	Negative	0.00240377	0.00198764	2.42619e-05	HALLMARK_ESTROGEN_RESPONSE_EARLY
0.000108958	0.01	Olivibacter_sitiensis_.ASV_388.	-0.000557003	Negative	0.00207983	0.00485769	0.000171485	HALLMARK_ESTROGEN_RESPONSE_EARLY
0.000105209	0.01	Sporobacter_termitidis_.ASV_370.	0.00160683	Positive	-0.00402543	0.377136	0.079112	HALLMARK_ESTROGEN_RESPONSE_EARLY
7.7517e-05	0.01	Colidextribacter_massiliensis_.ASV_585.	-0.000520562	Negative	0.00143968	0.100241	0.00527125	HALLMARK_ESTROGEN_RESPONSE_EARLY
6.84861e-05	0	Blautia_stercoris_.ASV_316.	-0.000636103	Negative	0.002059	0.0011669	5.3103e-05	HALLMARK_ESTROGEN_RESPONSE_EARLY
6.65777e-05	0.02	Spiroplasma_culicicola_.ASV_146.	-0.000499822	Negative	0.00148545	0.0476925	0.000130306	HALLMARK_ESTROGEN_RESPONSE_EARLY
5.99049e-05	0.04	Sporobacter_termitidis_.ASV_149.	-0.00156527	Negative	0.00701111	0.0117694	0.00068185	HALLMARK_ESTROGEN_RESPONSE_EARLY
4.56666e-05	0.04	Ruminococcus_torques_.ASV_134.	0.000713409	Positive	-0.00213787	0.110113	0.00439131	HALLMARK_ESTROGEN_RESPONSE_EARLY
3.81605e-05	0.04	Sporobacter_termitidis_.ASV_371.	-0.000380881	Negative	0.00130456	0.00015771	1.15279e-05	HALLMARK_ESTROGEN_RESPONSE_EARLY
3.1306e-05	0.02	Alloprevotella_rava_.ASV_324.	-0.00048119	Negative	0.00142378	0.12425	0.00924247	HALLMARK_ESTROGEN_RESPONSE_EARLY
2.87641e-05	0.02	Longibaculum_muris_.ASV_569.	-0.000281312	Negative	0.000867563	0.0263511	0.00108401	HALLMARK_ESTROGEN_RESPONSE_EARLY
2.43979e-05	0.01	Ihubacter_massiliensis_.ASV_2186.	0.000352488	Positive	-0.000640826	0.260412	0.0188582	HALLMARK_ESTROGEN_RESPONSE_EARLY
2.40541e-05	0.02	Sporobacter_termitidis_.ASV_634.	0.000268288	Positive	-0.000946846	0.0039363	0.000388041	HALLMARK_ESTROGEN_RESPONSE_EARLY
2.38258e-05	0.03	Colidextribacter_massiliensis_.ASV_846.	-0.000241829	Negative	0.000778746	0.0288757	0.00268488	HALLMARK_ESTROGEN_RESPONSE_EARLY
2.05552e-05	0.04	Bacteroides_uniformis_.ASV_104.	0.000355308	Positive	-0.0011812	0.157598	0.00760131	HALLMARK_ESTROGEN_RESPONSE_EARLY
1.69342e-05	0.01	Sphingobacterium_wenxiniae_.ASV_874.	-0.000172405	Negative	0.000691162	0.0494911	0.0110662	HALLMARK_ESTROGEN_RESPONSE_EARLY
1.15395e-05	0.03	Lachnospira_pectinoschiza_.ASV_382.	0.000677977	Positive	-0.00142738	0.302787	0.032426	HALLMARK_ESTROGEN_RESPONSE_EARLY
9.28346e-06	0.03	Agathobaculum_butyriciproducens_.ASV_292.	6.15197e-06	Positive	-2.01787e-05	0.59782	0.385877	HALLMARK_ESTROGEN_RESPONSE_EARLY
8.44639e-06	0.04	Asteroleplasma_anaerobium_.ASV_1421.	-0.000139974	Negative	0.000207089	0.450842	0.0585093	HALLMARK_ESTROGEN_RESPONSE_EARLY
0.000672669	0	Prevotella_paludivivens_.ASV_335.	-0.00280305	Negative	0.0074653	0.377953	0.0690012	HALLMARK_ESTROGEN_RESPONSE_LATE
0.000575531	0	Haemophilus_parainfluenzae_.ASV_182.	0.00380396	Positive	-0.0124381	0.0548098	0.00223354	HALLMARK_ESTROGEN_RESPONSE_LATE
0.000548533	0.01	Faecalibacterium_prausnitzii_.ASV_6.	-0.00244938	Negative	0.0176708	2.72464e-05	1.70041e-06	HALLMARK_ESTROGEN_RESPONSE_LATE
0.000530511	0.01	Roseburia_faecis_.ASV_66.	0.00265716	Positive	-0.0109076	0.00020907	1.84206e-07	HALLMARK_ESTROGEN_RESPONSE_LATE
0.000421822	0.01	Prevotella_stercorea_.ASV_157.	-0.00290246	Negative	0.0116191	0.0607436	0.0031305	HALLMARK_ESTROGEN_RESPONSE_LATE
0.000398255	0	Clostridium_innocuum_.ASV_96.	0.00249156	Positive	-0.00727389	0.00592198	0.000179505	HALLMARK_ESTROGEN_RESPONSE_LATE
0.000369831	0.01	Ruminococcus_faecis_.ASV_18.	-0.002031	Negative	0.0141792	3.474e-06	9.35063e-07	HALLMARK_ESTROGEN_RESPONSE_LATE
0.000350464	0.01	Clostridium_glycyrrhizinilyticum_.ASV_221.	-0.0022953	Negative	0.0076167	0.00594682	0.00016834	HALLMARK_ESTROGEN_RESPONSE_LATE
0.000326214	0	Lactobacillus_ruminis_.ASV_32.	0.00206351	Positive	-0.0116795	0.000162306	4.21366e-06	HALLMARK_ESTROGEN_RESPONSE_LATE
0.000267548	0.03	Hungatella_effluvii_.ASV_150.	-0.0030871	Negative	0.014805	0.0015345	0.000124434	HALLMARK_ESTROGEN_RESPONSE_LATE
0.000186925	0	Olivibacter_sitiensis_.ASV_388.	-0.000847225	Negative	0.00313618	1.94543e-05	2.68278e-07	HALLMARK_ESTROGEN_RESPONSE_LATE
0.000178641	0.04	Hungatella_hathewayi_.ASV_87.	-0.00229421	Negative	0.0115998	0.00967235	0.0012024	HALLMARK_ESTROGEN_RESPONSE_LATE
0.000152379	0.04	Phascolarctobacterium_succinatutens_.ASV_74.	-0.00126167	Negative	0.00586162	0.000306892	9.05832e-06	HALLMARK_ESTROGEN_RESPONSE_LATE
0.000151193	0	Spiroplasma_apis_.ASV_170.	-0.000977256	Negative	0.00371362	0.138557	0.0187575	HALLMARK_ESTROGEN_RESPONSE_LATE
0.00014524	0.04	Sporobacter_termitidis_.ASV_149.	-0.000914289	Negative	0.00395148	6.82503e-05	3.94404e-07	HALLMARK_ESTROGEN_RESPONSE_LATE
0.0001421	0.03	Spiroplasma_culicicola_.ASV_146.	-0.00251222	Negative	0.0105129	0.00800113	0.000106985	HALLMARK_ESTROGEN_RESPONSE_LATE
0.000140501	0.03	Eubacterium_eligens_.ASV_126.	0.00318573	Positive	-0.0135747	0.129944	0.0409073	HALLMARK_ESTROGEN_RESPONSE_LATE
0.000133863	0.02	Sporobacter_termitidis_.ASV_370.	0.00170393	Positive	-0.00427698	0.39084	0.0869243	HALLMARK_ESTROGEN_RESPONSE_LATE
0.000110345	0.01	Blautia_stercoris_.ASV_316.	-0.000938333	Negative	0.002216	0.199331	0.013315	HALLMARK_ESTROGEN_RESPONSE_LATE
0.000106395	0.01	Treponema_succinifaciens_.ASV_36.	-0.000489192	Negative	0.00213446	0.00146327	1.15635e-05	HALLMARK_ESTROGEN_RESPONSE_LATE
9.19144e-05	0.03	Gemmiger_formicilis_.ASV_616.	0.000791166	Positive	-0.00280693	0.00155864	6.09605e-05	HALLMARK_ESTROGEN_RESPONSE_LATE
8.81588e-05	0.04	Howardella_ureilytica_.ASV_581.	0.00130725	Positive	-0.00405938	0.235631	0.0511828	HALLMARK_ESTROGEN_RESPONSE_LATE
8.52806e-05	0.03	Oscillibacter_ruminantium_.ASV_840.	0.000904881	Positive	-0.00239076	0.203497	0.0245814	HALLMARK_ESTROGEN_RESPONSE_LATE
7.30004e-05	0.04	Intestinimonas_butyriciproducens_.ASV_165.	-0.000726031	Negative	0.00296858	0.014578	0.000934873	HALLMARK_ESTROGEN_RESPONSE_LATE
5.6585e-05	0.03	Lachnospira_pectinoschiza_.ASV_382.	0.000947057	Positive	-0.00214865	0.251477	0.0276244	HALLMARK_ESTROGEN_RESPONSE_LATE
4.62756e-05	0.01	Kineothrix_alysoides_.ASV_348.	-0.000389034	Negative	0.00109031	0.0146012	0.000634395	HALLMARK_ESTROGEN_RESPONSE_LATE
2.86781e-05	0.04	Peptococcus_niger_.ASV_203.	-0.000184982	Negative	0.00064639	0.0079966	0.000210103	HALLMARK_ESTROGEN_RESPONSE_LATE
2.06191e-05	0.01	Aminipila_butyrica_.ASV_1440.	-0.000194401	Negative	0.000507266	0.00811479	0.000625599	HALLMARK_ESTROGEN_RESPONSE_LATE
1.8549e-05	0.04	Desulfovibrio_simplex_.ASV_826.	-0.000228106	Negative	0.000530802	0.170613	0.0187914	HALLMARK_ESTROGEN_RESPONSE_LATE
1.4687e-05	0.02	Ruminococcus_callidus_.ASV_896.	-0.000368815	Negative	0.00122269	0.00815597	0.00140121	HALLMARK_ESTROGEN_RESPONSE_LATE
1.24205e-05	0.02	Ruminococcus_flavefaciens_.ASV_220.	-9.15273e-05	Negative	0.000292194	0.00133149	7.96366e-05	HALLMARK_ESTROGEN_RESPONSE_LATE
0.00229917	0	Gemmiger_formicilis_.ASV_616.	0.00711477	Positive	-0.0279634	0.00181521	0.000128828	HALLMARK_FATTY_ACID_METABOLISM
0.00125482	0	Oscillibacter_ruminantium_.ASV_840.	0.00537643	Positive	-0.014512	0.370139	0.100844	HALLMARK_FATTY_ACID_METABOLISM
0.000723465	0.02	Hungatella_effluvii_.ASV_150.	-0.00462032	Negative	0.0215742	0.00187006	0.000118001	HALLMARK_FATTY_ACID_METABOLISM
0.000689804	0	Bacteroides_ovatus_.ASV_213.	0.00339125	Positive	-0.012151	0.259034	0.0503191	HALLMARK_FATTY_ACID_METABOLISM
0.000686378	0	Gracilibacter_thermotolerans_.ASV_338.	0.0034164	Positive	-0.0128494	0.0684523	0.00949581	HALLMARK_FATTY_ACID_METABOLISM
0.000642037	0.01	Fusicatenibacter_saccharivorans_.ASV_55.	0.00330554	Positive	-0.0191334	0.00102956	0.000211024	HALLMARK_FATTY_ACID_METABOLISM
0.000340638	0	Lachnospira_pectinoschiza_.ASV_382.	0.0028131	Positive	-0.00610224	0.242501	0.0217783	HALLMARK_FATTY_ACID_METABOLISM
0.000283372	0.02	Clostridium_disporicum_.ASV_24.	0.00151987	Positive	-0.0113362	0.000651269	0.000257394	HALLMARK_FATTY_ACID_METABOLISM
0.000245404	0.04	Clostridium_fimetarium_.ASV_394.	-0.00118019	Negative	0.00264352	0.1808	0.00190883	HALLMARK_FATTY_ACID_METABOLISM
0.000211513	0.01	Victivallis_vadensis_.ASV_574.	-0.00104412	Negative	0.00266592	0.0488347	0.000511914	HALLMARK_FATTY_ACID_METABOLISM
0.000172237	0.04	Haemophilus_parainfluenzae_.ASV_182.	0.00160814	Positive	-0.00488031	0.102676	0.00463118	HALLMARK_FATTY_ACID_METABOLISM
0.000114126	0	Sporobacter_termitidis_.ASV_370.	0.00164848	Positive	-0.00445523	0.0544928	0.00272504	HALLMARK_FATTY_ACID_METABOLISM
8.52794e-05	0.04	Blautia_schinkii_.ASV_369.	0.00135721	Positive	-0.00544174	0.0198093	0.00269478	HALLMARK_FATTY_ACID_METABOLISM
7.76066e-05	0.04	Mesoplasma_corruscae_.ASV_422.	0.000425912	Positive	-0.00157331	3.61022e-05	3.47517e-07	HALLMARK_FATTY_ACID_METABOLISM
7.34683e-05	0.01	Kineothrix_alysoides_.ASV_449.	0.000916964	Positive	-0.00276358	0.215638	0.0297206	HALLMARK_FATTY_ACID_METABOLISM
6.8883e-05	0.02	Propionispira_arcuata_.ASV_217.	0.000335415	Positive	-0.000937665	0.0231535	0.000132176	HALLMARK_FATTY_ACID_METABOLISM
5.18384e-05	0.01	Sphingobacterium_wenxiniae_.ASV_874.	0.000662973	Positive	-0.00238062	0.00851424	0.000988213	HALLMARK_FATTY_ACID_METABOLISM
4.46526e-05	0.02	Dehalobacter_restrictus_.ASV_475.	0.000704497	Positive	-0.00155255	0.110968	0.00235913	HALLMARK_FATTY_ACID_METABOLISM
3.29844e-05	0.04	Desulfovibrio_desulfuricans_.ASV_774.	0.000349697	Positive	-0.000861492	0.563298	0.165904	HALLMARK_FATTY_ACID_METABOLISM
8.05634e-06	0.04	Kineothrix_alysoides_.ASV_436.	-2.56806e-05	Negative	7.59525e-05	0.0374574	0.00360889	HALLMARK_FATTY_ACID_METABOLISM
0.00431418	0.01	Prevotella_copri_.ASV_2.	-0.00636243	Negative	0.0529855	8.15268e-09	6.54963e-11	HALLMARK_G2M_CHECKPOINT
0.00188111	0	Coprococcus_eutactus_.ASV_164.	-0.00382274	Negative	0.0145578	0.0155712	0.000181851	HALLMARK_G2M_CHECKPOINT
0.00174644	0.01	Treponema_succinifaciens_.ASV_36.	-0.00277612	Negative	0.00876013	0.0378018	0.000116093	HALLMARK_G2M_CHECKPOINT
0.0015314	0.02	Dorea_formicigenerans_.ASV_59.	-0.00400842	Negative	0.0234476	0.00229435	0.000609068	HALLMARK_G2M_CHECKPOINT
0.00151766	0.03	Gemmiger_formicilis_.ASV_17.	-0.000172871	Negative	-0.00150884	0.69329	0.736746	HALLMARK_G2M_CHECKPOINT
0.00108111	0	Hungatella_effluvii_.ASV_150.	-0.00693052	Negative	0.034182	0.00250219	0.000323861	HALLMARK_G2M_CHECKPOINT
0.00107955	0.02	Oscillibacter_ruminantium_.ASV_85.	-0.00202628	Negative	0.00910882	1.46778e-05	1.78324e-08	HALLMARK_G2M_CHECKPOINT
0.000658039	0	Bacteroides_uniformis_.ASV_136.	0.00276495	Positive	-0.00761687	0.171965	0.00485039	HALLMARK_G2M_CHECKPOINT
0.00056241	0.02	Prevotella_paludivivens_.ASV_335.	-0.00240548	Negative	0.0062513	0.164675	0.00726718	HALLMARK_G2M_CHECKPOINT
0.000561694	0	Erysipelatoclostridium_ramosum_.ASV_71.	0.00116514	Positive	-0.00377277	0.0550155	0.00228635	HALLMARK_G2M_CHECKPOINT
0.000446254	0.01	Sporobacter_termitidis_.ASV_3775.	-0.00238844	Negative	0.00469064	0.0961579	0.00493574	HALLMARK_G2M_CHECKPOINT
0.00041768	0.02	Prevotella_copri_.ASV_46.	-0.00103925	Negative	0.00504972	0.000136158	2.03391e-07	HALLMARK_G2M_CHECKPOINT
0.000391681	0.04	Hungatella_hathewayi_.ASV_87.	-0.00299404	Negative	0.0152704	0.00794199	0.000991702	HALLMARK_G2M_CHECKPOINT
0.00036536	0.03	Bacteroides_vulgatus_.ASV_21.	0.00331077	Positive	-0.0202632	0.00025608	2.36744e-05	HALLMARK_G2M_CHECKPOINT
0.000326923	0.02	Prevotella_stercorea_.ASV_189.	0.00071492	Positive	-0.0033436	0.163251	0.0345871	HALLMARK_G2M_CHECKPOINT
0.000200636	0.03	Ruminococcus_bromii_.ASV_23.	0.00231967	Positive	-0.0124381	0.00332103	6.80924e-05	HALLMARK_G2M_CHECKPOINT
0.000187416	0.03	Spiroplasma_apis_.ASV_170.	-0.000941584	Negative	0.00347933	0.106677	0.0102607	HALLMARK_G2M_CHECKPOINT
0.000183478	0.02	Neglecta_timonensis_.ASV_619.	-0.00114102	Negative	0.00282122	0.0525723	0.00149468	HALLMARK_G2M_CHECKPOINT
0.000178388	0	Peptococcus_niger_.ASV_300.	-0.000790665	Negative	0.00279204	0.00688377	0.000954807	HALLMARK_G2M_CHECKPOINT
0.000168891	0.01	Desulfovibrio_desulfuricans_.ASV_774.	-0.000625327	Negative	0.00254745	0.0126216	0.00219767	HALLMARK_G2M_CHECKPOINT
0.000163241	0.01	Prevotella_multisaccharivorax_.ASV_1707.	-0.000829813	Negative	0.0027245	0.0366862	0.00428372	HALLMARK_G2M_CHECKPOINT
0.000146314	0.02	Clostridium_innocuum_.ASV_96.	0.000595757	Positive	-0.00182773	0.00217895	7.37852e-05	HALLMARK_G2M_CHECKPOINT
0.00013738	0.03	Ruminococcus_albus_.ASV_183.	-0.000843069	Negative	0.00357762	0.0113804	0.00100708	HALLMARK_G2M_CHECKPOINT
0.00011867	0.03	Eubacterium_hallii_.ASV_179.	0.000274026	Positive	-0.000663172	0.118487	0.00641776	HALLMARK_G2M_CHECKPOINT
0.000111625	0.02	Blautia_faecis_.ASV_2428.	0.000759895	Positive	-0.00185112	0.00793463	0.000678195	HALLMARK_G2M_CHECKPOINT
0.000111592	0.02	Bacteroides_vulgatus_.ASV_50.	0.000172272	Positive	-0.000491891	0.111113	0.000715549	HALLMARK_G2M_CHECKPOINT
0.000102312	0.02	Clostridium_amygdalinum_.ASV_579.	-0.00171686	Negative	0.00517107	0.144876	0.0187626	HALLMARK_G2M_CHECKPOINT
8.50802e-05	0	Prevotella_copri_.ASV_488.	-0.000227284	Negative	0.000821638	0.00401142	0.000186001	HALLMARK_G2M_CHECKPOINT
8.32738e-05	0.04	Ruminiclostridium_sufflavum_.ASV_450.	-0.000264787	Negative	0.000638768	0.177624	0.00839404	HALLMARK_G2M_CHECKPOINT
8.28306e-05	0.04	Neglecta_timonensis_.ASV_82.	0.000473286	Positive	-0.00209682	0.0257358	0.000796061	HALLMARK_G2M_CHECKPOINT
7.63945e-05	0.03	Fusicatenibacter_saccharivorans_.ASV_3973.	-0.0003941	Negative	0.000647591	0.135695	0.0032473	HALLMARK_G2M_CHECKPOINT
7.13778e-05	0.03	Flintibacter_butyricus_.ASV_1108.	0.00039648	Positive	-0.000801621	0.275952	0.0375587	HALLMARK_G2M_CHECKPOINT
6.10904e-05	0	Blautia_obeum_.ASV_4188.	0.000388742	Positive	-0.000856337	0.0566909	0.0110894	HALLMARK_G2M_CHECKPOINT
5.11155e-05	0.02	Kineothrix_alysoides_.ASV_348.	-0.000540246	Negative	0.00143723	0.0581718	0.00329803	HALLMARK_G2M_CHECKPOINT
4.66156e-05	0.03	Faecalibacterium_prausnitzii_.ASV_2199.	-0.000194613	Negative	0.000672542	0.00990815	0.00138702	HALLMARK_G2M_CHECKPOINT
4.31354e-05	0.04	Aminipila_butyrica_.ASV_1440.	-0.0004545	Negative	0.00126541	1.24103e-05	9.55968e-07	HALLMARK_G2M_CHECKPOINT
4.2398e-05	0.03	Kineothrix_alysoides_.ASV_771.	-0.000267023	Negative	0.000952422	0.0361565	0.00631339	HALLMARK_G2M_CHECKPOINT
0.0024596	0	Prevotella_stercorea_.ASV_157.	-0.00606239	Negative	0.0198863	0.0874793	0.00149121	HALLMARK_GLYCOLYSIS
0.000771127	0.01	Hungatella_effluvii_.ASV_150.	-0.00599331	Negative	0.0294112	0.00216623	0.000254339	HALLMARK_GLYCOLYSIS
0.000591724	0	Gemmiger_formicilis_.ASV_616.	0.00263649	Positive	-0.0103793	0.00142667	9.97213e-05	HALLMARK_GLYCOLYSIS
0.000513523	0	Prevotella_paludivivens_.ASV_335.	-0.00215009	Negative	0.00552335	0.415916	0.0806026	HALLMARK_GLYCOLYSIS
0.000468788	0	Oscillibacter_ruminantium_.ASV_840.	0.00289347	Positive	-0.00721134	0.206887	0.0197617	HALLMARK_GLYCOLYSIS
0.000422914	0	Prevotella_copri_.ASV_12.	-0.00278142	Negative	0.0209355	8.76446e-07	8.39327e-09	HALLMARK_GLYCOLYSIS
0.000378179	0.04	Faecalibacterium_prausnitzii_.ASV_6.	-0.00185441	Negative	0.0132963	1.81184e-05	9.43489e-07	HALLMARK_GLYCOLYSIS
0.000285083	0.03	Fusicatenibacter_saccharivorans_.ASV_55.	0.00201389	Positive	-0.0117849	0.00164852	0.000413096	HALLMARK_GLYCOLYSIS
0.000280591	0.01	Gemmiger_formicilis_.ASV_17.	0.00264913	Positive	-0.0179017	1.79923e-05	4.18198e-06	HALLMARK_GLYCOLYSIS
0.000231446	0.02	Roseburia_hominis_.ASV_372.	-0.000952889	Negative	0.00355267	9.47467e-07	1.04018e-08	HALLMARK_GLYCOLYSIS
0.000141159	0	Lachnospira_pectinoschiza_.ASV_382.	0.00187712	Positive	-0.00414777	0.243183	0.0234195	HALLMARK_GLYCOLYSIS
0.000126842	0.02	Howardella_ureilytica_.ASV_581.	0.00119255	Positive	-0.0039273	0.281153	0.0892903	HALLMARK_GLYCOLYSIS
0.000119995	0	Ruminococcus_faecis_.ASV_270.	-0.000773723	Negative	0.00214349	0.0435385	0.000510293	HALLMARK_GLYCOLYSIS
0.000111767	0.01	Spiroplasma_apis_.ASV_170.	-0.000498278	Negative	0.00183997	0.135156	0.0157224	HALLMARK_GLYCOLYSIS
0.00010154	0.02	Longibaculum_muris_.ASV_569.	-0.000463557	Negative	0.00114937	0.0919814	0.0024681	HALLMARK_GLYCOLYSIS
6.92302e-05	0.04	Aminipila_butyrica_.ASV_480.	0.00114662	Positive	-0.0046981	0.0286529	0.00515011	HALLMARK_GLYCOLYSIS
6.8246e-05	0.03	Treponema_succinifaciens_.ASV_36.	-0.000303348	Negative	0.00119359	0.0256241	0.000298097	HALLMARK_GLYCOLYSIS
6.67729e-05	0.04	Clostridium_hylemonae_.ASV_285.	0.00215592	Positive	-0.00863837	0.109251	0.0297754	HALLMARK_GLYCOLYSIS
6.04502e-05	0.01	Colidextribacter_massiliensis_.ASV_846.	-0.000466965	Negative	0.00149582	0.0110095	0.000769344	HALLMARK_GLYCOLYSIS
5.9046e-05	0.03	Ruminiclostridium_sufflavum_.ASV_450.	-0.000343952	Negative	0.000967254	0.0186204	0.00044667	HALLMARK_GLYCOLYSIS
5.06672e-05	0.04	Victivallis_vadensis_.ASV_574.	-0.00032259	Negative	0.000872509	0.0196853	0.000160749	HALLMARK_GLYCOLYSIS
4.87641e-05	0.03	Bulleidia_extructa_.ASV_1215.	0.000738965	Positive	-0.00158677	0.35862	0.0587198	HALLMARK_GLYCOLYSIS
4.68843e-05	0.02	Sporobacter_termitidis_.ASV_370.	0.00086841	Positive	-0.00220248	0.309559	0.0512639	HALLMARK_GLYCOLYSIS
2.92114e-05	0.03	Kineothrix_alysoides_.ASV_348.	-0.000291175	Negative	0.000867283	0.012385	0.00071321	HALLMARK_GLYCOLYSIS
1.82298e-05	0.04	Bacteroides_xylanisolvens_.ASV_51.	-5.88828e-05	Negative	0.000262596	0.245926	0.0594451	HALLMARK_GLYCOLYSIS
1.77625e-05	0.02	Eubacterium_hallii_.ASV_303.	-0.000124964	Negative	0.000242655	0.363924	0.0396641	HALLMARK_GLYCOLYSIS
1.27663e-05	0.04	Hungatella_hathewayi_.ASV_269.	-3.98793e-05	Negative	0.000218299	0.257727	0.192033	HALLMARK_GLYCOLYSIS
0.00104856	0	Roseburia_intestinalis_.ASV_119.	-0.00472943	Negative	0.0154566	0.0872015	0.00224779	HALLMARK_HEDGEHOG_SIGNALING
0.000788182	0.01	Roseburia_faecis_.ASV_66.	0.00206749	Positive	-0.00885999	8.57309e-05	1.01229e-07	HALLMARK_HEDGEHOG_SIGNALING
0.000392697	0.02	Streptococcus_salivarius_.ASV_60.	-0.00104253	Negative	0.00314825	0.0712032	0.000970574	HALLMARK_HEDGEHOG_SIGNALING
0.000307003	0.01	Succinivibrio_dextrinosolvens_.ASV_30.	-0.00141419	Negative	0.00686393	0.000273442	2.20527e-06	HALLMARK_HEDGEHOG_SIGNALING
0.00021595	0	Bifidobacterium_adolescentis_.ASV_7.	0.00185306	Positive	-0.0102367	0.00193616	1.05918e-05	HALLMARK_HEDGEHOG_SIGNALING
0.000210943	0	Eubacterium_hallii_.ASV_283.	-0.0040796	Negative	0.0109112	0.152985	0.0135355	HALLMARK_HEDGEHOG_SIGNALING
0.000205729	0.01	Clostridium_amygdalinum_.ASV_275.	0.00161225	Positive	-0.0060431	0.000235203	9.84875e-07	HALLMARK_HEDGEHOG_SIGNALING
0.000192087	0	Prevotella_stercorea_.ASV_157.	-0.00281624	Negative	0.0104928	0.00186172	3.68243e-06	HALLMARK_HEDGEHOG_SIGNALING
0.000183485	0.04	Lactobacillus_ruminis_.ASV_32.	0.00120499	Positive	-0.00677677	0.000129803	2.9278e-06	HALLMARK_HEDGEHOG_SIGNALING
4.56133e-05	0.02	Alloprevotella_rava_.ASV_324.	-0.00065668	Negative	0.00186984	0.161582	0.0128842	HALLMARK_HEDGEHOG_SIGNALING
4.40693e-05	0.04	Hungatella_effluvii_.ASV_325.	0.000354449	Positive	-0.00105121	0.0358258	0.00142697	HALLMARK_HEDGEHOG_SIGNALING
4.02545e-05	0.04	Sporobacter_termitidis_.ASV_433.	-0.000965487	Negative	0.0022784	0.231796	0.0182524	HALLMARK_HEDGEHOG_SIGNALING
3.35824e-05	0.04	Eubacterium_coprostanoligenes_.ASV_123.	-0.000110935	Negative	0.000316892	0.214723	0.00810109	HALLMARK_HEDGEHOG_SIGNALING
3.19227e-05	0.03	Prevotellamassilia_timonensis_.ASV_972.	-0.000573472	Negative	0.00105736	0.543503	0.0668823	HALLMARK_HEDGEHOG_SIGNALING
3.05969e-05	0.04	Eubacterium_xylanophilum_.ASV_611.	-0.000373094	Negative	0.00117255	0.00879353	0.000815935	HALLMARK_HEDGEHOG_SIGNALING
2.85001e-05	0.04	Ruminococcus_flavefaciens_.ASV_684.	0.0011911	Positive	-0.00262146	0.130046	0.00491673	HALLMARK_HEDGEHOG_SIGNALING
2.75418e-05	0.02	Sporobacter_termitidis_.ASV_634.	0.000256427	Positive	-0.000895177	0.000525548	4.02801e-05	HALLMARK_HEDGEHOG_SIGNALING
1.96768e-05	0.03	Desulfovibrio_desulfuricans_.ASV_774.	0.000124014	Positive	-0.000353842	0.0859404	0.00623579	HALLMARK_HEDGEHOG_SIGNALING
1.76517e-05	0.04	Aminipila_butyrica_.ASV_1440.	-0.000695374	Negative	0.00114241	0.650625	0.229478	HALLMARK_HEDGEHOG_SIGNALING
1.64875e-05	0.03	Eubacterium_hallii_.ASV_435.	-0.000470618	Negative	0.00099446	0.385314	0.0631276	HALLMARK_HEDGEHOG_SIGNALING
7.83331e-06	0.03	Ruminiclostridium_papyrosolvens_.ASV_1380.	0.00024804	Positive	-0.000549044	0.213001	0.0170909	HALLMARK_HEDGEHOG_SIGNALING
7.52126e-06	0.03	Ruminococcus_flavefaciens_.ASV_220.	-2.39324e-05	Negative	0.000101148	0.307249	0.142786	HALLMARK_HEDGEHOG_SIGNALING
0.00616177	0	Eubacterium_hallii_.ASV_330.	0.0073963	Positive	-0.0258636	0.0137384	0.000750531	HALLMARK_HEME_METABOLISM
0.00612262	0.01	Prevotella_copri_.ASV_49.	-0.00543385	Negative	0.0245709	0.00015006	1.30816e-07	HALLMARK_HEME_METABOLISM
0.0060317	0	Eubacterium_hallii_.ASV_179.	0.00749941	Positive	-0.0183713	0.118104	0.0067748	HALLMARK_HEME_METABOLISM
0.0028367	0	Blautia_luti_.ASV_240.	0.00544043	Positive	-0.0166561	0.0540028	0.0031002	HALLMARK_HEME_METABOLISM
0.00248395	0	Prevotella_copri_.ASV_2.	-0.00377119	Negative	0.032636	9.27645e-06	4.86203e-07	HALLMARK_HEME_METABOLISM
0.00206699	0.02	Faecalibacterium_prausnitzii_.ASV_10.	-0.00366681	Negative	0.0257642	8.81701e-06	6.60043e-07	HALLMARK_HEME_METABOLISM
0.00170554	0.01	Oscillibacter_ruminantium_.ASV_90.	-0.00784052	Negative	0.0392545	0.000178505	6.60641e-06	HALLMARK_HEME_METABOLISM
0.00159868	0.04	Oscillibacter_ruminantium_.ASV_85.	-0.00284117	Negative	0.0138316	3.8319e-07	8.27629e-10	HALLMARK_HEME_METABOLISM
0.00154326	0.01	Butyrivibrio_crossotus_.ASV_121.	-0.00344253	Negative	0.0096882	0.042132	0.000261266	HALLMARK_HEME_METABOLISM
0.00111676	0.01	Neglecta_timonensis_.ASV_82.	-0.00126407	Negative	0.00381913	0.218222	0.00584839	HALLMARK_HEME_METABOLISM
0.00107321	0.01	Coprococcus_eutactus_.ASV_164.	-0.00244722	Negative	0.00953026	0.0120895	0.000146071	HALLMARK_HEME_METABOLISM
0.00105489	0	Clostridium_bolteae_.ASV_4004.	0.00636065	Positive	-0.0111377	0.0329558	0.00231137	HALLMARK_HEME_METABOLISM
0.000803161	0.01	Blautia_coccoides_.ASV_881.	0.00433783	Positive	-0.0126085	0.25205	0.0598318	HALLMARK_HEME_METABOLISM
0.000791824	0.02	Sporobacter_termitidis_.ASV_1655.	-0.00317183	Negative	0.00743463	0.0586552	0.00200317	HALLMARK_HEME_METABOLISM
0.000517224	0.04	Sporobacter_termitidis_.ASV_239.	-0.00205625	Negative	0.00557793	0.0213992	0.000127434	HALLMARK_HEME_METABOLISM
0.000513264	0.01	Haemophilus_parainfluenzae_.ASV_406.	-0.00107485	Negative	0.00318412	0.021022	0.000589292	HALLMARK_HEME_METABOLISM
0.000472529	0.02	Eubacterium_hallii_.ASV_423.	-0.00253245	Negative	0.00925833	0.038399	0.00403927	HALLMARK_HEME_METABOLISM
0.000465036	0.02	Ruminococcus_champanellensis_.ASV_47.	-0.00395746	Negative	0.0197927	0.00153089	6.92055e-05	HALLMARK_HEME_METABOLISM
0.000360026	0.04	Agathobaculum_desmolans_.ASV_333.	0.00139106	Positive	-0.00451627	0.151412	0.0186726	HALLMARK_HEME_METABOLISM
0.000301128	0.01	Oscillibacter_valericigenes_.ASV_441.	0.000801346	Positive	-0.00178239	0.179406	0.0105225	HALLMARK_HEME_METABOLISM
0.00021198	0	Anaerobacterium_chartisolvens_.ASV_442.	-0.000379315	Negative	0.0012799	0.00200729	4.738e-05	HALLMARK_HEME_METABOLISM
0.000181718	0	Blautia_obeum_.ASV_4188.	0.0010053	Positive	-0.00160108	0.0379299	0.00207178	HALLMARK_HEME_METABOLISM
0.000114247	0.04	Hungatella_effluvii_.ASV_2669.	-0.000932745	Negative	0.00225887	0.00980092	0.000505795	HALLMARK_HEME_METABOLISM
7.88185e-05	0.04	Holdemania_massiliensis_.ASV_532.	0.000152887	Positive	-0.000386497	0.377729	0.103901	HALLMARK_HEME_METABOLISM
5.02977e-05	0.04	Paludicola_psychrotolerans_.ASV_993.	-0.000183263	Negative	0.000353827	0.232647	0.0241749	HALLMARK_HEME_METABOLISM
4.63709e-05	0.04	Eubacterium_hallii_.ASV_303.	0.00036367	Positive	-0.000754381	0.35325	0.0447489	HALLMARK_HEME_METABOLISM
4.25893e-05	0.03	Flintibacter_butyricus_.ASV_1834.	0.000393223	Positive	-0.000786581	0.168613	0.0181211	HALLMARK_HEME_METABOLISM
0.00241616	0	Prevotella_stercorea_.ASV_157.	-0.00552005	Negative	0.0158763	0.0607245	0.000182503	HALLMARK_HYPOXIA
0.00229564	0	Prevotella_paludivivens_.ASV_335.	-0.00775361	Negative	0.0205444	0.378095	0.067897	HALLMARK_HYPOXIA
0.0013848	0	Faecalibacterium_prausnitzii_.ASV_1331.	0.00861774	Positive	-0.0150284	0.0918808	0.00109361	HALLMARK_HYPOXIA
0.000832801	0	Herbinix_luporum_.ASV_471.	0.0031968	Positive	-0.0122821	1.88667e-06	7.04903e-09	HALLMARK_HYPOXIA
0.000797852	0	Ruminococcus_faecis_.ASV_168.	0.00366098	Positive	-0.0155093	0.0182684	0.00127893	HALLMARK_HYPOXIA
0.000601202	0.01	Faecalibacterium_prausnitzii_.ASV_864.	0.00473352	Positive	-0.00989589	0.00129776	6.99919e-06	HALLMARK_HYPOXIA
0.000543399	0.02	Kineothrix_alysoides_.ASV_261.	0.00222966	Positive	-0.0084771	2.48423e-06	1.91512e-08	HALLMARK_HYPOXIA
0.000461381	0	Clostridium_hylemonae_.ASV_285.	0.00295819	Positive	-0.0119786	0.13146	0.0418285	HALLMARK_HYPOXIA
0.000379896	0	Olivibacter_sitiensis_.ASV_388.	-0.00171055	Negative	0.0064261	0.00018304	3.56423e-06	HALLMARK_HYPOXIA
0.000359552	0.02	Coprococcus_eutactus_.ASV_164.	-0.0016515	Negative	0.0064292	0.00912312	9.03637e-05	HALLMARK_HYPOXIA
0.000268805	0.02	Blautia_faecis_.ASV_124.	0.00119731	Positive	-0.00453567	0.0546385	0.0023758	HALLMARK_HYPOXIA
0.000247877	0.02	Phascolarctobacterium_succinatutens_.ASV_74.	-0.00166683	Negative	0.00722409	0.000685108	1.10984e-05	HALLMARK_HYPOXIA
0.000214416	0.03	Colidextribacter_massiliensis_.ASV_478.	-0.00133594	Negative	0.00506484	0.0177969	0.00173264	HALLMARK_HYPOXIA
0.00020135	0.03	Alloprevotella_rava_.ASV_324.	-0.00140314	Negative	0.00387115	0.0318601	0.000636492	HALLMARK_HYPOXIA
0.000178137	0.01	Gemmiger_formicilis_.ASV_616.	0.00226923	Positive	-0.00890184	0.000375358	2.31791e-05	HALLMARK_HYPOXIA
0.000126491	0.02	Roseburia_faecis_.ASV_1399.	-0.00094871	Negative	0.00268392	0.00133177	6.30565e-05	HALLMARK_HYPOXIA
0.000117467	0.03	Howardella_ureilytica_.ASV_581.	0.00114779	Positive	-0.00384821	0.340553	0.135941	HALLMARK_HYPOXIA
8.40169e-05	0.02	Ruminococcus_faecis_.ASV_270.	-0.00103673	Negative	0.00298598	0.0314283	0.00037832	HALLMARK_HYPOXIA
6.43546e-05	0.01	Colidextribacter_massiliensis_.ASV_846.	-0.000723703	Negative	0.00230088	0.0204338	0.00160447	HALLMARK_HYPOXIA
6.04362e-05	0	Sphingobacterium_wenxiniae_.ASV_874.	-0.000425208	Negative	0.00162746	0.0240816	0.00401775	HALLMARK_HYPOXIA
5.73887e-05	0.04	Hungatella_hathewayi_.ASV_1502.	-0.000360436	Negative	0.00101421	0.00363749	0.000107634	HALLMARK_HYPOXIA
4.38754e-05	0.04	Aminipila_butyrica_.ASV_1440.	-0.000354322	Negative	0.000664856	0.404958	0.0730701	HALLMARK_HYPOXIA
3.41798e-05	0.03	Breznakia_pachnodae_.ASV_536.	-0.00017265	Negative	0.000543004	0.000207439	1.20207e-05	HALLMARK_HYPOXIA
1.89933e-05	0.03	Colidextribacter_massiliensis_.ASV_591.	-0.000146025	Negative	0.000285102	0.345654	0.051093	HALLMARK_HYPOXIA
1.18294e-05	0.03	Pontibacter_niistensis_.ASV_995.	-0.000113785	Negative	0.000269212	0.0205662	0.00134209	HALLMARK_HYPOXIA
0.00208202	0	Haemophilus_parainfluenzae_.ASV_182.	0.00756185	Positive	-0.022213	0.0274919	0.000310314	HALLMARK_IL2_STAT5_SIGNALING
0.00140423	0	Faecalibacterium_prausnitzii_.ASV_10.	-0.00592195	Negative	0.045432	1.10562e-06	3.39188e-07	HALLMARK_IL2_STAT5_SIGNALING
0.00126491	0.01	Faecalibacterium_prausnitzii_.ASV_6.	-0.00336468	Negative	0.0241772	0.000100977	7.69471e-06	HALLMARK_IL2_STAT5_SIGNALING
0.000614788	0	Clostridium_innocuum_.ASV_96.	0.00302771	Positive	-0.00873351	0.00315642	7.70511e-05	HALLMARK_IL2_STAT5_SIGNALING
0.000610142	0.03	Ruminococcus_faecis_.ASV_18.	-0.00270903	Negative	0.018996	0.000476114	0.000208538	HALLMARK_IL2_STAT5_SIGNALING
0.000442211	0.01	Prevotella_stercorea_.ASV_157.	-0.00162102	Negative	0.00479025	0.0638195	0.00026966	HALLMARK_IL2_STAT5_SIGNALING
0.000383829	0	Prevotella_paludivivens_.ASV_335.	-0.00269137	Negative	0.0074601	0.336717	0.0580728	HALLMARK_IL2_STAT5_SIGNALING
0.00026463	0.04	Prevotella_copri_.ASV_147.	0.000901107	Positive	-0.0021644	0.268161	0.00388924	HALLMARK_IL2_STAT5_SIGNALING
0.000250858	0.02	Sporobacter_termitidis_.ASV_370.	0.00212354	Positive	-0.00542253	0.316508	0.0551807	HALLMARK_IL2_STAT5_SIGNALING
0.000228067	0.03	Roseburia_faecis_.ASV_66.	0.00071784	Positive	-0.00304547	0.0117509	0.000159358	HALLMARK_IL2_STAT5_SIGNALING
0.000146563	0.01	Lachnospira_pectinoschiza_.ASV_382.	0.00269679	Positive	-0.00590455	0.285115	0.0322095	HALLMARK_IL2_STAT5_SIGNALING
0.000140092	0.02	Kineothrix_alysoides_.ASV_348.	-0.000640654	Negative	0.00197744	0.0417867	0.00418547	HALLMARK_IL2_STAT5_SIGNALING
0.000136756	0.04	Intestinimonas_butyriciproducens_.ASV_165.	-0.0010935	Negative	0.00437353	0.00128958	2.31045e-05	HALLMARK_IL2_STAT5_SIGNALING
8.61804e-05	0.03	Akkermansia_muciniphila_.ASV_35.	-0.000772382	Negative	0.0025934	0.0458585	0.00125518	HALLMARK_IL2_STAT5_SIGNALING
8.54354e-05	0.01	Clostridium_glycyrrhizinilyticum_.ASV_221.	-0.000614028	Negative	0.00202836	0.0107728	0.000357533	HALLMARK_IL2_STAT5_SIGNALING
8.18637e-05	0.02	Blautia_stercoris_.ASV_316.	-0.000981985	Negative	0.00261981	0.264544	0.0395694	HALLMARK_IL2_STAT5_SIGNALING
8.12271e-05	0.01	Colidextribacter_massiliensis_.ASV_846.	-0.000599556	Negative	0.00190524	0.0146618	0.00105088	HALLMARK_IL2_STAT5_SIGNALING
5.8757e-05	0.03	Ruminococcus_gnavus_.ASV_48.	0.000116544	Positive	-0.000182001	0.69639	0.116967	HALLMARK_IL2_STAT5_SIGNALING
5.08385e-05	0.03	Spiroplasma_apis_.ASV_170.	-0.000516971	Negative	0.00202082	0.163804	0.0287244	HALLMARK_IL2_STAT5_SIGNALING
3.66659e-05	0.02	Sporobacter_termitidis_.ASV_778.	-0.000304269	Negative	0.000970316	6.80889e-05	1.14366e-05	HALLMARK_IL2_STAT5_SIGNALING
1.20419e-05	0.02	Blautia_obeum_.ASV_4188.	6.73064e-05	Positive	-0.000155802	0.0932306	0.0245689	HALLMARK_IL2_STAT5_SIGNALING
0.0040303	0	Faecalibacterium_prausnitzii_.ASV_6.	-0.00657233	Negative	0.0471256	4.21e-06	1.68625e-07	HALLMARK_IL6_JAK_STAT3_SIGNALING
0.00185567	0.01	Coprococcus_eutactus_.ASV_164.	-0.0040129	Negative	0.0140863	0.0308026	0.000300236	HALLMARK_IL6_JAK_STAT3_SIGNALING
0.00137895	0	Ruminococcus_gnavus_.ASV_48.	0.0033097	Positive	-0.00991865	0.0262469	0.000214284	HALLMARK_IL6_JAK_STAT3_SIGNALING
0.0012402	0.03	Coprococcus_comes_.ASV_54.	-0.0104809	Negative	0.0637105	2.36209e-06	2.785e-07	HALLMARK_IL6_JAK_STAT3_SIGNALING
0.00118964	0.03	Ruminococcus_faecis_.ASV_18.	-0.00340102	Negative	0.0238379	0.00250358	0.00128784	HALLMARK_IL6_JAK_STAT3_SIGNALING
0.00111373	0	Gemmiger_formicilis_.ASV_616.	0.00447878	Positive	-0.0170107	5.63864e-05	2.64423e-06	HALLMARK_IL6_JAK_STAT3_SIGNALING
0.00103103	0	Bulleidia_extructa_.ASV_1215.	0.00577545	Positive	-0.0131016	0.146844	0.0111787	HALLMARK_IL6_JAK_STAT3_SIGNALING
0.00084713	0.04	Terrisporobacter_petrolearius_.ASV_44.	-0.0035915	Negative	0.024383	2.06313e-08	2.62339e-09	HALLMARK_IL6_JAK_STAT3_SIGNALING
0.000815292	0.01	Prevotella_paludivivens_.ASV_335.	-0.00365261	Negative	0.0102599	0.356449	0.0704409	HALLMARK_IL6_JAK_STAT3_SIGNALING
0.000687199	0.01	Prevotella_copri_.ASV_46.	-0.00270114	Negative	0.0169578	0.0134958	0.00184434	HALLMARK_IL6_JAK_STAT3_SIGNALING
0.00055294	0.02	Clostridium_perfringens_.ASV_198.	-0.00367252	Negative	0.011989	0.0958978	0.00552923	HALLMARK_IL6_JAK_STAT3_SIGNALING
0.000474167	0.04	Oscillibacter_ruminantium_.ASV_39.	-0.00255641	Negative	0.0157723	1.41092e-06	1.41379e-07	HALLMARK_IL6_JAK_STAT3_SIGNALING
0.000442691	0.02	Intestinibacter_bartlettii_.ASV_37.	-0.00344652	Negative	0.0225731	8.01657e-06	1.06699e-06	HALLMARK_IL6_JAK_STAT3_SIGNALING
0.000372626	0.04	Prevotella_stercorea_.ASV_157.	-0.00212162	Negative	0.00564685	0.0807795	0.000185556	HALLMARK_IL6_JAK_STAT3_SIGNALING
0.000366096	0.04	Lactobacillus_ruminis_.ASV_32.	7.37135e-05	Positive	-0.00241893	0.117907	0.705428	HALLMARK_IL6_JAK_STAT3_SIGNALING
0.000328985	0.03	Fournierella_massiliensis_.ASV_446.	-0.00246429	Negative	0.00754975	0.0368824	0.000628007	HALLMARK_IL6_JAK_STAT3_SIGNALING
0.000281209	0.03	Herbinix_luporum_.ASV_471.	0.00125596	Positive	-0.00446006	6.62809e-06	1.03132e-08	HALLMARK_IL6_JAK_STAT3_SIGNALING
0.000207053	0.04	Ruminococcus_faecis_.ASV_168.	0.00147844	Positive	-0.00659141	0.00460493	0.000271336	HALLMARK_IL6_JAK_STAT3_SIGNALING
0.000195502	0.02	Clostridium_glycyrrhizinilyticum_.ASV_221.	-0.000890528	Negative	0.00319216	8.01049e-05	2.002e-06	HALLMARK_IL6_JAK_STAT3_SIGNALING
0.000162784	0.03	Ruminococcus_albus_.ASV_354.	0.00101364	Positive	-0.00141378	0.445577	0.00854182	HALLMARK_IL6_JAK_STAT3_SIGNALING
0.000148696	0.02	Spiroplasma_apis_.ASV_170.	-0.000930117	Negative	0.00359421	0.145723	0.0221332	HALLMARK_IL6_JAK_STAT3_SIGNALING
0.000117796	0.01	Paludicola_psychrotolerans_.ASV_993.	-0.00132342	Negative	0.00219073	0.444539	0.0678987	HALLMARK_IL6_JAK_STAT3_SIGNALING
5.44647e-05	0.04	Pontibacter_niistensis_.ASV_995.	-0.00049223	Negative	0.00120108	0.0190196	0.00137743	HALLMARK_IL6_JAK_STAT3_SIGNALING
2.8197e-05	0.03	Parabacteroides_distasonis_.ASV_180.	0.000141899	Positive	-0.000266837	0.360081	0.0134096	HALLMARK_IL6_JAK_STAT3_SIGNALING
0.00561855	0	Faecalibacterium_prausnitzii_.ASV_6.	-0.00831972	Negative	0.05764	4.702e-05	1.68454e-06	HALLMARK_INFLAMMATORY_RESPONSE
0.00134335	0.03	Faecalibacterium_prausnitzii_.ASV_10.	-0.00480088	Negative	0.0366878	1.14532e-07	2.84087e-08	HALLMARK_INFLAMMATORY_RESPONSE
0.00105123	0.03	Terrisporobacter_petrolearius_.ASV_44.	-0.00376958	Negative	0.0255427	1.31504e-07	1.83606e-08	HALLMARK_INFLAMMATORY_RESPONSE
0.000749602	0.02	Coprococcus_eutactus_.ASV_164.	-0.00305261	Negative	0.0119136	0.00685416	5.77757e-05	HALLMARK_INFLAMMATORY_RESPONSE
0.000640794	0.02	Sporobacter_termitidis_.ASV_149.	-0.00262396	Negative	0.0115163	1.85268e-05	9.79379e-08	HALLMARK_INFLAMMATORY_RESPONSE
0.000614247	0.01	Prevotella_copri_.ASV_46.	-0.00279077	Negative	0.0176896	0.0125983	0.00181054	HALLMARK_INFLAMMATORY_RESPONSE
0.000586098	0.02	Prevotella_paludivivens_.ASV_335.	-0.00312576	Negative	0.00873971	0.354519	0.0683998	HALLMARK_INFLAMMATORY_RESPONSE
0.000579254	0	Ruminococcus_gnavus_.ASV_48.	0.00210892	Positive	-0.00643246	0.0167558	0.000117417	HALLMARK_INFLAMMATORY_RESPONSE
0.000562866	0	Clostridium_glycyrrhizinilyticum_.ASV_221.	-0.00212956	Negative	0.00743719	0.0106427	0.000507655	HALLMARK_INFLAMMATORY_RESPONSE
0.000553344	0	Bulleidia_extructa_.ASV_1215.	0.00392955	Positive	-0.00875347	0.122597	0.00758241	HALLMARK_INFLAMMATORY_RESPONSE
0.00050218	0.02	Ruminococcus_callidus_.ASV_72.	-0.00241586	Negative	0.0142599	0.00836143	0.000952229	HALLMARK_INFLAMMATORY_RESPONSE
0.000392368	0.03	Ruminococcus_bromii_.ASV_23.	-0.000654168	Negative	0.00245831	0.0274882	6.50977e-05	HALLMARK_INFLAMMATORY_RESPONSE
0.000324969	0	Gemmiger_formicilis_.ASV_616.	0.00375561	Positive	-0.0136899	0.00027582	1.0917e-05	HALLMARK_INFLAMMATORY_RESPONSE
0.000185803	0.03	Clostridium_amygdalinum_.ASV_192.	-0.00204489	Negative	0.00527499	0.125007	0.0036239	HALLMARK_INFLAMMATORY_RESPONSE
0.000177328	0.04	Bacteroides_caccae_.ASV_94.	-0.000861932	Negative	0.00294762	0.00860099	9.65873e-05	HALLMARK_INFLAMMATORY_RESPONSE
0.000144107	0.02	Blautia_stercoris_.ASV_316.	-0.000747568	Negative	0.00256271	1.3142e-05	6.72702e-07	HALLMARK_INFLAMMATORY_RESPONSE
0.000107229	0	Paludicola_psychrotolerans_.ASV_993.	-0.00160227	Negative	0.00269127	0.522422	0.113103	HALLMARK_INFLAMMATORY_RESPONSE
0.000103805	0.04	Alloprevotella_rava_.ASV_324.	-0.000847407	Negative	0.00249201	0.137793	0.0109217	HALLMARK_INFLAMMATORY_RESPONSE
7.02338e-05	0.04	Agathobaculum_butyriciproducens_.ASV_292.	-0.000156027	Negative	0.000538311	0.00126825	0.00013777	HALLMARK_INFLAMMATORY_RESPONSE
6.65773e-05	0.03	Desulfotomaculum_guttoideum_.ASV_1202.	-0.000360316	Negative	0.000660973	0.221136	0.0120374	HALLMARK_INFLAMMATORY_RESPONSE
4.19307e-05	0.02	Romboutsia_timonensis_.ASV_392.	-6.23035e-05	Negative	0.000291209	0.114729	0.0505378	HALLMARK_INFLAMMATORY_RESPONSE
2.01522e-05	0.03	Pontibacter_niistensis_.ASV_995.	-0.000190169	Negative	0.00042705	0.0880783	0.00709727	HALLMARK_INFLAMMATORY_RESPONSE
0.0312781	0	Faecalibacterium_prausnitzii_.ASV_6.	-0.020756	Negative	0.143455	4.14091e-06	8.30232e-08	HALLMARK_INTERFERON_ALPHA_RESPONSE
0.0165239	0	Faecalibacterium_prausnitzii_.ASV_10.	-0.0198256	Negative	0.151666	8.98835e-07	2.57828e-07	HALLMARK_INTERFERON_ALPHA_RESPONSE
0.00409703	0.02	Terrisporobacter_petrolearius_.ASV_44.	-0.0121305	Negative	0.0807523	6.19984e-11	3.41805e-12	HALLMARK_INTERFERON_ALPHA_RESPONSE
0.00340621	0.03	Bifidobacterium_adolescentis_.ASV_7.	-0.0025645	Negative	0.00906669	0.144764	0.000975191	HALLMARK_INTERFERON_ALPHA_RESPONSE
0.00328703	0.01	Ruminococcus_bromii_.ASV_23.	-0.00214828	Negative	0.00891658	0.0141629	4.8771e-05	HALLMARK_INTERFERON_ALPHA_RESPONSE
0.00286908	0	Coprococcus_eutactus_.ASV_164.	-0.0022252	Negative	0.00696681	0.11808	0.00244369	HALLMARK_INTERFERON_ALPHA_RESPONSE
0.00267767	0.01	Fournierella_massiliensis_.ASV_446.	-0.00499122	Negative	0.0167062	0.000821504	3.23119e-06	HALLMARK_INTERFERON_ALPHA_RESPONSE
0.00167719	0.02	Ruminococcus_callidus_.ASV_72.	-0.00197244	Negative	0.0116513	0.00978248	0.0011886	HALLMARK_INTERFERON_ALPHA_RESPONSE
0.00160573	0.01	Bulleidia_extructa_.ASV_1215.	0.00887338	Positive	-0.0195214	0.190313	0.0160764	HALLMARK_INTERFERON_ALPHA_RESPONSE
0.00160044	0.02	Gracilibacter_thermotolerans_.ASV_366.	0.00447495	Positive	-0.0201687	0.0173548	0.00360672	HALLMARK_INTERFERON_ALPHA_RESPONSE
0.00156923	0.01	Sporobacter_termitidis_.ASV_149.	-0.0023157	Negative	0.0102835	0.0128499	0.000721269	HALLMARK_INTERFERON_ALPHA_RESPONSE
0.00130099	0.02	Blautia_obeum_.ASV_58.	-0.00452815	Negative	0.022258	0.000241089	3.59725e-06	HALLMARK_INTERFERON_ALPHA_RESPONSE
0.00110135	0.01	Clostridium_amygdalinum_.ASV_192.	-0.00269214	Negative	0.00704685	0.154188	0.00636994	HALLMARK_INTERFERON_ALPHA_RESPONSE
0.00108394	0.02	Agathobaculum_desmolans_.ASV_333.	-0.00285987	Negative	0.0105119	0.0083412	0.000363035	HALLMARK_INTERFERON_ALPHA_RESPONSE
0.00101031	0.03	Intestinibacter_bartlettii_.ASV_37.	-0.00305595	Negative	0.0196797	1.27893e-07	7.93637e-09	HALLMARK_INTERFERON_ALPHA_RESPONSE
0.00100337	0.03	Prevotella_stercorea_.ASV_135.	-0.00239012	Negative	0.00973183	0.0839773	0.0037841	HALLMARK_INTERFERON_ALPHA_RESPONSE
0.000887615	0.01	Oscillibacter_ruminantium_.ASV_90.	-0.00264815	Negative	0.0146529	0.000486022	8.69987e-05	HALLMARK_INTERFERON_ALPHA_RESPONSE
0.000857326	0.02	Ruminococcus_champanellensis_.ASV_47.	0.00294616	Positive	-0.013023	0.00317889	4.77829e-05	HALLMARK_INTERFERON_ALPHA_RESPONSE
0.000796353	0.03	Ruminococcus_gnavus_.ASV_48.	0.0017872	Positive	-0.00387518	0.276584	0.00584364	HALLMARK_INTERFERON_ALPHA_RESPONSE
0.000741034	0	Spiroplasma_culicicola_.ASV_146.	-0.00153033	Negative	0.00636621	0.00978873	0.000138269	HALLMARK_INTERFERON_ALPHA_RESPONSE
0.000660339	0.03	Bacteroides_vulgatus_.ASV_21.	-0.00169165	Negative	0.00745037	1.33804e-06	2.92484e-10	HALLMARK_INTERFERON_ALPHA_RESPONSE
0.000360919	0	Desulfotomaculum_guttoideum_.ASV_1202.	-0.00103336	Negative	0.00273191	0.000906538	4.13542e-05	HALLMARK_INTERFERON_ALPHA_RESPONSE
0.000325477	0.02	Blautia_obeum_.ASV_3261.	-0.00079342	Negative	0.00204186	0.0108408	0.00107137	HALLMARK_INTERFERON_ALPHA_RESPONSE
0.000308734	0.01	Clostridium_glycyrrhizinilyticum_.ASV_221.	-0.00062897	Negative	0.00216476	2.12151e-06	3.20051e-08	HALLMARK_INTERFERON_ALPHA_RESPONSE
0.000246752	0.01	Pontibacter_niistensis_.ASV_995.	-0.000613438	Negative	0.00192933	0.0214791	0.00408667	HALLMARK_INTERFERON_ALPHA_RESPONSE
0.000212134	0.03	Bacteroides_helcogenes_.ASV_775.	-0.000107718	Negative	0.000587648	0.401915	0.401398	HALLMARK_INTERFERON_ALPHA_RESPONSE
0.000198487	0.01	Eubacterium_xylanophilum_.ASV_611.	0.00174358	Positive	-0.00404849	0.290793	0.0400367	HALLMARK_INTERFERON_ALPHA_RESPONSE
0.000198268	0.02	Dehalobacter_restrictus_.ASV_1165.	-0.000506244	Negative	0.00106547	0.367047	0.0522458	HALLMARK_INTERFERON_ALPHA_RESPONSE
0.000161426	0.04	Ruminococcus_albus_.ASV_354.	0.000110797	Positive	7.8379e-05	0.941731	0.557324	HALLMARK_INTERFERON_ALPHA_RESPONSE
0.000143225	0.02	Bacteroides_vulgatus_.ASV_50.	0.00065928	Positive	-0.00256349	0.00831718	6.13286e-05	HALLMARK_INTERFERON_ALPHA_RESPONSE
0.000141277	0.01	Ruminococcus_callidus_.ASV_1134.	-0.000551032	Negative	0.00137757	0.0290582	0.00166473	HALLMARK_INTERFERON_ALPHA_RESPONSE
0.000135788	0.04	Lutispora_thermophila_.ASV_903.	0.000753669	Positive	-0.00200019	0.275056	0.0718151	HALLMARK_INTERFERON_ALPHA_RESPONSE
7.05015e-05	0.04	Marvinbryantia_formatexigens_.ASV_673.	0.000254904	Positive	-0.00044825	0.492345	0.0732262	HALLMARK_INTERFERON_ALPHA_RESPONSE
0.0214581	0	Faecalibacterium_prausnitzii_.ASV_6.	-0.0163324	Negative	0.113484	1.27792e-05	3.57765e-07	HALLMARK_INTERFERON_GAMMA_RESPONSE
0.00812182	0	Faecalibacterium_prausnitzii_.ASV_10.	-0.013019	Negative	0.0995663	6.99726e-07	1.96476e-07	HALLMARK_INTERFERON_GAMMA_RESPONSE
0.00493835	0.01	Terrisporobacter_petrolearius_.ASV_44.	-0.00995274	Negative	0.0674263	3.93852e-09	4.28152e-10	HALLMARK_INTERFERON_GAMMA_RESPONSE
0.00157024	0.02	Coprococcus_eutactus_.ASV_164.	-0.0016873	Negative	0.0055755	0.0392241	0.000280482	HALLMARK_INTERFERON_GAMMA_RESPONSE
0.00149237	0.02	Intestinibacter_bartlettii_.ASV_37.	-0.00451169	Negative	0.0292222	4.03311e-06	4.0817e-07	HALLMARK_INTERFERON_GAMMA_RESPONSE
0.00129982	0.03	Fournierella_massiliensis_.ASV_446.	-0.00380571	Negative	0.0127451	0.000873369	3.54342e-06	HALLMARK_INTERFERON_GAMMA_RESPONSE
0.00124605	0.04	Bifidobacterium_adolescentis_.ASV_7.	-0.00197226	Negative	0.00724583	0.117136	0.000684752	HALLMARK_INTERFERON_GAMMA_RESPONSE
0.0011615	0.01	Ruminococcus_callidus_.ASV_72.	-0.00158329	Negative	0.0094182	0.0109842	0.00147829	HALLMARK_INTERFERON_GAMMA_RESPONSE
0.00107504	0	Ruminococcus_gnavus_.ASV_48.	0.0031665	Positive	-0.00854795	0.0712113	0.000653866	HALLMARK_INTERFERON_GAMMA_RESPONSE
0.000971671	0.01	Bulleidia_extructa_.ASV_1215.	0.00775344	Positive	-0.0171433	0.199777	0.0180102	HALLMARK_INTERFERON_GAMMA_RESPONSE
0.00085607	0.01	Ruminococcus_bromii_.ASV_23.	-0.00106312	Negative	0.00432335	0.0211578	8.60583e-05	HALLMARK_INTERFERON_GAMMA_RESPONSE
0.000801617	0.04	Clostridium_disporicum_.ASV_29.	-0.00381584	Negative	0.0244967	5.73518e-05	6.50761e-06	HALLMARK_INTERFERON_GAMMA_RESPONSE
0.000783182	0.01	Clostridium_amygdalinum_.ASV_192.	-0.00294339	Negative	0.00734707	0.18888	0.00804359	HALLMARK_INTERFERON_GAMMA_RESPONSE
0.000780247	0.02	Sporobacter_termitidis_.ASV_149.	-0.00119146	Negative	0.00505716	0.00796278	0.000226167	HALLMARK_INTERFERON_GAMMA_RESPONSE
0.000573736	0.04	Gracilibacter_thermotolerans_.ASV_366.	0.00418936	Positive	-0.0191003	0.0214864	0.00523809	HALLMARK_INTERFERON_GAMMA_RESPONSE
0.000572675	0.01	Agathobaculum_desmolans_.ASV_333.	-0.00269475	Negative	0.0098356	0.0618943	0.00701353	HALLMARK_INTERFERON_GAMMA_RESPONSE
0.000531021	0.03	Prevotella_stercorea_.ASV_135.	-0.00180658	Negative	0.00728862	0.0812712	0.00332341	HALLMARK_INTERFERON_GAMMA_RESPONSE
0.000385956	0.04	Bacteroides_vulgatus_.ASV_21.	-0.0012808	Negative	0.00532376	8.33119e-05	2.43614e-08	HALLMARK_INTERFERON_GAMMA_RESPONSE
0.000366779	0.02	Spiroplasma_culicicola_.ASV_146.	-0.00165197	Negative	0.0068361	0.0212872	0.000459464	HALLMARK_INTERFERON_GAMMA_RESPONSE
0.000270165	0.02	Clostridium_glycyrrhizinilyticum_.ASV_221.	-0.00067762	Negative	0.00224161	7.98633e-05	1.07942e-06	HALLMARK_INTERFERON_GAMMA_RESPONSE
0.000249051	0.03	Ruminococcus_albus_.ASV_354.	0.000548559	Positive	-0.00160799	0.0168557	0.000228546	HALLMARK_INTERFERON_GAMMA_RESPONSE
0.000201207	0.04	Treponema_succinifaciens_.ASV_36.	-0.000865496	Negative	0.00366701	0.0253675	0.00049631	HALLMARK_INTERFERON_GAMMA_RESPONSE
0.000135896	0	Desulfotomaculum_guttoideum_.ASV_1202.	-0.000758472	Negative	0.00179668	0.00980112	0.0003431	HALLMARK_INTERFERON_GAMMA_RESPONSE
0.000119747	0.03	Pontibacter_niistensis_.ASV_995.	-0.000537437	Negative	0.00168635	0.016982	0.00311038	HALLMARK_INTERFERON_GAMMA_RESPONSE
0.00010123	0.01	Eubacterium_xylanophilum_.ASV_611.	0.00150002	Positive	-0.0034934	0.294234	0.0414994	HALLMARK_INTERFERON_GAMMA_RESPONSE
9.44619e-05	0.03	Kineothrix_alysoides_.ASV_348.	-0.000695682	Negative	0.00124065	0.270148	0.0106803	HALLMARK_INTERFERON_GAMMA_RESPONSE
5.09551e-05	0.04	Agathobaculum_butyriciproducens_.ASV_292.	-0.000263747	Negative	0.000878757	0.000714975	6.36406e-05	HALLMARK_INTERFERON_GAMMA_RESPONSE
0.000265584	0.01	Sporobacter_termitidis_.ASV_149.	-0.00401054	Negative	0.0203895	0.0344477	0.00851304	HALLMARK_KRAS_SIGNALING_DN
0.00013551	0	Sporobacter_termitidis_.ASV_686.	-0.00184847	Negative	0.00320069	0.660132	0.225908	HALLMARK_KRAS_SIGNALING_DN
0.000100007	0.02	Gracilibacter_thermotolerans_.ASV_366.	-0.00179785	Negative	0.00766004	0.00960418	0.000991554	HALLMARK_KRAS_SIGNALING_DN
9.80172e-05	0.01	Alloprevotella_rava_.ASV_324.	-0.00241799	Negative	0.00679544	0.196476	0.0182661	HALLMARK_KRAS_SIGNALING_DN
7.86467e-05	0.01	Haemophilus_parainfluenzae_.ASV_182.	0.00162277	Positive	-0.00541796	0.207871	0.0330091	HALLMARK_KRAS_SIGNALING_DN
7.742e-05	0.03	Sporobacter_termitidis_.ASV_75.	-0.000979652	Negative	0.00534424	0.0530843	0.0249806	HALLMARK_KRAS_SIGNALING_DN
7.70076e-05	0.02	Olivibacter_sitiensis_.ASV_388.	-0.00156594	Negative	0.00584492	0.130978	0.0224576	HALLMARK_KRAS_SIGNALING_DN
7.289e-05	0	Colidextribacter_massiliensis_.ASV_585.	-0.00154372	Negative	0.00425348	0.236997	0.0318161	HALLMARK_KRAS_SIGNALING_DN
6.81831e-05	0.02	Oscillibacter_valericigenes_.ASV_31.	-0.000938018	Negative	0.00644594	0.027772	0.01428	HALLMARK_KRAS_SIGNALING_DN
2.03677e-05	0.03	Sporobacter_termitidis_.ASV_390.	-0.000528372	Negative	0.00186992	0.00711576	0.000296161	HALLMARK_KRAS_SIGNALING_DN
1.41182e-05	0.03	Barnesiella_intestinihominis_.ASV_314.	-0.000420596	Negative	0.00124456	0.0095474	0.000199281	HALLMARK_KRAS_SIGNALING_DN
1.38222e-05	0.02	Roseburia_faecis_.ASV_1399.	-0.000595893	Negative	0.00143708	0.0394848	0.00170666	HALLMARK_KRAS_SIGNALING_DN
1.10693e-05	0.02	Roseburia_intestinalis_.ASV_2405.	-0.000407157	Negative	0.000664236	0.0329646	0.00045313	HALLMARK_KRAS_SIGNALING_DN
8.46162e-06	0.03	Alistipes_indistinctus_.ASV_697.	-0.000205254	Negative	0.00060779	0.117518	0.0236246	HALLMARK_KRAS_SIGNALING_DN
8.05325e-06	0.04	Kineothrix_alysoides_.ASV_449.	-0.000208623	Negative	0.000565622	0.262487	0.0301423	HALLMARK_KRAS_SIGNALING_DN
0.00155471	0	Prevotella_paludivivens_.ASV_335.	-0.00782124	Negative	0.021811	0.378205	0.0802975	HALLMARK_KRAS_SIGNALING_UP
0.00101643	0.01	Spiroplasma_culicicola_.ASV_146.	-0.00443864	Negative	0.0186783	0.0195171	0.000456402	HALLMARK_KRAS_SIGNALING_UP
0.000380056	0.01	Coprococcus_eutactus_.ASV_164.	-0.00207711	Negative	0.00856398	0.00665235	9.78344e-05	HALLMARK_KRAS_SIGNALING_UP
0.0003318	0.02	Haemophilus_parainfluenzae_.ASV_182.	0.00171686	Positive	-0.00444329	0.023127	8.41148e-05	HALLMARK_KRAS_SIGNALING_UP
0.000250538	0.01	Blautia_faecis_.ASV_124.	0.00173968	Positive	-0.00670105	0.0278527	0.000776262	HALLMARK_KRAS_SIGNALING_UP
0.000250405	0.03	Oscillibacter_ruminantium_.ASV_408.	-0.00193538	Negative	0.00742189	0.328413	0.139276	HALLMARK_KRAS_SIGNALING_UP
0.000236015	0.01	Blautia_faecis_.ASV_2648.	-0.00431327	Negative	0.0127465	0.17596	0.0307701	HALLMARK_KRAS_SIGNALING_UP
0.000211066	0.03	Hungatella_hathewayi_.ASV_87.	-0.00164725	Negative	0.00837519	0.00837302	0.00103647	HALLMARK_KRAS_SIGNALING_UP
0.000204574	0	Paludicola_psychrotolerans_.ASV_993.	-0.00280575	Negative	0.0044323	0.639943	0.195537	HALLMARK_KRAS_SIGNALING_UP
0.000192767	0	Ruminococcus_faecis_.ASV_18.	-0.00213364	Negative	0.0147672	1.36522e-06	2.91263e-07	HALLMARK_KRAS_SIGNALING_UP
0.000147268	0.04	Clostridium_glycyrrhizinilyticum_.ASV_221.	-0.00112296	Negative	0.00338788	0.0660223	0.00313935	HALLMARK_KRAS_SIGNALING_UP
0.000113324	0.01	Bacteroides_caccae_.ASV_94.	-0.000720738	Negative	0.00277321	0.019146	0.000725193	HALLMARK_KRAS_SIGNALING_UP
0.000109836	0.01	Oscillibacter_ruminantium_.ASV_898.	-0.00106488	Negative	0.00357479	0.000616227	3.09761e-05	HALLMARK_KRAS_SIGNALING_UP
0.000103519	0	Kineothrix_alysoides_.ASV_348.	-0.00139044	Negative	0.0027158	0.185759	0.00634391	HALLMARK_KRAS_SIGNALING_UP
7.1317e-05	0.04	Spiroplasma_apis_.ASV_170.	-0.000847815	Negative	0.0032833	0.154267	0.0247697	HALLMARK_KRAS_SIGNALING_UP
5.28781e-05	0.03	Clostridium_amygdalinum_.ASV_579.	-3.46473e-05	Negative	0.000162359	0.122316	0.0856769	HALLMARK_KRAS_SIGNALING_UP
5.26428e-05	0.02	Blautia_stercoris_.ASV_316.	-0.00066609	Negative	0.00224953	2.91234e-06	1.33245e-07	HALLMARK_KRAS_SIGNALING_UP
3.08922e-05	0.02	Ruminococcus_flavefaciens_.ASV_220.	-0.000515022	Negative	0.00120953	0.212065	0.0141747	HALLMARK_KRAS_SIGNALING_UP
2.11481e-05	0.04	Prevotella_multisaccharivorax_.ASV_1707.	-0.000343173	Negative	0.000762844	0.265062	0.0223827	HALLMARK_KRAS_SIGNALING_UP
1.22009e-05	0.04	Lutispora_thermophila_.ASV_625.	6.78059e-05	Positive	-0.000230158	0.00187467	0.000146707	HALLMARK_KRAS_SIGNALING_UP
1.1806e-05	0.04	Hungatella_hathewayi_.ASV_269.	-0.000111921	Negative	0.00022551	0.441952	0.0511857	HALLMARK_KRAS_SIGNALING_UP
9.15632e-06	0.03	Alkalibacterium_psychrotolerans_.ASV_1012.	-7.40709e-05	Negative	0.000239983	0.0134642	0.00308185	HALLMARK_KRAS_SIGNALING_UP
0.0025253	0	Haemophilus_parainfluenzae_.ASV_182.	0.00900918	Positive	-0.019139	0.147102	0.00108438	HALLMARK_MITOTIC_SPINDLE
0.0020063	0	Oscillibacter_ruminantium_.ASV_85.	-0.00314429	Negative	0.0153325	6.3494e-06	2.5413e-08	HALLMARK_MITOTIC_SPINDLE
0.00166093	0	Coprococcus_eutactus_.ASV_164.	-0.00214067	Negative	0.00734454	0.0117218	3.66685e-05	HALLMARK_MITOTIC_SPINDLE
0.00123394	0	Prevotella_paludivivens_.ASV_335.	-0.00557803	Negative	0.0155893	0.331315	0.0573446	HALLMARK_MITOTIC_SPINDLE
0.00115786	0	Treponema_succinifaciens_.ASV_36.	-0.00284947	Negative	0.0107003	0.079373	0.00168149	HALLMARK_MITOTIC_SPINDLE
0.00111851	0.01	Prevotella_copri_.ASV_2.	-0.00226378	Negative	0.0181688	9.96038e-07	7.80804e-09	HALLMARK_MITOTIC_SPINDLE
0.000795235	0	Oscillibacter_ruminantium_.ASV_90.	-0.00329944	Negative	0.0169303	0.000152968	7.78562e-06	HALLMARK_MITOTIC_SPINDLE
0.000773772	0.03	Blautia_faecis_.ASV_124.	0.00184719	Positive	-0.0065887	0.00174727	3.42315e-06	HALLMARK_MITOTIC_SPINDLE
0.000664612	0	Erysipelatoclostridium_ramosum_.ASV_71.	0.00187619	Positive	-0.00642662	0.0181001	0.000604701	HALLMARK_MITOTIC_SPINDLE
0.000513982	0	Sporobacter_termitidis_.ASV_239.	-0.00156921	Negative	0.00476164	0.0093901	8.55775e-05	HALLMARK_MITOTIC_SPINDLE
0.000345377	0.03	Ethanoligenens_harbinense_.ASV_52.	-0.00186813	Negative	0.00860139	0.00012676	8.00542e-07	HALLMARK_MITOTIC_SPINDLE
0.000336795	0	Eubacterium_hallii_.ASV_179.	0.00104091	Positive	-0.00237353	0.070451	0.00179747	HALLMARK_MITOTIC_SPINDLE
0.000275876	0.04	Colidextribacter_massiliensis_.ASV_478.	-0.00205581	Negative	0.00791488	0.0347697	0.0053178	HALLMARK_MITOTIC_SPINDLE
0.000263098	0.01	Eubacterium_hallii_.ASV_330.	0.00064021	Positive	-0.00231581	0.0435821	0.00439209	HALLMARK_MITOTIC_SPINDLE
0.000196526	0.02	Blautia_faecis_.ASV_2428.	0.00130125	Positive	-0.00279704	0.0113551	0.000574634	HALLMARK_MITOTIC_SPINDLE
0.00017969	0.01	Saccharofermentans_acetigenes_.ASV_38.	-0.000440496	Negative	0.00136043	0.13655	0.00194441	HALLMARK_MITOTIC_SPINDLE
0.00016126	0.04	Hungatella_effluvii_.ASV_349.	-0.000627602	Negative	0.00216065	0.000489275	7.21789e-06	HALLMARK_MITOTIC_SPINDLE
0.00015961	0.02	Intestinimonas_butyriciproducens_.ASV_165.	0.00132325	Positive	-0.00536357	0.1566	0.0415331	HALLMARK_MITOTIC_SPINDLE
0.000136509	0.01	Gemmiger_formicilis_.ASV_616.	0.000920441	Positive	-0.00340457	1.20853e-06	4.50773e-08	HALLMARK_MITOTIC_SPINDLE
0.000110019	0.03	Oscillibacter_ruminantium_.ASV_840.	0.000345154	Positive	-0.00118666	0.00113011	6.4356e-05	HALLMARK_MITOTIC_SPINDLE
0.000102507	0.03	Ruminococcus_albus_.ASV_133.	-0.000470436	Negative	0.00181424	0.0349204	0.00156325	HALLMARK_MITOTIC_SPINDLE
9.41244e-05	0.04	Bacteroides_vulgatus_.ASV_42.	-0.000629887	Negative	0.00305682	0.00534192	0.000253999	HALLMARK_MITOTIC_SPINDLE
8.43665e-05	0.01	Bacteroides_ovatus_.ASV_213.	0.000367869	Positive	-0.00119685	0.130294	0.00742593	HALLMARK_MITOTIC_SPINDLE
8.089e-05	0.04	Ruminococcus_albus_.ASV_183.	-0.00034148	Negative	0.00132936	0.000833368	1.10685e-05	HALLMARK_MITOTIC_SPINDLE
7.31767e-05	0.03	Spiroplasma_apis_.ASV_170.	-0.00056824	Negative	0.0022429	0.163753	0.0298776	HALLMARK_MITOTIC_SPINDLE
7.22297e-05	0.02	Sporobacter_termitidis_.ASV_1655.	-0.000437385	Negative	0.00107622	0.0682079	0.00335202	HALLMARK_MITOTIC_SPINDLE
4.89362e-05	0.02	Bacteroides_xylanisolvens_.ASV_51.	0.000203774	Positive	-0.000335628	0.539533	0.0173491	HALLMARK_MITOTIC_SPINDLE
4.15452e-05	0.04	Kineothrix_alysoides_.ASV_771.	-0.000278171	Negative	0.000567988	0.270163	0.0184462	HALLMARK_MITOTIC_SPINDLE
3.85613e-05	0.03	Flintibacter_butyricus_.ASV_1108.	0.000249456	Positive	-0.000770214	0.00288528	0.000492724	HALLMARK_MITOTIC_SPINDLE
3.51771e-05	0.03	Clostridium_amygdalinum_.ASV_579.	-0.00108041	Negative	0.0031919	0.116475	0.0110867	HALLMARK_MITOTIC_SPINDLE
3.32606e-05	0.03	Coprococcus_catus_.ASV_767.	0.000393836	Positive	-0.00109905	0.00538694	0.000540179	HALLMARK_MITOTIC_SPINDLE
3.23588e-05	0.03	Clostridium_bolteae_.ASV_4004.	0.00068758	Positive	-0.00126858	0.0010574	5.64656e-05	HALLMARK_MITOTIC_SPINDLE
2.7558e-05	0.04	Prevotella_multisaccharivorax_.ASV_1707.	-0.000225515	Negative	0.000654175	0.0479659	0.00380444	HALLMARK_MITOTIC_SPINDLE
2.21279e-05	0.01	Blautia_obeum_.ASV_4188.	0.000159816	Positive	-0.000351196	0.0510957	0.00967224	HALLMARK_MITOTIC_SPINDLE
1.46744e-05	0.04	Desulfovibrio_desulfuricans_.ASV_774.	-2.92136e-05	Negative	0.000119084	0.00451666	0.000727478	HALLMARK_MITOTIC_SPINDLE
0.00811204	0	Hungatella_effluvii_.ASV_150.	-0.0212573	Negative	0.105035	0.00449554	0.000705635	HALLMARK_MTORC1_SIGNALING
0.00214314	0	Prevotella_stercorea_.ASV_157.	-0.00359941	Negative	0.0102309	0.122899	0.00114637	HALLMARK_MTORC1_SIGNALING
0.00144947	0	Bacteroides_ovatus_.ASV_213.	0.00504756	Positive	-0.0188025	0.289159	0.0728355	HALLMARK_MTORC1_SIGNALING
0.00135364	0.03	Fusicatenibacter_saccharivorans_.ASV_55.	0.00461607	Positive	-0.0266872	0.00064717	0.000120364	HALLMARK_MTORC1_SIGNALING
0.000938708	0.01	Gemmiger_formicilis_.ASV_17.	0.00408593	Positive	-0.0276511	3.95187e-06	8.16271e-07	HALLMARK_MTORC1_SIGNALING
0.000847129	0.04	Ruminococcus_faecis_.ASV_18.	-0.00449123	Negative	0.0313412	1.71049e-07	3.69763e-08	HALLMARK_MTORC1_SIGNALING
0.000798515	0.02	Gemmiger_formicilis_.ASV_616.	0.00239275	Positive	-0.0093987	0.00174909	0.000123237	HALLMARK_MTORC1_SIGNALING
0.000689462	0	Prevotella_paludivivens_.ASV_335.	-0.00298385	Negative	0.00826681	0.391144	0.085993	HALLMARK_MTORC1_SIGNALING
0.000672695	0.04	Faecalibacterium_prausnitzii_.ASV_6.	-0.00332507	Negative	0.0241416	3.56075e-06	1.74778e-07	HALLMARK_MTORC1_SIGNALING
0.00063092	0.04	Herbinix_luporum_.ASV_471.	0.001998	Positive	-0.00749755	0.000111094	6.42202e-07	HALLMARK_MTORC1_SIGNALING
0.000616733	0.01	Clostridium_hylemonae_.ASV_285.	0.00408258	Positive	-0.0164636	0.123737	0.0373427	HALLMARK_MTORC1_SIGNALING
0.000607413	0.02	Hungatella_hathewayi_.ASV_87.	-0.00205655	Negative	0.0103983	0.0140832	0.00201841	HALLMARK_MTORC1_SIGNALING
0.000549262	0.02	Prevotella_copri_.ASV_12.	-0.00318367	Negative	0.0255878	4.23859e-09	7.89851e-11	HALLMARK_MTORC1_SIGNALING
0.000422076	0.01	Spiroplasma_apis_.ASV_170.	-0.00193864	Negative	0.00755853	0.158919	0.0268983	HALLMARK_MTORC1_SIGNALING
0.000386106	0.02	Eubacterium_rectale_.ASV_8.	-0.000980827	Negative	0.00596575	0.00128089	2.51436e-05	HALLMARK_MTORC1_SIGNALING
0.000379503	0	Dehalobacter_restrictus_.ASV_475.	0.00138608	Positive	-0.0031052	0.0819698	0.00139345	HALLMARK_MTORC1_SIGNALING
0.000365905	0.04	Colidextribacter_massiliensis_.ASV_478.	-0.00411077	Negative	0.0159141	0.0254743	0.00347615	HALLMARK_MTORC1_SIGNALING
0.000292539	0	Ruminiclostridium_sufflavum_.ASV_450.	-0.000856648	Negative	0.00239372	0.193456	0.0187665	HALLMARK_MTORC1_SIGNALING
0.000277037	0.01	Oscillibacter_ruminantium_.ASV_840.	0.00132045	Positive	-0.00358792	0.301048	0.0643321	HALLMARK_MTORC1_SIGNALING
0.00026441	0	Lachnospira_pectinoschiza_.ASV_382.	0.0023627	Positive	-0.00526033	0.23957	0.0233088	HALLMARK_MTORC1_SIGNALING
0.000207473	0	Prevotella_multisaccharivorax_.ASV_1707.	-0.00075508	Negative	0.00265174	0.0560841	0.00920717	HALLMARK_MTORC1_SIGNALING
0.000178425	0.02	Treponema_succinifaciens_.ASV_36.	-0.00174074	Negative	0.00827253	0.0378529	0.00201627	HALLMARK_MTORC1_SIGNALING
0.000141671	0.04	Fournierella_massiliensis_.ASV_446.	-0.00122585	Negative	0.00470902	0.0206986	0.00150159	HALLMARK_MTORC1_SIGNALING
0.000117562	0.01	Kineothrix_alysoides_.ASV_348.	-0.000987962	Negative	0.00296348	0.00462771	0.000226885	HALLMARK_MTORC1_SIGNALING
0.000109381	0.03	Longibaculum_muris_.ASV_569.	-0.000348139	Negative	0.00105604	0.0772186	0.00487922	HALLMARK_MTORC1_SIGNALING
0.000106594	0.02	Colidextribacter_massiliensis_.ASV_846.	-0.000701435	Negative	0.00226839	0.0170405	0.00138987	HALLMARK_MTORC1_SIGNALING
0.000106274	0.03	Sporobacter_termitidis_.ASV_370.	0.000700457	Positive	-0.00173917	0.156536	0.0111082	HALLMARK_MTORC1_SIGNALING
8.25836e-05	0.03	Sporobacter_termitidis_.ASV_3775.	-0.000898734	Negative	0.00204188	0.0433636	0.00286916	HALLMARK_MTORC1_SIGNALING
7.61591e-05	0.04	Desulfomicrobium_hypogeium_.ASV_1778.	-0.000400518	Negative	0.000846935	0.0965639	0.00252985	HALLMARK_MTORC1_SIGNALING
6.7615e-05	0.01	Intestinibacillus_massiliensis_.ASV_719.	0.000389456	Positive	-0.00130101	0.0092939	0.00109289	HALLMARK_MTORC1_SIGNALING
4.23038e-05	0.04	Kineothrix_alysoides_.ASV_449.	0.000480828	Positive	-0.00141588	0.179007	0.0181562	HALLMARK_MTORC1_SIGNALING
1.49205e-05	0.04	Fusicatenibacter_saccharivorans_.ASV_2944.	8.35776e-05	Positive	-0.000195505	0.044502	0.0057025	HALLMARK_MTORC1_SIGNALING
0.00487394	0	Gemmiger_formicilis_.ASV_17.	0.00942014	Positive	-0.0635373	5.33059e-06	1.06794e-06	HALLMARK_MYC_TARGETS_V1
0.0017444	0	Kineothrix_alysoides_.ASV_449.	0.00469792	Positive	-0.0116221	0.171177	0.00702724	HALLMARK_MYC_TARGETS_V1
0.00154478	0	Oscillibacter_ruminantium_.ASV_840.	0.0064615	Positive	-0.0166964	0.232039	0.0298231	HALLMARK_MYC_TARGETS_V1
0.00142827	0	Clostridium_ventriculi_.ASV_177.	0.00282348	Positive	-0.00966951	0.0596725	0.00165404	HALLMARK_MYC_TARGETS_V1
0.00139259	0	Gracilibacter_thermotolerans_.ASV_338.	0.00401712	Positive	-0.0155806	0.0600082	0.00922161	HALLMARK_MYC_TARGETS_V1
0.00135065	0	Sporobacter_termitidis_.ASV_370.	0.00374174	Positive	-0.0119498	0.00160482	7.98686e-05	HALLMARK_MYC_TARGETS_V1
0.00130739	0.01	Bifidobacterium_longum_.ASV_11.	0.00547457	Positive	-0.0290473	0.00899943	0.000688116	HALLMARK_MYC_TARGETS_V1
0.0010567	0.01	Prevotella_stercorea_.ASV_202.	-0.00278728	Negative	0.00792936	0.242043	0.0160229	HALLMARK_MYC_TARGETS_V1
0.000918255	0	Dehalobacter_restrictus_.ASV_475.	0.00323295	Positive	-0.00747493	0.0625852	0.00100872	HALLMARK_MYC_TARGETS_V1
0.000781419	0.04	Ruminococcus_callidus_.ASV_72.	0.00518083	Positive	-0.0305912	0.00740704	0.000809567	HALLMARK_MYC_TARGETS_V1
0.00077677	0.02	Eubacterium_rectale_.ASV_8.	-0.00189019	Negative	0.0123724	4.0198e-05	6.90042e-07	HALLMARK_MYC_TARGETS_V1
0.000767081	0	Propionispira_arcuata_.ASV_217.	0.00149635	Positive	-0.00411879	0.021557	0.000105793	HALLMARK_MYC_TARGETS_V1
0.000617457	0.02	Ruminococcus_bromii_.ASV_23.	0.00310463	Positive	-0.0140673	0.00272497	7.66046e-06	HALLMARK_MYC_TARGETS_V1
0.00045294	0	Bacteroides_ovatus_.ASV_213.	0.00177001	Positive	-0.00660795	0.278891	0.0680264	HALLMARK_MYC_TARGETS_V1
0.00031069	0.04	Dehalobacter_restrictus_.ASV_78.	0.00232913	Positive	-0.0108079	0.00884924	0.000434045	HALLMARK_MYC_TARGETS_V1
0.000258627	0	Longibaculum_muris_.ASV_569.	-0.00109405	Negative	0.00307705	0.120571	0.00734033	HALLMARK_MYC_TARGETS_V1
0.000210198	0.04	Haemophilus_parainfluenzae_.ASV_633.	0.000902676	Positive	-0.00314974	0.036701	0.00510571	HALLMARK_MYC_TARGETS_V1
0.000188868	0.03	Blautia_faecis_.ASV_387.	0.00224345	Positive	-0.00717741	0.130968	0.0160935	HALLMARK_MYC_TARGETS_V1
0.000144315	0.03	Sphingobacterium_wenxiniae_.ASV_874.	0.00110284	Positive	-0.00418502	0.0189485	0.00296115	HALLMARK_MYC_TARGETS_V1
0.000132286	0.03	Eubacterium_coprostanoligenes_.ASV_123.	-0.00171874	Negative	0.00772193	0.103745	0.0185045	HALLMARK_MYC_TARGETS_V1
0.000105409	0	Lachnospira_pectinoschiza_.ASV_382.	0.0010619	Positive	-0.00237704	0.198241	0.0161289	HALLMARK_MYC_TARGETS_V1
4.41317e-05	0.03	Peptococcus_niger_.ASV_300.	-0.000157281	Negative	0.000421039	0.144904	0.0153634	HALLMARK_MYC_TARGETS_V1
4.38749e-05	0.04	Colidextribacter_massiliensis_.ASV_846.	-0.000141018	Negative	0.000450197	0.0041719	0.000239018	HALLMARK_MYC_TARGETS_V1
0.00611265	0	Clostridium_disporicum_.ASV_24.	0.0130157	Positive	-0.094125	1.87116e-05	3.2756e-06	HALLMARK_MYC_TARGETS_V2
0.00483277	0	Massiliprevotella_massiliensis_.ASV_100.	-0.0152682	Negative	0.0791634	0.00154159	9.67769e-05	HALLMARK_MYC_TARGETS_V2
0.00293219	0	Bifidobacterium_longum_.ASV_11.	0.00767636	Positive	-0.0406966	0.0135918	0.0012326	HALLMARK_MYC_TARGETS_V2
0.00244022	0.01	Coprococcus_eutactus_.ASV_117.	0.00514404	Positive	-0.0202259	0.00279646	3.42517e-05	HALLMARK_MYC_TARGETS_V2
0.00120157	0.03	Coprococcus_comes_.ASV_54.	0.00631732	Positive	-0.0367716	2.74388e-05	2.15869e-06	HALLMARK_MYC_TARGETS_V2
0.000843047	0.03	Catenibacterium_mitsuokai_.ASV_4.	0.00161964	Positive	-0.0112053	1.58565e-05	9.2274e-08	HALLMARK_MYC_TARGETS_V2
0.000836747	0.02	Ethanoligenens_harbinense_.ASV_52.	0.00438722	Positive	-0.0180594	0.00589259	5.12851e-05	HALLMARK_MYC_TARGETS_V2
0.000739736	0.02	Sporobacter_termitidis_.ASV_1655.	0.00359907	Positive	-0.00799152	0.25332	0.0270718	HALLMARK_MYC_TARGETS_V2
0.000649402	0.01	Propionispira_arcuata_.ASV_217.	0.00360427	Positive	-0.0129103	0.00326948	4.85021e-05	HALLMARK_MYC_TARGETS_V2
0.000505858	0.03	Bulleidia_extructa_.ASV_267.	-0.00400397	Negative	0.016622	0.0173419	0.00163849	HALLMARK_MYC_TARGETS_V2
0.000450667	0.03	Mesoplasma_corruscae_.ASV_385.	-0.00238178	Negative	0.00861116	0.083201	0.00703506	HALLMARK_MYC_TARGETS_V2
0.000384384	0.03	Eubacterium_coprostanoligenes_.ASV_123.	-0.00180391	Negative	0.00853273	0.114129	0.0275925	HALLMARK_MYC_TARGETS_V2
0.000340231	0.01	Megasphaera_elsdenii_.ASV_83.	0.00347265	Positive	-0.0146398	0.00802287	0.000120551	HALLMARK_MYC_TARGETS_V2
0.000338548	0	Eubacterium_hallii_.ASV_303.	-0.00166086	Negative	0.00540276	0.00378028	0.000448412	HALLMARK_MYC_TARGETS_V2
0.000264995	0.02	Clostridium_ventriculi_.ASV_177.	0.00169332	Positive	-0.00559083	0.0243242	0.000272688	HALLMARK_MYC_TARGETS_V2
0.000121057	0.03	Eubacterium_rectale_.ASV_758.	-0.000290576	Negative	0.000637637	0.144488	0.00765318	HALLMARK_MYC_TARGETS_V2
9.02284e-05	0.03	Anaerocolumna_jejuensis_.ASV_160.	0.000396077	Positive	-0.00125875	0.0844916	0.00804348	HALLMARK_MYC_TARGETS_V2
8.90897e-05	0.02	Eubacterium_eligens_.ASV_603.	0.000480857	Positive	-0.000896398	0.0705116	0.00184577	HALLMARK_MYC_TARGETS_V2
0.00174686	0	Hungatella_hathewayi_.ASV_265.	0.00740759	Positive	-0.0296256	0.0157233	0.000912204	HALLMARK_MYOGENESIS
0.00143112	0	Clostridium_glycyrrhizinilyticum_.ASV_221.	-0.00498234	Negative	0.0132637	0.0177187	0.000168959	HALLMARK_MYOGENESIS
0.000720664	0.01	Faecalibacterium_prausnitzii_.ASV_864.	0.00495176	Positive	-0.00967899	0.0125759	8.64191e-05	HALLMARK_MYOGENESIS
0.000718449	0	Eubacterium_hallii_.ASV_423.	-0.00550289	Negative	0.0166399	3.09163e-05	3.93199e-08	HALLMARK_MYOGENESIS
0.0006714	0.01	Herbinix_luporum_.ASV_471.	0.00230782	Positive	-0.00912102	1.81101e-08	6.5419e-11	HALLMARK_MYOGENESIS
0.000609847	0.01	Prevotella_stercorea_.ASV_157.	-0.00354041	Negative	0.0143824	0.000120683	2.30605e-07	HALLMARK_MYOGENESIS
0.000455653	0.02	Faecalibacterium_prausnitzii_.ASV_1331.	0.00307342	Positive	-0.00444427	0.242719	0.00405121	HALLMARK_MYOGENESIS
0.000356108	0.02	Phascolarctobacterium_succinatutens_.ASV_74.	-0.00360626	Negative	0.016011	0.00404787	0.000166867	HALLMARK_MYOGENESIS
0.000341331	0.02	Blautia_luti_.ASV_99.	0.00304189	Positive	-0.0189534	0.000114995	2.59448e-05	HALLMARK_MYOGENESIS
0.000333282	0.03	Lactobacillus_ruminis_.ASV_32.	0.00165382	Positive	-0.00946111	6.42077e-06	1.00678e-07	HALLMARK_MYOGENESIS
0.000296214	0	Sphingobacterium_wenxiniae_.ASV_874.	-0.00129007	Negative	0.00490245	0.0216598	0.00346589	HALLMARK_MYOGENESIS
0.0002942	0.03	Romboutsia_timonensis_.ASV_9.	0.00233748	Positive	-0.0192286	4.8788e-11	1.05408e-11	HALLMARK_MYOGENESIS
0.000280137	0.01	Ruminococcus_callidus_.ASV_57.	0.000787452	Positive	-0.00294749	0.00136753	2.33834e-06	HALLMARK_MYOGENESIS
0.000207801	0	Colidextribacter_massiliensis_.ASV_585.	-0.00225477	Negative	0.00546902	0.227166	0.0162284	HALLMARK_MYOGENESIS
0.000204609	0	Alloprevotella_rava_.ASV_324.	-0.00130152	Negative	0.00367763	0.0101897	0.00014487	HALLMARK_MYOGENESIS
0.000152561	0.02	Faecalibacterium_prausnitzii_.ASV_249.	0.000459352	Positive	-0.00154083	0.000775001	5.21276e-06	HALLMARK_MYOGENESIS
0.000141654	0.02	Desulfovibrio_simplex_.ASV_826.	-0.0019355	Negative	0.00449707	0.211472	0.0283395	HALLMARK_MYOGENESIS
0.000130563	0	Limisphaera_ngatamarikiensis_.ASV_2394.	-0.00112584	Negative	0.00338947	0.0184553	0.00327006	HALLMARK_MYOGENESIS
0.00013004	0.02	Blautia_stercoris_.ASV_316.	-0.00100585	Negative	0.00297838	0.0175122	0.000790187	HALLMARK_MYOGENESIS
0.000118993	0.03	Olivibacter_sitiensis_.ASV_388.	-0.00102847	Negative	0.00381803	1.63968e-06	2.01423e-08	HALLMARK_MYOGENESIS
0.00011346	0.01	Clostridium_bolteae_.ASV_4004.	0.00307992	Positive	-0.00493035	0.222904	0.03111	HALLMARK_MYOGENESIS
0.000104302	0.01	Roseburia_intestinalis_.ASV_119.	-0.000612803	Negative	0.0024314	0.000998686	1.04066e-05	HALLMARK_MYOGENESIS
8.68713e-05	0.04	Howardella_ureilytica_.ASV_581.	0.00148588	Positive	-0.00474744	0.265966	0.0725047	HALLMARK_MYOGENESIS
8.53152e-05	0.03	Sporobacter_termitidis_.ASV_149.	-0.000895602	Negative	0.00437847	0.0238355	0.00389703	HALLMARK_MYOGENESIS
8.47425e-05	0.02	Dehalobacter_restrictus_.ASV_78.	-0.00112228	Negative	0.00492479	0.0100936	0.000315282	HALLMARK_MYOGENESIS
8.32944e-05	0.02	Flintibacter_butyricus_.ASV_1108.	-0.00106049	Negative	0.00212302	0.207874	0.0211723	HALLMARK_MYOGENESIS
8.19499e-05	0	Sporobacter_termitidis_.ASV_686.	-0.00130698	Negative	0.00267135	0.519437	0.141693	HALLMARK_MYOGENESIS
6.77263e-05	0.01	Romboutsia_timonensis_.ASV_392.	0.00050479	Positive	-0.00114092	0.292902	0.0262356	HALLMARK_MYOGENESIS
6.15947e-05	0.04	Ruminococcus_torques_.ASV_134.	0.000843884	Positive	-0.00283279	0.129865	0.0109943	HALLMARK_MYOGENESIS
5.27867e-05	0.01	Oscillibacter_valericigenes_.ASV_441.	0.00058611	Positive	-0.00117063	0.281507	0.0186704	HALLMARK_MYOGENESIS
4.22893e-05	0.04	Eubacterium_hallii_.ASV_283.	-0.000467352	Negative	0.00134667	0.0628304	0.00393479	HALLMARK_MYOGENESIS
3.80171e-05	0.02	Paludicola_psychrotolerans_.ASV_993.	-0.000493252	Negative	0.000869643	0.481515	0.0997719	HALLMARK_MYOGENESIS
2.46351e-05	0.02	Pontibacter_niistensis_.ASV_598.	-0.000111255	Negative	0.000306185	0.0600577	0.00400921	HALLMARK_MYOGENESIS
2.16525e-05	0.02	Ihubacter_massiliensis_.ASV_2186.	0.000318364	Positive	-0.00065472	0.462843	0.116877	HALLMARK_MYOGENESIS
2.01252e-05	0.02	Dehalobacter_restrictus_.ASV_475.	-0.000438282	Negative	0.00123673	0.281744	0.0588082	HALLMARK_MYOGENESIS
1.93994e-05	0.02	Ruminococcus_callidus_.ASV_540.	-0.000188496	Negative	0.00044628	0.147133	0.00923422	HALLMARK_MYOGENESIS
1.93921e-05	0.02	Bacteroides_helcogenes_.ASV_961.	-0.000187077	Negative	0.000655223	0.0891787	0.0214786	HALLMARK_MYOGENESIS
0.00420497	0	Faecalibacterium_prausnitzii_.ASV_6.	-0.00790396	Negative	0.0562397	0.000137475	9.67061e-06	HALLMARK_NOTCH_SIGNALING
0.000981685	0	Bulleidia_extructa_.ASV_1215.	0.00550805	Positive	-0.0130885	0.0603198	0.00326529	HALLMARK_NOTCH_SIGNALING
0.000971211	0	Coprococcus_eutactus_.ASV_105.	-0.00184635	Negative	0.00587807	0.0651975	0.000931688	HALLMARK_NOTCH_SIGNALING
0.000954354	0	Clostridium_perfringens_.ASV_198.	-0.00427607	Negative	0.0101638	0.093297	0.000714435	HALLMARK_NOTCH_SIGNALING
0.000595544	0.02	Parabacteroides_merdae_.ASV_64.	-0.00294913	Negative	0.0103196	0.0597283	0.00232931	HALLMARK_NOTCH_SIGNALING
0.000586625	0.02	Oscillibacter_ruminantium_.ASV_39.	0.000969503	Positive	-0.00569551	7.3585e-07	2.60926e-08	HALLMARK_NOTCH_SIGNALING
0.000571937	0	Lachnospira_pectinoschiza_.ASV_382.	0.00602222	Positive	-0.0130159	0.379465	0.061645	HALLMARK_NOTCH_SIGNALING
0.000444924	0.01	Ruminococcus_gnavus_.ASV_48.	0.00154756	Positive	-0.0047147	0.0558085	0.000919509	HALLMARK_NOTCH_SIGNALING
0.00027889	0.04	Dorea_longicatena_.ASV_34.	-0.00268338	Negative	0.0185709	2.01512e-07	6.95015e-08	HALLMARK_NOTCH_SIGNALING
0.000277163	0.01	Emergencia_timonensis_.ASV_912.	0.00181799	Positive	-0.00464775	0.249078	0.0319295	HALLMARK_NOTCH_SIGNALING
0.000255183	0.03	Succinivibrio_dextrinosolvens_.ASV_28.	-0.00098916	Negative	0.00429154	0.0106031	5.62783e-05	HALLMARK_NOTCH_SIGNALING
0.000221024	0.04	Mogibacterium_neglectum_.ASV_444.	0.00198385	Positive	-0.00702256	0.0251673	0.00065219	HALLMARK_NOTCH_SIGNALING
0.000199841	0.04	Spiroplasma_culicicola_.ASV_146.	-0.000586191	Negative	0.00172737	0.0870814	0.00050508	HALLMARK_NOTCH_SIGNALING
0.000146721	0.01	Anaerotignum_lactatifermentans_.ASV_1227.	0.0033304	Positive	-0.00608019	0.142628	0.00425563	HALLMARK_NOTCH_SIGNALING
0.000143642	0.04	Colidextribacter_massiliensis_.ASV_279.	-0.00106414	Negative	0.00423088	0.0835688	0.0153627	HALLMARK_NOTCH_SIGNALING
0.000136464	0.02	Gemmiger_formicilis_.ASV_616.	0.000961017	Positive	-0.0032012	0.00250535	7.27153e-05	HALLMARK_NOTCH_SIGNALING
0.000123894	0.04	Coprococcus_eutactus_.ASV_219.	-0.000860953	Negative	0.00295636	0.00199682	5.03849e-06	HALLMARK_NOTCH_SIGNALING
9.21787e-05	0	Colidextribacter_massiliensis_.ASV_846.	-0.000398278	Negative	0.00124948	0.00237119	0.00011382	HALLMARK_NOTCH_SIGNALING
7.76536e-05	0.01	Alistipes_obesi_.ASV_759.	-0.00201429	Negative	0.0057103	0.00148614	3.3722e-05	HALLMARK_NOTCH_SIGNALING
5.98866e-05	0.02	Gemmiger_formicilis_.ASV_211.	-0.00205954	Negative	0.00617119	0.028977	0.0022982	HALLMARK_NOTCH_SIGNALING
5.03649e-05	0.04	Hungatella_effluvii_.ASV_325.	0.00130932	Positive	-0.00318	0.262081	0.020567	HALLMARK_NOTCH_SIGNALING
3.65006e-05	0.02	Kineothrix_alysoides_.ASV_348.	-0.000272573	Negative	0.000833953	0.0267549	0.00219677	HALLMARK_NOTCH_SIGNALING
3.61829e-05	0.03	Hungatella_hathewayi_.ASV_230.	0.00101216	Positive	-0.00239001	0.317959	0.0285275	HALLMARK_NOTCH_SIGNALING
3.57166e-05	0.04	Holdemania_massiliensis_.ASV_532.	-0.000426122	Negative	0.00140397	0.00171448	0.000167369	HALLMARK_NOTCH_SIGNALING
3.36125e-05	0.04	Prolixibacter_bellariivorans_.ASV_1420.	0.000388141	Positive	-0.000919413	0.214567	0.0142357	HALLMARK_NOTCH_SIGNALING
2.07865e-05	0.03	Prevotella_copri_.ASV_488.	-0.000105528	Negative	0.000389367	0.000381443	1.6445e-05	HALLMARK_NOTCH_SIGNALING
1.43954e-05	0.04	Anaerocolumna_jejuensis_.ASV_160.	0.000268794	Positive	-0.000950923	0.0233616	0.00224945	HALLMARK_NOTCH_SIGNALING
1.19944e-05	0.04	Ruminococcus_callidus_.ASV_896.	-0.000266097	Negative	0.000876827	0.00523671	0.000851695	HALLMARK_NOTCH_SIGNALING
8.58433e-06	0.04	Oxalobacter_formigenes_.ASV_1569.	-0.000226476	Negative	0.000519841	0.0142786	0.000761261	HALLMARK_NOTCH_SIGNALING
0.00773044	0	Gracilibacter_thermotolerans_.ASV_338.	0.0167288	Positive	-0.0638885	0.0660392	0.00981141	HALLMARK_OXIDATIVE_PHOSPHORYLATION
0.00199332	0.01	Fusicatenibacter_saccharivorans_.ASV_55.	0.00449369	Positive	-0.0262799	0.00162332	0.000403063	HALLMARK_OXIDATIVE_PHOSPHORYLATION
0.00147034	0	Oscillibacter_ruminantium_.ASV_840.	0.00656833	Positive	-0.0175282	0.346691	0.0837526	HALLMARK_OXIDATIVE_PHOSPHORYLATION
0.00142855	0.03	Gemmiger_formicilis_.ASV_17.	0.00661778	Positive	-0.0445553	2.68816e-06	4.89816e-07	HALLMARK_OXIDATIVE_PHOSPHORYLATION
0.00118496	0.01	Bifidobacterium_longum_.ASV_11.	0.00507893	Positive	-0.0263915	0.00930399	0.000600218	HALLMARK_OXIDATIVE_PHOSPHORYLATION
0.00116061	0.01	Gracilibacter_thermotolerans_.ASV_366.	0.00732873	Positive	-0.0315412	0.0299982	0.00552522	HALLMARK_OXIDATIVE_PHOSPHORYLATION
0.00112085	0	Bacteroides_ovatus_.ASV_213.	0.00336399	Positive	-0.012134	0.2474	0.046745	HALLMARK_OXIDATIVE_PHOSPHORYLATION
0.00109021	0.03	Hungatella_effluvii_.ASV_150.	-0.00863355	Negative	0.0415884	0.00212683	0.000201532	HALLMARK_OXIDATIVE_PHOSPHORYLATION
0.00104888	0	Lachnospira_pectinoschiza_.ASV_382.	0.0054349	Positive	-0.0119666	0.279237	0.0313218	HALLMARK_OXIDATIVE_PHOSPHORYLATION
0.000691708	0.02	Clostridium_disporicum_.ASV_24.	0.00341518	Positive	-0.0248311	7.95933e-05	1.78787e-05	HALLMARK_OXIDATIVE_PHOSPHORYLATION
0.00053499	0	Propionispira_arcuata_.ASV_217.	0.00119579	Positive	-0.00314981	0.0784839	0.000796277	HALLMARK_OXIDATIVE_PHOSPHORYLATION
0.000421565	0.01	Sporobacter_termitidis_.ASV_370.	0.00267277	Positive	-0.00756705	0.0222413	0.000966878	HALLMARK_OXIDATIVE_PHOSPHORYLATION
0.000350704	0.03	Gemmiger_formicilis_.ASV_616.	0.00295871	Positive	-0.011549	0.00346067	0.000255425	HALLMARK_OXIDATIVE_PHOSPHORYLATION
0.000313751	0.02	Victivallis_vadensis_.ASV_574.	-0.0015023	Negative	0.00353458	0.0700871	0.000591673	HALLMARK_OXIDATIVE_PHOSPHORYLATION
0.000239248	0.04	Sporobacter_termitidis_.ASV_149.	0.00258754	Positive	-0.0124729	0.0206988	0.00287012	HALLMARK_OXIDATIVE_PHOSPHORYLATION
0.000226627	0	Anaerocolumna_jejuensis_.ASV_160.	0.00142206	Positive	-0.00499014	0.00919993	0.000713809	HALLMARK_OXIDATIVE_PHOSPHORYLATION
0.000196067	0.04	Roseburia_hominis_.ASV_372.	-0.000948861	Negative	0.0035189	0.00119673	2.83874e-05	HALLMARK_OXIDATIVE_PHOSPHORYLATION
0.000175537	0.01	Dehalobacter_restrictus_.ASV_475.	0.00136236	Positive	-0.00321094	0.0659636	0.0012533	HALLMARK_OXIDATIVE_PHOSPHORYLATION
0.000121058	0.02	Longibaculum_muris_.ASV_569.	-0.000854453	Negative	0.00236811	0.0545875	0.00180836	HALLMARK_OXIDATIVE_PHOSPHORYLATION
0.000119165	0.01	Kineothrix_alysoides_.ASV_449.	0.0010068	Positive	-0.00262901	0.224878	0.0175912	HALLMARK_OXIDATIVE_PHOSPHORYLATION
9.29695e-05	0.03	Neglecta_timonensis_.ASV_82.	0.00172172	Positive	-0.00624017	0.0126552	5.32225e-05	HALLMARK_OXIDATIVE_PHOSPHORYLATION
6.3714e-05	0.03	Lutispora_thermophila_.ASV_402.	0.000840612	Positive	-0.00242166	0.330983	0.0685308	HALLMARK_OXIDATIVE_PHOSPHORYLATION
4.3143e-05	0.04	Oscillibacter_ruminantium_.ASV_704.	-4.76096e-05	Negative	0.000168387	0.10975	0.0228697	HALLMARK_OXIDATIVE_PHOSPHORYLATION
2.97808e-05	0.04	Peptococcus_niger_.ASV_300.	-0.000117155	Negative	0.000337925	0.0819938	0.00855998	HALLMARK_OXIDATIVE_PHOSPHORYLATION
2.49418e-05	0.04	Ruminococcus_flavefaciens_.ASV_220.	-0.000268666	Negative	0.000713507	0.421574	0.0909355	HALLMARK_OXIDATIVE_PHOSPHORYLATION
0.0024455	0	Prevotella_stercorea_.ASV_157.	-0.00440928	Negative	0.0128148	0.035086	5.23214e-05	HALLMARK_P53_PATHWAY
0.00144454	0.01	Kineothrix_alysoides_.ASV_261.	0.00515177	Positive	-0.0192652	2.3085e-08	1.25453e-10	HALLMARK_P53_PATHWAY
0.00105118	0.02	Fusicatenibacter_saccharivorans_.ASV_55.	0.00477926	Positive	-0.0278076	0.000374339	6.84127e-05	HALLMARK_P53_PATHWAY
0.000576137	0.01	Ruminococcus_callidus_.ASV_57.	0.00249965	Positive	-0.00899968	0.00713334	2.02884e-05	HALLMARK_P53_PATHWAY
0.000521707	0	Faecalibacterium_prausnitzii_.ASV_1331.	0.00554148	Positive	-0.00933492	0.12686	0.00177108	HALLMARK_P53_PATHWAY
0.000388331	0.01	Howardella_ureilytica_.ASV_581.	0.00474258	Positive	-0.0142931	0.209448	0.035541	HALLMARK_P53_PATHWAY
0.000343705	0.04	Herbinix_luporum_.ASV_471.	0.00192504	Positive	-0.00728364	9.19697e-06	3.53597e-08	HALLMARK_P53_PATHWAY
0.000326594	0.01	Bacteroides_ovatus_.ASV_213.	0.00173607	Positive	-0.00641473	0.260173	0.0567811	HALLMARK_P53_PATHWAY
0.000305929	0.02	Ruminococcus_albus_.ASV_354.	0.00202451	Positive	-0.00512344	0.313081	0.036987	HALLMARK_P53_PATHWAY
0.000273328	0	Gemmiger_formicilis_.ASV_616.	0.00257576	Positive	-0.00985664	0.000251903	1.31633e-05	HALLMARK_P53_PATHWAY
0.000254695	0	Ruminococcus_faecis_.ASV_168.	0.00234827	Positive	-0.0101324	0.00297814	0.000106199	HALLMARK_P53_PATHWAY
0.000245614	0.01	Roseburia_faecis_.ASV_4024.	0.00180906	Positive	-0.00410766	0.00196279	5.22986e-05	HALLMARK_P53_PATHWAY
0.000242204	0.01	Bulleidia_extructa_.ASV_1215.	0.00184238	Positive	-0.00385176	0.416117	0.0794082	HALLMARK_P53_PATHWAY
0.000186937	0.02	Clostridium_hylemonae_.ASV_285.	0.00231243	Positive	-0.00941421	0.0900404	0.0237911	HALLMARK_P53_PATHWAY
0.000165149	0.04	Faecalibacterium_prausnitzii_.ASV_864.	0.00188344	Positive	-0.00489264	0.000423442	9.55837e-06	HALLMARK_P53_PATHWAY
0.000144767	0	Ruminococcus_faecis_.ASV_270.	-0.00167155	Negative	0.00496977	0.0313998	0.000472881	HALLMARK_P53_PATHWAY
0.000141866	0.01	Lachnospira_pectinoschiza_.ASV_382.	0.00100281	Positive	-0.00220182	0.273431	0.029592	HALLMARK_P53_PATHWAY
0.000133366	0.01	Clostridium_glycyrrhizinilyticum_.ASV_221.	-0.00107596	Negative	0.0037914	0.0405823	0.00348694	HALLMARK_P53_PATHWAY
0.000120657	0.04	Fusicatenibacter_saccharivorans_.ASV_3973.	0.00226977	Positive	-0.00482981	0.0331141	0.00111646	HALLMARK_P53_PATHWAY
0.000119956	0.03	Alloprevotella_rava_.ASV_324.	-0.000889204	Negative	0.00267191	0.000465997	5.25466e-06	HALLMARK_P53_PATHWAY
0.000117511	0.04	Roseburia_faecis_.ASV_156.	0.00201658	Positive	-0.00657754	0.112847	0.0106706	HALLMARK_P53_PATHWAY
0.000110726	0.04	Massiliprevotella_massiliensis_.ASV_100.	0.000681491	Positive	-0.00351226	0.00115352	6.15699e-05	HALLMARK_P53_PATHWAY
0.000107071	0.02	Blautia_faecis_.ASV_124.	0.00127622	Positive	-0.00483718	0.0365764	0.0011141	HALLMARK_P53_PATHWAY
5.60547e-05	0.03	Colidextribacter_massiliensis_.ASV_846.	-0.00050999	Negative	0.00162588	0.0120368	0.000836917	HALLMARK_P53_PATHWAY
5.17801e-05	0.04	Prevotella_paludivivens_.ASV_335.	-0.000533379	Negative	0.00141457	0.393419	0.076099	HALLMARK_P53_PATHWAY
3.21181e-05	0	Blautia_faecis_.ASV_373.	0.000232103	Positive	-0.000668925	0.000978478	8.04704e-05	HALLMARK_P53_PATHWAY
2.40558e-05	0.04	Sporobacter_termitidis_.ASV_370.	0.000480329	Positive	-0.00125102	0.306135	0.054523	HALLMARK_P53_PATHWAY
0.00423	0	Prevotella_stercorea_.ASV_202.	-0.00821257	Negative	0.0241707	0.189336	0.0102546	HALLMARK_PANCREAS_BETA_CELLS
0.00211366	0	Sporobacter_termitidis_.ASV_370.	0.00760819	Positive	-0.0187778	0.209377	0.0195346	HALLMARK_PANCREAS_BETA_CELLS
0.00156529	0.01	Hungatella_effluvii_.ASV_150.	-0.00781477	Negative	0.0389889	0.00308137	0.0004782	HALLMARK_PANCREAS_BETA_CELLS
0.00106031	0.01	Fusicatenibacter_saccharivorans_.ASV_55.	0.00350585	Positive	-0.0192309	8.74008e-05	5.67735e-06	HALLMARK_PANCREAS_BETA_CELLS
0.00102323	0.01	Massiliprevotella_massiliensis_.ASV_100.	-0.00229321	Negative	0.00892842	0.00042733	3.22134e-07	HALLMARK_PANCREAS_BETA_CELLS
0.000737519	0	Clostridium_hylemonae_.ASV_285.	0.00339039	Positive	-0.0124937	0.00178823	3.17253e-05	HALLMARK_PANCREAS_BETA_CELLS
0.00063114	0.04	Terrisporobacter_petrolearius_.ASV_44.	0.00191805	Positive	-0.0121206	8.3473e-09	1.87994e-10	HALLMARK_PANCREAS_BETA_CELLS
0.000626498	0.03	Prevotella_copri_.ASV_46.	-0.0035394	Negative	0.0207399	0.0104242	0.000722519	HALLMARK_PANCREAS_BETA_CELLS
0.000525998	0.01	Dehalobacter_restrictus_.ASV_475.	0.00162347	Positive	-0.00539459	0.000233061	7.29164e-06	HALLMARK_PANCREAS_BETA_CELLS
0.000498875	0.02	Prevotella_copri_.ASV_2.	-0.00169807	Negative	0.0152667	3.95211e-08	2.15032e-09	HALLMARK_PANCREAS_BETA_CELLS
0.000490865	0	Blautia_faecis_.ASV_124.	0.00237492	Positive	-0.0080922	0.0218194	0.000156898	HALLMARK_PANCREAS_BETA_CELLS
0.000456651	0.03	Gracilibacter_thermotolerans_.ASV_366.	0.00384548	Positive	-0.0170777	0.0166631	0.00304374	HALLMARK_PANCREAS_BETA_CELLS
0.000442851	0	Gracilibacter_thermotolerans_.ASV_338.	0.00240311	Positive	-0.00934581	0.0522112	0.00750967	HALLMARK_PANCREAS_BETA_CELLS
0.000406707	0.03	Bifidobacterium_longum_.ASV_11.	0.00117887	Positive	-0.00562631	2.00048e-06	4.61027e-09	HALLMARK_PANCREAS_BETA_CELLS
0.000361192	0	Mitsuokella_multacida_.ASV_609.	-0.00296391	Negative	0.00731212	0.132518	0.00582765	HALLMARK_PANCREAS_BETA_CELLS
0.000348457	0	Clostridium_innocuum_.ASV_96.	0.00103502	Positive	-0.00299697	0.00628432	0.000183674	HALLMARK_PANCREAS_BETA_CELLS
0.000252812	0.01	Lachnospira_pectinoschiza_.ASV_382.	0.00115993	Positive	-0.00253954	0.271792	0.0289103	HALLMARK_PANCREAS_BETA_CELLS
0.000246025	0.01	Prevotella_copri_.ASV_45.	-0.000851093	Negative	0.00218603	0.151076	0.000763069	HALLMARK_PANCREAS_BETA_CELLS
0.000245396	0.03	Prevotella_stercorea_.ASV_157.	-0.000573755	Negative	0.00149357	0.250264	0.00607682	HALLMARK_PANCREAS_BETA_CELLS
0.000181467	0.01	Blautia_faecis_.ASV_387.	0.000977771	Positive	-0.00306808	0.0242468	0.000844954	HALLMARK_PANCREAS_BETA_CELLS
0.000176007	0.02	Agathobaculum_desmolans_.ASV_333.	0.000331249	Positive	-0.00059965	0.458801	0.0315723	HALLMARK_PANCREAS_BETA_CELLS
0.000153421	0.02	Bacteroides_ovatus_.ASV_213.	0.00084936	Positive	-0.00311624	0.179905	0.025969	HALLMARK_PANCREAS_BETA_CELLS
0.000140321	0.04	Ruminococcus_albus_.ASV_133.	0.000325075	Positive	-0.00120367	0.000708618	2.73494e-06	HALLMARK_PANCREAS_BETA_CELLS
0.000139981	0.03	Prevotella_paludivivens_.ASV_335.	-0.00238355	Negative	0.00676792	0.294829	0.0453037	HALLMARK_PANCREAS_BETA_CELLS
9.54924e-05	0.01	Ruminococcus_torques_.ASV_134.	0.000644003	Positive	-0.00200285	0.0412281	0.000914464	HALLMARK_PANCREAS_BETA_CELLS
7.18602e-05	0.01	Marvinbryantia_formatexigens_.ASV_673.	0.000192343	Positive	-0.000642355	0.00601587	0.000641075	HALLMARK_PANCREAS_BETA_CELLS
7.09321e-05	0.03	Neglecta_timonensis_.ASV_82.	0.000428188	Positive	-0.00169931	0.0303107	0.000467375	HALLMARK_PANCREAS_BETA_CELLS
4.41114e-05	0.03	Prolixibacter_bellariivorans_.ASV_1420.	0.000395579	Positive	-0.000986574	0.134485	0.00657526	HALLMARK_PANCREAS_BETA_CELLS
4.17563e-05	0	Kineothrix_alysoides_.ASV_348.	-0.000251371	Negative	0.000674851	0.191945	0.0260772	HALLMARK_PANCREAS_BETA_CELLS
3.39416e-05	0.02	Coprococcus_catus_.ASV_767.	0.000506845	Positive	-0.0011681	0.290224	0.0531575	HALLMARK_PANCREAS_BETA_CELLS
2.06551e-05	0.01	Blautia_obeum_.ASV_4188.	9.36294e-05	Positive	-0.000210811	0.0844353	0.0197664	HALLMARK_PANCREAS_BETA_CELLS
1.59318e-05	0.04	Ruminococcus_flavefaciens_.ASV_220.	-0.000330188	Negative	0.000826955	0.391818	0.0653412	HALLMARK_PANCREAS_BETA_CELLS
0.000733747	0	Gracilibacter_thermotolerans_.ASV_338.	0.00330876	Positive	-0.0124714	0.0755276	0.0113425	HALLMARK_PEROXISOME
0.000550166	0.01	Hungatella_effluvii_.ASV_150.	-0.00398198	Negative	0.0193983	0.00300891	0.000360382	HALLMARK_PEROXISOME
0.000283644	0	Bacteroides_ovatus_.ASV_213.	0.00248238	Positive	-0.00922591	0.276474	0.0657952	HALLMARK_PEROXISOME
0.000253905	0	Oscillibacter_ruminantium_.ASV_840.	0.00255144	Positive	-0.00689335	0.353777	0.0910897	HALLMARK_PEROXISOME
0.000240625	0.04	Gemmiger_formicilis_.ASV_19.	0.00236899	Positive	-0.015492	5.15735e-11	2.42247e-12	HALLMARK_PEROXISOME
0.000211432	0.01	Fusicatenibacter_saccharivorans_.ASV_55.	0.00127145	Positive	-0.0073392	0.000591761	0.000106376	HALLMARK_PEROXISOME
0.000192924	0.03	Prevotella_copri_.ASV_12.	-0.00248023	Negative	0.0210202	3.33766e-05	4.9695e-06	HALLMARK_PEROXISOME
0.000186778	0.02	Gemmiger_formicilis_.ASV_17.	0.00491778	Positive	-0.0318908	3.41875e-07	2.48154e-08	HALLMARK_PEROXISOME
0.000157405	0	Gemmiger_formicilis_.ASV_616.	0.00126814	Positive	-0.004938	0.00097339	6.17424e-05	HALLMARK_PEROXISOME
0.00015373	0.01	Lachnospira_pectinoschiza_.ASV_382.	0.00236447	Positive	-0.00539639	0.251719	0.0282609	HALLMARK_PEROXISOME
0.000153113	0.02	Coprococcus_eutactus_.ASV_117.	0.00182428	Positive	-0.00868284	0.234399	0.081847	HALLMARK_PEROXISOME
9.79869e-05	0.04	Roseburia_inulinivorans_.ASV_2968.	0.00373727	Positive	-0.0112986	0.142601	0.045863	HALLMARK_PEROXISOME
5.28609e-05	0.01	Anaerocolumna_jejuensis_.ASV_160.	0.000469754	Positive	-0.00165919	0.011027	0.000907855	HALLMARK_PEROXISOME
4.72492e-05	0	Neglecta_timonensis_.ASV_82.	0.00139902	Positive	-0.00592384	0.040625	0.0012331	HALLMARK_PEROXISOME
4.43319e-05	0.01	Mitsuokella_multacida_.ASV_609.	-0.000335131	Negative	0.00132398	0.0256736	0.00401558	HALLMARK_PEROXISOME
3.09161e-05	0.01	Sporobacter_termitidis_.ASV_778.	-0.000338745	Negative	0.00109687	0.00120553	0.000224461	HALLMARK_PEROXISOME
2.86548e-05	0.02	Desulfovibrio_simplex_.ASV_826.	-0.000421436	Negative	0.000886999	0.125341	0.00683049	HALLMARK_PEROXISOME
2.66924e-05	0.02	Sporobacter_termitidis_.ASV_370.	0.000791301	Positive	-0.00204382	0.238457	0.030657	HALLMARK_PEROXISOME
2.62342e-05	0.01	Kineothrix_alysoides_.ASV_449.	0.000631047	Positive	-0.00185845	0.171727	0.0166609	HALLMARK_PEROXISOME
2.2246e-05	0.02	Holdemanella_biformis_.ASV_268.	0.000138244	Positive	-0.000232775	0.467616	0.0242456	HALLMARK_PEROXISOME
1.06617e-05	0.01	Peptococcus_niger_.ASV_300.	-0.000137918	Negative	0.000454812	0.00049927	4.72351e-05	HALLMARK_PEROXISOME
0.00299921	0	Prevotella_stercorea_.ASV_157.	-0.00432019	Negative	0.0100853	0.178694	0.000748035	HALLMARK_PI3K_AKT_MTOR_SIGNALING
0.00298063	0	Coprococcus_eutactus_.ASV_164.	-0.00623332	Negative	0.0237572	0.0101238	8.65486e-05	HALLMARK_PI3K_AKT_MTOR_SIGNALING
0.00215541	0	Colidextribacter_massiliensis_.ASV_478.	-0.00790689	Negative	0.0307975	0.0420424	0.00765327	HALLMARK_PI3K_AKT_MTOR_SIGNALING
0.00121392	0	Prevotella_paludivivens_.ASV_335.	-0.0045289	Negative	0.0121736	0.364843	0.0646069	HALLMARK_PI3K_AKT_MTOR_SIGNALING
0.00109265	0	Kineothrix_alysoides_.ASV_261.	0.00402816	Positive	-0.0146074	1.1515e-05	6.32745e-08	HALLMARK_PI3K_AKT_MTOR_SIGNALING
0.000694082	0	Gemmiger_formicilis_.ASV_616.	0.00339783	Positive	-0.0126013	9.67459e-05	4.0222e-06	HALLMARK_PI3K_AKT_MTOR_SIGNALING
0.000608195	0	Clostridium_hylemonae_.ASV_285.	0.00403117	Positive	-0.0164034	0.131618	0.0427942	HALLMARK_PI3K_AKT_MTOR_SIGNALING
0.000607515	0.04	Blautia_faecis_.ASV_124.	0.00192169	Positive	-0.00697093	0.0392496	0.000879787	HALLMARK_PI3K_AKT_MTOR_SIGNALING
0.000585728	0.04	Bacteroides_ovatus_.ASV_213.	0.00288599	Positive	-0.0108596	0.263172	0.0619829	HALLMARK_PI3K_AKT_MTOR_SIGNALING
0.000458579	0.04	Haemophilus_parainfluenzae_.ASV_182.	0.00244685	Positive	-0.00662315	0.0153761	6.04072e-05	HALLMARK_PI3K_AKT_MTOR_SIGNALING
0.000410368	0.04	Fusicatenibacter_saccharivorans_.ASV_55.	0.00290955	Positive	-0.0166179	8.69253e-05	9.89587e-06	HALLMARK_PI3K_AKT_MTOR_SIGNALING
0.00039037	0.01	Spiroplasma_apis_.ASV_170.	-0.00165736	Negative	0.0063148	0.1212	0.0149291	HALLMARK_PI3K_AKT_MTOR_SIGNALING
0.000388245	0.02	Herbinix_luporum_.ASV_471.	0.001272	Positive	-0.00509706	4.73864e-07	2.69163e-09	HALLMARK_PI3K_AKT_MTOR_SIGNALING
0.000362118	0	Ruminococcus_faecis_.ASV_168.	0.00251757	Positive	-0.0111222	0.00715915	0.000462317	HALLMARK_PI3K_AKT_MTOR_SIGNALING
0.000303558	0.03	Oscillibacter_ruminantium_.ASV_39.	-0.00186785	Negative	0.0116744	5.26834e-06	7.73739e-07	HALLMARK_PI3K_AKT_MTOR_SIGNALING
0.000263786	0.02	Clostridium_perfringens_.ASV_198.	-0.00120305	Negative	0.00396817	0.00469421	5.09626e-05	HALLMARK_PI3K_AKT_MTOR_SIGNALING
0.000261426	0	Butyrivibrio_crossotus_.ASV_121.	-0.00080649	Negative	0.00194825	0.111515	0.000720105	HALLMARK_PI3K_AKT_MTOR_SIGNALING
0.000238907	0.01	Fournierella_massiliensis_.ASV_446.	-0.00128285	Negative	0.0042954	0.00524569	4.99292e-05	HALLMARK_PI3K_AKT_MTOR_SIGNALING
0.00020257	0.04	Succinivibrio_dextrinosolvens_.ASV_28.	-0.000716287	Negative	0.00323462	0.00288997	1.14647e-05	HALLMARK_PI3K_AKT_MTOR_SIGNALING
0.000189918	0.02	Roseburia_faecis_.ASV_1399.	-0.00105788	Negative	0.00290387	5.33193e-05	1.73332e-06	HALLMARK_PI3K_AKT_MTOR_SIGNALING
0.000186947	0	Phascolarctobacterium_succinatutens_.ASV_74.	-0.00161073	Negative	0.00692421	7.13772e-05	5.39281e-07	HALLMARK_PI3K_AKT_MTOR_SIGNALING
0.000172127	0.01	Hungatella_hathewayi_.ASV_1502.	-0.000523619	Negative	0.00130508	0.0310073	0.000879498	HALLMARK_PI3K_AKT_MTOR_SIGNALING
0.000168294	0.01	Treponema_succinifaciens_.ASV_36.	-0.000908626	Negative	0.00443494	0.0413514	0.00273508	HALLMARK_PI3K_AKT_MTOR_SIGNALING
0.000163562	0.03	Faecalibacterium_prausnitzii_.ASV_1331.	0.00185753	Positive	-0.00390382	0.022973	0.000314475	HALLMARK_PI3K_AKT_MTOR_SIGNALING
0.000158356	0.04	Olivibacter_sitiensis_.ASV_388.	-0.00102348	Negative	0.00385973	0.000395804	8.84891e-06	HALLMARK_PI3K_AKT_MTOR_SIGNALING
0.000149222	0	Pontibacter_niistensis_.ASV_995.	-0.00057292	Negative	0.00165246	0.00367023	0.000428483	HALLMARK_PI3K_AKT_MTOR_SIGNALING
0.000145574	0.02	Colidextribacter_massiliensis_.ASV_846.	-0.00107108	Negative	0.00350612	0.0209329	0.00191945	HALLMARK_PI3K_AKT_MTOR_SIGNALING
7.1836e-05	0.01	Desulfovibrio_piger_.ASV_410.	-0.000321264	Negative	0.000652183	0.294202	0.0129715	HALLMARK_PI3K_AKT_MTOR_SIGNALING
6.85543e-05	0.01	Dehalobacter_restrictus_.ASV_475.	9.15656e-05	Positive	-0.000288685	0.0173575	0.000925074	HALLMARK_PI3K_AKT_MTOR_SIGNALING
5.96133e-05	0.03	Saccharofermentans_acetigenes_.ASV_38.	-0.000383933	Negative	0.000963983	0.292529	0.00607041	HALLMARK_PI3K_AKT_MTOR_SIGNALING
5.94355e-05	0.02	Klebsiella_pneumoniae_.ASV_73.	-0.00144069	Negative	0.00649542	0.0979904	0.0243463	HALLMARK_PI3K_AKT_MTOR_SIGNALING
5.91849e-05	0.02	Prevotella_stercorea_.ASV_701.	-2.29061e-05	Negative	0.000114849	0.868438	0.838941	HALLMARK_PI3K_AKT_MTOR_SIGNALING
5.67962e-05	0.03	Paraprevotella_clara_.ASV_781.	-4.83771e-05	Negative	7.71688e-05	0.76681	0.329682	HALLMARK_PI3K_AKT_MTOR_SIGNALING
5.63454e-05	0.02	Aminipila_butyrica_.ASV_1440.	-0.00057589	Negative	0.0010782	0.444383	0.0931832	HALLMARK_PI3K_AKT_MTOR_SIGNALING
5.17284e-05	0.04	Coprococcus_eutactus_.ASV_403.	-0.000254925	Negative	0.000715413	0.110916	0.00682312	HALLMARK_PI3K_AKT_MTOR_SIGNALING
3.76945e-05	0.02	Blautia_stercoris_.ASV_316.	-0.000293248	Negative	0.000990423	1.21155e-05	5.66832e-07	HALLMARK_PI3K_AKT_MTOR_SIGNALING
3.66013e-05	0.04	Blautia_stercoris_.ASV_301.	0.000144423	Positive	-0.000546058	0.0532141	0.00934953	HALLMARK_PI3K_AKT_MTOR_SIGNALING
3.57992e-05	0.04	Prevotella_multisaccharivorax_.ASV_1707.	-0.000334864	Negative	0.00115052	0.12263	0.0242282	HALLMARK_PI3K_AKT_MTOR_SIGNALING
3.28895e-05	0.04	Sporobacter_termitidis_.ASV_3775.	-0.000463647	Negative	0.00112783	0.00403032	0.000202435	HALLMARK_PI3K_AKT_MTOR_SIGNALING
0.00510213	0.01	Blautia_faecis_.ASV_124.	0.00669456	Positive	-0.0198652	0.0190672	2.78388e-05	HALLMARK_PROTEIN_SECRETION
0.00367428	0	Prevotella_stercorea_.ASV_157.	-0.0033574	Negative	0.00908557	0.0828258	0.000234355	HALLMARK_PROTEIN_SECRETION
0.00289994	0	Prevotella_paludivivens_.ASV_335.	-0.0093965	Negative	0.026242	0.361019	0.0714293	HALLMARK_PROTEIN_SECRETION
0.00278765	0.03	Hungatella_effluvii_.ASV_150.	-0.00866607	Negative	0.0439606	0.00334266	0.000628584	HALLMARK_PROTEIN_SECRETION
0.0015645	0.01	Colidextribacter_massiliensis_.ASV_478.	-0.00611779	Negative	0.0232526	0.0278358	0.0034626	HALLMARK_PROTEIN_SECRETION
0.00127617	0	Bacteroides_ovatus_.ASV_213.	0.00442068	Positive	-0.0164348	0.283784	0.0695669	HALLMARK_PROTEIN_SECRETION
0.00118422	0.01	Eubacterium_hallii_.ASV_179.	0.00258034	Positive	-0.00435742	0.114768	0.000848173	HALLMARK_PROTEIN_SECRETION
0.000958833	0.01	Butyrivibrio_crossotus_.ASV_121.	-0.00225805	Negative	0.00739101	0.0183949	0.000194937	HALLMARK_PROTEIN_SECRETION
0.0009279	0.02	Escherichia_coli_.ASV_15.	0.00464605	Positive	-0.0263085	9.23493e-05	1.22531e-05	HALLMARK_PROTEIN_SECRETION
0.000895988	0	Prevotella_copri_.ASV_45.	-0.00189009	Negative	0.00417262	0.286405	0.00245598	HALLMARK_PROTEIN_SECRETION
0.00089126	0.04	Kineothrix_alysoides_.ASV_261.	0.003698	Positive	-0.012652	0.0354289	0.00109378	HALLMARK_PROTEIN_SECRETION
0.000765196	0.04	Faecalibacterium_prausnitzii_.ASV_6.	-0.00229145	Negative	0.0164245	8.34143e-05	5.87438e-06	HALLMARK_PROTEIN_SECRETION
0.000719751	0.01	Eubacterium_hallii_.ASV_330.	0.00126329	Positive	-0.00444151	0.0181772	0.00112083	HALLMARK_PROTEIN_SECRETION
0.000586601	0.04	Dialister_succinatiphilus_.ASV_109.	-0.00280625	Negative	0.0148957	4.3704e-08	1.54784e-10	HALLMARK_PROTEIN_SECRETION
0.000552393	0.01	Erysipelatoclostridium_ramosum_.ASV_71.	0.00164233	Positive	-0.00562283	0.0291756	0.00118482	HALLMARK_PROTEIN_SECRETION
0.000487884	0.03	Coprococcus_eutactus_.ASV_164.	-0.0019838	Negative	0.00783832	0.0116041	0.000157436	HALLMARK_PROTEIN_SECRETION
0.000407644	0.01	Howardella_ureilytica_.ASV_581.	-0.00237129	Negative	0.00836998	0.000880294	2.5041e-05	HALLMARK_PROTEIN_SECRETION
0.000372237	0	Sporobacter_termitidis_.ASV_370.	0.00170483	Positive	-0.0034019	0.355087	0.0317283	HALLMARK_PROTEIN_SECRETION
0.000330419	0	Lachnospira_pectinoschiza_.ASV_382.	0.00171399	Positive	-0.0038655	0.353353	0.0586123	HALLMARK_PROTEIN_SECRETION
0.000319662	0.01	Muribaculum_intestinale_.ASV_163.	0.00208949	Positive	-0.00859235	0.00221307	2.14884e-05	HALLMARK_PROTEIN_SECRETION
0.000286336	0.01	Spiroplasma_apis_.ASV_170.	-0.0014015	Negative	0.00544203	0.154468	0.025112	HALLMARK_PROTEIN_SECRETION
0.000281688	0.01	Prevotella_stercorea_.ASV_263.	0.000768186	Positive	-0.00285648	0.113404	0.0226102	HALLMARK_PROTEIN_SECRETION
0.00025523	0.02	Sporobacter_termitidis_.ASV_239.	-0.00153335	Negative	0.00501731	0.157737	0.0207142	HALLMARK_PROTEIN_SECRETION
0.000187004	0	Kineothrix_alysoides_.ASV_348.	-0.000861737	Negative	0.00252756	0.00272859	0.00010889	HALLMARK_PROTEIN_SECRETION
0.00018321	0.02	Prevotella_multisaccharivorax_.ASV_1707.	-0.000600508	Negative	0.00201481	0.0557144	0.00777942	HALLMARK_PROTEIN_SECRETION
0.000172226	0.04	Agathobaculum_desmolans_.ASV_333.	0.000596831	Positive	-0.00151135	0.0352034	0.00018548	HALLMARK_PROTEIN_SECRETION
0.000171615	0.03	Clostridium_perfringens_.ASV_198.	-0.000416107	Negative	0.00117344	0.0426249	0.000477746	HALLMARK_PROTEIN_SECRETION
0.000155181	0.04	Prolixibacter_bellariivorans_.ASV_1420.	0.000817723	Positive	-0.00207663	0.131025	0.00682586	HALLMARK_PROTEIN_SECRETION
0.000152358	0.03	Treponema_succinifaciens_.ASV_36.	-0.000843502	Negative	0.00416051	0.0383218	0.0025909	HALLMARK_PROTEIN_SECRETION
0.000140848	0.04	Mitsuokella_multacida_.ASV_609.	-0.00102695	Negative	0.00374188	0.00162456	0.000122695	HALLMARK_PROTEIN_SECRETION
0.00012242	0.04	Clostridium_bolteae_.ASV_4004.	0.00113108	Positive	-0.00168389	0.0753145	0.0036393	HALLMARK_PROTEIN_SECRETION
0.000112578	0.02	Blautia_faecis_.ASV_2428.	0.000891559	Positive	-0.00206186	0.000818812	4.42484e-05	HALLMARK_PROTEIN_SECRETION
9.73772e-05	0.03	Kineothrix_alysoides_.ASV_449.	0.000917043	Positive	-0.00294604	0.213294	0.0374875	HALLMARK_PROTEIN_SECRETION
8.16342e-05	0.04	Peptococcus_niger_.ASV_203.	-0.000349113	Negative	0.00100586	0.144354	0.00599797	HALLMARK_PROTEIN_SECRETION
7.46755e-05	0.04	Oscillibacter_valericigenes_.ASV_441.	0.000536395	Positive	-0.00128417	0.129904	0.00777226	HALLMARK_PROTEIN_SECRETION
5.02721e-05	0.04	Sporobacter_termitidis_.ASV_3775.	-0.000893326	Negative	0.00188535	0.157128	0.016353	HALLMARK_PROTEIN_SECRETION
4.4855e-05	0.03	Eubacterium_eligens_.ASV_603.	-4.46069e-05	Negative	4.5716e-05	0.733305	0.117628	HALLMARK_PROTEIN_SECRETION
2.59473e-05	0.04	Ruminococcus_flavefaciens_.ASV_220.	-0.000225001	Negative	0.000552231	0.21698	0.0171586	HALLMARK_PROTEIN_SECRETION
2.11051e-05	0.04	Ruminococcus_callidus_.ASV_896.	-4.29327e-05	Negative	0.000169756	0.0600863	0.0244651	HALLMARK_PROTEIN_SECRETION
0.00444348	0	Prevotella_paludivivens_.ASV_335.	-0.0129036	Negative	0.0339645	0.398297	0.076896	HALLMARK_REACTIVE_OXYGEN_SPECIES_PATHWAY
0.00276773	0	Coprococcus_eutactus_.ASV_164.	-0.00557571	Negative	0.0215195	0.0114675	0.000121899	HALLMARK_REACTIVE_OXYGEN_SPECIES_PATHWAY
0.00240953	0	Gemmiger_formicilis_.ASV_616.	0.00652928	Positive	-0.0255854	0.000656147	4.18102e-05	HALLMARK_REACTIVE_OXYGEN_SPECIES_PATHWAY
0.00166014	0.01	Prevotella_stercorea_.ASV_157.	-0.00331575	Negative	0.00933316	0.0949643	0.000499968	HALLMARK_REACTIVE_OXYGEN_SPECIES_PATHWAY
0.00157043	0.01	Colidextribacter_massiliensis_.ASV_478.	-0.00702601	Negative	0.0280713	0.0733868	0.020425	HALLMARK_REACTIVE_OXYGEN_SPECIES_PATHWAY
0.000932831	0.01	Olivibacter_sitiensis_.ASV_388.	-0.00289165	Negative	0.0105222	1.23715e-05	1.4242e-07	HALLMARK_REACTIVE_OXYGEN_SPECIES_PATHWAY
0.000923818	0	Herbinix_luporum_.ASV_471.	0.00304138	Positive	-0.0120019	3.42478e-08	1.26287e-10	HALLMARK_REACTIVE_OXYGEN_SPECIES_PATHWAY
0.000805314	0.01	Faecalibacterium_prausnitzii_.ASV_6.	-0.0033808	Negative	0.0241159	9.87203e-05	6.6941e-06	HALLMARK_REACTIVE_OXYGEN_SPECIES_PATHWAY
0.000534201	0.03	Hungatella_effluvii_.ASV_150.	-0.00387168	Negative	0.0188864	0.00160118	0.000160662	HALLMARK_REACTIVE_OXYGEN_SPECIES_PATHWAY
0.000517032	0.04	Ruminococcus_faecis_.ASV_18.	-0.0025419	Negative	0.0175709	6.83675e-08	1.1396e-08	HALLMARK_REACTIVE_OXYGEN_SPECIES_PATHWAY
0.000501126	0.02	Succinivibrio_dextrinosolvens_.ASV_28.	-0.00193903	Negative	0.00949515	0.0123756	0.000201696	HALLMARK_REACTIVE_OXYGEN_SPECIES_PATHWAY
0.000303808	0.04	Bifidobacterium_adolescentis_.ASV_7.	0.00178142	Positive	-0.0117519	3.27016e-06	2.99736e-08	HALLMARK_REACTIVE_OXYGEN_SPECIES_PATHWAY
0.000234108	0.02	Clostridium_amygdalinum_.ASV_579.	-0.00121746	Negative	0.00392327	0.260287	0.077567	HALLMARK_REACTIVE_OXYGEN_SPECIES_PATHWAY
0.000216819	0.04	Eubacterium_hallii_.ASV_423.	-0.00124661	Negative	0.00455998	0.020083	0.00150546	HALLMARK_REACTIVE_OXYGEN_SPECIES_PATHWAY
0.000208068	0.04	Faecalibacterium_prausnitzii_.ASV_77.	0.000456397	Positive	-0.00161712	0.0187285	0.000162309	HALLMARK_REACTIVE_OXYGEN_SPECIES_PATHWAY
0.000207584	0.02	Roseburia_faecis_.ASV_156.	0.00174988	Positive	-0.00634241	0.219436	0.0608783	HALLMARK_REACTIVE_OXYGEN_SPECIES_PATHWAY
0.000207167	0	Ruminiclostridium_sufflavum_.ASV_450.	-0.000596851	Negative	0.00198661	0.0203232	0.00122658	HALLMARK_REACTIVE_OXYGEN_SPECIES_PATHWAY
0.000193636	0.03	Treponema_bryantii_.ASV_63.	-0.000326473	Negative	0.00141346	0.0718038	0.00740879	HALLMARK_REACTIVE_OXYGEN_SPECIES_PATHWAY
0.000190476	0.04	Ruminococcus_faecis_.ASV_270.	-0.00125338	Negative	0.00370466	0.0316756	0.000460492	HALLMARK_REACTIVE_OXYGEN_SPECIES_PATHWAY
0.000187766	0	Peptococcus_niger_.ASV_203.	-0.000825638	Negative	0.00362042	0.000707442	4.77448e-05	HALLMARK_REACTIVE_OXYGEN_SPECIES_PATHWAY
0.000183876	0.02	Faecalibacterium_prausnitzii_.ASV_1331.	0.00256574	Positive	-0.00458798	0.0659303	0.000669553	HALLMARK_REACTIVE_OXYGEN_SPECIES_PATHWAY
0.000174009	0.03	Butyrivibrio_crossotus_.ASV_121.	-0.000747099	Negative	0.00194697	0.040994	0.000135325	HALLMARK_REACTIVE_OXYGEN_SPECIES_PATHWAY
0.000164357	0.02	Roseburia_faecis_.ASV_1399.	-0.000853478	Negative	0.00243572	0.00201894	0.00010517	HALLMARK_REACTIVE_OXYGEN_SPECIES_PATHWAY
0.000148038	0.02	Spiroplasma_apis_.ASV_170.	-0.000677729	Negative	0.00237506	0.0119325	0.000240714	HALLMARK_REACTIVE_OXYGEN_SPECIES_PATHWAY
0.000137957	0.02	Victivallis_vadensis_.ASV_574.	-0.000326924	Negative	0.00101234	0.00180498	1.585e-05	HALLMARK_REACTIVE_OXYGEN_SPECIES_PATHWAY
0.000115854	0.03	Treponema_succinifaciens_.ASV_36.	-0.000413287	Negative	0.00172081	0.0184888	0.000266399	HALLMARK_REACTIVE_OXYGEN_SPECIES_PATHWAY
9.04061e-05	0.03	Hungatella_hathewayi_.ASV_230.	0.000211352	Positive	-0.000821592	0.0220471	0.0026995	HALLMARK_REACTIVE_OXYGEN_SPECIES_PATHWAY
7.28604e-05	0.03	Sporobacter_termitidis_.ASV_3775.	-0.000673677	Negative	0.00133324	0.0934814	0.00487574	HALLMARK_REACTIVE_OXYGEN_SPECIES_PATHWAY
5.22054e-05	0.04	Aminipila_butyrica_.ASV_1440.	-0.000438899	Negative	0.00082608	0.401344	0.0719944	HALLMARK_REACTIVE_OXYGEN_SPECIES_PATHWAY
4.59882e-05	0.04	Colidextribacter_massiliensis_.ASV_846.	-0.000229719	Negative	0.000746205	0.0254635	0.00237706	HALLMARK_REACTIVE_OXYGEN_SPECIES_PATHWAY
3.88419e-05	0.03	Peptococcus_niger_.ASV_300.	-5.10178e-05	Negative	0.000167433	0.0312463	0.00397947	HALLMARK_REACTIVE_OXYGEN_SPECIES_PATHWAY
2.209e-05	0.02	Ruminococcus_flavefaciens_.ASV_220.	-0.00024064	Negative	0.000678609	0.112109	0.00904218	HALLMARK_REACTIVE_OXYGEN_SPECIES_PATHWAY
0.000777677	0	Bacteroides_vulgatus_.ASV_21.	0.00308098	Positive	-0.0213673	0.00684005	0.00364058	HALLMARK_SPERMATOGENESIS
0.000476538	0.01	Faecalibacterium_prausnitzii_.ASV_1331.	-0.00718611	Negative	0.0177984	0.199154	0.0296271	HALLMARK_SPERMATOGENESIS
0.000396416	0	Faecalibacterium_prausnitzii_.ASV_864.	-0.00434685	Negative	0.0099272	0.00666097	0.000106285	HALLMARK_SPERMATOGENESIS
0.000325258	0	Hungatella_hathewayi_.ASV_87.	-0.00550944	Negative	0.0291757	0.015636	0.00332915	HALLMARK_SPERMATOGENESIS
0.00031109	0	Anaerotignum_lactatifermentans_.ASV_1227.	-0.0019624	Negative	0.00537021	3.77398e-05	1.1733e-06	HALLMARK_SPERMATOGENESIS
0.000295411	0.04	Sporobacter_termitidis_.ASV_239.	-0.00226976	Negative	0.00656134	0.0776858	0.00239124	HALLMARK_SPERMATOGENESIS
0.000198639	0.04	Hungatella_effluvii_.ASV_150.	-0.00277038	Negative	0.0129915	0.000322524	1.20248e-05	HALLMARK_SPERMATOGENESIS
0.000176628	0	Peptococcus_niger_.ASV_300.	-0.00145303	Negative	0.00476823	0.0118453	0.00130663	HALLMARK_SPERMATOGENESIS
0.000173851	0.01	Bulleidia_extructa_.ASV_1215.	-0.00117843	Negative	0.00257052	0.354099	0.0596827	HALLMARK_SPERMATOGENESIS
0.000130023	0.01	Eubacterium_eligens_.ASV_126.	0.000545785	Positive	-0.00213451	1.53176e-06	1.09265e-08	HALLMARK_SPERMATOGENESIS
0.000112151	0.01	Eubacterium_hallii_.ASV_330.	0.000424568	Positive	-0.00151074	0.0325149	0.00265562	HALLMARK_SPERMATOGENESIS
0.000110085	0	Eubacterium_hallii_.ASV_179.	0.000624276	Positive	-0.00127891	0.0852072	0.00139707	HALLMARK_SPERMATOGENESIS
0.000108608	0.04	Ruminococcus_albus_.ASV_183.	-0.0012767	Negative	0.0052803	0.0109978	0.000769543	HALLMARK_SPERMATOGENESIS
0.000105334	0.01	Sporobacter_termitidis_.ASV_370.	0.00112075	Positive	-0.0026519	0.425226	0.0916601	HALLMARK_SPERMATOGENESIS
9.6016e-05	0.03	Sporobacter_termitidis_.ASV_3775.	-0.00086297	Negative	0.00169405	0.250825	0.0315091	HALLMARK_SPERMATOGENESIS
9.0456e-05	0	Blautia_obeum_.ASV_4188.	0.00086356	Positive	-0.00172952	0.0652973	0.0095433	HALLMARK_SPERMATOGENESIS
8.15433e-05	0.03	Erysipelatoclostridium_ramosum_.ASV_71.	0.000479318	Positive	-0.00155404	0.0138709	0.000301068	HALLMARK_SPERMATOGENESIS
7.68512e-05	0	Ruminococcus_champanellensis_.ASV_56.	-0.000221172	Negative	0.000639388	0.239006	0.0113708	HALLMARK_SPERMATOGENESIS
6.01788e-05	0.02	Blautia_stercoris_.ASV_3569.	-0.000899358	Negative	0.00248145	0.157276	0.0336766	HALLMARK_SPERMATOGENESIS
5.64098e-05	0.03	Clostridium_innocuum_.ASV_96.	0.000281718	Positive	-0.000909986	0.0153973	0.00111406	HALLMARK_SPERMATOGENESIS
5.24671e-05	0.01	Anaerobacterium_chartisolvens_.ASV_307.	-0.000739063	Negative	0.00148208	0.443134	0.0554798	HALLMARK_SPERMATOGENESIS
4.47804e-05	0.03	Clostridium_amygdalinum_.ASV_579.	-0.00107637	Negative	0.00336467	0.232758	0.0560706	HALLMARK_SPERMATOGENESIS
3.37867e-05	0.03	Bacteroides_uniformis_.ASV_136.	0.000393593	Positive	-0.00101421	0.28554	0.0137412	HALLMARK_SPERMATOGENESIS
3.36701e-05	0	Faecalibacterium_prausnitzii_.ASV_2199.	-0.000324939	Negative	0.00108685	0.00123591	0.000122473	HALLMARK_SPERMATOGENESIS
2.57428e-05	0.02	Veillonella_parvula_.ASV_483.	0.000476459	Positive	-0.000875012	0.239829	0.0111595	HALLMARK_SPERMATOGENESIS
2.50582e-05	0.02	Hungatella_hathewayi_.ASV_269.	-0.000197103	Negative	0.000364993	0.553883	0.0859364	HALLMARK_SPERMATOGENESIS
1.99455e-05	0.03	Lachnospira_pectinoschiza_.ASV_382.	0.000691187	Positive	-0.0015821	0.300057	0.0419177	HALLMARK_SPERMATOGENESIS
1.40749e-05	0.02	Ruminococcus_flavefaciens_.ASV_220.	-0.000561491	Negative	0.00146203	0.312811	0.043405	HALLMARK_SPERMATOGENESIS
1.28829e-05	0.03	Ethanoligenens_harbinense_.ASV_705.	-0.000277359	Negative	0.0007836	0.116509	0.0112374	HALLMARK_SPERMATOGENESIS
1.2705e-05	0.03	Prevotella_copri_.ASV_488.	-0.000184269	Negative	0.000551442	0.207784	0.0189529	HALLMARK_SPERMATOGENESIS
0.0054808	0	Haemophilus_parainfluenzae_.ASV_182.	0.014192	Positive	-0.0374551	0.0438936	0.000322552	HALLMARK_TGF_BETA_SIGNALING
0.00148769	0.01	Faecalibacterium_prausnitzii_.ASV_6.	-0.00383026	Negative	0.0271283	0.000113226	7.10164e-06	HALLMARK_TGF_BETA_SIGNALING
0.00107564	0	Clostridium_hylemonae_.ASV_285.	0.00487081	Positive	-0.020002	0.144012	0.0511323	HALLMARK_TGF_BETA_SIGNALING
0.000772908	0	Prevotella_paludivivens_.ASV_335.	-0.00338217	Negative	0.00924457	0.378308	0.0753515	HALLMARK_TGF_BETA_SIGNALING
0.000609908	0.03	Prevotella_stercorea_.ASV_157.	-0.00171715	Negative	0.00364199	0.262054	0.00164554	HALLMARK_TGF_BETA_SIGNALING
0.000587708	0.02	Ruminococcus_faecis_.ASV_18.	-0.00448778	Negative	0.0308948	1.74724e-08	2.42909e-09	HALLMARK_TGF_BETA_SIGNALING
0.000579701	0.01	Blautia_faecis_.ASV_124.	0.00173476	Positive	-0.00530837	0.0166937	2.97636e-05	HALLMARK_TGF_BETA_SIGNALING
0.000479486	0.03	Kineothrix_alysoides_.ASV_261.	0.00287641	Positive	-0.0112606	0.0116815	0.000527703	HALLMARK_TGF_BETA_SIGNALING
0.000290698	0.03	Fusicatenibacter_saccharivorans_.ASV_2570.	-0.00169608	Negative	0.0050826	0.000682918	5.73643e-06	HALLMARK_TGF_BETA_SIGNALING
0.000259779	0.01	Oscillibacter_valericigenes_.ASV_441.	0.00230799	Positive	-0.00556363	0.147061	0.00996003	HALLMARK_TGF_BETA_SIGNALING
0.000252391	0.04	Muribaculum_intestinale_.ASV_163.	0.0015629	Positive	-0.00705725	0.00750008	0.000293714	HALLMARK_TGF_BETA_SIGNALING
0.000235494	0.01	Bacteroides_ovatus_.ASV_213.	0.00148427	Positive	-0.00547882	0.27448	0.0633073	HALLMARK_TGF_BETA_SIGNALING
0.000227022	0.02	Ruminococcus_albus_.ASV_354.	0.000788408	Positive	-0.00173768	0.0891327	0.000628374	HALLMARK_TGF_BETA_SIGNALING
0.000213436	0.03	Coprococcus_eutactus_.ASV_164.	-0.00111968	Negative	0.00423699	0.00764401	4.97793e-05	HALLMARK_TGF_BETA_SIGNALING
0.000115045	0.01	Kineothrix_alysoides_.ASV_348.	-0.000651234	Negative	0.00135902	0.127592	0.00392816	HALLMARK_TGF_BETA_SIGNALING
0.000109091	0.04	Oscillibacter_ruminantium_.ASV_151.	0.000876523	Positive	-0.0030707	0.000304377	2.70155e-06	HALLMARK_TGF_BETA_SIGNALING
0.000108368	0.03	Phascolarctobacterium_succinatutens_.ASV_74.	-0.000967278	Negative	0.00425229	2.88775e-05	2.40645e-07	HALLMARK_TGF_BETA_SIGNALING
0.000106783	0.03	Holdemanella_biformis_.ASV_268.	0.000798923	Positive	-0.00169212	0.350008	0.0208487	HALLMARK_TGF_BETA_SIGNALING
9.55076e-05	0.03	Bulleidia_extructa_.ASV_1215.	0.000806114	Positive	-0.00177322	0.290904	0.0388366	HALLMARK_TGF_BETA_SIGNALING
7.99769e-05	0.04	Spiroplasma_culicicola_.ASV_146.	-0.000856681	Negative	0.00317456	0.081199	0.0024071	HALLMARK_TGF_BETA_SIGNALING
7.16842e-05	0.03	Intestinimonas_butyriciproducens_.ASV_165.	0.000701341	Positive	-0.00250815	0.00155905	8.35313e-06	HALLMARK_TGF_BETA_SIGNALING
5.97747e-05	0.01	Hungatella_effluvii_.ASV_325.	0.000467272	Positive	-0.00141686	0.016337	0.00054883	HALLMARK_TGF_BETA_SIGNALING
5.54321e-05	0.04	Victivallis_vadensis_.ASV_574.	-5.06298e-05	Negative	0.000196922	0.318584	0.1429	HALLMARK_TGF_BETA_SIGNALING
4.74132e-05	0.04	Colidextribacter_massiliensis_.ASV_846.	-0.000586502	Negative	0.00187644	0.0128913	0.000927952	HALLMARK_TGF_BETA_SIGNALING
3.48336e-05	0.03	Sporobacter_termitidis_.ASV_370.	0.000466054	Positive	-0.00115154	0.33133	0.0552601	HALLMARK_TGF_BETA_SIGNALING
3.35696e-05	0.04	Klebsiella_pneumoniae_.ASV_73.	-0.000627611	Negative	0.00284861	0.107244	0.0287169	HALLMARK_TGF_BETA_SIGNALING
2.94863e-05	0.03	Lachnospira_pectinoschiza_.ASV_382.	0.000465435	Positive	-0.00100859	0.356756	0.0531479	HALLMARK_TGF_BETA_SIGNALING
1.19549e-05	0.03	Blautia_faecis_.ASV_373.	0.000120082	Positive	-0.000248359	0.232023	0.0204758	HALLMARK_TGF_BETA_SIGNALING
0.0025857	0	Kineothrix_alysoides_.ASV_261.	0.00600633	Positive	-0.0222085	5.3573e-09	2.52496e-11	HALLMARK_TNFA_SIGNALING_VIA_NFKB
0.00178822	0	Faecalibacterium_prausnitzii_.ASV_6.	-0.00359388	Negative	0.025365	1.64035e-05	6.37736e-07	HALLMARK_TNFA_SIGNALING_VIA_NFKB
0.0017824	0.04	Prevotella_stercorea_.ASV_157.	-0.00388604	Negative	0.00938553	0.152896	0.000569989	HALLMARK_TNFA_SIGNALING_VIA_NFKB
0.00158793	0.02	Coprococcus_eutactus_.ASV_164.	-0.005077	Negative	0.0178942	0.0308186	0.000312322	HALLMARK_TNFA_SIGNALING_VIA_NFKB
0.00129285	0	Prevotella_paludivivens_.ASV_335.	-0.00429286	Negative	0.0113966	0.393064	0.0761574	HALLMARK_TNFA_SIGNALING_VIA_NFKB
0.000991415	0	Gemmiger_formicilis_.ASV_616.	0.00500308	Positive	-0.0181855	0.000163142	6.17196e-06	HALLMARK_TNFA_SIGNALING_VIA_NFKB
0.000885548	0.02	Haemophilus_parainfluenzae_.ASV_182.	0.00270788	Positive	-0.0074316	0.0087912	2.76797e-05	HALLMARK_TNFA_SIGNALING_VIA_NFKB
0.000652033	0	Faecalibacterium_prausnitzii_.ASV_1331.	0.00594814	Positive	-0.0108028	0.0702924	0.000826017	HALLMARK_TNFA_SIGNALING_VIA_NFKB
0.000409255	0.02	Fusicatenibacter_saccharivorans_.ASV_55.	0.00309199	Positive	-0.0179936	0.000301852	5.34087e-05	HALLMARK_TNFA_SIGNALING_VIA_NFKB
0.000403324	0.02	Bulleidia_extructa_.ASV_1215.	0.00247211	Positive	-0.0054582	0.31135	0.0458193	HALLMARK_TNFA_SIGNALING_VIA_NFKB
0.000401734	0.03	Herbinix_luporum_.ASV_471.	0.00200276	Positive	-0.00747182	4.98153e-06	1.43716e-08	HALLMARK_TNFA_SIGNALING_VIA_NFKB
0.000274917	0.02	Phascolarctobacterium_succinatutens_.ASV_74.	-0.00194086	Negative	0.00879352	0.00170848	6.28789e-05	HALLMARK_TNFA_SIGNALING_VIA_NFKB
0.000273902	0.03	Sporobacter_termitidis_.ASV_149.	-0.00321211	Negative	0.0140569	0.00186817	3.70366e-05	HALLMARK_TNFA_SIGNALING_VIA_NFKB
0.000236492	0	Ruminococcus_albus_.ASV_354.	0.000966572	Positive	-0.0017928	0.252508	0.00377523	HALLMARK_TNFA_SIGNALING_VIA_NFKB
0.000193618	0.04	Hungatella_hathewayi_.ASV_1502.	-0.000579607	Negative	0.00183341	0.0180088	0.0016152	HALLMARK_TNFA_SIGNALING_VIA_NFKB
0.000104203	0.04	Alloprevotella_rava_.ASV_324.	-0.00121238	Negative	0.00345328	0.056904	0.00192401	HALLMARK_TNFA_SIGNALING_VIA_NFKB
9.3019e-05	0.03	Faecalibacterium_prausnitzii_.ASV_249.	0.000339926	Positive	-0.00125528	3.74141e-06	3.10548e-08	HALLMARK_TNFA_SIGNALING_VIA_NFKB
8.17907e-05	0.02	Blautia_stercoris_.ASV_316.	-0.00110625	Negative	0.00383706	0.000136843	8.04854e-06	HALLMARK_TNFA_SIGNALING_VIA_NFKB
6.88049e-05	0.04	Spiroplasma_apis_.ASV_170.	-0.000368364	Negative	0.0013847	0.136442	0.017365	HALLMARK_TNFA_SIGNALING_VIA_NFKB
6.52739e-05	0.04	Treponema_bryantii_.ASV_63.	-0.000163567	Negative	0.000660415	5.18286e-05	1.5212e-06	HALLMARK_TNFA_SIGNALING_VIA_NFKB
6.34657e-05	0	Paludicola_psychrotolerans_.ASV_993.	-0.000795548	Negative	0.00134594	0.470116	0.0842113	HALLMARK_TNFA_SIGNALING_VIA_NFKB
4.57616e-05	0.04	Hungatella_effluvii_.ASV_325.	0.0002073	Positive	-0.00064247	0.0078842	0.00024642	HALLMARK_TNFA_SIGNALING_VIA_NFKB
3.92564e-05	0.03	Romboutsia_timonensis_.ASV_392.	-0.000170892	Negative	0.000676441	0.0218703	0.00407515	HALLMARK_TNFA_SIGNALING_VIA_NFKB
2.77823e-05	0.04	Pontibacter_niistensis_.ASV_995.	-0.000206344	Negative	0.000609358	0.00431483	0.000557382	HALLMARK_TNFA_SIGNALING_VIA_NFKB
0.00268425	0	Oscillibacter_ruminantium_.ASV_840.	0.00843509	Positive	-0.0218531	0.295676	0.0523917	HALLMARK_UNFOLDED_PROTEIN_RESPONSE
0.00195149	0	Bifidobacterium_longum_.ASV_11.	0.00566795	Positive	-0.029465	0.0112091	0.000789495	HALLMARK_UNFOLDED_PROTEIN_RESPONSE
0.00183879	0.01	Blautia_schinkii_.ASV_369.	0.00839473	Positive	-0.0351402	0.0503208	0.0137963	HALLMARK_UNFOLDED_PROTEIN_RESPONSE
0.00141574	0.01	Gemmiger_formicilis_.ASV_17.	0.00530839	Positive	-0.0357594	9.49909e-06	1.96938e-06	HALLMARK_UNFOLDED_PROTEIN_RESPONSE
0.000809698	0	Gracilibacter_thermotolerans_.ASV_338.	0.00420163	Positive	-0.0160838	0.0641818	0.00949631	HALLMARK_UNFOLDED_PROTEIN_RESPONSE
0.000781976	0	Lachnospira_pectinoschiza_.ASV_382.	0.00465987	Positive	-0.0102581	0.218252	0.0184053	HALLMARK_UNFOLDED_PROTEIN_RESPONSE
0.000702563	0.02	Hungatella_effluvii_.ASV_150.	-0.00607705	Negative	0.0284034	0.000147144	4.14836e-06	HALLMARK_UNFOLDED_PROTEIN_RESPONSE
0.000401259	0.04	Fusicatenibacter_saccharivorans_.ASV_55.	0.00257329	Positive	-0.0136323	2.41049e-05	7.2316e-07	HALLMARK_UNFOLDED_PROTEIN_RESPONSE
0.000367147	0.03	Gemmiger_formicilis_.ASV_616.	0.00243688	Positive	-0.00902478	0.000414053	1.84394e-05	HALLMARK_UNFOLDED_PROTEIN_RESPONSE
0.000313089	0	Dehalobacter_restrictus_.ASV_475.	0.00207734	Positive	-0.00488157	0.0451815	0.000622036	HALLMARK_UNFOLDED_PROTEIN_RESPONSE
0.000290589	0.04	Clostridium_disporicum_.ASV_24.	0.00259376	Positive	-0.018651	2.83834e-05	4.77954e-06	HALLMARK_UNFOLDED_PROTEIN_RESPONSE
0.000130288	0.03	Eubacterium_oxidoreducens_.ASV_548.	0.00278992	Positive	-0.00644366	0.301098	0.0273247	HALLMARK_UNFOLDED_PROTEIN_RESPONSE
0.000128161	0.03	Agathobaculum_desmolans_.ASV_333.	-0.0009871	Negative	0.0044805	0.249629	0.148361	HALLMARK_UNFOLDED_PROTEIN_RESPONSE
0.000120561	0.03	Neglecta_timonensis_.ASV_82.	0.00217008	Positive	-0.00901285	0.0246458	0.000463044	HALLMARK_UNFOLDED_PROTEIN_RESPONSE
0.000114794	0.01	Sporobacter_termitidis_.ASV_370.	0.00137603	Positive	-0.00386956	0.0412818	0.00220201	HALLMARK_UNFOLDED_PROTEIN_RESPONSE
0.000111146	0.02	Sphingobacterium_wenxiniae_.ASV_874.	0.000989233	Positive	-0.00377997	0.0222132	0.00364027	HALLMARK_UNFOLDED_PROTEIN_RESPONSE
0.000110061	0.03	Bacteroides_ovatus_.ASV_213.	0.000932266	Positive	-0.00308158	0.120803	0.00692384	HALLMARK_UNFOLDED_PROTEIN_RESPONSE
9.38482e-05	0.04	Longibaculum_muris_.ASV_569.	-0.000865813	Negative	0.00194793	0.225657	0.0099843	HALLMARK_UNFOLDED_PROTEIN_RESPONSE
8.31064e-05	0.04	Eubacterium_coprostanoligenes_.ASV_123.	-0.00128044	Negative	0.00563538	0.0925472	0.0137465	HALLMARK_UNFOLDED_PROTEIN_RESPONSE
2.41763e-05	0.02	Kineothrix_alysoides_.ASV_436.	-0.00012417	Negative	0.000286743	0.209878	0.0197854	HALLMARK_UNFOLDED_PROTEIN_RESPONSE
0.00272112	0	Bacteroides_uniformis_.ASV_104.	0.00916823	Positive	-0.0301528	0.128618	0.00482782	HALLMARK_UV_RESPONSE_DN
0.0024475	0	Prevotella_stercorea_.ASV_157.	-0.00613555	Negative	0.0183043	0.0512044	0.000170371	HALLMARK_UV_RESPONSE_DN
0.00121889	0	Haemophilus_parainfluenzae_.ASV_182.	0.00540011	Positive	-0.0165564	0.0715655	0.00240686	HALLMARK_UV_RESPONSE_DN
0.000711074	0	Roseburia_faecis_.ASV_66.	0.00191386	Positive	-0.00904725	9.13062e-05	4.67225e-07	HALLMARK_UV_RESPONSE_DN
0.000555932	0.01	Clostridium_hylemonae_.ASV_285.	0.00356985	Positive	-0.0144793	0.139273	0.0461287	HALLMARK_UV_RESPONSE_DN
0.000415116	0.01	Dorea_formicigenerans_.ASV_59.	-0.00211077	Negative	0.0118385	0.000142571	1.25355e-05	HALLMARK_UV_RESPONSE_DN
0.000333972	0.03	Catenibacterium_mitsuokai_.ASV_4.	-0.0003732	Negative	0.00224409	0.0655341	0.00531612	HALLMARK_UV_RESPONSE_DN
0.000267724	0.01	Coprococcus_eutactus_.ASV_219.	0.00359536	Positive	-0.0168751	0.0302186	0.0045018	HALLMARK_UV_RESPONSE_DN
0.000267305	0.04	Ruminococcus_faecis_.ASV_18.	-0.0027923	Negative	0.0192488	2.71931e-07	4.72685e-08	HALLMARK_UV_RESPONSE_DN
0.000171142	0.03	Phascolarctobacterium_succinatutens_.ASV_74.	-0.00125067	Negative	0.00512105	6.16278e-07	9.2903e-10	HALLMARK_UV_RESPONSE_DN
9.35094e-05	0.03	Spiroplasma_culicicola_.ASV_146.	-0.000705799	Negative	0.00261836	0.0674802	0.0016508	HALLMARK_UV_RESPONSE_DN
8.53702e-05	0.01	Coprococcus_catus_.ASV_767.	0.000720578	Positive	-0.00233844	0.000157121	2.54535e-05	HALLMARK_UV_RESPONSE_DN
8.30666e-05	0.01	Sporobacter_termitidis_.ASV_370.	0.00141395	Positive	-0.00292882	0.367181	0.0399874	HALLMARK_UV_RESPONSE_DN
7.48396e-05	0.02	Prevotella_stercorea_.ASV_434.	0.000954663	Positive	-0.00227885	0.23428	0.0133352	HALLMARK_UV_RESPONSE_DN
4.12247e-05	0.02	Thermoclostridium_caenicola_.ASV_1014.	-0.00183321	Negative	0.00369085	0.393711	0.0655366	HALLMARK_UV_RESPONSE_DN
3.81793e-05	0.04	Prevotella_paludivivens_.ASV_335.	-0.00217898	Negative	0.00656156	0.394875	0.112437	HALLMARK_UV_RESPONSE_DN
3.05092e-05	0.04	Longibaculum_muris_.ASV_569.	-0.000123966	Negative	0.000395883	0.00269441	7.78183e-05	HALLMARK_UV_RESPONSE_DN
1.21294e-05	0.04	Peptococcus_niger_.ASV_300.	-0.000157	Negative	0.000537465	0.00641216	0.000785104	HALLMARK_UV_RESPONSE_DN
1.20654e-05	0.04	Cerasicoccus_frondis_.ASV_1153.	-0.000131339	Negative	0.000246705	0.320662	0.0275277	HALLMARK_UV_RESPONSE_DN
9.93913e-06	0.03	Prevotella_stercorea_.ASV_263.	4.11958e-05	Positive	-0.000152228	0.216572	0.0579912	HALLMARK_UV_RESPONSE_DN
0.00267899	0	Prevotella_stercorea_.ASV_157.	-0.00550009	Negative	0.0182725	0.0814514	0.00139077	HALLMARK_UV_RESPONSE_UP
0.00135464	0	Gemmiger_formicilis_.ASV_616.	0.00496852	Positive	-0.01956	0.000741274	4.89558e-05	HALLMARK_UV_RESPONSE_UP
0.000747183	0.01	Kineothrix_alysoides_.ASV_261.	0.00427937	Positive	-0.0164798	0.000570215	9.3712e-06	HALLMARK_UV_RESPONSE_UP
0.000602734	0.02	Fusicatenibacter_saccharivorans_.ASV_55.	0.00305306	Positive	-0.0175004	0.000244226	3.45608e-05	HALLMARK_UV_RESPONSE_UP
0.000489535	0	Roseburia_faecis_.ASV_156.	0.00502688	Positive	-0.0177521	0.214019	0.0527745	HALLMARK_UV_RESPONSE_UP
0.0004062	0.01	Ruminococcus_faecis_.ASV_168.	0.00303772	Positive	-0.0130562	0.00757888	0.000387879	HALLMARK_UV_RESPONSE_UP
0.000375491	0	Prevotella_paludivivens_.ASV_335.	-0.00171742	Negative	0.0044375	0.423707	0.086657	HALLMARK_UV_RESPONSE_UP
0.000366999	0	Herbinix_luporum_.ASV_471.	0.00131735	Positive	-0.00506557	3.96152e-06	1.65684e-08	HALLMARK_UV_RESPONSE_UP
0.000297696	0	Bacteroides_ovatus_.ASV_213.	0.0018978	Positive	-0.00701008	0.267206	0.0599744	HALLMARK_UV_RESPONSE_UP
0.000294225	0.04	Hungatella_effluvii_.ASV_150.	-0.00294746	Negative	0.0143785	0.0028117	0.000334671	HALLMARK_UV_RESPONSE_UP
0.000269315	0.03	Blautia_faecis_.ASV_124.	0.00204328	Positive	-0.00776785	0.0348187	0.00104262	HALLMARK_UV_RESPONSE_UP
0.000181749	0.02	Clostridium_hylemonae_.ASV_285.	0.00300969	Positive	-0.0121747	0.0935204	0.0244341	HALLMARK_UV_RESPONSE_UP
0.000156829	0.03	Faecalibacterium_prausnitzii_.ASV_1331.	0.0030628	Positive	-0.00543788	0.0977789	0.00137354	HALLMARK_UV_RESPONSE_UP
0.000153207	0.01	Ruminococcus_faecis_.ASV_270.	-0.00138286	Negative	0.00436151	0.0821489	0.00383259	HALLMARK_UV_RESPONSE_UP
0.000135893	0.03	Oscillibacter_ruminantium_.ASV_90.	-0.00120635	Negative	0.00584502	4.57806e-06	3.96375e-08	HALLMARK_UV_RESPONSE_UP
0.000122717	0.01	Alloprevotella_rava_.ASV_324.	-0.000866102	Negative	0.00239011	0.0230592	0.00039255	HALLMARK_UV_RESPONSE_UP
0.000113589	0.01	Lachnospira_pectinoschiza_.ASV_382.	0.000916606	Positive	-0.00210944	0.21854	0.0217238	HALLMARK_UV_RESPONSE_UP
7.87679e-05	0.01	Succinivibrio_dextrinosolvens_.ASV_30.	-0.000230475	Negative	0.00107993	0.000834807	6.18157e-06	HALLMARK_UV_RESPONSE_UP
7.72834e-05	0.04	Oscillibacter_ruminantium_.ASV_840.	0.00143794	Positive	-0.00363769	0.214181	0.0228066	HALLMARK_UV_RESPONSE_UP
7.14206e-05	0.01	Spiroplasma_apis_.ASV_170.	-0.00100709	Negative	0.00348677	0.0203511	0.000478216	HALLMARK_UV_RESPONSE_UP
6.77817e-05	0.04	Bacteroides_vulgatus_.ASV_50.	0.000515932	Positive	-0.0011645	0.257955	0.00186497	HALLMARK_UV_RESPONSE_UP
6.28781e-05	0.03	Clostridium_glycyrrhizinilyticum_.ASV_221.	-0.000299297	Negative	0.00108911	0.0361495	0.00353045	HALLMARK_UV_RESPONSE_UP
6.24151e-05	0.01	Peptococcus_niger_.ASV_203.	-0.000924286	Negative	0.0038919	0.000192877	9.49788e-06	HALLMARK_UV_RESPONSE_UP
3.31986e-05	0.03	Aminipila_butyrica_.ASV_1440.	-0.000889909	Negative	0.00174006	0.405735	0.0823636	HALLMARK_UV_RESPONSE_UP
3.20545e-05	0.04	Ruminiclostridium_sufflavum_.ASV_450.	-0.00018217	Negative	0.000601519	0.022049	0.0013093	HALLMARK_UV_RESPONSE_UP
2.00528e-05	0.03	Breznakia_pachnodae_.ASV_536.	-0.000141504	Negative	0.000467134	0.00821011	0.000783151	HALLMARK_UV_RESPONSE_UP
1.21291e-05	0.03	Blautia_faecis_.ASV_373.	0.00012141	Positive	-0.000311342	0.0191963	0.00126998	HALLMARK_UV_RESPONSE_UP
0.000920219	0	Prevotella_paludivivens_.ASV_547.	-0.00451699	Negative	0.0148637	0.116343	0.0136958	HALLMARK_WNT_BETA_CATENIN_SIGNALING
0.000918295	0	Roseburia_inulinivorans_.ASV_2968.	0.00641177	Positive	-0.0164415	2.1082e-05	9.8117e-08	HALLMARK_WNT_BETA_CATENIN_SIGNALING
0.000899716	0	Gracilibacter_thermotolerans_.ASV_1204.	0.00351892	Positive	-0.00722556	0.146085	0.00719553	HALLMARK_WNT_BETA_CATENIN_SIGNALING
0.000567853	0	Sporobacter_termitidis_.ASV_433.	-0.00497277	Negative	0.0143893	0.266463	0.0546946	HALLMARK_WNT_BETA_CATENIN_SIGNALING
0.000319698	0.01	Pontibacter_toksunensis_.ASV_25.	-0.00305117	Negative	0.0164134	0.00674805	0.000230978	HALLMARK_WNT_BETA_CATENIN_SIGNALING
0.000306999	0	Eubacterium_hallii_.ASV_283.	-0.00199579	Negative	0.0050122	0.0886634	0.003341	HALLMARK_WNT_BETA_CATENIN_SIGNALING
0.000292171	0.03	Prevotellamassilia_timonensis_.ASV_298.	0.00187909	Positive	-0.00302348	0.455892	0.0161524	HALLMARK_WNT_BETA_CATENIN_SIGNALING
0.000191927	0.01	Erysipelatoclostridium_ramosum_.ASV_71.	-0.0025086	Negative	0.00490346	0.248454	0.00386401	HALLMARK_WNT_BETA_CATENIN_SIGNALING
0.000165155	0.03	Sporobacter_termitidis_.ASV_1655.	0.000922352	Positive	-0.00189338	0.421306	0.0774606	HALLMARK_WNT_BETA_CATENIN_SIGNALING
0.000152665	0.04	Clostridium_bolteae_.ASV_209.	-0.00107895	Negative	0.0033341	0.0550005	0.00415998	HALLMARK_WNT_BETA_CATENIN_SIGNALING
0.000139294	0.01	Colidextribacter_massiliensis_.ASV_585.	-0.00204479	Negative	0.00509122	0.33285	0.0494642	HALLMARK_WNT_BETA_CATENIN_SIGNALING
0.000122277	0.01	Blautia_stercoris_.ASV_3569.	0.00226146	Positive	-0.00615964	0.146898	0.0282246	HALLMARK_WNT_BETA_CATENIN_SIGNALING
0.000110657	0.03	Herbinix_luporum_.ASV_696.	0.00082866	Positive	-0.00284793	0.000721884	4.5121e-05	HALLMARK_WNT_BETA_CATENIN_SIGNALING
0.000107214	0.03	Agathobaculum_desmolans_.ASV_333.	-0.000749641	Negative	0.00255559	0.164163	0.0275667	HALLMARK_WNT_BETA_CATENIN_SIGNALING
6.89566e-05	0.02	Vampirovibrio_chlorellavorus_.ASV_909.	0.000368645	Positive	-0.000891689	0.0737465	0.00212556	HALLMARK_WNT_BETA_CATENIN_SIGNALING
6.08956e-05	0.04	Anaerobacterium_chartisolvens_.ASV_307.	0.00120894	Positive	-0.00267583	0.48102	0.0913167	HALLMARK_WNT_BETA_CATENIN_SIGNALING
5.93931e-05	0	Eubacterium_hallii_.ASV_330.	-0.000576773	Negative	0.0019714	0.262298	0.0667421	HALLMARK_WNT_BETA_CATENIN_SIGNALING
5.88758e-05	0.01	Eubacterium_hallii_.ASV_661.	-0.000349555	Negative	0.00111046	0.0129731	0.000852334	HALLMARK_WNT_BETA_CATENIN_SIGNALING
5.05589e-05	0.02	Prevotella_paludivivens_.ASV_335.	4.66144e-05	Positive	-0.000225522	0.696025	0.632863	HALLMARK_WNT_BETA_CATENIN_SIGNALING
3.22789e-05	0.03	Oxalobacter_formigenes_.ASV_1569.	-0.000872975	Negative	0.00183343	0.0258142	0.00105928	HALLMARK_WNT_BETA_CATENIN_SIGNALING
2.8379e-05	0.04	Desulfovibrio_simplex_.ASV_826.	-0.000684625	Negative	0.00147657	0.239499	0.0277313	HALLMARK_WNT_BETA_CATENIN_SIGNALING
2.19674e-05	0.03	Peptococcus_niger_.ASV_203.	-7.36608e-05	Negative	0.000325955	0.00157021	0.000119552	HALLMARK_WNT_BETA_CATENIN_SIGNALING
1.70346e-05	0.04	Sporobacter_termitidis_.ASV_778.	-0.000108871	Negative	0.000351431	5.97336e-05	1.05211e-05	HALLMARK_WNT_BETA_CATENIN_SIGNALING
9.73102e-06	0.04	Fusicatenibacter_saccharivorans_.ASV_2944.	5.11606e-05	Positive	-0.000134352	0.100514	0.0240741	HALLMARK_WNT_BETA_CATENIN_SIGNALING
0.00142354	0	Faecalibacterium_prausnitzii_.ASV_6.	-0.00543961	Negative	0.0386545	1.10561e-05	4.48174e-07	HALLMARK_XENOBIOTIC_METABOLISM
0.000772108	0	Gemmiger_formicilis_.ASV_616.	0.00460901	Positive	-0.0167382	0.00017982	6.80096e-06	HALLMARK_XENOBIOTIC_METABOLISM
0.000574971	0	Ruminococcus_faecis_.ASV_270.	-0.0026417	Negative	0.00784502	0.153494	0.00970297	HALLMARK_XENOBIOTIC_METABOLISM
0.000386689	0	Herbinix_luporum_.ASV_471.	0.00237567	Positive	-0.00884613	2.72477e-06	6.9982e-09	HALLMARK_XENOBIOTIC_METABOLISM
0.000384297	0.01	Fusicatenibacter_saccharivorans_.ASV_55.	0.00204921	Positive	-0.0120266	0.00148989	0.000377984	HALLMARK_XENOBIOTIC_METABOLISM
0.000262087	0.01	Bulleidia_extructa_.ASV_1215.	0.00405325	Positive	-0.00806109	0.484059	0.106115	HALLMARK_XENOBIOTIC_METABOLISM
0.000240282	0.04	Roseburia_faecis_.ASV_66.	0.00125139	Positive	-0.00515574	0.000244056	2.42741e-07	HALLMARK_XENOBIOTIC_METABOLISM
0.0002301	0.01	Clostridium_glycyrrhizinilyticum_.ASV_221.	-0.00240578	Negative	0.00831804	0.0892411	0.0108076	HALLMARK_XENOBIOTIC_METABOLISM
0.000204276	0.03	Hungatella_effluvii_.ASV_150.	-0.00248963	Negative	0.0121237	0.00150821	0.000145722	HALLMARK_XENOBIOTIC_METABOLISM
0.00017349	0.02	Lactobacillus_ruminis_.ASV_32.	0.00187774	Positive	-0.0110858	8.64995e-05	3.41146e-06	HALLMARK_XENOBIOTIC_METABOLISM
0.000160739	0.02	Bacteroides_ovatus_.ASV_213.	0.00236881	Positive	-0.00877884	0.234459	0.0462723	HALLMARK_XENOBIOTIC_METABOLISM
0.000160038	0.04	Bifidobacterium_adolescentis_.ASV_7.	0.00207212	Positive	-0.0146703	1.55029e-06	4.24728e-08	HALLMARK_XENOBIOTIC_METABOLISM
0.000117903	0.04	Dorea_formicigenerans_.ASV_59.	-0.00114575	Negative	0.00636837	2.372e-06	8.27296e-08	HALLMARK_XENOBIOTIC_METABOLISM
0.000109206	0	Lachnospira_pectinoschiza_.ASV_382.	0.00124083	Positive	-0.00263396	0.346682	0.0463853	HALLMARK_XENOBIOTIC_METABOLISM
6.16851e-05	0.02	Blautia_stercoris_.ASV_316.	-0.000666841	Negative	0.00209219	0.00309505	0.000132726	HALLMARK_XENOBIOTIC_METABOLISM
4.31834e-05	0.02	Faecalibacterium_prausnitzii_.ASV_3112.	0.00102157	Positive	-0.00280645	0.26868	0.0635017	HALLMARK_XENOBIOTIC_METABOLISM
4.18043e-05	0.03	Desulfotomaculum_guttoideum_.ASV_528.	-0.000534182	Negative	0.00179196	0.141105	0.0248044	HALLMARK_XENOBIOTIC_METABOLISM
4.13183e-05	0.04	Blautia_marasmi_.ASV_302.	0.000369781	Positive	-0.00144549	0.112193	0.0130741	HALLMARK_XENOBIOTIC_METABOLISM
3.20024e-05	0.01	Kineothrix_alysoides_.ASV_348.	-0.000269904	Negative	0.000712277	0.0237459	0.000874394	HALLMARK_XENOBIOTIC_METABOLISM
2.91629e-05	0.02	Bacteroides_vulgatus_.ASV_50.	0.000398821	Positive	-0.00114892	0.0549893	0.000156597	HALLMARK_XENOBIOTIC_METABOLISM
7.41545e-06	0.03	Colidextribacter_massiliensis_.ASV_591.	-9.84852e-05	Negative	0.000195313	0.276056	0.0328726	HALLMARK_XENOBIOTIC_METABOLISM
4.62928e-06	0.04	Ruminococcus_flavefaciens_.ASV_220.	-2.44971e-05	Negative	7.47486e-05	0.000262372	1.25554e-05	HALLMARK_XENOBIOTIC_METABOLISM
