# Supplementary material for: Gastrointestinal microbiota composition predicts peripheral inflammatory state during treatment of human tuberculosis
Source: Nat Commun. 2021 Feb 18;12:1141. doi: 10.1038/s41467-021-21475-y (PMC7892575; doi:10.1038/s41467-021-21475-y)
Supplement: Supplementary file 25 — Source Data [file 41467_2021_21475_MOESM25_ESM.xlsx]

## Sheet: Fig_2B
Patient.ID	Day	Av_TTP	Treatment	TTP1	TTP2	TTP_min	TTP_max
3041017	0	80	HRZE		80	80	80
3041018	14	324.5	HRZE	314	335	314	335
3041021	0	86	HRZE	86	86	86	86
3041009	14	300	HRZE		300	300	300
3041018	0	104	HRZE		104	104	104
3041008	0	107.5	HRZE	108	107	107	108
3041012	0	81.5	NTZ	81	82	81	82
3041014	0	126	NTZ		126	126	126
3041014	14	165	NTZ	165	165	165	165
3041020	0	96	NTZ	96		96	96
3041009	0	86	HRZE	87	85	85	87
3041012	14	99.5	NTZ	98	101	98	101
3041005	0	179	HRZE		179	179	179
3041005	14	401	HRZE	397	405	397	405
3041020	14	76	NTZ	76	76	76	76
3041004	14	371	HRZE		371	371	371
3041004	0	113.5	HRZE	109	118	109	118
3041017	14	277	HRZE		277	277	277
3041028	14	74	NTZ	74	74	74	74
3041029	14	183	HRZE	188	178	178	188
3041033	0	69.5	NTZ	69	70	69	70
3041033	14	62	NTZ		62	62	62
3041038	0	93.5	NTZ	96	91	91	96
3041028	0	71.5	NTZ	72	71	71	72
3041023	0	71	NTZ	73	69	69	73
3041029	0	77.5	HRZE	77	78	77	78
3041034	14	63	NTZ	63		63	63
3041036	14	194.5	HRZE	196	193	193	196
3041023	14	57.5	NTZ	57	58	57	58
3041036	0	87	HRZE	87	87	87	87
3041034	0	62	NTZ	62	62	62	62
3041045	0	94	HRZE	93	95	93	95
3041046	0	88	HRZE	88	88	88	88
3041058	14	231.5	HRZE	229	234	229	234
3041055	14	83	NTZ	85	81	81	85
3041057	14	208.5	HRZE	209	208	208	209
3041046	14	209.5	HRZE	206	213	206	213
3041047	0	83.5	NTZ	83	84	83	84
3041051	14	157	NTZ	157		157	157
3041038	14	77	NTZ	79	75	75	79
3041043	0	144	NTZ		144	144	144
3041049	14	106.5	NTZ	106	107	106	107
3041054	14	75.5	NTZ	78	73	73	78
3041062	0	79	HRZE	79		79	79
3041042	14	329	HRZE	341	317	317	341
3041049	0	91	NTZ	89	93	89	93
3041051	0	131.5	NTZ	132	131	131	132
3041056	0	60	NTZ	60	60	60	60
3041058	0	78.5	HRZE	81	76	76	81
3041062	14	237	HRZE		237	237	237
3041061	0	89	NTZ	89	89	89	89
3041065	14	165	HRZE	164	166	164	166
3041042	0	101.5	HRZE	101	102	101	102
3041052	14	102.5	NTZ	102	103	102	103
3041054	0	100.5	NTZ	100	101	100	101
3041056	14	76.5	NTZ	78	75	75	78
3041065	0	99	HRZE	99	99	99	99
3041052	0	109	NTZ	108	110	108	110
3041059	14	87	NTZ	87	87	87	87
3041045	14	220	HRZE	218	222	218	222
3041055	0	74.5	NTZ	74	75	74	75
3041059	0	85	NTZ	85	85	85	85
3041057	0	75	HRZE	75	75	75	75
3041047	14	93.5	NTZ	93	94	93	94
3041043	14	158	NTZ	157	159	157	159

## Sheet: Fig_2C
Axis.1	Axis.2	Patient.ID	Day	TB_status
-0.17826	-0.172865	3041017	0	pretreatment
-0.188785	-0.128957	3041018	14	HRZE
-0.0524716	-0.159244	3041021	0	pretreatment
-0.107529	-0.128068	3041009	14	HRZE
-0.252779	-0.14841	3041018	0	pretreatment
-0.0897251	-0.187461	3041008	0	pretreatment
-0.134392	-0.35032	3041008	14	HRZE
-0.104656	-0.319938	3041012	0	pretreatment
-0.146399	-0.209882	3041014	0	pretreatment
0.458931	-0.0631822	3041014	14	NTZ
-0.127895	-0.105379	3041020	0	pretreatment
-0.192796	-0.112718	3041009	0	pretreatment
0.233214	-0.188057	3041012	14	NTZ
-0.158335	-0.13082	3041005	0	pretreatment
-0.0576178	-0.1586	3041005	14	HRZE
0.379632	0.0402514	3041020	14	NTZ
-0.0628434	-0.269669	3041004	14	HRZE
-0.215429	-0.166136	3041004	0	pretreatment
0.467611	-0.0412291	3041017	14	HRZE
0.226523	-0.140169	3041021	14	HRZE
0.523594	0.140121	3041028	14	NTZ
-0.0560519	-0.234802	3041029	14	HRZE
-0.225667	0.254049	3041033	0	pretreatment
-0.106285	0.209655	3041033	14	NTZ
-0.25834	0.188251	3041038	0	pretreatment
-0.154907	0.172762	3041028	0	pretreatment
-0.242532	0.263321	3041023	0	pretreatment
-0.271823	0.158949	3041029	0	pretreatment
0.517986	0.108275	3041034	14	NTZ
-0.207615	0.0813388	3041036	14	HRZE
0.528581	0.109475	3041023	14	NTZ
-0.286326	0.189368	3041036	0	pretreatment
-0.264681	0.182324	3041034	0	pretreatment
-0.192235	0.000869721	3041045	0	pretreatment
-0.219757	0.255075	3041046	0	pretreatment
0.324728	0.0327978	3041058	14	HRZE
0.333624	0.0182088	3041055	14	NTZ
-0.21928	0.0885433	3041057	14	HRZE
0.0826482	-0.272545	3041046	14	HRZE
-0.243742	0.101912	3041047	0	pretreatment
0.336932	-0.0444633	3041051	14	NTZ
0.521027	0.106057	3041038	14	NTZ
-0.0351209	0.105788	3041043	0	pretreatment
-0.0574814	0.0131817	3041049	14	NTZ
0.519066	0.113496	3041054	14	NTZ
-0.214215	0.0376274	3041062	0	pretreatment
-0.0717777	-0.191436	3041042	14	HRZE
-0.129309	-0.000913654	3041049	0	pretreatment
-0.0400486	-0.404993	3041051	0	pretreatment
-0.282145	0.218089	3041056	0	pretreatment
-0.239326	0.00549973	3041058	0	pretreatment
-0.235783	0.0473523	3041062	14	HRZE
-0.262006	-0.00921675	3041061	0	pretreatment
-0.280263	0.0677245	3041065	14	HRZE
-0.227135	0.163782	3041042	0	pretreatment
0.494007	0.0528797	3041052	14	NTZ
0.226894	-0.0315844	3041054	0	pretreatment
0.399399	-0.010387	3041056	14	NTZ
0.328539	0.0283362	3041061	14	NTZ
-0.257836	-0.122507	3041065	0	pretreatment
-0.165015	0.133093	3041052	0	pretreatment
0.548904	0.141769	3041059	14	NTZ
-0.173377	0.111733	3041045	14	HRZE
-0.255457	0.198292	3041055	0	pretreatment
-0.304581	0.182229	3041059	0	pretreatment
-0.193841	0.0436964	3041057	0	pretreatment
0.48599	0.0548058	3041047	14	NTZ
0.506039	0.0829757	3041043	14	NTZ

## Sheet: Fig_2D
Patient.ID	Day	TB_status	InvSimpson	Treatment
3041017	0	pretreatment	33.6656	HRZE
3041018	14	HRZE	17.5486	HRZE
3041021	0	pretreatment	13.1262	HRZE
3041009	14	HRZE	23.5429	HRZE
3041018	0	pretreatment	35.6877	HRZE
3041008	0	pretreatment	27.9101	HRZE
3041008	14	HRZE	11.9668	HRZE
3041012	0	pretreatment	16.9599	NTZ
3041014	0	pretreatment	14.9631	NTZ
3041014	14	NTZ	6.05629	NTZ
3041020	0	pretreatment	24.266	NTZ
3041009	0	pretreatment	31.9717	HRZE
3041012	14	NTZ	12.8841	NTZ
3041005	0	pretreatment	20.6315	HRZE
3041005	14	HRZE	13.1133	HRZE
3041020	14	NTZ	8.38235	NTZ
3041004	14	HRZE	12.9066	HRZE
3041004	0	pretreatment	37.289	HRZE
3041017	14	HRZE	5.91779	HRZE
3041021	14	HRZE	1.95817	HRZE
3041028	14	NTZ	1.49246	NTZ
3041029	14	HRZE	14.049	HRZE
3041033	0	pretreatment	19.6345	NTZ
3041033	14	NTZ	10.5114	NTZ
3041038	0	pretreatment	42.9912	NTZ
3041028	0	pretreatment	21.2807	NTZ
3041023	0	pretreatment	45.7449	NTZ
3041029	0	pretreatment	26.2812	HRZE
3041034	14	NTZ	3.49033	NTZ
3041036	14	HRZE	17.254	HRZE
3041023	14	NTZ	5.5636	NTZ
3041036	0	pretreatment	20.5612	HRZE
3041034	0	pretreatment	32.2498	NTZ
3041045	0	pretreatment	10.8991	HRZE
3041046	0	pretreatment	31.0272	HRZE
3041058	14	HRZE	7.27934	HRZE
3041055	14	NTZ	2.02766	NTZ
3041057	14	HRZE	19.828	HRZE
3041046	14	HRZE	9.44503	HRZE
3041047	0	pretreatment	31.1442	NTZ
3041051	14	NTZ	6.22682	NTZ
3041038	14	NTZ	7.41825	NTZ
3041043	0	pretreatment	24.4812	NTZ
3041049	14	NTZ	14.3859	NTZ
3041054	14	NTZ	4.00491	NTZ
3041062	0	pretreatment	14.9564	HRZE
3041042	14	HRZE	14.9532	HRZE
3041049	0	pretreatment	14.0476	NTZ
3041051	0	pretreatment	28.6106	NTZ
3041056	0	pretreatment	45.3178	NTZ
3041058	0	pretreatment	45.5233	HRZE
3041062	14	HRZE	17.6832	HRZE
3041061	0	pretreatment	23.762	NTZ
3041065	14	HRZE	14.3734	HRZE
3041042	0	pretreatment	29.3771	HRZE
3041052	14	NTZ	1.70222	NTZ
3041054	0	pretreatment	7.841	NTZ
3041056	14	NTZ	10.5053	NTZ
3041061	14	NTZ	2.3369	NTZ
3041065	0	pretreatment	50.5554	HRZE
3041052	0	pretreatment	26.665	NTZ
3041059	14	NTZ	5.39104	NTZ
3041045	14	HRZE	17.735	HRZE
3041055	0	pretreatment	30.8653	NTZ
3041059	0	pretreatment	10.0769	NTZ
3041057	0	pretreatment	31.61	HRZE
3041047	14	NTZ	3.12957	NTZ
3041043	14	NTZ	7.94835	NTZ

## Sheet: Fig_3A
Taxa	logFC	AveExpr	t	P.Value	adj.P.Val	B	global_padj	Treatment
Clostridium_disporicum_(ASV_24)	-5.2258	7.10843	-6.80731	1.31149e-09	6.36071e-07	11.5614	8.61218e-09	HRZE
Saccharofermentans_acetigenes_(ASV_38)	-3.80326	6.38279	-5.34694	7.38126e-07	0.000178995	5.69532	4.16956e-06	HRZE
Hungatella_effluvii_(ASV_325)	-3.07007	6.16964	-4.55398	1.73915e-05	0.00219221	2.75568	8.48337e-05	HRZE
Hungatella_hathewayi_(ASV_87)	-3.92917	7.93076	-4.54381	1.80801e-05	0.00219221	2.73857	8.80658e-05	HRZE
Kineothrix_alysoides_(ASV_490)	-2.72917	6.03265	-4.37048	3.48037e-05	0.00297907	2.10145	0.000161861	HRZE
Gracilibacter_thermotolerans_(ASV_366)	-2.50939	5.76875	-4.35515	3.68544e-05	0.00297907	2.02618	0.000170697	HRZE
Marvinbryantia_formatexigens_(ASV_673)	-2.48487	6.29676	-4.24489	5.54458e-05	0.00384161	1.67047	0.000252066	HRZE
Intestinimonas_butyriciproducens_(ASV_165)	-3.43128	7.34287	-4.20452	6.42958e-05	0.00389793	1.58644	0.000291046	HRZE
Blautia_faecis_(ASV_373)	-3.03817	6.25163	-4.14903	7.8707e-05	0.00402225	1.3559	0.000353921	HRZE
Sporobacter_termitidis_(ASV_390)	-2.36951	5.4908	-4.13461	8.29331e-05	0.00402225	1.23802	0.000370471	HRZE
Blautia_schinkii_(ASV_369)	-2.70994	6.99049	-3.99739	0.000135691	0.00598275	0.893009	0.000588342	HRZE
Blautia_luti_(ASV_112)	-3.3469	7.30631	-3.93378	0.000169923	0.00686772	0.69399	0.000726201	HRZE
Aminipila_butyrica_(ASV_788)	-2.11482	5.2292	-3.84946	0.000228189	0.00807275	0.284828	0.000952891	HRZE
Sporobacter_termitidis_(ASV_371)	-2.75555	6.21963	-3.82615	0.000247401	0.00807275	0.313495	0.0010268	HRZE
Fournierella_massiliensis_(ASV_446)	-2.3504	5.64442	-3.80702	0.000264306	0.00807275	0.218911	0.0010903	HRZE
Butyrivibrio_crossotus_(ASV_121)	-2.52436	5.43503	-3.80483	0.000266318	0.00807275	0.189941	0.00109594	HRZE
Colidextribacter_massiliensis_(ASV_846)	-1.95571	5.06328	-3.77681	0.000293279	0.00836708	0.0652731	0.00119962	HRZE
Blautia_luti_(ASV_99)	-3.19954	7.54324	-3.74102	0.00033151	0.00883123	0.101627	0.00134367	HRZE
Lutispora_thermophila_(ASV_166)	-2.91344	6.21072	-3.72851	0.000345966	0.00883123	0.00273288	0.00139994	HRZE
Clostridium_disporicum_(ASV_29)	-3.49462	7.66011	-3.71033	0.000368042	0.00892502	0.0160193	0.00148221	HRZE
Faecalibacterium_prausnitzii_(ASV_16)	-4.24841	10.3658	-3.67297	0.000417684	0.00925289	-0.063853	0.00166828	HRZE
Sporobacter_termitidis_(ASV_75)	-3.1578	7.3925	-3.66684	0.000426406	0.00925289	-0.130114	0.00170112	HRZE
Kineothrix_alysoides_(ASV_436)	-2.24834	5.66148	-3.65835	0.000438797	0.00925289	-0.281516	0.0017444	HRZE
Dehalobacter_restrictus_(ASV_568)	-2.07365	5.2893	-3.62012	0.000498867	0.0100813	-0.412191	0.00196937	HRZE
Roseburia_faecis_(ASV_66)	-2.95437	6.473	-3.57508	0.000579686	0.0110524	-0.433996	0.00228046	HRZE
Dehalobacter_restrictus_(ASV_445)	-2.19397	5.16457	-3.56175	0.000605866	0.0110524	-0.582771	0.00237519	HRZE
Eubacterium_siraeum_(ASV_107)	-2.64677	6.36392	-3.55709	0.000615287	0.0110524	-0.489964	0.00240934	HRZE
Blautia_stercoris_(ASV_301)	-2.28659	6.4229	-3.5382	0.000654915	0.0113441	-0.593419	0.00255567	HRZE
Blautia_faecis_(ASV_521)	-2.11098	5.829	-3.50572	0.00072877	0.012188	-0.721807	0.00283086	HRZE
Terrisporobacter_petrolearius_(ASV_44)	-3.2477	7.76214	-3.48508	0.000779693	0.012605	-0.644889	0.00302175	HRZE
Oscillibacter_ruminantium_(ASV_90)	-2.86407	7.42908	-3.46454	0.000833725	0.0130438	-0.724211	0.00321647	HRZE
Kineothrix_alysoides_(ASV_261)	-2.32719	6.48745	-3.39007	0.00106066	0.0160756	-0.981535	0.00403692	HRZE
Fusicatenibacter_saccharivorans_(ASV_55)	-3.61256	9.39647	-3.31747	0.00133689	0.0190778	-1.0828	0.00499506	HRZE
Haemophilus_parainfluenzae_(ASV_182)	-2.03832	6.27398	-3.31735	0.00133741	0.0190778	-1.22544	0.00499506	HRZE
Clostridium_ventriculi_(ASV_177)	-2.16783	5.44134	-3.27423	0.00153216	0.0212314	-1.40142	0.00566016	HRZE
Eubacterium_ramulus_(ASV_559)	-1.89559	5.69949	-3.25514	0.00162664	0.0219145	-1.46054	0.00596377	HRZE
Anaerocolumna_jejuensis_(ASV_160)	-2.30838	5.14629	-3.22271	0.00179969	0.023321	-1.59253	0.00656278	HRZE
Coprobacillus_cateniformis_(ASV_570)	2.2878	4.95629	3.21783	0.00182722	0.023321	-1.53206	0.00664887	HRZE
Roseburia_inulinivorans_(ASV_93)	-3.34711	8.39624	-3.15697	0.00220459	0.026081	-1.53306	0.00793699	HRZE
Roseburia_faecis_(ASV_156)	-1.98502	5.50455	-3.15604	0.00221091	0.026081	-1.73732	0.00795131	HRZE
Clostridium_fimetarium_(ASV_394)	-2.24105	6.64463	-3.14649	0.00227656	0.026081	-1.6675	0.00817012	HRZE
Roseburia_faecis_(ASV_228)	-1.98081	5.2765	-3.14395	0.00229428	0.026081	-1.81928	0.00822499	HRZE
Coprococcus_eutactus_(ASV_105)	-2.07579	5.64703	-3.14139	0.00231234	0.026081	-1.80568	0.008281	HRZE
Eubacterium_ruminantium_(ASV_141)	-2.31811	5.92985	-3.12484	0.00243207	0.0268081	-1.7737	0.0086732	HRZE
Colidextribacter_massiliensis_(ASV_1264)	-1.66274	5.09129	-3.09964	0.00262557	0.0278811	-1.95388	0.00931432	HRZE
Ruminococcus_bromii_(ASV_5)	-3.93247	9.33079	-3.09728	0.00264439	0.0278811	-1.6667	0.00936154	HRZE
Clostridium_fimetarium_(ASV_1382)	-1.57264	4.99906	-3.08962	0.00270639	0.0279276	-1.99444	0.00956107	HRZE
Clostridium_amygdalinum_(ASV_311)	-2.06779	6.31245	-3.02023	0.00333294	0.0336766	-2.03614	0.0115936	HRZE
Hungatella_hathewayi_(ASV_265)	-2.4645	7.43625	-2.98735	0.00367458	0.0363708	-2.02503	0.0127076	HRZE
Massiliprevotella_massiliensis_(ASV_100)	-2.23591	6.23446	-2.94745	0.00413254	0.0400857	-2.21677	0.0141574	HRZE
Blautia_obeum_(ASV_102)	-2.60958	7.46058	-2.9167	0.0045208	0.0429919	-2.20166	0.0153635	HRZE
Bacteroides_xylanolyticus_(ASV_725)	-1.59064	6.12581	-2.89369	0.00483312	0.0450782	-2.4474	0.0163106	HRZE
Hungatella_hathewayi_(ASV_810)	-1.50562	5.60367	-2.88056	0.00502016	0.0459392	-2.48648	0.0168914	HRZE
Ruminococcus_bromii_(ASV_23)	-2.61658	6.39219	-2.82816	0.00583454	0.0515301	-2.51401	0.0194963	HRZE
Hungatella_hathewayi_(ASV_571)	-1.85265	6.50694	-2.82519	0.00588416	0.0515301	-2.50636	0.0196428	HRZE
Agathobaculum_butyriciproducens_(ASV_214)	-2.09572	6.67249	-2.80739	0.00618966	0.0515301	-2.52927	0.0206018	HRZE
Blautia_luti_(ASV_69)	-2.92124	8.94551	-2.80239	0.00627797	0.0515301	-2.40424	0.0208549	HRZE
Blautia_faecis_(ASV_387)	-1.93598	7.03399	-2.79743	0.0063668	0.0515301	-2.55881	0.0210881	HRZE
Longibaculum_muris_(ASV_346)	-1.68022	4.97923	-2.79683	0.00637765	0.0515301	-2.76789	0.0211034	HRZE
Comamonas_terrae_(ASV_703)	-1.71715	4.99026	-2.7934	0.00643981	0.0515301	-2.75446	0.0212677	HRZE
Clostridium_leptum_(ASV_235)	-1.76048	5.24245	-2.79114	0.0064811	0.0515301	-2.74078	0.0213625	HRZE
Kineothrix_alysoides_(ASV_348)	-1.7247	5.15885	-2.77672	0.00675034	0.0528051	-2.77174	0.0222068	HRZE
Kineothrix_alysoides_(ASV_449)	-1.85637	5.69538	-2.74496	0.00737938	0.0568095	-2.78925	0.0241591	HRZE
Faecalibacterium_prausnitzii_(ASV_101)	-2.18151	7.15348	-2.7271	0.00775629	0.0576411	-2.68459	0.0252712	HRZE
Oscillibacter_valericigenes_(ASV_31)	-2.75496	7.70278	-2.72459	0.00781064	0.0576411	-2.66482	0.0254239	HRZE
Blautia_obeum_(ASV_58)	-2.52129	8.67741	-2.71991	0.00791297	0.0576411	-2.62037	0.0257323	HRZE
Lutispora_thermophila_(ASV_903)	-1.45472	5.09864	-2.71765	0.00796278	0.0576411	-2.9696	0.0258695	HRZE
Clostridium_tunisiense_(ASV_496)	-1.44846	5.11971	-2.70716	0.00819789	0.0584703	-2.98614	0.0265825	HRZE
Dehalobacter_restrictus_(ASV_78)	-1.95454	6.21511	-2.68863	0.00862848	0.0606494	-2.92313	0.0278722	HRZE
Coprococcus_eutactus_(ASV_117)	-1.65092	5.58658	-2.66146	0.00929722	0.0644164	-3.02988	0.0298337	HRZE
Kineothrix_alysoides_(ASV_744)	-1.48361	5.29218	-2.637	0.0099392	0.0678945	-3.12453	0.0316841	HRZE
Herbinix_luporum_(ASV_791)	-1.41372	4.91539	-2.62059	0.0103921	0.0700022	-3.20341	0.032973	HRZE
Mesoplasma_corruscae_(ASV_385)	-1.75007	5.32475	-2.61032	0.0106849	0.0704414	-3.16102	0.0337758	HRZE
Clostridium_tunisiense_(ASV_545)	-1.49852	5.04726	-2.60815	0.0107478	0.0704414	-3.20997	0.0339429	HRZE
Intestinibacillus_massiliensis_(ASV_719)	-1.43832	4.69817	-2.5963	0.0110968	0.0717593	-3.28408	0.0349153	HRZE
Acutalibacter_muris_(ASV_315)	-1.9337	5.17369	-2.5823	0.0115221	0.0735295	-3.24306	0.03602	HRZE
Clostridium_amygdalinum_(ASV_579)	-1.66221	6.27831	-2.57418	0.0117759	0.0741729	-3.10634	0.0366782	HRZE
Oscillibacter_ruminantium_(ASV_555)	-1.52269	5.17993	-2.56018	0.0122247	0.0760128	-3.33146	0.0379716	HRZE
Roseburia_inulinivorans_(ASV_353)	-1.42877	5.32514	-2.53445	0.0130902	0.0796812	-3.37819	0.0405115	HRZE
Butyrivibrio_crossotus_(ASV_215)	-1.44722	4.81469	-2.53292	0.0131433	0.0796812	-3.4096	0.0406388	HRZE
Blautia_faecis_(ASV_124)	-2.12486	8.00205	-2.51194	0.0138924	0.0831828	-3.09883	0.0426829	HRZE
Eubacterium_eligens_(ASV_126)	-1.97685	6.25176	-2.505	0.0141481	0.0836806	-3.28207	0.0433508	HRZE
Saccharofermentans_acetigenes_(ASV_253)	-1.77914	5.50065	-2.47391	0.015348	0.0896843	-3.4271	0.046607	HRZE
Paraprevotella_clara_(ASV_781)	-1.41473	4.7696	-2.42917	0.0172343	0.0993079	-3.63702	0.0520963	HRZE
Hungatella_hathewayi_(ASV_424)	-1.23522	5.2957	-2.42535	0.0174045	0.0993079	-3.63033	0.0524762	HRZE
Sporobacter_termitidis_(ASV_250)	-2.08415	6.92463	-2.41114	0.0180514	0.100861	-3.44747	0.0540904	HRZE
Methanobrevibacter_smithii_(ASV_443)	-1.22209	4.71521	-2.41025	0.0180926	0.100861	-3.68787	0.0541661	HRZE
Oscillibacter_ruminantium_(ASV_289)	-1.56455	5.45051	-2.37093	0.0199987	0.11022	-3.74167	0.0590395	HRZE
Veillonella_dispar_(ASV_225)	-1.62354	6.92515	-2.3564	0.0207471	0.11306	-3.64287	0.0609839	HRZE
Prevotella_copri_(ASV_462)	-1.53721	4.90701	-2.33796	0.0217322	0.116848	-3.80261	0.0634327	HRZE
Ruminococcus_champanellensis_(ASV_777)	-1.35479	4.96657	-2.33235	0.02204	0.116848	-3.84984	0.0641097	HRZE
Anaerotignum_lactatifermentans_(ASV_856)	-1.37018	5.61032	-2.32988	0.022177	0.116848	-3.80181	0.0644062	HRZE
Ruminococcus_callidus_(ASV_1033)	-1.1614	4.85612	-2.32578	0.0224059	0.116848	-3.86751	0.0649044	HRZE
Oscillibacter_valericigenes_(ASV_441)	1.34351	4.96346	2.30335	0.0236942	0.122252	-3.81576	0.0679966	HRZE
Veillonella_parvula_(ASV_483)	-1.19547	5.98021	-2.28781	0.0246251	0.124954	-3.91402	0.0704314	HRZE
Holdemania_massiliensis_(ASV_532)	1.23965	5.2158	2.28604	0.0247332	0.124954	-3.85656	0.0706811	HRZE
Eubacterium_oxidoreducens_(ASV_548)	-1.37881	4.8766	-2.27961	0.025129	0.125645	-3.97457	0.0716313	HRZE
Anaerotignum_aminivorans_(ASV_676)	-1.28389	6.04986	-2.2709	0.0256743	0.127062	-3.88547	0.0730019	HRZE
Roseburia_inulinivorans_(ASV_118)	-2.16831	7.77383	-2.25462	0.0267212	0.130907	-3.70187	0.0754729	HRZE
Ruminococcus_callidus_(ASV_72)	-1.5733	5.56307	-2.24772	0.027176	0.131803	-3.90715	0.0766299	HRZE
Bacteroides_xylanolyticus_(ASV_681)	-1.25407	5.94167	-2.23149	0.0282734	0.135768	-3.98221	0.0790074	HRZE
Eubacterium_hallii_(ASV_423)	-1.68173	6.15183	-2.22276	0.0288795	0.136536	-3.91454	0.0803656	HRZE
Sporobacter_termitidis_(ASV_149)	-1.87815	6.76524	-2.22109	0.0289963	0.136536	-3.86698	0.0805586	HRZE
Streptococcus_equinus_(ASV_184)	-1.63048	6.80912	-2.19962	0.0305409	0.142426	-4.07829	0.0842977	HRZE
Roseburia_intestinalis_(ASV_119)	-1.46731	5.41566	-2.18667	0.0315073	0.144486	-4.07878	0.0867536	HRZE
Sporobacter_termitidis_(ASV_239)	-1.76815	6.87338	-2.18573	0.0315784	0.144486	-3.9069	0.0868789	HRZE
Herbinix_luporum_(ASV_321)	-1.27143	6.25388	-2.15181	0.0342412	0.155206	-4.10181	0.0933449	HRZE
Hespellia_porcina_(ASV_642)	-1.13562	5.08396	-2.1087	0.037906	0.165098	-4.3315	0.101893	HRZE
Anaerobacterium_chartisolvens_(ASV_138)	-1.27557	4.87041	-2.10803	0.0379654	0.165098	-4.28823	0.101972	HRZE
Roseburia_faecis_(ASV_1361)	-0.98308	5.17656	-2.10314	0.0384025	0.165098	-4.32382	0.102902	HRZE
Eubacterium_hallii_(ASV_420)	1.40662	5.39028	2.09567	0.0390785	0.165098	-4.14695	0.104484	HRZE
Blautia_luti_(ASV_27)	-2.41768	10.4698	-2.09481	0.0391568	0.165098	-3.84706	0.10451	HRZE
Oscillibacter_ruminantium_(ASV_91)	-1.64429	6.2171	-2.0951	0.0391304	0.165098	-4.14117	0.10451	HRZE
Thermoclostridium_caenicola_(ASV_1014)	-1.23896	5.14743	-2.09244	0.0393739	0.165098	-4.32239	0.105008	HRZE
Desulfovibrio_piger_(ASV_410)	-1.23929	4.98271	-2.08923	0.0396691	0.165098	-4.34406	0.105629	HRZE
Colidextribacter_massiliensis_(ASV_279)	-1.546	6.45113	-2.08408	0.0401474	0.165098	-4.12786	0.106819	HRZE
Sporobacter_termitidis_(ASV_405)	-1.23604	5.08905	-2.0836	0.0401922	0.165098	-4.38191	0.106854	HRZE
Clostridium_innocuum_(ASV_96)	1.87732	5.97398	2.08146	0.0403921	0.165098	-4.03771	0.107217	HRZE
Parabacteroides_goldsteinii_(ASV_97)	-1.17981	5.15548	-2.08022	0.0405086	0.165098	-4.36535	0.107404	HRZE
Bacteroides_thetaiotaomicron_(ASV_98)	-1.48029	6.24347	-2.04047	0.0443986	0.177943	-4.25928	0.116038	HRZE
Prevotella_stercorea_(ASV_135)	-1.67028	6.1801	-2.03926	0.0445217	0.177943	-4.2534	0.116181	HRZE
Haemophilus_parainfluenzae_(ASV_296)	-1.18367	5.35165	-2.03692	0.044761	0.177943	-4.41424	0.116715	HRZE
Blautia_faecis_(ASV_1690)	-0.917233	5.03475	-2.0248	0.0460178	0.181452	-4.49356	0.11926	HRZE
Roseburia_intestinalis_(ASV_986)	-1.01445	5.47148	-1.9894	0.0498636	0.195031	-4.49354	0.127667	HRZE
Anaerobacterium_chartisolvens_(ASV_386)	-1.10133	5.20539	-1.97895	0.0510504	0.198076	-4.55606	0.130313	HRZE
Weissella_confusa_(ASV_750)	1.24318	5.88149	1.9567	0.0536568	0.206536	-4.56133	0.136351	HRZE
Coprococcus_eutactus_(ASV_219)	-1.02468	5.14648	-1.9447	0.0551089	0.210455	-4.60324	0.139623	HRZE
Anaerofilum_agile_(ASV_327)	-1.54059	6.43866	-1.92853	0.057118	0.215236	-4.43526	0.143748	HRZE
Clostridium_hylemonae_(ASV_285)	-1.7436	7.68001	-1.9275	0.0572482	0.215236	-4.31653	0.143969	HRZE
Klebsiella_pneumoniae_(ASV_73)	-1.34802	8.49551	-1.91993	0.0582119	0.215892	-4.48831	0.146068	HRZE
Ruminococcus_flavefaciens_(ASV_220)	-1.33298	5.64966	-1.91536	0.0587999	0.215892	-4.60082	0.147217	HRZE
Eubacterium_hallii_(ASV_205)	-1.56015	6.17044	-1.90898	0.0596298	0.215892	-4.56216	0.149046	HRZE
Anaerotignum_lactatifermentans_(ASV_1162)	-0.909533	5.2016	-1.90928	0.0595911	0.215892	-4.67965	0.149046	HRZE
Sporobacter_termitidis_(ASV_244)	-1.69854	7.1471	-1.90563	0.0600696	0.215892	-4.40685	0.149925	HRZE
Coprococcus_comes_(ASV_565)	-1.12045	5.59129	-1.90538	0.0601025	0.215892	-4.65293	0.149925	HRZE
Prevotellamassilia_timonensis_(ASV_195)	-1.38745	5.13785	-1.90208	0.0605389	0.215892	-4.63473	0.150777	HRZE
Anaerotruncus_colihominis_(ASV_451)	-1.2234	5.2819	-1.88895	0.0623003	0.220552	-4.67193	0.153713	HRZE
Kineothrix_alysoides_(ASV_771)	-1.25994	4.79649	-1.87912	0.0636459	0.223683	-4.72309	0.156126	HRZE
Gracilibacter_thermotolerans_(ASV_338)	-1.14515	5.48495	-1.87084	0.0647995	0.224959	-4.69653	0.158269	HRZE
Anaerotignum_lactatifermentans_(ASV_479)	-1.3239	6.29172	-1.86986	0.0649367	0.224959	-4.624	0.15849	HRZE
Parvimonas_micra_(ASV_1294)	-0.942371	5.60432	-1.86597	0.0654854	0.225251	-4.81035	0.159427	HRZE
Pontibacter_rhizosphera_(ASV_111)	-1.27381	5.16568	-1.86159	0.0661076	0.22579	-4.7279	0.16054	HRZE
Anaerobacterium_chartisolvens_(ASV_502)	-1.01443	4.93023	-1.8548	0.0670823	0.227517	-4.79668	0.162084	HRZE
Hungatella_effluvii_(ASV_349)	-1.16975	5.96923	-1.84315	0.068784	0.2314	-4.63633	0.165618	HRZE
Turicibacter_sanguinis_(ASV_81)	-1.86432	7.04322	-1.84046	0.0691814	0.2314	-4.52409	0.166457	HRZE
Longibaculum_muris_(ASV_569)	1.35854	5.48102	1.83498	0.069997	0.232524	-4.61953	0.168062	HRZE
Eubacterium_hallii_(ASV_435)	-1.08796	5.42967	-1.82598	0.0713555	0.235425	-4.77276	0.17048	HRZE
Eubacterium_hallii_(ASV_356)	-1.53118	6.46076	-1.81889	0.07244	0.237388	-4.60722	0.172706	HRZE
Ruminococcus_champanellensis_(ASV_454)	-0.992165	4.84167	-1.80336	0.074865	0.243688	-4.85205	0.17712	HRZE
Dorea_formicigenerans_(ASV_59)	-1.95289	9.76725	-1.78885	0.0771915	0.249586	-4.40506	0.181486	HRZE
Olsenella_uli_(ASV_1002)	0.874324	4.57141	1.78024	0.0786005	0.252459	-4.88194	0.184288	HRZE
Haemophilus_parainfluenzae_(ASV_606)	-0.828482	4.82954	-1.76426	0.0812716	0.259321	-4.97209	0.189244	HRZE
Blautia_stercoris_(ASV_316)	-1.07824	5.65909	-1.75678	0.0825478	0.261671	-4.86537	0.191558	HRZE
Coprococcus_catus_(ASV_1468)	-0.823771	4.84815	-1.74704	0.0842333	0.264705	-5.00302	0.194804	HRZE
Ruminococcus_callidus_(ASV_540)	-1.0773	5.1657	-1.74446	0.084684	0.264705	-4.93547	0.195419	HRZE
Eubacterium_hallii_(ASV_330)	1.45461	6.7707	1.74185	0.0851423	0.264705	-4.64924	0.196105	HRZE
Oscillibacter_ruminantium_(ASV_114)	-1.64834	7.60857	-1.72662	0.0878587	0.271411	-4.66719	0.201133	HRZE
Parabacteroides_johnsonii_(ASV_802)	-1.02178	4.91073	-1.71813	0.0894038	0.274436	-4.99604	0.204257	HRZE
Coprococcus_eutactus_(ASV_403)	-0.910884	4.91164	-1.70953	0.0909922	0.276851	-5.05269	0.206773	HRZE
Desulfotomaculum_guttoideum_(ASV_427)	-1.16209	5.66086	-1.7077	0.0913323	0.276851	-4.96697	0.207268	HRZE
Agathobaculum_desmolans_(ASV_333)	-1.26521	6.66166	-1.69734	0.0932818	0.281004	-4.76599	0.210672	HRZE
Emergencia_timonensis_(ASV_912)	-0.850948	5.00356	-1.68708	0.0952456	0.285149	-5.05804	0.212655	HRZE
Pontibacter_toksunensis_(ASV_106)	-1.40445	5.1014	-1.67669	0.0972671	0.286931	-5.01564	0.216114	HRZE
Prevotella_paludivivens_(ASV_547)	-0.97457	4.9744	-1.67697	0.0972127	0.286931	-5.07984	0.216114	HRZE
Ruminococcus_champanellensis_(ASV_47)	-1.4323	6.25591	-1.67492	0.0976159	0.286931	-4.84933	0.216747	HRZE
Faecalibacterium_prausnitzii_(ASV_6)	-2.43941	10.6499	-1.66189	0.10021	0.292781	-4.58115	0.221781	HRZE
Colidextribacter_massiliensis_(ASV_748)	-0.892808	5.10538	-1.65308	0.101993	0.29505	-5.12405	0.224995	HRZE
Herbinix_luporum_(ASV_696)	-1.15797	5.58588	-1.65206	0.102203	0.29505	-4.98297	0.225311	HRZE
Blautia_coccoides_(ASV_770)	-1.06622	6.04064	-1.63841	0.105022	0.301395	-5.03205	0.230628	HRZE
Alistipes_shahii_(ASV_400)	1.02215	5.31785	1.63356	0.106041	0.30253	-5.08636	0.23212	HRZE
Oscillibacter_ruminantium_(ASV_361)	-1.18154	5.90026	-1.63054	0.106678	0.302565	-5.02831	0.233154	HRZE
Clostridium_lavalense_(ASV_979)	-0.890506	5.13236	-1.6231	0.108262	0.305274	-5.19109	0.235911	HRZE
Hungatella_hathewayi_(ASV_230)	-1.05887	6.28737	-1.61792	0.109376	0.306633	-5.02664	0.237729	HRZE
Intestinibacter_bartlettii_(ASV_37)	-1.94998	8.78696	-1.60055	0.113177	0.315464	-4.72593	0.244892	HRZE
Hungatella_hathewayi_(ASV_1025)	-0.847818	5.27757	-1.59418	0.114597	0.317597	-5.19226	0.246864	HRZE
Eubacterium_ramulus_(ASV_694)	-0.861482	5.65019	-1.58545	0.116569	0.320804	-5.1656	0.24979	HRZE
Romboutsia_timonensis_(ASV_9)	-1.61591	9.39532	-1.58321	0.117077	0.320804	-4.68137	0.250457	HRZE
Ruminococcus_flavefaciens_(ASV_684)	-0.980712	5.05988	-1.57756	0.118371	0.321887	-5.22005	0.252589	HRZE
Bacteroides_fragilis_(ASV_26)	-1.47472	6.71535	-1.5757	0.118799	0.321887	-5.08249	0.253185	HRZE
Colidextribacter_massiliensis_(ASV_585)	-0.971591	5.41069	-1.55316	0.124092	0.333425	-5.21369	0.261672	HRZE
Sporobacter_termitidis_(ASV_1175)	-0.745477	4.91061	-1.55173	0.124433	0.333425	-5.2576	0.262076	HRZE
Roseburia_hominis_(ASV_372)	-1.09217	5.65127	-1.54438	0.126202	0.336307	-5.17333	0.265133	HRZE
Sutterella_wadsworthensis_(ASV_930)	0.82935	4.99074	1.52651	0.130585	0.345104	-5.26208	0.272152	HRZE
Flavonifractor_plautii_(ASV_282)	1.34822	6.36828	1.52514	0.130926	0.345104	-5.03837	0.272528	HRZE
Bifidobacterium_longum_(ASV_11)	1.56505	9.62097	1.50305	0.136524	0.357914	-4.91584	0.28142	HRZE
Ruminococcus_torques_(ASV_134)	-0.878389	5.08664	-1.48321	0.141708	0.367532	-5.40716	0.28947	HRZE
Roseburia_inulinivorans_(ASV_854)	-0.918766	5.70709	-1.48372	0.141573	0.367532	-5.28592	0.28947	HRZE
Peptoniphilus_lacrimalis_(ASV_1888)	0.700794	4.68421	1.46811	0.145755	0.376017	-5.43436	0.296133	HRZE
Mogibacterium_neglectum_(ASV_444)	-1.2112	6.11286	-1.46493	0.146621	0.376249	-5.18438	0.297358	HRZE
Haemophilus_parainfluenzae_(ASV_406)	-0.723874	5.11667	-1.45716	0.148746	0.379695	-5.43914	0.301129	HRZE
Hungatella_hathewayi_(ASV_269)	-0.883374	5.98319	-1.45372	0.149697	0.380121	-5.29292	0.302333	HRZE
Prevotella_shahii_(ASV_662)	0.855096	4.80109	1.44839	0.151177	0.381713	-5.35037	0.304778	HRZE
Alloprevotella_rava_(ASV_324)	-0.886536	5.42075	-1.44424	0.152339	0.381713	-5.37244	0.306574	HRZE
Ruminococcus_gnavus_(ASV_48)	-1.01013	5.78342	-1.443	0.152685	0.381713	-5.36979	0.306907	HRZE
Aminipila_butyrica_(ASV_1440)	-0.742452	4.77509	-1.43718	0.154329	0.383844	-5.47559	0.309113	HRZE
Gracilibacter_thermotolerans_(ASV_1204)	-0.748543	4.92656	-1.42541	0.157691	0.39	-5.44227	0.314178	HRZE
Erysipelatoclostridium_ramosum_(ASV_71)	1.34056	6.26708	1.42291	0.158412	0.39	-5.13991	0.315061	HRZE
Desulfotomaculum_guttoideum_(ASV_528)	-0.970544	6.09064	-1.41349	0.161155	0.393953	-5.37663	0.319393	HRZE
Gracilibacter_thermotolerans_(ASV_421)	-0.858684	5.39523	-1.40927	0.162394	0.393953	-5.40439	0.32122	HRZE
Eubacterium_eligens_(ASV_700)	-0.699822	4.85721	-1.40906	0.162455	0.393953	-5.4864	0.32122	HRZE
Intestinimonas_butyriciproducens_(ASV_891)	-0.676677	5.00617	-1.40302	0.164244	0.396127	-5.50839	0.323495	HRZE
Enterococcus_faecium_(ASV_257)	-0.678385	6.56591	-1.40053	0.164985	0.396127	-5.56324	0.324709	HRZE
Sporobacter_termitidis_(ASV_1083)	-0.637654	4.78805	-1.38643	0.169231	0.40432	-5.54901	0.33172	HRZE
Blautia_wexlerae_(ASV_154)	-1.47153	7.47067	-1.38201	0.17058	0.405546	-5.1233	0.333233	HRZE
Colidextribacter_massiliensis_(ASV_478)	-1.03726	6.2129	-1.37461	0.172856	0.408952	-5.30115	0.337074	HRZE
Lactobacillus_rogosae_(ASV_226)	1.03467	5.62033	1.3526	0.179763	0.422514	-5.32244	0.346966	HRZE
Ruminococcus_callidus_(ASV_896)	-0.606224	4.73487	-1.34892	0.180937	0.422514	-5.61616	0.348627	HRZE
Blautia_coccoides_(ASV_881)	-0.743018	4.87455	-1.34809	0.181202	0.422514	-5.56886	0.348741	HRZE
Parabacteroides_distasonis_(ASV_566)	-0.818614	5.35459	-1.30474	0.195495	0.452972	-5.59843	0.368725	HRZE
Bacteroides_kribbi_(ASV_22)	-0.865928	5.72282	-1.30286	0.196132	0.452972	-5.56344	0.369373	HRZE
Ethanoligenens_harbinense_(ASV_401)	-0.813508	5.461	-1.29598	0.19848	0.456222	-5.50929	0.373112	HRZE
Bacteroides_vulgatus_(ASV_21)	-1.30242	8.23512	-1.292	0.19985	0.457205	-5.30376	0.37489	HRZE
Ruminococcus_albus_(ASV_183)	0.970953	6.11826	1.26423	0.209593	0.477243	-5.47152	0.389048	HRZE
Bulleidia_extructa_(ASV_267)	-0.739975	4.96224	-1.26123	0.210668	0.477449	-5.69271	0.390403	HRZE
Tyzzerella_nexilis_(ASV_173)	-0.884563	5.28082	-1.2482	0.215376	0.484739	-5.61536	0.396529	HRZE
Papillibacter_cinnamivorans_(ASV_2324)	-0.626959	4.67371	-1.24681	0.215884	0.484739	-5.73746	0.39725	HRZE
Aminipila_butyrica_(ASV_480)	-0.827548	6.30679	-1.24207	0.217619	0.485885	-5.43148	0.399576	HRZE
Lactobacillus_rogosae_(ASV_1384)	-0.592111	5.27452	-1.23995	0.218398	0.485885	-5.67033	0.400573	HRZE
Colidextribacter_massiliensis_(ASV_715)	0.788788	4.75672	1.23084	0.221769	0.490825	-5.6719	0.406098	HRZE
Sporobacter_termitidis_(ASV_686)	-0.855616	5.21887	-1.2285	0.222642	0.490825	-5.61387	0.407257	HRZE
Prevotella_paludivivens_(ASV_335)	-0.760278	5.02033	-1.2188	0.226282	0.496593	-5.68406	0.411466	HRZE
Lutispora_thermophila_(ASV_625)	-0.792837	5.03126	-1.20463	0.231681	0.504652	-5.7323	0.41841	HRZE
Prevotella_stercorea_(ASV_434)	-0.843127	5.07589	-1.20371	0.232036	0.504652	-5.71959	0.418577	HRZE
Streptococcus_mutans_(ASV_2354)	-0.525728	4.63851	-1.19769	0.234357	0.507426	-5.83566	0.421868	HRZE
Gracilibacter_thermotolerans_(ASV_1507)	-0.67037	4.94537	-1.18886	0.237796	0.512582	-5.75887	0.425575	HRZE
Ethanoligenens_harbinense_(ASV_52)	-0.974462	6.17931	-1.178	0.242074	0.519495	-5.52384	0.431639	HRZE
Oribacterium_sinus_(ASV_859)	-0.727962	5.06169	-1.1736	0.243826	0.520949	-5.77137	0.433397	HRZE
Faecalibacterium_prausnitzii_(ASV_10)	-1.4984	10.91	-1.16032	0.249158	0.530006	-5.18169	0.441246	HRZE
Neglecta_timonensis_(ASV_619)	-0.671369	5.03868	-1.15583	0.250981	0.531554	-5.7578	0.443331	HRZE
Hungatella_hathewayi_(ASV_355)	-0.891988	5.38875	-1.14642	0.254831	0.536251	-5.70429	0.448033	HRZE
Sporobacter_termitidis_(ASV_370)	-0.573696	4.95701	-1.14454	0.255604	0.536251	-5.82363	0.449158	HRZE
Hungatella_hathewayi_(ASV_1502)	-0.581445	5.02622	-1.14233	0.256516	0.536251	-5.79736	0.450063	HRZE
Gemmiger_formicilis_(ASV_211)	-0.821716	6.15173	-1.1368	0.25881	0.538725	-5.67824	0.451761	HRZE
Prevotella_stercorea_(ASV_157)	-1.0464	6.15168	-1.13069	0.261356	0.5417	-5.5764	0.454794	HRZE
Coprococcus_catus_(ASV_767)	0.791406	5.77003	1.12651	0.263111	0.543017	-5.64358	0.456445	HRZE
Faecalibacterium_prausnitzii_(ASV_67)	0.891348	5.7064	1.11886	0.266344	0.546108	-5.72363	0.460897	HRZE
Parabacteroides_distasonis_(ASV_84)	0.744957	5.19668	1.11764	0.266861	0.546108	-5.73993	0.461065	HRZE
Coprococcus_comes_(ASV_954)	-0.704187	4.91075	-1.1069	0.271453	0.552667	-5.84083	0.467081	HRZE
Holdemanella_biformis_(ASV_40)	1.23634	6.98056	1.10482	0.272345	0.552667	-5.45096	0.467903	HRZE
Prevotellamassilia_timonensis_(ASV_578)	-0.685433	4.81241	-1.09678	0.275829	0.557405	-5.85271	0.471111	HRZE
Granulicatella_adiacens_(ASV_2119)	-0.51875	5.15033	-1.09377	0.277139	0.557728	-5.92429	0.472151	HRZE
Clostridium_perfringens_(ASV_198)	-0.575076	5.17873	-1.0891	0.27918	0.559514	-5.83071	0.475096	HRZE
Gemmiger_formicilis_(ASV_616)	-0.617169	4.9736	-1.08397	0.281434	0.561709	-5.83265	0.478212	HRZE
Gemmiger_formicilis_(ASV_17)	-1.33585	10.6534	-1.07533	0.285262	0.56483	-5.26631	0.482527	HRZE
Blautia_luti_(ASV_2367)	-0.537088	4.62956	-1.07519	0.285326	0.56483	-5.92867	0.482527	HRZE
Ruminococcus_callidus_(ASV_57)	-0.90336	6.31161	-1.07029	0.287509	0.566837	-5.66991	0.485377	HRZE
Faecalibacterium_prausnitzii_(ASV_1)	-1.57934	11.4806	-1.05864	0.292753	0.573066	-5.26529	0.492516	HRZE
Eubacterium_hallii_(ASV_661)	0.719546	5.72684	1.05794	0.293074	0.573066	-5.67719	0.492811	HRZE
Dialister_succinatiphilus_(ASV_109)	1.00797	6.32037	1.05543	0.294213	0.573066	-5.62208	0.493207	HRZE
Pseudoflavonifractor_capillosus_(ASV_1185)	0.496539	4.7171	1.05233	0.295623	0.573509	-5.88212	0.494161	HRZE
Clostridium_argentinense_(ASV_1908)	-0.447664	4.55994	-1.04398	0.299447	0.578612	-5.97729	0.497612	HRZE
Peptococcus_simiae_(ASV_1827)	-0.477966	4.69834	-1.03796	0.302223	0.58166	-5.97405	0.500267	HRZE
Blautia_wexlerae_(ASV_113)	-1.07954	8.63626	-1.03228	0.304864	0.584422	-5.39882	0.502921	HRZE
Actinomyces_odontolyticus_(ASV_1784)	-0.540254	5.17534	-1.02684	0.3074	0.586964	-6.0193	0.506613	HRZE
Corynebacterium_durum_(ASV_2512)	-0.445846	5.03598	-1.01416	0.313376	0.596029	-6.04409	0.513976	HRZE
Clostridium_saccharogumia_(ASV_210)	0.717012	5.8888	1.01112	0.31482	0.596436	-5.7994	0.515091	HRZE
Hungatella_effluvii_(ASV_150)	-0.973417	7.9477	-0.997536	0.321328	0.604069	-5.52391	0.523739	HRZE
Lachnotalea_glycerini_(ASV_2044)	0.467116	4.64828	0.997512	0.32134	0.604069	-5.98465	0.523739	HRZE
Faecalibacterium_prausnitzii_(ASV_229)	0.64782	5.06479	0.990035	0.32496	0.606918	-5.92307	0.527613	HRZE
Lactobacillus_gasseri_(ASV_88)	-0.537237	4.96027	-0.989215	0.325358	0.606918	-6.02134	0.528007	HRZE
Ruminococcus_lactaris_(ASV_137)	-0.71529	6.22879	-0.98142	0.329163	0.611664	-5.77163	0.532909	HRZE
Blautia_wexlerae_(ASV_262)	-0.645254	6.15389	-0.960183	0.339679	0.628796	-5.83071	0.544967	HRZE
Streptococcus_oralis_(ASV_814)	-0.43622	4.81541	-0.953674	0.342946	0.629088	-6.07376	0.546877	HRZE
Anaerococcus_vaginalis_(ASV_1262)	-0.466469	4.90451	-0.954181	0.342691	0.629088	-6.06433	0.546877	HRZE
Oribacterium_sinus_(ASV_320)	-0.531791	4.88141	-0.95212	0.343728	0.629088	-6.0568	0.547611	HRZE
Ruminococcus_faecis_(ASV_197)	0.644196	5.57761	0.942741	0.348478	0.635383	-5.88406	0.552584	HRZE
Eubacterium_hallii_(ASV_283)	0.876314	6.76494	0.930385	0.3548	0.64393	-5.64929	0.55766	HRZE
Haemophilus_parainfluenzae_(ASV_660)	-0.454112	4.79565	-0.92663	0.356735	0.64393	-6.0321	0.559467	HRZE
Scardovia_wiggsiae_(ASV_2666)	0.407483	4.63261	0.924054	0.358067	0.64393	-6.05379	0.560201	HRZE
Collinsella_aerofaciens_(ASV_218)	0.632565	6.12978	0.920816	0.359746	0.64393	-5.781	0.561792	HRZE
Clostridium_amygdalinum_(ASV_2766)	0.411703	4.63457	0.917536	0.361451	0.64393	-6.05602	0.563419	HRZE
Oscillibacter_valericigenes_(ASV_139)	0.676462	5.47586	0.915601	0.362459	0.64393	-5.88938	0.563821	HRZE
Streptococcus_anginosus_(ASV_1042)	-0.489356	4.98514	-0.91593	0.362288	0.64393	-6.0883	0.563821	HRZE
Clostridium_lavalense_(ASV_1454)	-0.42565	4.95407	-0.91126	0.364729	0.645597	-6.05107	0.566448	HRZE
Lutispora_thermophila_(ASV_402)	-0.660776	5.67093	-0.90812	0.366376	0.646153	-5.92956	0.568458	HRZE
Gemella_haemolysans_(ASV_1488)	-0.436739	5.17072	-0.904724	0.368162	0.646286	-6.12403	0.569955	HRZE
Sporobacter_termitidis_(ASV_746)	-0.513533	5.33628	-0.901005	0.370125	0.646286	-6.01522	0.57169	HRZE
Colidextribacter_massiliensis_(ASV_591)	0.579627	5.11844	0.900392	0.370449	0.646286	-5.97113	0.57193	HRZE
Prevotella_stercorea_(ASV_200)	-0.770174	5.95371	-0.897656	0.371898	0.646489	-5.81771	0.573124	HRZE
Escherichia_coli_(ASV_15)	-0.90134	11.3096	-0.893884	0.373901	0.647651	-5.51541	0.575168	HRZE
Eubacterium_hallii_(ASV_179)	0.772158	6.97554	0.873634	0.384773	0.664109	-5.72558	0.586839	HRZE
Ihubacter_massiliensis_(ASV_1170)	-0.464242	4.79933	-0.863876	0.390081	0.669082	-6.10797	0.591223	HRZE
Sporobacter_termitidis_(ASV_543)	-0.515079	5.75577	-0.861786	0.391224	0.669082	-5.96787	0.592216	HRZE
Clostridium_bolteae_(ASV_209)	0.65232	5.63454	0.860747	0.391792	0.669082	-5.86808	0.592752	HRZE
Prevotella_copri_(ASV_2)	-1.20131	9.93323	-0.855504	0.394671	0.669255	-5.5028	0.595652	HRZE
Bacteroides_xylanisolvens_(ASV_51)	-0.620018	6.09487	-0.85502	0.394938	0.669255	-5.98123	0.595652	HRZE
Dorea_longicatena_(ASV_34)	-0.952142	9.87917	-0.853031	0.396033	0.669255	-5.47528	0.596509	HRZE
Sporobacter_termitidis_(ASV_433)	-0.462869	5.12467	-0.848556	0.398505	0.671094	-6.04992	0.598632	HRZE
Pontibacter_niistensis_(ASV_995)	-0.494621	4.86416	-0.843636	0.401235	0.671161	-6.08316	0.601207	HRZE
Corynebacterium_argentoratense_(ASV_2055)	-0.48393	4.76819	-0.842862	0.401665	0.671161	-6.19415	0.601207	HRZE
Neglecta_timonensis_(ASV_82)	-0.652132	5.1956	-0.83954	0.403515	0.671161	-6.00271	0.602699	HRZE
Acetivibrio_ethanolgignens_(ASV_1250)	-0.46511	4.80696	-0.838023	0.404362	0.671161	-6.09326	0.603167	HRZE
Oscillibacter_ruminantium_(ASV_151)	0.678277	6.57055	0.836051	0.405464	0.671161	-5.76379	0.603215	HRZE
Oxalobacter_formigenes_(ASV_1569)	-0.380133	4.61785	-0.832288	0.407573	0.672356	-6.16547	0.605297	HRZE
Ruminococcus_callidus_(ASV_786)	-0.484736	4.82275	-0.82036	0.414299	0.68111	-6.14223	0.613944	HRZE
Bacteroides_intestinalis_(ASV_247)	-0.540814	4.98068	-0.816579	0.416446	0.68111	-6.08501	0.615412	HRZE
Prevotella_copri_(ASV_152)	-0.649837	5.51076	-0.815443	0.417092	0.68111	-5.96155	0.615502	HRZE
Blautia_luti_(ASV_240)	-0.503818	5.13604	-0.80945	0.420511	0.681422	-6.10371	0.618559	HRZE
Desulfotomaculum_guttoideum_(ASV_1202)	-0.380818	4.77247	-0.805732	0.42264	0.681422	-6.16162	0.620079	HRZE
Coprococcus_catus_(ASV_186)	-0.738107	8.10781	-0.803134	0.424132	0.681422	-5.65726	0.620658	HRZE
Bifidobacterium_adolescentis_(ASV_7)	0.789353	7.07115	0.80228	0.424623	0.681422	-5.9031	0.621109	HRZE
Peptoniphilus_grossensis_(ASV_1131)	0.392856	5.00727	0.799699	0.426109	0.681422	-6.11383	0.622746	HRZE
Anaeroplasma_bactoclasticum_(ASV_650)	-0.425484	4.94869	-0.798381	0.426868	0.681422	-6.15065	0.62332	HRZE
Streptococcus_cristatus_(ASV_172)	0.649033	7.48758	0.797909	0.427141	0.681422	-5.80557	0.623441	HRZE
Ruminococcus_faecis_(ASV_270)	-0.641297	6.35524	-0.795279	0.428661	0.681422	-5.8682	0.624569	HRZE
Enterococcus_gallinarum_(ASV_534)	0.398814	5.776	0.79309	0.429928	0.681422	-6.1464	0.625634	HRZE
Herbinix_luporum_(ASV_550)	-0.469375	5.37622	-0.788612	0.432527	0.683308	-6.10971	0.627628	HRZE
Solobacterium_moorei_(ASV_2674)	0.354218	4.79088	0.784411	0.434974	0.684942	-6.20632	0.629201	HRZE
Haemophilus_parainfluenzae_(ASV_467)	-0.415392	5.08286	-0.777209	0.439187	0.689339	-6.15757	0.633677	HRZE
Pontibacter_toksunensis_(ASV_25)	-0.629923	5.62216	-0.774402	0.440836	0.689696	-5.99979	0.634438	HRZE
Eggerthella_timonensis_(ASV_835)	0.42677	4.84449	0.771578	0.442499	0.69007	-6.12116	0.635792	HRZE
Prevotella_copri_(ASV_470)	-0.445452	4.72139	-0.758176	0.450437	0.698846	-6.13139	0.643076	HRZE
Gracilibacter_thermotolerans_(ASV_966)	-0.390431	5.10167	-0.757218	0.451008	0.698846	-6.11873	0.643112	HRZE
Phascolarctobacterium_succinatutens_(ASV_74)	-0.749072	6.67109	-0.752131	0.454045	0.701311	-5.90972	0.645512	HRZE
Blautia_coccoides_(ASV_1222)	-0.470853	5.31932	-0.742039	0.460104	0.708414	-6.12481	0.65167	HRZE
Prevotella_copri_(ASV_147)	-0.503813	4.94783	-0.733804	0.465082	0.710076	-6.21245	0.656803	HRZE
Anaerovorax_odorimutans_(ASV_880)	-0.396177	5.19588	-0.73299	0.465576	0.710076	-6.12597	0.656954	HRZE
Eubacterium_ramulus_(ASV_1353)	-0.345697	4.81393	-0.733285	0.465397	0.710076	-6.20466	0.656954	HRZE
Clostridium_amygdalinum_(ASV_192)	-0.558917	6.79717	-0.723063	0.471621	0.716493	-5.88533	0.662192	HRZE
Bulleidia_extructa_(ASV_1215)	0.486863	5.14401	0.721237	0.472737	0.716493	-6.0855	0.662926	HRZE
Ruminococcus_faecis_(ASV_683)	-0.429666	4.99037	-0.717125	0.475258	0.718069	-6.20995	0.664539	HRZE
Faecalibacterium_prausnitzii_(ASV_249)	-0.461687	5.54971	-0.707288	0.481317	0.724965	-6.10331	0.670539	HRZE
Eubacterium_eligens_(ASV_191)	-0.400451	5.24569	-0.701335	0.485005	0.72585	-6.17388	0.673177	HRZE
Flintibacter_butyricus_(ASV_1439)	-0.345102	4.77505	-0.696606	0.487945	0.72585	-6.21867	0.675326	HRZE
Blautia_faecis_(ASV_1490)	-0.318545	4.78065	-0.694497	0.489259	0.72585	-6.2438	0.676593	HRZE
Coprococcus_comes_(ASV_54)	-0.689864	9.41347	-0.693047	0.490165	0.72585	-5.60908	0.676758	HRZE
Howardella_ureilytica_(ASV_581)	-0.421576	5.06467	-0.691061	0.491405	0.72585	-6.14274	0.676989	HRZE
Ruminococcus_callidus_(ASV_1070)	-0.346311	5.26303	-0.690846	0.49154	0.72585	-6.15315	0.676989	HRZE
Sporobacter_termitidis_(ASV_358)	-0.356839	5.0128	-0.689502	0.492381	0.72585	-6.21364	0.677872	HRZE
Eubacterium_ventriosum_(ASV_796)	-0.36971	5.28125	-0.684676	0.495406	0.728097	-6.14771	0.680657	HRZE
Peptostreptococcus_stomatis_(ASV_1065)	-0.311475	5.06206	-0.682092	0.497031	0.728278	-6.32394	0.681729	HRZE
Oscillibacter_ruminantium_(ASV_408)	0.479291	5.94317	0.673271	0.502597	0.734215	-5.99683	0.685818	HRZE
Subdoligranulum_variabile_(ASV_174)	-0.424053	5.37452	-0.664723	0.508022	0.739912	-6.1256	0.688861	HRZE
Odoribacter_splanchnicus_(ASV_190)	-0.503414	6.82365	-0.646969	0.519391	0.754205	-5.94996	0.70029	HRZE
Ruminococcus_faecis_(ASV_168)	0.66499	7.14585	0.643077	0.5219	0.754617	-5.78297	0.702002	HRZE
Actinomyces_odontolyticus_(ASV_2330)	0.297427	4.66782	0.639939	0.523929	0.754617	-6.31698	0.703059	HRZE
Clostridium_methylpentosum_(ASV_1650)	0.29024	4.6672	0.637755	0.525343	0.754617	-6.2465	0.704121	HRZE
Agathobaculum_butyriciproducens_(ASV_292)	-0.48172	6.74413	-0.636898	0.525898	0.754617	-6.02062	0.704587	HRZE
Bacteroides_helcogenes_(ASV_775)	-0.375266	4.8821	-0.633545	0.528075	0.755505	-6.18987	0.706116	HRZE
Bifidobacterium_dentium_(ASV_237)	-0.387552	5.90404	-0.61947	0.537259	0.766385	-6.25875	0.714732	HRZE
Clostridium_lavalense_(ASV_2253)	0.356482	4.80002	0.613805	0.540979	0.76815	-6.2427	0.718554	HRZE
Parabacteroides_merdae_(ASV_64)	-0.502184	6.61264	-0.612764	0.541664	0.76815	-5.95334	0.719183	HRZE
Sporobacter_termitidis_(ASV_712)	-0.332866	5.18393	-0.603285	0.547921	0.774757	-6.21031	0.724092	HRZE
Mogibacterium_neglectum_(ASV_2406)	0.2619	5.19446	0.596403	0.552487	0.77869	-6.30719	0.727797	HRZE
Prevotellamassilia_timonensis_(ASV_231)	0.466668	5.2639	0.594258	0.553914	0.77869	-6.15984	0.729026	HRZE
Lachnospira_pectinoschiza_(ASV_632)	0.339262	4.92	0.589706	0.556948	0.780693	-6.28072	0.731466	HRZE
Oscillibacter_ruminantium_(ASV_2180)	-0.266421	4.90318	-0.584603	0.560359	0.78321	-6.24406	0.733107	HRZE
Intestinibacter_bartlettii_(ASV_127)	-0.551274	7.38631	-0.570084	0.57012	0.794564	-5.89399	0.742447	HRZE
Blautia_faecis_(ASV_2428)	-0.289772	4.64567	-0.564686	0.57377	0.79736	-6.27478	0.746055	HRZE
Eggerthella_lenta_(ASV_1318)	-0.273572	4.80163	-0.550868	0.583166	0.806009	-6.35598	0.754123	HRZE
Barnesiella_intestinihominis_(ASV_314)	0.414246	4.98273	0.545782	0.586641	0.806009	-6.19896	0.754698	HRZE
Faecalibacterium_prausnitzii_(ASV_1331)	-0.246859	4.87816	-0.54631	0.58628	0.806009	-6.33842	0.754698	HRZE
Anaerotignum_lactatifermentans_(ASV_1527)	0.304494	4.6609	0.546972	0.585827	0.806009	-6.2921	0.754698	HRZE
Ruminococcus_albus_(ASV_133)	-0.463771	5.28885	-0.540381	0.590344	0.808805	-6.22008	0.757452	HRZE
Bacteroides_uniformis_(ASV_104)	-0.408551	6.35997	-0.536194	0.593221	0.810457	-6.0945	0.759812	HRZE
Colidextribacter_massiliensis_(ASV_773)	0.250104	4.75179	0.523163	0.602219	0.820438	-6.30239	0.767467	HRZE
Parabacteroides_distasonis_(ASV_339)	-0.368393	5.54845	-0.515829	0.60731	0.825057	-6.23451	0.771638	HRZE
Lactobacillus_salivarius_(ASV_79)	0.491562	6.7765	0.507513	0.613106	0.830038	-6.08226	0.776784	HRZE
Bacteroides_ovatus_(ASV_213)	0.346464	5.40109	0.504428	0.615262	0.830038	-6.1987	0.777668	HRZE
Eubacterium_hallii_(ASV_1249)	0.234563	4.68623	0.503216	0.61611	0.830038	-6.32149	0.77822	HRZE
Bacteroides_vulgatus_(ASV_50)	-0.376747	6.07741	-0.493615	0.622848	0.83679	-6.20262	0.783463	HRZE
Desulfovibrio_simplex_(ASV_826)	0.276494	4.96208	0.486401	0.627931	0.838467	-6.31529	0.787944	HRZE
Prevotella_stercorea_(ASV_263)	-0.282446	5.19568	-0.484684	0.629144	0.838467	-6.27539	0.788753	HRZE
Gemmiger_formicilis_(ASV_19)	-0.6087	10.3663	-0.483515	0.62997	0.838467	-5.67955	0.789206	HRZE
Bacteroides_caccae_(ASV_94)	-0.344495	5.83991	-0.481819	0.63117	0.838467	-6.1648	0.790126	HRZE
Ruminococcus_albus_(ASV_354)	-0.313574	5.31259	-0.47666	0.634824	0.838467	-6.23694	0.793004	HRZE
Costertonia_aggregata_(ASV_276)	-0.317478	5.1163	-0.474524	0.63634	0.838467	-6.27761	0.793672	HRZE
Blautia_luti_(ASV_806)	0.292447	4.93581	0.472906	0.637489	0.838467	-6.30607	0.794813	HRZE
Citrobacter_freundii_(ASV_233)	-0.244668	6.05632	-0.47229	0.637927	0.838467	-6.4385	0.795066	HRZE
Parabacteroides_distasonis_(ASV_395)	0.236893	4.82134	0.468969	0.640289	0.839298	-6.30389	0.797426	HRZE
Gracilibacter_thermotolerans_(ASV_1328)	-0.25509	4.8173	-0.466226	0.642243	0.83959	-6.34389	0.799021	HRZE
Alistipes_onderdonkii_(ASV_246)	-0.257537	5.217	-0.444449	0.657845	0.857674	-6.33125	0.807967	HRZE
Ihubacter_massiliensis_(ASV_1058)	0.268156	5.22453	0.44066	0.660575	0.858925	-6.28834	0.808746	HRZE
Clostridium_methylpentosum_(ASV_1608)	-0.231076	4.85797	-0.437424	0.66291	0.85928	-6.40837	0.809561	HRZE
Faecalibacterium_prausnitzii_(ASV_864)	0.260641	5.33344	0.435374	0.664391	0.85928	-6.25806	0.810309	HRZE
Prevotella_copri_(ASV_49)	-0.361431	5.96742	-0.431275	0.667357	0.86082	-6.13787	0.812654	HRZE
Prevotella_copri_(ASV_12)	-0.562613	8.84385	-0.422894	0.673438	0.866359	-5.84663	0.817712	HRZE
Veillonella_dispar_(ASV_367)	-0.264092	5.78392	-0.417691	0.677224	0.867619	-6.31484	0.820255	HRZE
Ruminiclostridium_cellobioparum_(ASV_973)	-0.189938	4.75461	-0.416632	0.677995	0.867619	-6.36774	0.820896	HRZE
Holdemania_filiformis_(ASV_129)	-0.34964	5.94314	-0.411706	0.681588	0.869922	-6.29575	0.823192	HRZE
Eubacterium_rectale_(ASV_8)	-0.504058	9.38341	-0.405542	0.686095	0.873376	-5.76788	0.825698	HRZE
Subdoligranulum_variabile_(ASV_89)	-0.391872	7.79272	-0.398517	0.691246	0.877628	-5.93168	0.82925	HRZE
Ruminococcus_faecis_(ASV_199)	-0.352397	6.54637	-0.387816	0.699119	0.885308	-6.07759	0.834339	HRZE
Fusicatenibacter_saccharivorans_(ASV_728)	0.232728	5.91895	0.378436	0.706048	0.891166	-6.25171	0.839003	HRZE
Paraprevotella_xylaniphila_(ASV_631)	-0.217534	4.88649	-0.376581	0.707421	0.891166	-6.37061	0.839753	HRZE
Blautia_luti_(ASV_359)	-0.221946	5.30193	-0.370753	0.711742	0.894287	-6.31838	0.842513	HRZE
Clostridium_amygdalinum_(ASV_275)	0.267863	7.14972	0.359327	0.720239	0.899545	-6.06387	0.84805	HRZE
Sporobacter_termitidis_(ASV_778)	-0.192878	5.01813	-0.356855	0.722082	0.899545	-6.34089	0.849141	HRZE
Eubacterium_coprostanoligenes_(ASV_123)	0.330792	6.30915	0.35256	0.725289	0.899545	-5.99884	0.851302	HRZE
Sporobacter_termitidis_(ASV_2993)	-0.151863	4.52185	-0.353282	0.724749	0.899545	-6.4534	0.851302	HRZE
Prevotellamassilia_timonensis_(ASV_298)	-0.272789	5.73376	-0.350837	0.726577	0.899545	-6.23652	0.852065	HRZE
Oscillibacter_ruminantium_(ASV_840)	-0.168954	5.11656	-0.350197	0.727055	0.899545	-6.33888	0.852331	HRZE
Desulfotomaculum_guttoideum_(ASV_223)	0.271618	7.28405	0.342291	0.732975	0.902327	-5.95892	0.855769	HRZE
Sporobacter_termitidis_(ASV_1366)	-0.176211	4.88521	-0.342225	0.733024	0.902327	-6.37124	0.855769	HRZE
Lutispora_thermophila_(ASV_162)	0.303866	7.30976	0.334755	0.738632	0.906928	-5.93478	0.859159	HRZE
Enterococcus_avium_(ASV_731)	-0.196689	4.98529	-0.330589	0.741766	0.907396	-6.48323	0.860956	HRZE
Eubacterium_coprostanoligenes_(ASV_95)	-0.261966	6.02302	-0.329276	0.742755	0.907396	-6.21157	0.861514	HRZE
Oscillibacter_ruminantium_(ASV_898)	0.171491	5.26279	0.321233	0.74882	0.912507	-6.27841	0.865004	HRZE
Enterobacter_cloacae_(ASV_1298)	-0.16743	4.86512	-0.315679	0.753018	0.913737	-6.48805	0.866903	HRZE
Actinotignum_urinale_(ASV_5005)	-0.121235	4.53327	-0.312986	0.755056	0.913737	-6.5165	0.867777	HRZE
Holdemanella_biformis_(ASV_268)	0.206584	5.51511	0.312424	0.755482	0.913737	-6.25386	0.867973	HRZE
Hungatella_hathewayi_(ASV_692)	-0.214427	5.20725	-0.307264	0.759392	0.916181	-6.29354	0.869523	HRZE
Monoglobus_pectinilyticus_(ASV_110)	-0.316855	6.97441	-0.301413	0.763834	0.919254	-5.98626	0.871437	HRZE
Akkermansia_muciniphila_(ASV_222)	-0.180656	4.98794	-0.28723	0.774633	0.927001	-6.40988	0.879264	HRZE
Catenibacterium_mitsuokai_(ASV_4)	0.389688	9.5391	0.285688	0.77581	0.927001	-5.83582	0.879645	HRZE
Ruminococcus_champanellensis_(ASV_1657)	-0.146369	4.86965	-0.285433	0.776005	0.927001	-6.38672	0.879645	HRZE
Hungatella_effluvii_(ASV_655)	-0.171774	5.49625	-0.27963	0.780439	0.930007	-6.27313	0.882608	HRZE
Sporobacter_termitidis_(ASV_1655)	-0.136474	4.63688	-0.274206	0.78459	0.932662	-6.43796	0.885408	HRZE
Prevotella_stercorea_(ASV_175)	0.192959	5.2953	0.261899	0.794031	0.937763	-6.28047	0.892249	HRZE
Neglecta_timonensis_(ASV_245)	0.244598	7.28904	0.259963	0.795519	0.937763	-5.9639	0.892249	HRZE
Klebsiella_pneumoniae_(ASV_503)	0.164367	5.26814	0.26157	0.794284	0.937763	-6.46258	0.892249	HRZE
Desulfotomaculum_guttoideum_(ASV_992)	0.157904	4.92367	0.258538	0.796615	0.937763	-6.37626	0.892872	HRZE
Eubacterium_coprostanoligenes_(ASV_288)	-0.159934	5.11078	-0.255528	0.798931	0.938212	-6.38215	0.893697	HRZE
Eubacterium_coprostanoligenes_(ASV_248)	0.202974	5.01	0.251663	0.801908	0.939433	-6.35062	0.89611	HRZE
Blautia_obeum_(ASV_2131)	-0.122639	4.77002	-0.247764	0.804913	0.940682	-6.45372	0.898317	HRZE
Faecalicatena_orotica_(ASV_1936)	-0.105813	4.99517	-0.242744	0.808787	0.942937	-6.44566	0.89886	HRZE
Streptococcus_himalayensis_(ASV_2869)	0.0985814	4.46326	0.231253	0.817673	0.950035	-6.48558	0.904627	HRZE
Anaerostipes_hadrus_(ASV_41)	-0.274826	8.77449	-0.223207	0.823909	0.950035	-5.8493	0.908762	HRZE
Bacteroides_kribbi_(ASV_130)	0.149893	5.01193	0.222484	0.824469	0.950035	-6.40309	0.909085	HRZE
Flintibacter_butyricus_(ASV_2562)	0.0968211	4.77466	0.220858	0.825732	0.950035	-6.44595	0.90993	HRZE
Blautia_luti_(ASV_3703)	-0.113066	4.81233	-0.220125	0.8263	0.950035	-6.45119	0.910217	HRZE
Phascolarctobacterium_faecium_(ASV_115)	-0.159444	5.54773	-0.219596	0.826711	0.950035	-6.32258	0.910374	HRZE
Oscillibacter_ruminantium_(ASV_474)	0.125914	4.867	0.21718	0.828587	0.950035	-6.40721	0.911553	HRZE
Muribaculum_intestinale_(ASV_163)	-0.170049	6.11669	-0.214358	0.83078	0.950143	-6.15539	0.913374	HRZE
Hungatella_effluvii_(ASV_2022)	-0.0995003	4.80441	-0.211515	0.83299	0.950143	-6.44175	0.914028	HRZE
Herbinix_luporum_(ASV_471)	-0.151228	5.86218	-0.209499	0.834559	0.950143	-6.23366	0.914567	HRZE
Allisonella_histaminiformans_(ASV_2088)	-0.0944378	4.65912	-0.200409	0.841638	0.95436	-6.45409	0.919061	HRZE
Holdemanella_biformis_(ASV_20)	-0.247323	8.04074	-0.191847	0.848318	0.95436	-5.93159	0.924137	HRZE
Faecalibacterium_prausnitzii_(ASV_610)	0.114065	4.79992	0.188382	0.851025	0.95436	-6.39943	0.925317	HRZE
Roseburia_faecis_(ASV_1399)	0.104589	4.98253	0.187813	0.851469	0.95436	-6.35199	0.925332	HRZE
Parvimonas_micra_(ASV_1291)	-0.0885837	4.9027	-0.186656	0.852374	0.95436	-6.53876	0.925427	HRZE
Prevotella_copri_(ASV_33)	-0.173057	6.23142	-0.185379	0.853372	0.95436	-6.14238	0.926013	HRZE
Anaerostipes_hadrus_(ASV_70)	0.215495	7.9678	0.18457	0.854004	0.95436	-5.91566	0.926013	HRZE
Hungatella_hathewayi_(ASV_738)	0.0958509	4.85416	0.185206	0.853508	0.95436	-6.4044	0.926013	HRZE
Clostridium_glycyrrhizinilyticum_(ASV_221)	-0.134117	6.38317	-0.176896	0.86001	0.956662	-6.21618	0.929555	HRZE
Ruthenibacterium_lactatiformans_(ASV_258)	-0.135037	6.10985	-0.177169	0.859796	0.956662	-6.24762	0.929555	HRZE
Ruminococcus_champanellensis_(ASV_56)	-0.162133	6.09717	-0.169842	0.865537	0.959237	-6.19041	0.93256	HRZE
Eubacterium_ramulus_(ASV_1386)	-0.0840132	4.88397	-0.168894	0.86628	0.959237	-6.42785	0.933065	HRZE
Lactonifactor_longoviformis_(ASV_3370)	0.0732719	4.74992	0.163299	0.87067	0.960854	-6.55048	0.936308	HRZE
Barnesiella_intestinihominis_(ASV_663)	-0.0808927	4.63086	-0.161983	0.871702	0.960854	-6.44202	0.937121	HRZE
Prevotella_stercorea_(ASV_202)	0.14411	6.37988	0.150286	0.880894	0.966592	-6.22294	0.942229	HRZE
Alistipes_finegoldii_(ASV_357)	-0.0858655	5.03665	-0.150606	0.880642	0.966592	-6.38983	0.942229	HRZE
Eubacterium_hallii_(ASV_640)	0.105163	5.7092	0.14741	0.883156	0.966887	-6.2367	0.943757	HRZE
Sporobacter_termitidis_(ASV_1351)	0.0698586	4.83758	0.144305	0.8856	0.967379	-6.43163	0.945179	HRZE
Atopobium_parvulum_(ASV_2719)	0.0621038	4.75383	0.137337	0.891088	0.967537	-6.54867	0.949206	HRZE
Clostridium_innocuum_(ASV_459)	0.0831136	5.00122	0.136405	0.891823	0.967537	-6.44969	0.949298	HRZE
Bacteroides_uniformis_(ASV_136)	0.114299	6.27298	0.132516	0.894889	0.967537	-6.13662	0.950375	HRZE
Enterococcus_faecalis_(ASV_1352)	0.0646979	4.97744	0.129238	0.897474	0.967537	-6.55067	0.952164	HRZE
Ruminococcus_faecis_(ASV_18)	-0.168328	10.0438	-0.127312	0.898993	0.967537	-5.80024	0.952648	HRZE
Succinivibrio_dextrinosolvens_(ASV_28)	0.102286	5.68761	0.125873	0.900129	0.967537	-6.2894	0.953491	HRZE
Alistipes_putredinis_(ASV_167)	-0.0862554	5.60539	-0.123876	0.901705	0.967537	-6.30475	0.953679	HRZE
Blautia_marasmi_(ASV_302)	-0.0751803	4.81294	-0.12409	0.901536	0.967537	-6.40536	0.953679	HRZE
Lactobacillus_delbrueckii_(ASV_379)	0.061045	5.51569	0.119231	0.905373	0.969062	-6.56151	0.955468	HRZE
Klebsiella_variicola_(ASV_678)	-0.0509368	5.04685	-0.11423	0.909324	0.969062	-6.52806	0.957554	HRZE
Holdemanella_biformis_(ASV_13)	-0.141424	7.87262	-0.110828	0.912013	0.969062	-5.91952	0.959791	HRZE
Duodenibacillus_massiliensis_(ASV_666)	-0.0539107	4.7445	-0.106178	0.91569	0.969062	-6.42998	0.960386	HRZE
Bifidobacterium_catenulatum_(ASV_3)	0.118241	10.1958	0.101844	0.91912	0.969062	-5.97611	0.960847	HRZE
Paludicola_psychrotolerans_(ASV_993)	0.052206	4.9521	0.104793	0.916787	0.969062	-6.40463	0.960847	HRZE
Coprococcus_catus_(ASV_2019)	-0.0459295	4.74476	-0.101608	0.919307	0.969062	-6.46245	0.960847	HRZE
Eubacterium_hallii_(ASV_303)	0.0892552	6.60194	0.0956206	0.924046	0.969062	-6.08448	0.962468	HRZE
Eubacterium_xylanophilum_(ASV_415)	-0.0668051	5.6489	-0.0903501	0.928221	0.969062	-6.24643	0.964607	HRZE
Prevotella_oralis_(ASV_763)	0.0484695	4.87833	0.090327	0.928239	0.969062	-6.43773	0.964607	HRZE
Streptococcus_alactolyticus_(ASV_53)	0.0566172	7.07876	0.0896701	0.92876	0.969062	-6.37044	0.964824	HRZE
Streptococcus_salivarius_(ASV_60)	0.0743557	10.1603	0.084251	0.933054	0.969062	-5.93837	0.966652	HRZE
Eubacterium_sulci_(ASV_3686)	-0.0360037	4.67204	-0.0845127	0.932847	0.969062	-6.55296	0.966652	HRZE
Parabacteroides_distasonis_(ASV_180)	-0.0552546	5.10352	-0.0789292	0.937274	0.969062	-6.38095	0.96834	HRZE
Bacteroides_dorei_(ASV_68)	-0.0551768	5.22966	-0.0752694	0.940177	0.969062	-6.3146	0.968416	HRZE
Dorea_longicatena_(ASV_702)	-0.0529102	5.68764	-0.0767676	0.938988	0.969062	-6.33478	0.968416	HRZE
Eubacterium_oxidoreducens_(ASV_1632)	0.0375203	4.97504	0.0762927	0.939365	0.969062	-6.44394	0.968416	HRZE
Faecalibacterium_prausnitzii_(ASV_77)	0.0537243	5.7309	0.0729618	0.942008	0.969062	-6.29206	0.96942	HRZE
Eubacterium_brachy_(ASV_3737)	-0.0305725	4.62729	-0.0688756	0.94525	0.969062	-6.56113	0.97165	HRZE
Muribaculum_intestinale_(ASV_188)	0.038205	4.99268	0.064551	0.948683	0.969062	-6.38856	0.972653	HRZE
Bacteroides_vulgatus_(ASV_42)	-0.0620439	6.76722	-0.063096	0.949838	0.969062	-6.12479	0.973054	HRZE
Oscillibacter_ruminantium_(ASV_85)	0.0502481	6.40654	0.0625878	0.950241	0.969062	-6.13457	0.973114	HRZE
Actinomyces_odontolyticus_(ASV_537)	-0.0410445	7.36126	-0.0616346	0.950998	0.969062	-6.18953	0.973114	HRZE
Prevotella_stercorea_(ASV_863)	-0.0306624	4.81614	-0.0615316	0.95108	0.969062	-6.44051	0.973114	HRZE
Prevotella_copri_(ASV_46)	0.047062	5.54486	0.0583924	0.953573	0.969566	-6.302	0.974527	HRZE
Streptococcus_oralis_(ASV_816)	-0.0286533	5.8616	-0.0490826	0.960968	0.975041	-6.42793	0.978257	HRZE
Pseudobutyrivibrio_ruminis_(ASV_1394)	-0.0258146	4.8094	-0.0442009	0.964848	0.976933	-6.44466	0.980149	HRZE
Breznakia_blatticola_(ASV_1822)	0.0190075	4.96254	0.0410938	0.967317	0.977393	-6.41681	0.980897	HRZE
Oscillibacter_ruminantium_(ASV_39)	0.039262	8.46263	0.035585	0.971696	0.979777	-5.88842	0.984455	HRZE
Clostridium_saccharogumia_(ASV_43)	0.031525	7.70284	0.0313801	0.97504	0.981108	-6.00983	0.985953	HRZE
Finegoldia_magna_(ASV_1450)	0.0104935	4.7759	0.0205122	0.983683	0.987756	-6.50431	0.99098	HRZE
Rothia_mucilaginosa_(ASV_2080)	-0.00817636	5.07934	-0.0162315	0.987088	0.989127	-6.41281	0.993526	HRZE
Prevotella_copri_(ASV_45)	-0.00760809	5.42861	-0.010143	0.991931	0.991931	-6.30261	0.995602	HRZE
Romboutsia_timonensis_(ASV_9)	-8.64168	9.39532	-11.709	1.96165e-19	9.51402e-17	32.5629	1.71702e-17	NTZ
Coprococcus_comes_(ASV_54)	-8.05762	9.41347	-11.0092	4.74174e-18	1.14987e-15	29.6274	1.5799e-16	NTZ
Dorea_longicatena_(ASV_34)	-7.70681	9.87917	-9.25558	1.6037e-14	2.59265e-12	22.056	1.69613e-13	NTZ
Clostridium_disporicum_(ASV_24)	-6.95601	7.10843	-9.15404	2.57611e-14	3.12353e-12	21.8308	2.60295e-13	NTZ
Blautia_luti_(ASV_27)	-8.14604	10.4698	-9.04282	4.32993e-14	4.20003e-12	21.0657	4.11768e-13	NTZ
Blautia_faecis_(ASV_124)	-6.14887	8.00205	-8.76455	1.58719e-13	1.24666e-11	20.0782	1.4106e-12	NTZ
Blautia_obeum_(ASV_58)	-6.89742	8.67741	-8.73767	1.79931e-13	1.24666e-11	19.9046	1.57439e-12	NTZ
Terrisporobacter_petrolearius_(ASV_44)	-7.08423	7.76214	-8.44945	6.89966e-13	4.10809e-11	18.7219	5.61735e-12	NTZ
Eubacterium_rectale_(ASV_8)	-7.73895	9.38341	-8.42804	7.62326e-13	4.10809e-11	18.5698	6.16214e-12	NTZ
Intestinimonas_butyriciproducens_(ASV_165)	-6.34324	7.34287	-8.33428	1.17967e-12	5.72141e-11	18.2329	9.35745e-12	NTZ
Ruminococcus_faecis_(ASV_18)	-7.97045	10.0438	-8.26418	1.63461e-12	7.20715e-11	17.8176	1.27869e-11	NTZ
Hungatella_hathewayi_(ASV_87)	-6.52481	7.93076	-7.92249	7.98558e-12	3.22751e-10	16.3566	5.9716e-11	NTZ
Hungatella_hathewayi_(ASV_571)	-4.89865	6.50694	-7.83354	1.20527e-11	4.49657e-10	16.1209	8.8187e-11	NTZ
Oscillibacter_valericigenes_(ASV_31)	-7.02406	7.70278	-7.70155	2.21755e-11	7.68221e-10	15.4697	1.60182e-10	NTZ
Oscillibacter_ruminantium_(ASV_39)	-6.37358	8.46263	-7.67352	2.52358e-11	8.15957e-10	15.3371	1.81516e-10	NTZ
Desulfotomaculum_guttoideum_(ASV_223)	-4.8298	7.28405	-7.61778	3.26281e-11	9.8904e-10	15.1613	2.33205e-10	NTZ
Saccharofermentans_acetigenes_(ASV_38)	-5.36875	6.38279	-7.50528	5.47451e-11	1.55422e-09	14.6709	3.87207e-10	NTZ
Oscillibacter_ruminantium_(ASV_90)	-5.81488	7.42908	-7.49055	5.85775e-11	1.55422e-09	14.5658	4.13452e-10	NTZ
Blautia_schinkii_(ASV_369)	-4.9683	6.99049	-7.48213	6.08871e-11	1.55422e-09	14.5432	4.28862e-10	NTZ
Lutispora_thermophila_(ASV_162)	-5.33014	7.30976	-7.46057	6.72242e-11	1.63019e-09	14.4687	4.71542e-10	NTZ
Blautia_luti_(ASV_69)	-6.4381	8.94551	-7.31411	1.31502e-10	3.02847e-09	13.7211	9.11121e-10	NTZ
Kineothrix_alysoides_(ASV_261)	-4.83635	6.48745	-7.30456	1.37374e-10	3.02847e-09	13.8076	9.49867e-10	NTZ
Gemmiger_formicilis_(ASV_19)	-6.84178	10.3663	-7.28905	1.47464e-10	3.10958e-09	13.5783	1.01756e-09	NTZ
Clostridium_amygdalinum_(ASV_579)	-4.21536	6.27831	-7.25516	1.72157e-10	3.42287e-09	13.625	1.18314e-09	NTZ
Roseburia_inulinivorans_(ASV_93)	-6.70411	8.39624	-7.24978	1.76437e-10	3.42287e-09	13.4855	1.21011e-09	NTZ
Sporobacter_termitidis_(ASV_75)	-5.96738	7.3925	-7.20069	2.20715e-10	4.11718e-09	13.3141	1.5077e-09	NTZ
Agathobaculum_desmolans_(ASV_333)	-4.76337	6.66166	-7.18295	2.39298e-10	4.2985e-09	13.2862	1.63136e-09	NTZ
Clostridium_amygdalinum_(ASV_275)	-4.67861	7.14972	-7.07929	3.83483e-10	6.51801e-09	12.8384	2.60385e-09	NTZ
Kineothrix_alysoides_(ASV_490)	-4.39627	6.03265	-7.07572	3.89737e-10	6.51801e-09	12.8475	2.64103e-09	NTZ
Agathobaculum_butyriciproducens_(ASV_214)	-4.88918	6.67249	-7.04331	4.51511e-10	7.29943e-09	12.6844	3.04143e-09	NTZ
Eubacterium_siraeum_(ASV_107)	-4.87684	6.36392	-6.98884	5.77943e-10	9.04201e-09	12.4589	3.8777e-09	NTZ
Clostridium_amygdalinum_(ASV_192)	-4.63438	6.79717	-6.97869	6.05132e-10	9.17153e-09	12.4227	4.05212e-09	NTZ
Faecalibacterium_prausnitzii_(ASV_101)	-5.03946	7.15348	-6.93187	7.47857e-10	1.09912e-08	12.1865	4.98816e-09	NTZ
Faecalibacterium_prausnitzii_(ASV_10)	-6.97552	10.91	-6.84	1.13202e-09	1.6148e-08	11.6402	7.50629e-09	NTZ
Blautia_wexlerae_(ASV_113)	-5.62935	8.63626	-6.82348	1.2194e-09	1.68974e-08	11.6719	8.03856e-09	NTZ
Coprococcus_catus_(ASV_186)	-5.06192	8.10781	-6.81473	1.26839e-09	1.7088e-08	11.6666	8.3453e-09	NTZ
Aminipila_butyrica_(ASV_480)	-3.82632	6.30679	-6.71439	1.99062e-09	2.55004e-08	11.2988	1.29964e-08	NTZ
Marvinbryantia_formatexigens_(ASV_673)	-4.08374	6.29676	-6.71357	1.99797e-09	2.55004e-08	11.2814	1.30194e-08	NTZ
Haemophilus_parainfluenzae_(ASV_182)	-4.03351	6.27398	-6.70173	2.10692e-09	2.62014e-08	11.2376	1.37031e-08	NTZ
Hungatella_effluvii_(ASV_325)	-4.48137	6.16964	-6.67854	2.33746e-09	2.83417e-08	11.1345	1.51734e-08	NTZ
Roseburia_inulinivorans_(ASV_118)	-5.62997	7.77383	-6.6143	3.11508e-09	3.68491e-08	10.8315	2.01826e-08	NTZ
Ruminococcus_champanellensis_(ASV_47)	-4.85906	6.25591	-6.54862	4.17472e-09	4.82081e-08	10.5932	2.69965e-08	NTZ
Eubacterium_eligens_(ASV_126)	-4.81281	6.25176	-6.50221	5.13184e-09	5.66631e-08	10.3921	3.31228e-08	NTZ
Oscillibacter_ruminantium_(ASV_91)	-4.65403	6.2171	-6.50105	5.15818e-09	5.66631e-08	10.3904	3.32296e-08	NTZ
Hungatella_hathewayi_(ASV_269)	-3.81971	5.98319	-6.49676	5.2574e-09	5.66631e-08	10.3745	3.38047e-08	NTZ
Parabacteroides_merdae_(ASV_64)	-4.61622	6.61264	-6.46755	5.98522e-09	6.3105e-08	10.243	3.84118e-08	NTZ
Eubacterium_hallii_(ASV_435)	-3.68549	5.42967	-6.34051	1.0497e-08	1.06113e-07	9.71005	6.72403e-08	NTZ
Eubacterium_hallii_(ASV_356)	-4.87243	6.46076	-6.3358	1.0717e-08	1.06113e-07	9.69058	6.85202e-08	NTZ
Fournierella_massiliensis_(ASV_446)	-3.88332	5.64442	-6.32922	1.10325e-08	1.06113e-07	9.66748	7.04048e-08	NTZ
Blautia_faecis_(ASV_521)	-3.84059	5.829	-6.32836	1.10746e-08	1.06113e-07	9.66387	7.05407e-08	NTZ
Lutispora_thermophila_(ASV_166)	-4.90752	6.21072	-6.32665	1.11582e-08	1.06113e-07	9.65273	7.09404e-08	NTZ
Sporobacter_termitidis_(ASV_371)	-4.57143	6.21963	-6.30931	1.20435e-08	1.12329e-07	9.577	7.64255e-08	NTZ
Enterococcus_faecium_(ASV_257)	6.00329	6.56591	6.30269	1.23995e-08	1.13467e-07	9.27579	7.8538e-08	NTZ
Ruminococcus_bromii_(ASV_5)	-6.9726	9.33079	-6.296	1.27699e-08	1.14692e-07	9.44314	8.07331e-08	NTZ
Massiliprevotella_massiliensis_(ASV_100)	-4.50139	6.23446	-6.28546	1.33757e-08	1.1698e-07	9.48308	8.4406e-08	NTZ
Hungatella_effluvii_(ASV_349)	-3.61129	5.96923	-6.28324	1.3507e-08	1.1698e-07	9.47373	8.50765e-08	NTZ
Roseburia_faecis_(ASV_66)	-4.94188	6.473	-6.26001	1.4958e-08	1.26855e-07	9.37092	9.40415e-08	NTZ
Hungatella_effluvii_(ASV_150)	-5.12195	7.9477	-6.2568	1.51703e-08	1.26855e-07	9.33597	9.51998e-08	NTZ
Hungatella_hathewayi_(ASV_810)	-3.22279	5.60367	-6.24213	1.61788e-08	1.32995e-07	9.29866	1.01155e-07	NTZ
Blautia_obeum_(ASV_102)	-5.08914	7.46058	-6.21771	1.80068e-08	1.45555e-07	9.17883	1.12377e-07	NTZ
Muribaculum_intestinale_(ASV_163)	-4.15387	6.11669	-6.19949	1.95022e-08	1.55059e-07	9.12436	1.21264e-07	NTZ
Blautia_stercoris_(ASV_301)	-4.16011	6.4229	-6.17815	2.1411e-08	1.67489e-07	9.03302	1.32889e-07	NTZ
Aminipila_butyrica_(ASV_788)	-3.55545	5.2292	-6.16802	2.23794e-08	1.72286e-07	8.98719	1.38646e-07	NTZ
Coprococcus_eutactus_(ASV_117)	-3.76273	5.58658	-6.10425	2.95552e-08	2.23059e-07	8.72413	1.82768e-07	NTZ
Gracilibacter_thermotolerans_(ASV_366)	-3.6405	5.76875	-6.10163	2.98945e-08	2.23059e-07	8.71884	1.84531e-07	NTZ
Ruminococcus_callidus_(ASV_1070)	-2.94409	5.26303	-6.09504	3.07641e-08	2.2607e-07	8.67663	1.89554e-07	NTZ
Sporobacter_termitidis_(ASV_239)	-4.48348	6.87338	-6.0858	3.2026e-08	2.3183e-07	8.65132	1.96972e-07	NTZ
Faecalibacterium_prausnitzii_(ASV_6)	-7.1634	10.6499	-6.06	3.5826e-08	2.55524e-07	8.47614	2.19945e-07	NTZ
Streptococcus_alactolyticus_(ASV_53)	6.51484	7.07876	6.04421	3.83683e-08	2.6969e-07	8.24508	2.35127e-07	NTZ
Intestinibacter_bartlettii_(ASV_37)	-5.92827	8.78696	-6.02596	4.1527e-08	2.87723e-07	8.3744	2.54026e-07	NTZ
Oscillibacter_ruminantium_(ASV_85)	-4.03878	6.40654	-6.01276	4.39711e-08	2.96305e-07	8.3526	2.68111e-07	NTZ
Blautia_faecis_(ASV_387)	-4.03716	7.03399	-6.01268	4.39875e-08	2.96305e-07	8.34781	2.68111e-07	NTZ
Ethanoligenens_harbinense_(ASV_401)	-3.43962	5.461	-5.91171	6.8022e-08	4.5049e-07	7.92352	4.13861e-07	NTZ
Kineothrix_alysoides_(ASV_436)	-3.7252	5.66148	-5.90929	6.87346e-08	4.5049e-07	7.92225	4.17449e-07	NTZ
Colidextribacter_massiliensis_(ASV_279)	-3.98711	6.45113	-5.859	8.53127e-08	5.49411e-07	7.72592	5.17208e-07	NTZ
Oscillibacter_ruminantium_(ASV_408)	-3.49352	5.94317	-5.85687	8.60933e-08	5.49411e-07	7.70088	5.2101e-07	NTZ
Blautia_luti_(ASV_99)	-4.95441	7.54324	-5.8493	8.89361e-08	5.60182e-07	7.66963	5.37256e-07	NTZ
Oscillibacter_ruminantium_(ASV_114)	-4.96663	7.60857	-5.83659	9.39132e-08	5.83947e-07	7.63007	5.66315e-07	NTZ
Ruminococcus_callidus_(ASV_57)	-4.46658	6.31161	-5.80848	1.05918e-07	6.50258e-07	7.51718	6.37575e-07	NTZ
Colidextribacter_massiliensis_(ASV_1264)	-3.1612	5.09129	-5.78823	1.15494e-07	7.00182e-07	7.41159	6.93986e-07	NTZ
Sporobacter_termitidis_(ASV_250)	-4.79998	6.92463	-5.78255	1.18326e-07	7.08497e-07	7.41558	7.08497e-07	NTZ
Blautia_wexlerae_(ASV_262)	-3.61539	6.15389	-5.77553	1.21927e-07	7.21153e-07	7.3779	7.28771e-07	NTZ
Clostridium_amygdalinum_(ASV_311)	-3.82891	6.31245	-5.75613	1.3244e-07	7.73898e-07	7.30876	7.90219e-07	NTZ
Anaerotignum_aminivorans_(ASV_676)	-3.30289	6.04986	-5.74918	1.3642e-07	7.87663e-07	7.27541	8.12536e-07	NTZ
Ruminococcus_lactaris_(ASV_137)	-3.82915	6.22879	-5.74568	1.38468e-07	7.90081e-07	7.26105	8.2329e-07	NTZ
Dorea_formicigenerans_(ASV_59)	-5.24204	9.76725	-5.71046	1.60841e-07	9.04041e-07	7.08149	9.5464e-07	NTZ
Oscillibacter_ruminantium_(ASV_151)	-3.65774	6.57055	-5.70852	1.62168e-07	9.04041e-07	7.11086	9.60839e-07	NTZ
Ruminococcus_bromii_(ASV_23)	-5.05135	6.39219	-5.70038	1.67872e-07	9.25203e-07	7.08542	9.92901e-07	NTZ
Kineothrix_alysoides_(ASV_744)	-3.26861	5.29218	-5.66404	1.9583e-07	1.06716e-06	6.91651	1.15625e-06	NTZ
Odoribacter_splanchnicus_(ASV_190)	-3.99187	6.82365	-5.64092	2.1596e-07	1.16378e-06	6.8492	1.27289e-06	NTZ
Gemmiger_formicilis_(ASV_17)	-5.93016	10.6534	-5.6346	2.21796e-07	1.17758e-06	6.7375	1.30502e-06	NTZ
Eubacterium_ramulus_(ASV_559)	-3.34287	5.69949	-5.63293	2.23375e-07	1.17758e-06	6.8046	1.31204e-06	NTZ
Ruminococcus_flavefaciens_(ASV_220)	-3.85794	5.64966	-5.62106	2.3485e-07	1.22475e-06	6.74658	1.37706e-06	NTZ
Clostridium_disporicum_(ASV_29)	-5.00675	7.66011	-5.53402	3.38722e-07	1.74766e-06	6.42209	1.98269e-06	NTZ
Gracilibacter_thermotolerans_(ASV_966)	-2.74969	5.10167	-5.51935	3.60197e-07	1.8389e-06	6.31999	2.10477e-06	NTZ
Oscillibacter_ruminantium_(ASV_2180)	-2.39586	4.90318	-5.50847	3.76988e-07	1.90457e-06	6.26688	2.1991e-06	NTZ
Sporobacter_termitidis_(ASV_390)	-3.33652	5.4908	-5.49739	3.94885e-07	1.97442e-06	6.25624	2.29954e-06	NTZ
Anaerovorax_odorimutans_(ASV_880)	-2.88718	5.19588	-5.49171	4.04377e-07	2.00125e-06	6.21594	2.35079e-06	NTZ
Eubacterium_ramulus_(ASV_694)	-3.00378	5.65019	-5.48868	4.09521e-07	2.00326e-06	6.2175	2.37662e-06	NTZ
Anaerofilum_agile_(ASV_327)	-4.2204	6.43866	-5.48664	4.13043e-07	2.00326e-06	6.2383	2.39297e-06	NTZ
Emergencia_timonensis_(ASV_912)	-2.80141	5.00356	-5.48254	4.20179e-07	2.01769e-06	6.1759	2.43017e-06	NTZ
Butyrivibrio_crossotus_(ASV_121)	-3.69438	5.43503	-5.47834	4.276e-07	2.0332e-06	6.18591	2.46888e-06	NTZ
Neglecta_timonensis_(ASV_245)	-4.15578	7.28904	-5.47527	4.33122e-07	2.03946e-06	6.19589	2.49652e-06	NTZ
Colidextribacter_massiliensis_(ASV_846)	-2.90641	5.06328	-5.46715	4.48064e-07	2.08953e-06	6.12623	2.57827e-06	NTZ
Holdemanella_biformis_(ASV_13)	-5.34878	7.87262	-5.46218	4.57445e-07	2.11296e-06	6.14476	2.6278e-06	NTZ
Hungatella_hathewayi_(ASV_265)	-4.2566	7.43625	-5.44541	4.90566e-07	2.24457e-06	6.07795	2.8133e-06	NTZ
Sporobacter_termitidis_(ASV_244)	-4.51896	7.1471	-5.4358	5.10587e-07	2.31434e-06	6.04181	2.92318e-06	NTZ
Roseburia_inulinivorans_(ASV_854)	-3.31836	5.70709	-5.40157	5.88672e-07	2.61641e-06	5.87757	3.36455e-06	NTZ
Sporobacter_termitidis_(ASV_712)	-2.86513	5.18393	-5.39921	5.94469e-07	2.61641e-06	5.84434	3.39197e-06	NTZ
Hungatella_effluvii_(ASV_655)	-2.96279	5.49625	-5.39867	5.95792e-07	2.61641e-06	5.84461	3.39381e-06	NTZ
Kineothrix_alysoides_(ASV_348)	-3.3224	5.15885	-5.39551	6.03646e-07	2.61641e-06	5.83683	3.43021e-06	NTZ
Sporobacter_termitidis_(ASV_1175)	-2.55246	4.91061	-5.39529	6.04202e-07	2.61641e-06	5.82243	3.43021e-06	NTZ
Dehalobacter_restrictus_(ASV_78)	-3.95486	6.21511	-5.38551	6.29213e-07	2.7006e-06	5.82922	3.56624e-06	NTZ
Dehalobacter_restrictus_(ASV_568)	-3.17175	5.2893	-5.35128	7.25028e-07	3.08455e-06	5.67749	4.10245e-06	NTZ
Sporobacter_termitidis_(ASV_149)	-4.36704	6.76524	-5.34655	7.39344e-07	3.1181e-06	5.69183	4.16956e-06	NTZ
Lutispora_thermophila_(ASV_402)	-3.73538	5.67093	-5.34394	7.47349e-07	3.12469e-06	5.64728	4.20771e-06	NTZ
Ethanoligenens_harbinense_(ASV_52)	-3.86087	6.17931	-5.30795	8.66971e-07	3.59385e-06	5.52358	4.87312e-06	NTZ
Coprococcus_eutactus_(ASV_219)	-2.82066	5.14648	-5.30185	8.89034e-07	3.65408e-06	5.46488	4.98888e-06	NTZ
Hungatella_hathewayi_(ASV_424)	-2.81145	5.2957	-5.29934	8.9825e-07	3.66094e-06	5.46453	5.03228e-06	NTZ
Herbinix_luporum_(ASV_321)	-3.21816	6.25388	-5.29687	9.07437e-07	3.66756e-06	5.48939	5.07537e-06	NTZ
Anaerostipes_hadrus_(ASV_41)	-5.00237	8.77449	-5.25837	1.06299e-06	4.26073e-06	5.35524	5.93559e-06	NTZ
Fusicatenibacter_saccharivorans_(ASV_728)	-3.14333	5.91895	-5.22289	1.22924e-06	4.88673e-06	5.18457	6.85266e-06	NTZ
Hungatella_hathewayi_(ASV_230)	-3.32244	6.28737	-5.21069	1.29208e-06	5.09478e-06	5.14734	7.19116e-06	NTZ
Bacteroides_xylanolyticus_(ASV_725)	-3.02914	6.12581	-5.20709	1.31122e-06	5.12857e-06	5.1337	7.28576e-06	NTZ
Eubacterium_eligens_(ASV_191)	-2.90094	5.24569	-5.17771	1.47819e-06	5.73539e-06	4.97315	8.20011e-06	NTZ
Roseburia_intestinalis_(ASV_986)	-2.75361	5.47148	-5.1676	1.5403e-06	5.92894e-06	4.96715	8.53071e-06	NTZ
Eubacterium_ruminantium_(ASV_141)	-3.80471	5.92985	-5.16468	1.55868e-06	5.95244e-06	4.97682	8.61844e-06	NTZ
Eubacterium_hallii_(ASV_423)	-3.78381	6.15183	-5.16062	1.58465e-06	6.00435e-06	4.96229	8.74781e-06	NTZ
Gracilibacter_thermotolerans_(ASV_1204)	-2.64993	4.92656	-5.13883	1.73136e-06	6.50936e-06	4.81517	9.54214e-06	NTZ
Lactobacillus_rogosae_(ASV_1384)	-2.52253	5.27452	-5.13246	1.77673e-06	6.62856e-06	4.81614	9.77632e-06	NTZ
Saccharofermentans_acetigenes_(ASV_253)	-3.56386	5.50065	-5.12838	1.8064e-06	6.67094e-06	4.81671	9.92351e-06	NTZ
Sporobacter_termitidis_(ASV_433)	-2.75152	5.12467	-5.12712	1.8156e-06	6.67094e-06	4.78437	9.95792e-06	NTZ
Roseburia_faecis_(ASV_228)	-3.31625	5.2765	-5.11668	1.89412e-06	6.90712e-06	4.75538	1.03718e-05	NTZ
Ruminococcus_albus_(ASV_183)	-3.49867	6.11826	-5.10825	1.95989e-06	7.09362e-06	4.73887	1.07147e-05	NTZ
Dehalobacter_restrictus_(ASV_445)	-3.17201	5.16457	-5.10532	1.98324e-06	7.12499e-06	4.71742	1.08249e-05	NTZ
Bacteroides_thetaiotaomicron_(ASV_98)	-3.52988	6.24347	-5.09867	2.03732e-06	7.26544e-06	4.72595	1.11023e-05	NTZ
Oscillibacter_ruminantium_(ASV_840)	-2.38455	5.11656	-5.09293	2.08514e-06	7.36884e-06	4.64827	1.13447e-05	NTZ
Prevotella_copri_(ASV_33)	-4.0255	6.23142	-5.09157	2.0967e-06	7.36884e-06	4.68732	1.13893e-05	NTZ
Blautia_luti_(ASV_112)	-4.44378	7.30631	-5.08712	2.13473e-06	7.40167e-06	4.70714	1.1571e-05	NTZ
Roseburia_hominis_(ASV_372)	-3.5211	5.65127	-5.08686	2.13697e-06	7.40167e-06	4.65964	1.1571e-05	NTZ
Clostridium_ventriculi_(ASV_177)	-3.3601	5.44134	-5.08514	2.15183e-06	7.40167e-06	4.65214	1.16329e-05	NTZ
Sporobacter_termitidis_(ASV_778)	-2.58206	5.01813	-5.08253	2.17465e-06	7.42749e-06	4.59095	1.17376e-05	NTZ
Roseburia_inulinivorans_(ASV_353)	-2.97877	5.32514	-5.07895	2.20632e-06	7.48297e-06	4.61206	1.18896e-05	NTZ
Clostridium_glycyrrhizinilyticum_(ASV_221)	-3.58932	6.38317	-5.07484	2.24321e-06	7.55525e-06	4.63022	1.20692e-05	NTZ
Eubacterium_coprostanoligenes_(ASV_123)	-3.55493	6.30915	-5.05055	2.47405e-06	8.27528e-06	4.52563	1.32902e-05	NTZ
Paludicola_psychrotolerans_(ASV_993)	-2.38602	4.9521	-5.04633	2.51636e-06	8.35914e-06	4.45341	1.34961e-05	NTZ
Blautia_stercoris_(ASV_316)	-3.05839	5.65909	-5.03635	2.6195e-06	8.64256e-06	4.46035	1.40271e-05	NTZ
Hungatella_hathewayi_(ASV_1025)	-2.7445	5.27757	-5.03233	2.66217e-06	8.72402e-06	4.42844	1.42332e-05	NTZ
Clostridium_tunisiense_(ASV_545)	-2.92579	5.04726	-5.02792	2.70978e-06	8.82042e-06	4.40247	1.44649e-05	NTZ
Bacteroides_xylanolyticus_(ASV_681)	-2.85315	5.94167	-5.01769	2.82345e-06	9.12482e-06	4.39666	1.50481e-05	NTZ
Ruminococcus_faecis_(ASV_270)	-3.59433	6.35524	-5.01615	2.84092e-06	9.12482e-06	4.41112	1.51175e-05	NTZ
Turicibacter_sanguinis_(ASV_81)	-4.68657	7.04322	-5.00391	2.98388e-06	9.52094e-06	4.38712	1.58533e-05	NTZ
Enterococcus_gallinarum_(ASV_534)	4.15212	5.776	4.9974	3.06275e-06	9.70872e-06	4.35624	1.62469e-05	NTZ
Clostridium_hylemonae_(ASV_285)	-4.12898	7.68001	-4.98679	3.1957e-06	1.00644e-05	4.33134	1.69257e-05	NTZ
Fusicatenibacter_saccharivorans_(ASV_55)	-5.14539	9.39647	-4.97991	3.28492e-06	1.02786e-05	4.29837	1.73712e-05	NTZ
Anaerocolumna_jejuensis_(ASV_160)	-3.59599	5.14629	-4.96682	3.46138e-06	1.07613e-05	4.17963	1.82759e-05	NTZ
Ruminococcus_faecis_(ASV_199)	-4.06118	6.54637	-4.96462	3.49185e-06	1.07869e-05	4.2277	1.84081e-05	NTZ
Anaerobacterium_chartisolvens_(ASV_502)	-2.73701	4.93023	-4.94078	3.84022e-06	1.1788e-05	4.0575	2.02133e-05	NTZ
Eubacterium_hallii_(ASV_661)	-2.82785	5.72684	-4.935	3.9297e-06	1.19868e-05	4.06743	2.06522e-05	NTZ
Ruminococcus_champanellensis_(ASV_777)	-2.89127	4.96657	-4.92794	4.04171e-06	1.22514e-05	4.01318	2.1208e-05	NTZ
Ruminococcus_callidus_(ASV_72)	-3.32663	5.56307	-4.91897	4.1884e-06	1.25249e-05	4.02572	2.19439e-05	NTZ
Prevotella_stercorea_(ASV_200)	-3.67332	5.95371	-4.91772	4.2094e-06	1.25249e-05	4.02066	2.1986e-05	NTZ
Ruminococcus_callidus_(ASV_540)	-3.031	5.1657	-4.91807	4.20354e-06	1.25249e-05	3.99157	2.1986e-05	NTZ
Subdoligranulum_variabile_(ASV_174)	-2.97966	5.37452	-4.91123	4.31939e-06	1.27738e-05	3.97457	2.25258e-05	NTZ
Mesoplasma_corruscae_(ASV_385)	-3.32515	5.32475	-4.90693	4.39369e-06	1.29148e-05	3.96789	2.28782e-05	NTZ
Blautia_faecis_(ASV_1690)	-2.35633	5.03475	-4.90221	4.47688e-06	1.308e-05	3.93002	2.32757e-05	NTZ
Anaerotignum_lactatifermentans_(ASV_1162)	-2.43958	5.2016	-4.90064	4.50487e-06	1.30826e-05	3.93196	2.33853e-05	NTZ
Sporobacter_termitidis_(ASV_746)	-2.80756	5.33628	-4.89914	4.53171e-06	1.30826e-05	3.92084	2.34888e-05	NTZ
Ruminococcus_callidus_(ASV_1033)	-2.4619	4.85612	-4.88729	4.74976e-06	1.3631e-05	3.85708	2.45814e-05	NTZ
Coprococcus_comes_(ASV_565)	-2.98945	5.59129	-4.87039	5.07846e-06	1.44638e-05	3.83508	2.62426e-05	NTZ
Faecalibacterium_prausnitzii_(ASV_77)	-3.28912	5.7309	-4.86934	5.09959e-06	1.44638e-05	3.82303	2.63117e-05	NTZ
Sporobacter_termitidis_(ASV_686)	-3.19433	5.21887	-4.86295	5.23e-06	1.47474e-05	3.78658	2.69436e-05	NTZ
Roseburia_faecis_(ASV_156)	-3.09687	5.50455	-4.85505	5.39604e-06	1.51276e-05	3.78672	2.77569e-05	NTZ
Faecalibacterium_prausnitzii_(ASV_1)	-6.08411	11.4806	-4.84209	5.67928e-06	1.5794e-05	3.78278	2.91697e-05	NTZ
Hungatella_hathewayi_(ASV_355)	-3.56559	5.38875	-4.84121	5.69888e-06	1.5794e-05	3.70884	2.92261e-05	NTZ
Ruminiclostridium_cellobioparum_(ASV_973)	-2.16376	4.75461	-4.834	5.8633e-06	1.61574e-05	3.64303	3.0024e-05	NTZ
Bifidobacterium_longum_(ASV_11)	5.9262	9.62097	4.8138	6.34863e-06	1.7396e-05	3.62843	3.24603e-05	NTZ
Hungatella_hathewayi_(ASV_1502)	-2.47862	5.02622	-4.78624	7.07449e-06	1.9276e-05	3.49304	3.61171e-05	NTZ
Roseburia_faecis_(ASV_1361)	-2.36157	5.17656	-4.77317	7.44635e-06	2.01759e-05	3.45671	3.79016e-05	NTZ
Citrobacter_freundii_(ASV_233)	4.73049	6.05632	4.76498	7.68878e-06	2.0717e-05	3.50624	3.9077e-05	NTZ
Eubacterium_eligens_(ASV_700)	-2.37157	4.85721	-4.74918	8.17887e-06	2.19158e-05	3.33904	4.15056e-05	NTZ
Alloprevotella_rava_(ASV_324)	-2.89781	5.42075	-4.7462	8.27466e-06	2.20506e-05	3.3592	4.1929e-05	NTZ
Butyrivibrio_crossotus_(ASV_215)	-2.76467	4.81469	-4.73793	8.54605e-06	2.26494e-05	3.30241	4.32397e-05	NTZ
Anaerotruncus_colihominis_(ASV_451)	-3.04992	5.2819	-4.72849	8.86669e-06	2.33714e-05	3.29201	4.47952e-05	NTZ
Gracilibacter_thermotolerans_(ASV_421)	-2.80531	5.39523	-4.72169	9.10462e-06	2.38689e-05	3.26763	4.59289e-05	NTZ
Holdemanella_biformis_(ASV_40)	-4.1366	6.98056	-4.71515	9.33969e-06	2.43535e-05	3.30145	4.70449e-05	NTZ
Sporobacter_termitidis_(ASV_543)	-2.72598	5.75577	-4.70914	9.56062e-06	2.47963e-05	3.23722	4.80864e-05	NTZ
Pontibacter_rhizosphera_(ASV_111)	-3.1276	5.16568	-4.70299	9.79183e-06	2.52608e-05	3.18118	4.91764e-05	NTZ
Eubacterium_coprostanoligenes_(ASV_288)	-2.91005	5.11078	-4.70137	9.85374e-06	2.5286e-05	3.17597	4.94142e-05	NTZ
Neglecta_timonensis_(ASV_619)	-2.64536	5.03868	-4.69376	1.01495e-05	2.59078e-05	3.13985	5.08222e-05	NTZ
Eubacterium_hallii_(ASV_283)	-3.52747	6.76494	-4.69129	1.02472e-05	2.60203e-05	3.20856	5.12359e-05	NTZ
Herbinix_luporum_(ASV_791)	-2.61795	4.91539	-4.68821	1.03703e-05	2.61959e-05	3.1261	5.17754e-05	NTZ
Gracilibacter_thermotolerans_(ASV_338)	-2.89951	5.48495	-4.68367	1.05546e-05	2.65232e-05	3.13912	5.2618e-05	NTZ
Hungatella_hathewayi_(ASV_738)	-2.31477	4.85416	-4.68071	1.06765e-05	2.66913e-05	3.07715	5.31477e-05	NTZ
Methanobrevibacter_smithii_(ASV_443)	-2.37703	4.71521	-4.64831	1.21033e-05	3.0103e-05	2.96614	6.0162e-05	NTZ
Clostridium_fimetarium_(ASV_1382)	-2.46321	4.99906	-4.62088	1.34538e-05	3.31558e-05	2.88993	6.67472e-05	NTZ
Clostridium_lavalense_(ASV_1454)	-2.18482	4.95407	-4.62062	1.34674e-05	3.31558e-05	2.86786	6.67472e-05	NTZ
Costertonia_aggregata_(ASV_276)	-2.895	5.1163	-4.61726	1.36428e-05	3.33323e-05	2.85309	6.75178e-05	NTZ
Escherichia_coli_(ASV_15)	5.21463	11.3096	4.61536	1.37429e-05	3.33323e-05	2.92507	6.79141e-05	NTZ
Colidextribacter_massiliensis_(ASV_478)	-3.12852	6.2129	-4.61413	1.38083e-05	3.33323e-05	2.9141	6.80676e-05	NTZ
Colidextribacter_massiliensis_(ASV_585)	-2.90371	5.41069	-4.61402	1.3814e-05	3.33323e-05	2.88222	6.80676e-05	NTZ
Ruminococcus_albus_(ASV_133)	-3.73044	5.28885	-4.60871	1.40995e-05	3.38526e-05	2.83977	6.93734e-05	NTZ
Eubacterium_ventriosum_(ASV_796)	-2.43378	5.28125	-4.60733	1.4174e-05	3.38641e-05	2.84645	6.96394e-05	NTZ
Clostridium_leptum_(ASV_235)	-3.00673	5.24245	-4.60377	1.43697e-05	3.41632e-05	2.84716	7.04987e-05	NTZ
Klebsiella_pneumoniae_(ASV_73)	5.02134	8.49551	4.58918	1.51979e-05	3.59559e-05	2.85952	7.44541e-05	NTZ
Hespellia_porcina_(ASV_642)	-2.58733	5.08396	-4.58334	1.55424e-05	3.65925e-05	2.74467	7.60323e-05	NTZ
Eubacterium_ramulus_(ASV_1386)	-2.25683	4.88397	-4.56692	1.65516e-05	3.87804e-05	2.67198	8.0853e-05	NTZ
Lactobacillus_delbrueckii_(ASV_379)	4.15247	5.51569	4.53552	1.86611e-05	4.35127e-05	2.71163	9.07657e-05	NTZ
Roseburia_intestinalis_(ASV_119)	-3.05669	5.41566	-4.53178	1.89291e-05	4.39264e-05	2.59605	9.19375e-05	NTZ
Eubacterium_oxidoreducens_(ASV_548)	-2.79138	4.8766	-4.52191	1.9655e-05	4.51785e-05	2.51211	9.50551e-05	NTZ
Oscillibacter_ruminantium_(ASV_898)	-2.19032	5.26279	-4.5221	1.96403e-05	4.51785e-05	2.52476	9.50551e-05	NTZ
Bacteroides_uniformis_(ASV_104)	-3.17809	6.35997	-4.5203	1.97755e-05	4.51977e-05	2.57697	9.55018e-05	NTZ
Haemophilus_parainfluenzae_(ASV_606)	-2.23894	4.82954	-4.51932	1.98497e-05	4.51977e-05	2.51082	9.57242e-05	NTZ
Eubacterium_hallii_(ASV_330)	-2.99362	6.7707	-4.51498	2.01803e-05	4.57357e-05	2.56368	9.71803e-05	NTZ
Haemophilus_parainfluenzae_(ASV_296)	-2.67395	5.35165	-4.49606	2.16847e-05	4.89167e-05	2.45291	0.000104277	NTZ
Lutispora_thermophila_(ASV_903)	-2.55892	5.09864	-4.48609	2.25206e-05	5.05672e-05	2.40803	0.000108144	NTZ
Thermoclostridium_caenicola_(ASV_1014)	-2.73214	5.14743	-4.4791	2.31256e-05	5.16862e-05	2.38612	0.000110892	NTZ
Coprococcus_eutactus_(ASV_403)	-2.4486	4.91164	-4.47058	2.38835e-05	5.30715e-05	2.32748	0.000114365	NTZ
Prevotella_stercorea_(ASV_157)	-3.68855	6.15168	-4.46969	2.39643e-05	5.30715e-05	2.40143	0.00011459	NTZ
Sporobacter_termitidis_(ASV_358)	-2.35961	5.0128	-4.46676	2.42309e-05	5.34182e-05	2.32412	0.000115539	NTZ
Colidextribacter_massiliensis_(ASV_591)	-2.62848	5.11844	-4.45604	2.52328e-05	5.53752e-05	2.27083	0.000120148	NTZ
Blautia_luti_(ASV_359)	-2.5788	5.30193	-4.4547	2.53614e-05	5.54066e-05	2.28639	0.000120591	NTZ
Eubacterium_xylanophilum_(ASV_415)	-2.90549	5.6489	-4.44923	2.58907e-05	5.63095e-05	2.29404	0.000122936	NTZ
Prevotella_copri_(ASV_2)	-5.31949	9.93323	-4.44348	2.64589e-05	5.72883e-05	2.39399	0.000125458	NTZ
Eubacterium_oxidoreducens_(ASV_1632)	-2.18938	4.97504	-4.44143	2.66637e-05	5.74751e-05	2.22364	0.000126253	NTZ
Intestinibacter_bartlettii_(ASV_127)	-3.66164	7.38631	-4.4399	2.68184e-05	5.75527e-05	2.33886	0.000126808	NTZ
Colidextribacter_massiliensis_(ASV_748)	-2.49455	5.10538	-4.42394	2.848e-05	6.08494e-05	2.18269	0.000134478	NTZ
Haemophilus_parainfluenzae_(ASV_660)	-2.1612	4.79565	-4.41807	2.91157e-05	6.18528e-05	2.13383	0.000137289	NTZ
Coprococcus_catus_(ASV_1468)	-2.18359	4.84815	-4.41726	2.92047e-05	6.18528e-05	2.14132	0.000137517	NTZ
Flintibacter_butyricus_(ASV_1439)	-2.16275	4.77505	-4.41454	2.95044e-05	6.22158e-05	2.11323	0.000138736	NTZ
Clostridium_argentinense_(ASV_1908)	-1.93117	4.55994	-4.40955	3.00627e-05	6.31187e-05	2.08001	0.000141166	NTZ
Prevotellamassilia_timonensis_(ASV_578)	-2.71399	4.81241	-4.4084	3.01932e-05	6.31195e-05	2.09892	0.000141583	NTZ
Ruminococcus_champanellensis_(ASV_1657)	-2.21542	4.86965	-4.39831	3.13582e-05	6.52734e-05	2.07073	0.00014664	NTZ
Eubacterium_ramulus_(ASV_1353)	-2.07678	4.81393	-4.39123	3.22022e-05	6.6744e-05	2.03192	0.000150174	NTZ
Lutispora_thermophila_(ASV_625)	-2.9621	5.03126	-4.37424	3.43171e-05	7.08247e-05	2.00402	0.000159817	NTZ
Eubacterium_hallii_(ASV_420)	-2.32234	5.39028	-4.36497	3.55272e-05	7.30115e-05	1.94701	0.000165	NTZ
Sporobacter_termitidis_(ASV_370)	-2.23364	4.95701	-4.36044	3.6133e-05	7.39432e-05	1.93705	0.000167584	NTZ
Gracilibacter_thermotolerans_(ASV_1328)	-2.36863	4.8173	-4.35077	3.74604e-05	7.63373e-05	1.89578	0.000173267	NTZ
Paraprevotella_clara_(ASV_781)	-2.56098	4.7696	-4.34304	3.85557e-05	7.82407e-05	1.87973	0.000178091	NTZ
Subdoligranulum_variabile_(ASV_89)	-3.60118	7.79272	-4.33952	3.90642e-05	7.89423e-05	2.00164	0.000180194	NTZ
Faecalibacterium_prausnitzii_(ASV_864)	-2.39434	5.33344	-4.33596	3.95862e-05	7.96653e-05	1.86024	0.000182355	NTZ
Holdemanella_biformis_(ASV_20)	-4.47022	8.04074	-4.33187	4.01924e-05	8.05508e-05	1.97835	0.000184896	NTZ
Ruminococcus_faecis_(ASV_168)	-3.4395	7.14585	-4.30559	4.43137e-05	8.8445e-05	1.86319	0.000203304	NTZ
Sporobacter_termitidis_(ASV_1083)	-2.05104	4.78805	-4.3043	4.45262e-05	8.85049e-05	1.73413	0.000204003	NTZ
Faecalibacterium_prausnitzii_(ASV_249)	-2.75461	5.54971	-4.29639	4.58487e-05	9.07616e-05	1.76025	0.000209779	NTZ
Gemmiger_formicilis_(ASV_211)	-3.01838	6.15173	-4.28775	4.73387e-05	9.33304e-05	1.74929	0.000216305	NTZ
Blautia_faecis_(ASV_373)	-3.25367	6.25163	-4.26718	5.10765e-05	0.000100292	1.72666	0.000233071	NTZ
Prevotella_stercorea_(ASV_263)	-2.40241	5.19568	-4.25544	5.33348e-05	0.000104304	1.58465	0.000243049	NTZ
Agathobaculum_butyriciproducens_(ASV_292)	-3.11438	6.74413	-4.24481	5.54619e-05	0.000108028	1.64444	0.000252066	NTZ
Intestinibacillus_massiliensis_(ASV_719)	-2.42556	4.69817	-4.21185	6.25946e-05	0.000121434	1.41551	0.000283723	NTZ
Holdemanella_biformis_(ASV_268)	-2.45719	5.51511	-4.17287	7.2171e-05	0.000139454	1.3054	0.000326259	NTZ
Hungatella_hathewayi_(ASV_692)	-2.7276	5.20725	-4.16588	7.40301e-05	0.000142479	1.28932	0.000334218	NTZ
Breznakia_blatticola_(ASV_1822)	-1.84241	4.96254	-4.14964	7.85308e-05	0.000150543	1.19785	0.000353597	NTZ
Pontibacter_toksunensis_(ASV_25)	-3.12853	5.62216	-4.14435	8.00533e-05	0.000152858	1.23906	0.000359024	NTZ
Clostridium_fimetarium_(ASV_394)	-2.99075	6.64463	-4.13787	8.19591e-05	0.000155883	1.30701	0.000367086	NTZ
Pontibacter_niistensis_(ASV_995)	-2.38203	4.86416	-4.1356	8.26347e-05	0.000156554	1.15509	0.000369624	NTZ
Blautia_faecis_(ASV_1490)	-1.93435	4.78065	-4.13312	8.33805e-05	0.000157352	1.13868	0.00037198	NTZ
Oscillibacter_valericigenes_(ASV_139)	-2.76295	5.47586	-4.12629	8.54675e-05	0.000160666	1.1604	0.00038079	NTZ
Clostridium_tunisiense_(ASV_496)	-2.3905	5.11971	-4.12145	8.69787e-05	0.000162875	1.15565	0.000387015	NTZ
Oscillibacter_ruminantium_(ASV_289)	-2.91399	5.45051	-4.11911	8.77173e-05	0.000163627	1.15963	0.000389791	NTZ
Clostridium_methylpentosum_(ASV_1650)	-1.77977	4.6672	-4.09799	9.46667e-05	0.000175913	0.998422	0.000420122	NTZ
Ruminococcus_flavefaciens_(ASV_684)	-2.61873	5.05988	-4.0962	9.52809e-05	0.000176379	1.05305	0.000422296	NTZ
Sporobacter_termitidis_(ASV_1366)	-2.07184	4.88521	-4.09361	9.61744e-05	0.000177356	1.01546	0.0004257	NTZ
Coprococcus_eutactus_(ASV_105)	-2.91115	5.64703	-4.08972	9.75312e-05	0.000179177	1.08069	0.000431144	NTZ
Oscillibacter_ruminantium_(ASV_555)	-2.58917	5.17993	-4.08222	0.000100198	0.000182423	1.01889	0.000441783	NTZ
Sporobacter_termitidis_(ASV_1351)	-1.92149	4.83758	-4.08244	0.000100118	0.000182423	0.961724	0.000441783	NTZ
Gemmiger_formicilis_(ASV_616)	-2.29371	4.9736	-4.08159	0.000100427	0.000182423	0.992001	0.000442216	NTZ
Parabacteroides_distasonis_(ASV_395)	-1.93585	4.82134	-4.08032	0.000100886	0.000182573	0.951913	0.000443661	NTZ
Eubacterium_hallii_(ASV_179)	-3.07915	6.97554	-4.0783	0.00010162	0.000183218	1.0851	0.000446312	NTZ
Eubacterium_hallii_(ASV_303)	-3.03798	6.60194	-4.07432	0.000103083	0.000185167	1.03815	0.000451569	NTZ
Prevotella_paludivivens_(ASV_547)	-2.36643	4.9744	-4.06607	0.000106184	0.000189629	0.92453	0.000464556	NTZ
Haemophilus_parainfluenzae_(ASV_406)	-2.15453	5.11667	-4.06564	0.000106349	0.000189629	0.943431	0.000464678	NTZ
Bacteroides_uniformis_(ASV_136)	-2.91862	6.27298	-4.05552	0.000110276	0.000195911	0.966792	0.000481217	NTZ
Anaerobacterium_chartisolvens_(ASV_138)	-2.4428	4.87041	-4.02138	0.00012459	0.000220533	0.79174	0.000542286	NTZ
Prevotella_stercorea_(ASV_434)	-2.76916	5.07589	-4.00639	0.000131418	0.000231774	0.726336	0.000570542	NTZ
Anaerotignum_lactatifermentans_(ASV_479)	-2.86207	6.29172	-3.99398	0.000137346	0.00024135	0.781214	0.000594756	NTZ
Prevotellamassilia_timonensis_(ASV_298)	-2.95306	5.73376	-3.98846	0.000140066	0.000245241	0.729399	0.000605761	NTZ
Prevotella_stercorea_(ASV_863)	-1.95787	4.81614	-3.9846	0.000141995	0.00024764	0.643221	0.000613325	NTZ
Pseudoflavonifractor_capillosus_(ASV_1185)	-1.75482	4.7171	-3.98369	0.000142457	0.00024764	0.615373	0.000614537	NTZ
Ruminococcus_albus_(ASV_354)	-2.47292	5.31259	-3.98155	0.00014354	0.000248632	0.668249	0.000618424	NTZ
Gracilibacter_thermotolerans_(ASV_1507)	-2.34364	4.94537	-3.9666	0.000151339	0.000261208	0.618283	0.0006512	NTZ
Oscillibacter_ruminantium_(ASV_361)	-2.85571	5.90026	-3.95446	0.000157974	0.000271693	0.636713	0.000678889	NTZ
Prevotella_copri_(ASV_462)	-2.54641	4.90701	-3.95105	0.000159889	0.000274015	0.551001	0.000685383	NTZ
Sporobacter_termitidis_(ASV_2993)	-1.71502	4.52185	-3.93434	0.000169588	0.000289389	0.444653	0.000726043	NTZ
Blautia_coccoides_(ASV_881)	-2.20297	4.87455	-3.93356	0.000170053	0.000289389	0.485188	0.000726201	NTZ
Howardella_ureilytica_(ASV_581)	-2.27194	5.06467	-3.93189	0.000171055	0.000290076	0.48735	0.000729563	NTZ
Bacteroides_ovatus_(ASV_213)	-2.47694	5.40109	-3.93022	0.000172064	0.000290769	0.497385	0.000732943	NTZ
Intestinimonas_butyriciproducens_(ASV_891)	-1.97669	5.00617	-3.92765	0.000173621	0.000292383	0.474623	0.000738652	NTZ
Dialister_succinatiphilus_(ASV_109)	-3.15931	6.32037	-3.91677	0.00018039	0.000302731	0.509133	0.00076649	NTZ
Acutalibacter_muris_(ASV_315)	-2.99867	5.17369	-3.9018	0.000190113	0.000316855	0.425822	0.000805786	NTZ
Roseburia_faecis_(ASV_1399)	-1.94917	4.98253	-3.90196	0.000190006	0.000316855	0.357203	0.000805786	NTZ
Coprococcus_comes_(ASV_954)	-2.49551	4.91075	-3.89872	0.000192168	0.000319183	0.375088	0.000813479	NTZ
Eubacterium_coprostanoligenes_(ASV_95)	-2.86093	6.02302	-3.89136	0.000197182	0.000326393	0.413451	0.000833663	NTZ
Collinsella_aerofaciens_(ASV_218)	-2.29466	6.12978	-3.88611	0.000200835	0.000331309	0.399343	0.000848053	NTZ
Pontibacter_toksunensis_(ASV_106)	-3.19042	5.1014	-3.88146	0.000204127	0.000335598	0.347492	0.000860883	NTZ
Herbinix_luporum_(ASV_696)	-2.5283	5.58588	-3.87672	0.000207527	0.000340036	0.349845	0.000873054	NTZ
Anaerotignum_lactatifermentans_(ASV_856)	-2.39676	5.61032	-3.87325	0.000210057	0.000343022	0.356194	0.000882602	NTZ
Clostridium_amygdalinum_(ASV_2766)	-1.68885	4.63457	-3.872	0.000210975	0.000343366	0.243095	0.000885367	NTZ
Anaerostipes_hadrus_(ASV_70)	-3.57987	7.9678	-3.8614	0.000218908	0.000355085	0.422868	0.000916391	NTZ
Comamonas_terrae_(ASV_703)	-2.45245	4.99026	-3.8513	0.000226731	0.000366548	0.246947	0.000947969	NTZ
Kineothrix_alysoides_(ASV_449)	-2.62561	5.69538	-3.84472	0.000231973	0.000373777	0.280946	0.000967504	NTZ
Anaerobacterium_chartisolvens_(ASV_386)	-2.30586	5.20539	-3.84371	0.000232794	0.000373857	0.239781	0.000969735	NTZ
Ruminococcus_champanellensis_(ASV_454)	-2.06429	4.84167	-3.82645	0.000247145	0.000395595	0.134395	0.0010268	NTZ
Lactobacillus_rogosae_(ASV_226)	-2.35842	5.62033	-3.82545	0.000248	0.000395658	0.154844	0.00102804	NTZ
Parabacteroides_goldsteinii_(ASV_97)	-2.30269	5.15548	-3.82332	0.000249838	0.000397283	0.1625	0.00103313	NTZ
Blautia_wexlerae_(ASV_154)	-3.5633	7.47067	-3.81843	0.000254095	0.000402732	0.286935	0.00104946	NTZ
Faecalibacterium_prausnitzii_(ASV_229)	-2.34714	5.06479	-3.80638	0.000264892	0.000418478	0.0573671	0.00109139	NTZ
Paraprevotella_xylaniphila_(ASV_631)	-2.16023	4.88649	-3.79893	0.000271783	0.00042797	0.0368478	0.00111707	NTZ
Parabacteroides_distasonis_(ASV_180)	-2.5174	5.10352	-3.79253	0.00027785	0.000436107	0.0306203	0.00114063	NTZ
Faecalicatena_orotica_(ASV_1936)	-1.72545	4.99517	-3.7861	0.000284065	0.000444424	0.0131811	0.00116473	NTZ
Desulfovibrio_piger_(ASV_410)	-2.34882	4.98271	-3.77492	0.000295191	0.000460346	0.00216061	0.00120454	NTZ
Neglecta_timonensis_(ASV_82)	-2.72097	5.1956	-3.77378	0.000296342	0.000460659	-0.0177718	0.00120778	NTZ
Muribaculum_intestinale_(ASV_188)	-2.07491	4.99268	-3.76728	0.000303023	0.000469541	-0.068074	0.00123353	NTZ
Barnesiella_intestinihominis_(ASV_314)	-2.5285	4.98273	-3.75071	0.000320714	0.000495371	-0.12054	0.00130398	NTZ
Ruminococcus_faecis_(ASV_683)	-2.36178	4.99037	-3.74089	0.000331662	0.000510654	-0.117232	0.00134367	NTZ
Clostridium_perfringens_(ASV_198)	-1.93264	5.17873	-3.72748	0.000347187	0.000532867	-0.17137	0.00140322	NTZ
Bacteroides_caccae_(ASV_94)	-2.50392	5.83991	-3.72541	0.000349639	0.000534937	-0.115445	0.00141144	NTZ
Ruminococcus_faecis_(ASV_197)	-2.33036	5.57761	-3.71388	0.000363634	0.000554599	-0.193947	0.0014662	NTZ
Prevotella_copri_(ASV_45)	-2.51108	5.42861	-3.69238	0.00039115	0.000593517	-0.260165	0.00157335	NTZ
Desulfotomaculum_guttoideum_(ASV_992)	-2.18979	4.92367	-3.69204	0.000391599	0.000593517	-0.289865	0.00157335	NTZ
Colidextribacter_massiliensis_(ASV_773)	-1.68637	4.75179	-3.68909	0.000395527	0.000597603	-0.331003	0.00158725	NTZ
Enterococcus_faecalis_(ASV_1352)	2.7982	4.97744	3.67984	0.000408103	0.000614689	-0.148118	0.00163385	NTZ
Eubacterium_hallii_(ASV_640)	-2.33024	5.7092	-3.67516	0.000414607	0.000622553	-0.288819	0.00165794	NTZ
Prevotella_paludivivens_(ASV_335)	-2.26147	5.02033	-3.66464	0.000429592	0.000643063	-0.362641	0.00171181	NTZ
Desulfotomaculum_guttoideum_(ASV_427)	-2.62805	5.66086	-3.65922	0.000437501	0.000652887	-0.312856	0.00174129	NTZ
Acetivibrio_ethanolgignens_(ASV_1250)	-2.00391	4.80696	-3.64408	0.00046037	0.000684907	-0.446969	0.00182802	NTZ
Flintibacter_butyricus_(ASV_2562)	-1.60303	4.77466	-3.63642	0.000472363	0.000700227	-0.483833	0.00187126	NTZ
Ihubacter_massiliensis_(ASV_1170)	-2.0158	4.79933	-3.63567	0.000473556	0.000700227	-0.471242	0.0018738	NTZ
Prevotella_stercorea_(ASV_135)	-2.83035	6.1801	-3.62805	0.000485809	0.000716162	-0.37722	0.00192005	NTZ
Holdemania_massiliensis_(ASV_532)	-1.70895	5.2158	-3.55176	0.00062624	0.000920382	-0.740568	0.0024494	NTZ
Blautia_marasmi_(ASV_302)	-2.05846	4.81294	-3.54979	0.000630324	0.000923587	-0.744502	0.00246254	NTZ
Monoglobus_pectinilyticus_(ASV_110)	-3.01291	6.97441	-3.51017	0.000718196	0.00104651	-0.702967	0.00279428	NTZ
Lachnospira_pectinoschiza_(ASV_632)	-2.00855	4.92	-3.51003	0.000718528	0.00104651	-0.86685	0.00279428	NTZ
Clostridium_saccharogumia_(ASV_43)	-3.21495	7.70284	-3.4897	0.000768009	0.00111522	-0.689688	0.00297988	NTZ
Oxalobacter_formigenes_(ASV_1569)	-1.64912	4.61785	-3.4712	0.000815832	0.00118113	-0.992735	0.00315461	NTZ
Coprococcus_catus_(ASV_767)	-2.21598	5.77003	-3.46667	0.000827957	0.00119512	-0.917548	0.00319785	NTZ
Eubacterium_hallii_(ASV_1249)	-1.54716	4.68623	-3.4578	0.000852193	0.00122645	-1.04693	0.00328399	NTZ
Desulfotomaculum_guttoideum_(ASV_1202)	-1.69265	4.77247	-3.45173	0.000869162	0.00124717	-1.03344	0.00334558	NTZ
Prevotella_copri_(ASV_12)	-4.07315	8.84385	-3.44778	0.000880383	0.00125955	-0.787818	0.00338494	NTZ
Ihubacter_massiliensis_(ASV_1058)	-2.05324	5.22453	-3.42651	0.000943165	0.0013454	-1.07349	0.00360997	NTZ
Faecalibacterium_prausnitzii_(ASV_1331)	-1.54828	4.87816	-3.41324	0.000984441	0.00140016	-1.1768	0.00375948	NTZ
Anaerotignum_lactatifermentans_(ASV_1527)	-1.80448	4.6609	-3.40134	0.00102291	0.00145062	-1.21568	0.00389762	NTZ
Papillibacter_cinnamivorans_(ASV_2324)	-1.77087	4.67371	-3.36919	0.00113402	0.0016035	-1.28684	0.00430208	NTZ
Hungatella_effluvii_(ASV_2022)	-1.59896	4.80441	-3.35621	0.00118204	0.00166654	-1.32137	0.00447883	NTZ
Barnesiella_intestinihominis_(ASV_663)	-1.65312	4.63086	-3.35308	0.00119391	0.0016784	-1.34315	0.00451373	NTZ
Ruminococcus_callidus_(ASV_896)	-1.61858	4.73487	-3.35032	0.00120445	0.00168832	-1.32677	0.00454852	NTZ
Phascolarctobacterium_succinatutens_(ASV_74)	-3.18586	6.67109	-3.34823	0.00121247	0.00169467	-1.18194	0.00457372	NTZ
Bacteroides_dorei_(ASV_68)	-2.21136	5.22966	-3.3441	0.00122854	0.00171219	-1.33047	0.00462919	NTZ
Kineothrix_alysoides_(ASV_771)	-2.24934	4.79649	-3.3389	0.00124903	0.00173576	-1.34992	0.00469598	NTZ
Herbinix_luporum_(ASV_471)	-2.20486	5.86218	-3.33306	0.00127244	0.00176324	-1.30418	0.0047734	NTZ
Prevotella_copri_(ASV_152)	-2.45745	5.51076	-3.31855	0.00133236	0.00183953	-1.35857	0.00499267	NTZ
Longibaculum_muris_(ASV_346)	-2.13929	4.97923	-3.3179	0.00133508	0.00183953	-1.38553	0.00499506	NTZ
Prevotella_copri_(ASV_470)	-1.86535	4.72139	-3.31156	0.00136214	0.00186621	-1.45415	0.00507068	NTZ
Bacteroides_helcogenes_(ASV_775)	-1.85175	4.8821	-3.3116	0.00136195	0.00186621	-1.44479	0.00507068	NTZ
Blautia_coccoides_(ASV_770)	-2.24567	6.04064	-3.30838	0.00137592	0.00187977	-1.33696	0.00511636	NTZ
Alistipes_onderdonkii_(ASV_246)	-1.92526	5.217	-3.2832	0.00148958	0.00202934	-1.50663	0.00551485	NTZ
Alistipes_putredinis_(ASV_167)	-2.1984	5.60539	-3.27311	0.00153758	0.00208887	-1.48261	0.005674	NTZ
Peptococcus_simiae_(ASV_1827)	-1.57409	4.69834	-3.27193	0.00154328	0.00209076	-1.57366	0.0056827	NTZ
Eubacterium_coprostanoligenes_(ASV_248)	-2.4529	5.01	-3.25691	0.00161766	0.00218541	-1.6069	0.00593724	NTZ
Longibaculum_muris_(ASV_569)	-1.96622	5.48102	-3.21853	0.00182324	0.00245631	-1.68657	0.00664152	NTZ
Aminipila_butyrica_(ASV_1440)	-1.74441	4.77509	-3.21059	0.00186869	0.00250944	-1.72809	0.00678524	NTZ
Succinivibrio_dextrinosolvens_(ASV_28)	-2.42925	5.68761	-3.20984	0.00187303	0.00250944	-1.67665	0.00678647	NTZ
Mogibacterium_neglectum_(ASV_444)	-2.50345	6.11286	-3.16781	0.00213248	0.00284917	-1.71406	0.00770186	NTZ
Lachnotalea_glycerini_(ASV_2044)	-1.46396	4.64828	-3.12648	0.00241994	0.00322437	-1.99514	0.008639	NTZ
Lactonifactor_longoviformis_(ASV_3370)	2.0616	4.74992	3.11681	0.00249221	0.00331156	-1.80527	0.00887832	NTZ
Coprococcus_catus_(ASV_2019)	-1.43614	4.74476	-3.10513	0.00258222	0.00342179	-2.03126	0.00917971	NTZ
Prevotella_shahii_(ASV_662)	-1.64472	4.80109	-3.09921	0.00262897	0.00347425	-2.06946	0.00931665	NTZ
Rothia_mucilaginosa_(ASV_2080)	-1.54241	5.07934	-3.09252	0.00268273	0.00353566	-2.04776	0.00948736	NTZ
Bacteroides_xylanisolvens_(ASV_51)	-2.40579	6.09487	-3.05184	0.00303246	0.00398575	-2.03121	0.0106136	NTZ
Prevotella_copri_(ASV_49)	-2.30411	5.96742	-3.04269	0.00311678	0.00408551	-2.10757	0.0108975	NTZ
Allisonella_histaminiformans_(ASV_2088)	-1.44168	4.65912	-3.0251	0.00328494	0.00429433	-2.26451	0.0114383	NTZ
Ruminococcus_callidus_(ASV_786)	-1.88726	4.82275	-3.00215	0.00351691	0.00458521	-2.28539	0.012196	NTZ
Alistipes_shahii_(ASV_400)	-1.83443	5.31785	-2.99691	0.00357198	0.00464453	-2.28792	0.0123744	NTZ
Sporobacter_termitidis_(ASV_405)	-1.96667	5.08905	-2.98725	0.00367565	0.00476655	-2.29158	0.0127076	NTZ
Mogibacterium_neglectum_(ASV_2406)	1.83764	5.19446	2.98168	0.00373668	0.00483277	-2.1448	0.0129054	NTZ
Herbinix_luporum_(ASV_550)	-1.84217	5.37622	-2.97767	0.00378114	0.00487041	-2.32202	0.0130192	NTZ
Parabacteroides_johnsonii_(ASV_802)	-1.77918	4.91073	-2.97725	0.00378587	0.00487041	-2.35853	0.0130223	NTZ
Prevotella_stercorea_(ASV_175)	-1.96336	5.2953	-2.9717	0.00384826	0.00493758	-2.37239	0.0132235	NTZ
Blautia_luti_(ASV_240)	-1.84541	5.13604	-2.93945	0.00423043	0.00541362	-2.45546	0.0144724	NTZ
Blautia_luti_(ASV_2367)	-1.52184	4.62956	-2.93273	0.00431438	0.00550651	-2.50828	0.0147357	NTZ
Pseudobutyrivibrio_ruminis_(ASV_1394)	-1.69655	4.8094	-2.91202	0.00458288	0.00583385	-2.55333	0.0155589	NTZ
Faecalibacterium_prausnitzii_(ASV_610)	-1.651	4.79992	-2.90661	0.00465543	0.00591069	-2.59375	0.0157894	NTZ
Eubacterium_hallii_(ASV_205)	-2.4242	6.17044	-2.90355	0.004697	0.0059479	-2.44538	0.0159145	NTZ
Faecalibacterium_prausnitzii_(ASV_16)	-3.51192	10.3658	-2.89693	0.00478804	0.00604739	-2.19149	0.0162068	NTZ
Bacteroides_intestinalis_(ASV_247)	-1.91623	4.98068	-2.89418	0.00482626	0.00607984	-2.57035	0.0163039	NTZ
Bacteroides_vulgatus_(ASV_42)	-2.5352	6.76722	-2.8619	0.00529727	0.00665589	-2.50679	0.0177886	NTZ
Colidextribacter_massiliensis_(ASV_715)	-1.70878	4.75672	-2.85444	0.00541205	0.00678254	-2.7282	0.0181381	NTZ
Prevotella_copri_(ASV_46)	-2.13369	5.54486	-2.84245	0.00560124	0.00700155	-2.67126	0.0187537	NTZ
Klebsiella_pneumoniae_(ASV_503)	2.39639	5.26814	2.73967	0.00748929	0.00933755	-2.77479	0.0244717	NTZ
Clostridium_saccharogumia_(ASV_210)	-1.8337	5.8888	-2.65164	0.00955019	0.0118765	-3.10291	0.0306165	NTZ
Peptostreptococcus_stomatis_(ASV_1065)	1.78048	5.06206	2.63466	0.0100027	0.0124074	-3.02648	0.0318266	NTZ
Eggerthella_timonensis_(ASV_835)	-1.37322	4.84449	-2.62759	0.0101967	0.0126158	-3.28667	0.0323833	NTZ
Prevotellamassilia_timonensis_(ASV_195)	-1.91893	5.13785	-2.61873	0.0104446	0.0128897	-3.22377	0.0331087	NTZ
Parabacteroides_distasonis_(ASV_84)	-1.63256	5.19668	-2.61592	0.0105241	0.0129548	-3.26588	0.0332987	NTZ
Veillonella_dispar_(ASV_225)	-2.05561	6.92515	-2.60052	0.0109714	0.0134712	-3.07578	0.0345527	NTZ
Erysipelatoclostridium_ramosum_(ASV_71)	-1.916	6.26708	-2.58931	0.0113074	0.0138488	-3.26277	0.0354794	NTZ
Atopobium_parvulum_(ASV_2719)	1.64827	4.75383	2.58113	0.0115584	0.0141205	-3.19094	0.0360669	NTZ
Prevotella_oralis_(ASV_763)	-1.37714	4.87833	-2.56978	0.0119153	0.0145199	-3.40222	0.0370783	NTZ
Sutterella_wadsworthensis_(ASV_930)	-1.31688	4.99074	-2.50647	0.0140935	0.0171312	-3.5346	0.0432227	NTZ
Alistipes_finegoldii_(ASV_357)	-1.43099	5.03665	-2.49468	0.0145367	0.0176257	-3.53545	0.0444613	NTZ
Enterococcus_avium_(ASV_731)	1.98703	4.98529	2.49214	0.0146339	0.0176994	-3.42083	0.0446783	NTZ
Blautia_obeum_(ASV_2131)	-1.25146	4.77002	-2.48124	0.0150572	0.018166	-3.62823	0.0457646	NTZ
Parvimonas_micra_(ASV_1291)	1.67529	4.9027	2.46044	0.0158955	0.0191298	-3.45389	0.0482262	NTZ
Anaeroplasma_bactoclasticum_(ASV_650)	-1.35881	4.94869	-2.42166	0.0175704	0.0210932	-3.71765	0.0529073	NTZ
Duodenibacillus_massiliensis_(ASV_666)	-1.21524	4.7445	-2.41715	0.0177752	0.0212864	-3.75528	0.05331	NTZ
Sporobacter_termitidis_(ASV_1655)	-1.21231	4.63688	-2.39185	0.0189634	0.0226533	-3.82255	0.0563261	NTZ
Blautia_faecis_(ASV_2428)	-1.18237	4.64567	-2.35486	0.0208276	0.0248191	-3.90022	0.0611676	NTZ
Olsenella_uli_(ASV_1002)	-1.05018	4.57141	-2.35251	0.0209514	0.0249055	-3.95413	0.0614249	NTZ
Clostridium_lavalense_(ASV_979)	-1.39489	5.13236	-2.35073	0.0210458	0.0249565	-3.85863	0.0616483	NTZ
Parvimonas_micra_(ASV_1294)	1.70539	5.60432	2.25928	0.0264176	0.03125	-3.80986	0.074802	NTZ
Tyzzerella_nexilis_(ASV_173)	-1.65957	5.28082	-2.24717	0.0272125	0.0321121	-4.02513	0.0766693	NTZ
Ruminococcus_torques_(ASV_134)	-1.39552	5.08664	-2.2308	0.028321	0.0333391	-4.14206	0.0790074	NTZ
Desulfotomaculum_guttoideum_(ASV_528)	-1.5921	6.09064	-2.19438	0.030929	0.0363209	-4.09728	0.0852303	NTZ
Ruminococcus_champanellensis_(ASV_56)	-1.89829	6.09717	-2.16947	0.0328312	0.0384616	-4.1448	0.0899611	NTZ
Weissella_confusa_(ASV_750)	1.98808	5.88149	2.15637	0.0338722	0.0395856	-3.96717	0.0925151	NTZ
Blautia_coccoides_(ASV_1222)	-1.40124	5.31932	-2.1495	0.0344296	0.0401403	-4.25635	0.0937289	NTZ
Bifidobacterium_dentium_(ASV_237)	2.07259	5.90404	2.12401	0.0365675	0.0425305	-4.00993	0.0987641	NTZ
Ruthenibacterium_lactatiformans_(ASV_258)	-1.51862	6.10985	-2.04417	0.044024	0.0509585	-4.39085	0.115331	NTZ
Bulleidia_extructa_(ASV_1215)	-1.27773	5.14401	-2.0448	0.0439598	0.0509585	-4.50461	0.115331	NTZ
Dorea_longicatena_(ASV_702)	-1.39107	5.68764	-1.99187	0.0495868	0.0572609	-4.52338	0.127054	NTZ
Oscillibacter_valericigenes_(ASV_441)	-0.989058	4.96346	-1.90145	0.0606215	0.0696716	-4.80352	0.150777	NTZ
Clostridium_lavalense_(ASV_2253)	-1.08171	4.80002	-1.90244	0.0604916	0.0696716	-4.8019	0.150777	NTZ
Clostridium_bolteae_(ASV_209)	-1.18564	5.63454	-1.87224	0.064603	0.074072	-4.81143	0.157903	NTZ
Streptococcus_mutans_(ASV_2354)	-0.905281	4.63851	-1.85352	0.0672686	0.0769464	-4.87757	0.162084	NTZ
Bifidobacterium_adolescentis_(ASV_7)	2.35569	7.07115	1.81304	0.0733464	0.0837012	-4.51469	0.174377	NTZ
Eubacterium_brachy_(ASV_3737)	1.05321	4.62729	1.77479	0.0795039	0.090515	-4.8693	0.185892	NTZ
Eggerthella_lenta_(ASV_1318)	-0.941828	4.80163	-1.7723	0.0799187	0.0907742	-5.02142	0.186477	NTZ
Blautia_luti_(ASV_806)	-1.06183	4.93581	-1.7442	0.0847294	0.0960134	-5.06078	0.195419	NTZ
Veillonella_parvula_(ASV_483)	-1.13752	5.98021	-1.71372	0.0902157	0.101992	-4.88062	0.205145	NTZ
Actinomyces_odontolyticus_(ASV_537)	1.48339	7.36126	1.70129	0.0925342	0.10437	-4.68323	0.209296	NTZ
Phascolarctobacterium_faecium_(ASV_115)	-1.2501	5.54773	-1.69451	0.0938191	0.105336	-5.04803	0.210672	NTZ
Actinomyces_odontolyticus_(ASV_1784)	1.30093	5.17534	1.69448	0.0938249	0.105336	-4.90178	0.210672	NTZ
Bacteroides_vulgatus_(ASV_21)	-1.95952	8.23512	-1.68891	0.0948922	0.106288	-4.72771	0.212366	NTZ
Clostridium_methylpentosum_(ASV_1608)	-0.963583	4.85797	-1.68428	0.0957876	0.107044	-5.15319	0.213385	NTZ
Corynebacterium_durum_(ASV_2512)	1.0575	5.03598	1.64704	0.103232	0.115098	-4.98699	0.227137	NTZ
Oribacterium_sinus_(ASV_859)	-1.0393	5.06169	-1.5951	0.114391	0.127247	-5.26723	0.246577	NTZ
Prevotellamassilia_timonensis_(ASV_231)	-1.13864	5.2639	-1.56636	0.120969	0.134256	-5.32055	0.256681	NTZ
Faecalibacterium_prausnitzii_(ASV_67)	-1.23002	5.7064	-1.56212	0.121965	0.135053	-5.26661	0.258425	NTZ
Streptococcus_oralis_(ASV_814)	-0.781826	4.81541	-1.55586	0.123447	0.136383	-5.35753	0.260842	NTZ
Haemophilus_parainfluenzae_(ASV_467)	-0.895741	5.08286	-1.51792	0.132735	0.14631	-5.34546	0.275647	NTZ
Flavonifractor_plautii_(ASV_282)	-1.14363	6.36828	-1.51404	0.133715	0.147056	-5.29363	0.277144	NTZ
Eubacterium_sulci_(ASV_3686)	0.787685	4.67204	1.47141	0.144863	0.158956	-5.38903	0.294849	NTZ
Solobacterium_moorei_(ASV_2674)	0.736823	4.79088	1.37174	0.173746	0.190218	-5.53208	0.33842	NTZ
Clostridium_innocuum_(ASV_96)	-0.857111	5.97398	-1.29144	0.200044	0.218516	-5.64678	0.375013	NTZ
Veillonella_dispar_(ASV_367)	1.06389	5.78392	1.26897	0.207906	0.226594	-5.46018	0.38655	NTZ
Prevotella_stercorea_(ASV_202)	-1.23411	6.37988	-1.22014	0.225778	0.245521	-5.56994	0.41078	NTZ
Bacteroides_kribbi_(ASV_22)	-0.876352	5.72282	-1.15633	0.250776	0.272095	-5.72018	0.443198	NTZ
Parabacteroides_distasonis_(ASV_566)	-0.776717	5.35459	-1.09637	0.276006	0.298801	-5.8326	0.471111	NTZ
Peptoniphilus_grossensis_(ASV_1131)	-0.550357	5.00727	-1.05119	0.296144	0.319889	-5.93333	0.494545	NTZ
Scardovia_wiggsiae_(ASV_2666)	-0.467882	4.63261	-1.04722	0.297957	0.321131	-6.03047	0.496595	NTZ
Streptococcus_equinus_(ASV_184)	1.16831	6.80912	1.0357	0.303272	0.326135	-5.58371	0.501514	NTZ
Streptococcus_oralis_(ASV_816)	0.77459	5.8616	0.987453	0.326216	0.350032	-5.7795	0.528641	NTZ
Gemella_haemolysans_(ASV_1488)	0.629684	5.17072	0.959172	0.340185	0.364216	-5.88906	0.544967	NTZ
Catenibacterium_mitsuokai_(ASV_4)	-1.29017	9.5391	-0.943327	0.34818	0.371955	-5.55684	0.552407	NTZ
Bifidobacterium_catenulatum_(ASV_3)	1.30945	10.1958	0.926557	0.356773	0.380297	-5.50247	0.559467	NTZ
Oscillibacter_ruminantium_(ASV_474)	-0.518119	4.867	-0.906221	0.367374	0.390738	-6.14911	0.569253	NTZ
Granulicatella_adiacens_(ASV_2119)	0.559149	5.15033	0.881641	0.380451	0.403761	-5.95953	0.583	NTZ
Actinomyces_odontolyticus_(ASV_2330)	-0.44762	4.66782	-0.875872	0.383562	0.405288	-6.15832	0.585255	NTZ
Streptococcus_himalayensis_(ASV_2869)	-0.413019	4.46326	-0.876584	0.383177	0.405288	-6.14566	0.585255	NTZ
Parabacteroides_distasonis_(ASV_339)	-0.649691	5.54845	-0.842207	0.402029	0.423879	-6.05203	0.601207	NTZ
Desulfovibrio_simplex_(ASV_826)	-0.472714	4.96208	-0.816953	0.416233	0.437903	-6.19537	0.615412	NTZ
Streptococcus_salivarius_(ASV_60)	0.788334	10.1603	0.771531	0.442526	0.464557	-5.63195	0.635792	NTZ
Blautia_luti_(ASV_3703)	-0.408082	4.81233	-0.762983	0.447581	0.468848	-6.25831	0.639855	NTZ
Lactobacillus_salivarius_(ASV_79)	-0.855497	6.7765	-0.759165	0.449848	0.470208	-5.89204	0.642655	NTZ
Coprobacillus_cateniformis_(ASV_570)	-0.393859	4.95629	-0.670568	0.504309	0.526	-6.37758	0.687213	NTZ
Bacteroides_vulgatus_(ASV_50)	-0.614954	6.07741	-0.656609	0.513202	0.533505	-6.02378	0.694373	NTZ
Bacteroides_fragilis_(ASV_26)	-0.656246	6.71535	-0.655822	0.513705	0.533505	-6.11131	0.694555	NTZ
Peptoniphilus_lacrimalis_(ASV_1888)	0.327895	4.68421	0.607038	0.545439	0.565252	-6.29401	0.722218	NTZ
Anaerococcus_vaginalis_(ASV_1262)	-0.34546	4.90451	-0.594104	0.554017	0.572917	-6.27932	0.729026	NTZ
Klebsiella_variicola_(ASV_678)	0.336155	5.04685	0.572342	0.568597	0.586744	-6.21508	0.74157	NTZ
Prevotella_copri_(ASV_147)	-0.368335	4.94783	-0.496644	0.620719	0.639169	-6.39057	0.782235	NTZ
Enterobacter_cloacae_(ASV_1298)	0.308773	4.86512	0.468523	0.640607	0.658251	-6.32724	0.797529	NTZ
Lactobacillus_gasseri_(ASV_88)	-0.284716	4.96027	-0.430252	0.668099	0.685048	-6.3287	0.812767	NTZ
Oribacterium_sinus_(ASV_320)	-0.267213	4.88141	-0.410581	0.682411	0.698247	-6.38045	0.823535	NTZ
Bulleidia_extructa_(ASV_267)	-0.229679	4.96224	-0.359185	0.720345	0.73551	-6.43339	0.84805	NTZ
Ruminococcus_gnavus_(ASV_48)	-0.280612	5.78342	-0.346233	0.730021	0.743824	-6.2893	0.853529	NTZ
Holdemania_filiformis_(ASV_129)	0.260476	5.94314	0.267945	0.789389	0.802629	-6.32201	0.889471	NTZ
Akkermansia_muciniphila_(ASV_222)	0.156928	4.98794	0.242418	0.809039	0.820887	-6.50352	0.89886	NTZ
Streptococcus_cristatus_(ASV_172)	0.1866	7.48758	0.211773	0.832789	0.843221	-6.1205	0.914028	NTZ
Corynebacterium_argentoratense_(ASV_2055)	0.133465	4.76819	0.182385	0.855713	0.864627	-6.40154	0.926977	NTZ
Actinotignum_urinale_(ASV_5005)	-0.0631161	4.53327	-0.139422	0.889445	0.896842	-6.51316	0.948686	NTZ
Finegoldia_magna_(ASV_1450)	0.0748429	4.7759	0.134509	0.893317	0.898878	-6.52367	0.950129	NTZ
Clostridium_innocuum_(ASV_459)	-0.079333	5.00122	-0.123373	0.902102	0.905838	-6.50889	0.953679	NTZ
Bacteroides_kribbi_(ASV_130)	0.0439027	5.01193	0.061216	0.95133	0.953296	-6.47465	0.973114	NTZ
Streptococcus_anginosus_(ASV_1042)	0.00948802	4.98514	0.015205	0.987904	0.987904	-6.45959	0.994053	NTZ

## Sheet: Fig_3B
									drug	pretreatment	HRZE	pretreatment	HRZE	pretreatment	pretreatment	HRZE	pretreatment	pretreatment	NTZ	pretreatment	pretreatment	NTZ	pretreatment	HRZE	NTZ	HRZE	pretreatment	HRZE	HRZE	NTZ	HRZE	pretreatment	NTZ	pretreatment	pretreatment	pretreatment	pretreatment	NTZ	HRZE	NTZ	pretreatment	pretreatment	pretreatment	pretreatment	HRZE	NTZ	HRZE	HRZE	pretreatment
									TB_status	pretreatment	HRZE	pretreatment	HRZE	pretreatment	pretreatment	HRZE	pretreatment	pretreatment	NTZ	pretreatment	pretreatment	NTZ	pretreatment	HRZE	NTZ	HRZE	pretreatment	HRZE	HRZE	NTZ	HRZE	pretreatment	NTZ	pretreatment	pretreatment	pretreatment	pretreatment	NTZ	HRZE	NTZ	pretreatment	pretreatment	pretreatment	pretreatment	HRZE	NTZ	HRZE	HRZE	pretreatment
									type	Pre HRZE	Post HRZE	Pre HRZE	Post HRZE	Pre HRZE	Pre HRZE	Post HRZE	Pre NTZ	Pre NTZ	Post NTZ	Pre NTZ	Pre HRZE	Post NTZ	Pre HRZE	Post HRZE	Post NTZ	Post HRZE	Pre HRZE	Post HRZE	Post HRZE	Post NTZ	Post HRZE	Pre NTZ	Post NTZ	Pre NTZ	Pre NTZ	Pre NTZ	Pre HRZE	Post NTZ	Post HRZE	Post NTZ	Pre HRZE	Pre NTZ	Pre HRZE	Pre HRZE	Post HRZE	Post NTZ	Post HRZE	Post HRZE	Pre NTZ
Taxa	HRZE	NTZ	Kingdom	Phylum	Class	Order	Family	Genus	Species	AEB00PMQ	AEB00Q8H	AEB00R6S	CEB00LGN	CEB00Q3Y	DEB00K82	DEB00KKT	EEB00N8Q	EEB00NPV	EEB00P1G	EEB00QYV	FEB00LK8	FEB00NPQ	GEB00JNQ	GEB00JX0	GEB00R7K	HEB00LZS	JEB00JKS	JEB00Q18	KEB00RMJ	AEB00STC	AEB00STW	AEB00SZD	AEB00T6G	AEB00TP7	CEB00SGD	DEB00S1W	DEB00SGJ	DEB00TDB	FEB00TLY	GEB00S9G	GEB00T8M	JEB00T4M	AEB00VPD	AEB00W50	AEB00ZM0	AEB00ZYL	AEB00ZYV	BEB00WNY	CEB00WB5
Faecalibacterium_prausnitzii_(ASV_1)	NS	S	Bacteria	Firmicutes	Clostridia	Clostridiales	Ruminococcaceae	Faecalibacterium	Faecalibacterium prausnitzii	15.0772	11.3262	14.889	14.0751	13.4944	10.9078	14.9566	12.1695	14.1076	5.28259	13.0071	16.0674	14.6621	13.4436	15.274	5.28259	16.2146	13.7705	5.28259	5.28259	5.28259	14.1606	14.3816	18.0175	14.5629	16.4526	15.2313	15.6842	5.28259	17.0275	5.28259	15.0387	15.5229	14.2053	12.3909	5.28259	10.9248	15.2148	14.4832	16.4762
Prevotella_copri_(ASV_2)	NS	S	Bacteria	Bacteroidetes	Bacteroidia	Bacteroidales	Prevotellaceae	Prevotella	Prevotella copri	15.8001	13.3575	17.2156	5.28259	15.9167	5.28259	14.1327	16.7051	17.8842	13.274	5.28259	5.28259	15.7325	5.28259	5.28259	5.28259	15.4672	15.5629	15.3027	11.1314	5.28259	5.28259	5.28259	5.28259	15.2144	5.28259	15.586	5.28259	6.82841	16.36	5.28259	17.4654	14.8491	8.63659	13.3424	5.28259	5.28259	13.369	15.6658	10.2903
Ruminococcus_bromii_(ASV_5)	S	S	Bacteria	Firmicutes	Clostridia	Clostridiales	Ruminococcaceae	Ruminococcus	Ruminococcus bromii	16.7945	5.28259	10.2141	5.28259	14.3378	15.8292	16.2746	13.674	5.28259	5.28259	14.8625	5.28259	5.28259	17.3001	16.0393	5.28259	5.28259	11.0592	5.28259	5.28259	5.28259	5.28259	11.8866	5.28259	13.6587	5.28259	5.28259	16.6413	5.28259	5.28259	5.28259	11.7492	16.4132	15.7544	11.824	5.28259	8.04724	16.3838	5.28259	15.3465
Faecalibacterium_prausnitzii_(ASV_6)	NS	S	Bacteria	Firmicutes	Clostridia	Clostridiales	Ruminococcaceae	Faecalibacterium	Faecalibacterium prausnitzii	12.9296	5.28259	15.8605	5.28259	5.28259	5.28259	15.217	13.2455	14.6867	5.28259	5.28259	5.28259	14.5389	15.2561	5.28259	5.28259	15.7709	16.4316	5.28259	5.28259	5.28259	14.6674	14.8882	12.646	15.4923	15.1445	15.4886	16.532	5.28259	16.6506	5.28259	16.8544	14.4521	14.3856	14.4417	5.28259	5.28259	15.2996	5.28259	14.3284
Eubacterium_rectale_(ASV_8)	NS	S	Bacteria	Firmicutes	Clostridia	Clostridiales	Lachnospiraceae	xxxx	[Eubacterium] rectale	14.9427	15.7432	16.6301	13.4262	13.2368	5.28259	14.2768	13.3605	15.3094	5.28259	15.9035	15.376	5.28259	12.9572	14.1013	5.28259	5.28259	5.28259	5.28259	5.28259	5.28259	5.28259	10.8374	5.28259	15.9102	5.28259	10.1804	5.28259	5.28259	15.2648	5.28259	8.05793	11.232	5.28259	11.8352	5.28259	5.28259	14.7315	14.8789	12.3313
Romboutsia_timonensis_(ASV_9)	NS	S	Bacteria	Firmicutes	Clostridia	Clostridiales	Peptostreptococcaceae	Romboutsia	Romboutsia timonensis	12.5655	5.28259	14.135	13.879	12.5434	15.6391	14.2537	13.2653	13.2881	5.28259	5.28259	16.0838	5.28259	5.28259	9.84657	5.28259	15.2594	14.661	5.28259	13.7496	5.28259	5.28259	10.5145	5.28259	15.0411	5.28259	11.7569	5.28259	5.28259	13.3092	5.28259	10.6189	11.9102	15.459	6.39419	14.2176	5.28259	12.0433	5.28259	8.39909
Faecalibacterium_prausnitzii_(ASV_10)	NS	S	Bacteria	Firmicutes	Clostridia	Clostridiales	Ruminococcaceae	Faecalibacterium	Faecalibacterium prausnitzii	13.6834	14.0464	12.2004	16.8015	14.0551	5.28259	14.6387	13.4671	15.3062	5.28259	14.0707	14.237	9.7939	12.2876	12.2696	5.28259	12.7964	14.1048	5.28259	5.28259	5.28259	12.6258	14.1654	14.1227	9.79246	13.4052	15.9915	15.4606	5.28259	16.3545	5.28259	14.6256	16.3159	14.119	16.7081	5.28259	5.28259	15.2604	15.0316	14.9486
Bifidobacterium_longum_(ASV_11)	NS	S	Bacteria	Actinobacteria	Actinobacteria	Bifidobacteriales	Bifidobacteriaceae	Bifidobacterium	Bifidobacterium longum	9.16563	5.28259	5.28259	13.4964	5.28259	5.28259	5.28259	5.28259	5.28259	15.5318	11.9795	5.28259	5.28259	13.0605	12.7721	16.823	5.28259	5.28259	17.8828	5.28259	14.0475	5.28259	9.90109	16.3174	10.497	5.28259	5.28259	5.28259	18.9111	11.0223	13.5162	5.28259	10.645	5.28259	12.0211	16.1153	11.0323	10.3532	12.5321	14.839
Prevotella_copri_(ASV_12)	NS	S	Bacteria	Bacteroidetes	Bacteroidia	Bacteroidales	Prevotellaceae	Prevotella	Prevotella copri	15.8759	15.0963	17.3618	5.28259	15.8612	5.28259	13.0581	15.6596	16.3645	14.3463	5.28259	5.28259	16.0717	5.28259	5.28259	5.28259	17.5174	15.9878	15.9324	5.28259	5.28259	5.28259	5.28259	5.28259	5.28259	5.28259	13.0747	5.28259	5.28259	13.9194	5.28259	14.9027	15.3074	5.28259	12.3633	5.28259	5.28259	13.921	14.1645	11.3107
Holdemanella_biformis_(ASV_13)	NS	S	Bacteria	Firmicutes	Erysipelotrichia	Erysipelotrichales	Erysipelotrichaceae	Holdemanella	Holdemanella biformis	5.28259	17.5621	5.28259	5.28259	16.5454	14.9403	16.715	12.2513	13.4687	5.28259	5.28259	5.28259	5.28259	5.28259	5.28259	5.28259	5.28259	5.28259	5.28259	5.28259	5.28259	17.4639	5.28259	5.28259	14.8579	5.28259	13.0275	12.1535	5.28259	14.2396	5.28259	13.4499	5.28259	10.7267	14.2618	5.28259	5.28259	5.28259	15.7606	15.4644
Escherichia_coli_(ASV_15)	NS	S	Bacteria	Proteobacteria	Gammaproteobacteria	Enterobacterales	Enterobacteriaceae	Escherichia	Escherichia coli	10.999	5.28259	13.0058	5.28259	5.28259	10.9078	5.28259	5.28259	10.8283	14.3381	14.2475	11.5357	13.7152	12.2876	12.9789	15.6562	13.316	9.74598	17.8589	13.5601	19.6388	12.5591	13.5143	14.354	9.47374	15.3268	12.4397	7.86284	16.2228	8.2713	18.2479	7.88757	7.53221	14.6513	14.4538	14.8197	12.8839	5.28259	5.28259	6.82767
Faecalibacterium_prausnitzii_(ASV_16)	S	S	Bacteria	Firmicutes	Clostridia	Clostridiales	Ruminococcaceae	Faecalibacterium	Faecalibacterium prausnitzii	13.3551	11.1638	15.0133	14.1467	5.28259	5.28259	5.28259	5.28259	13.4344	15.7718	16.7658	13.0324	12.2264	15.357	13.7477	18.0456	5.28259	5.28259	5.28259	5.28259	5.28259	5.28259	15.459	16.3597	13.2309	14.679	14.1044	12.7608	5.28259	13.8308	5.28259	13.7085	14.0927	10.7931	9.99676	6.52127	5.28259	5.28259	5.28259	12.4942
Gemmiger_formicilis_(ASV_17)	NS	S	Bacteria	Firmicutes	Clostridia	Clostridiales	Ruminococcaceae	Gemmiger	Gemmiger formicilis	14.7668	13.466	12.9148	14.8071	11.6767	11.1978	12.0108	12.472	12.4624	5.28259	13.8017	13.5624	13.8121	16.1862	14.9736	5.28259	11.6901	11.8464	5.28259	5.28259	5.28259	13.5545	13.0962	16.3768	15.3841	14.6563	10.466	14.5566	5.28259	15.1314	5.28259	12.6418	11.1874	12.9726	8.44945	5.28259	10.7677	13.9338	5.28259	14.5331
Ruminococcus_faecis_(ASV_18)	NS	S	Bacteria	Firmicutes	Clostridia	Clostridiales	Ruminococcaceae	Ruminococcus	Ruminococcus faecis	15.1796	14.7442	5.28259	15.426	14.158	11.1443	13.7925	5.28259	12.8227	5.28259	5.28259	12.8898	5.28259	5.28259	12.8508	5.28259	16.3414	9.74598	5.28259	5.28259	5.28259	15.6899	11.2739	5.28259	15.1559	10.5566	14.9771	15.1965	5.28259	15.7689	5.28259	14.7422	11.7999	17.8277	15.4623	5.28259	5.28259	17.1174	14.1907	14.6839
Gemmiger_formicilis_(ASV_19)	NS	S	Bacteria	Firmicutes	Clostridia	Clostridiales	Ruminococcaceae	Gemmiger	Gemmiger formicilis	12.8533	15.0212	13.7921	15.9556	13.0199	5.28259	13.1608	12.0374	12.529	10.5003	12.1126	14.2621	5.28259	12.9572	13.9217	5.28259	13.1241	13.6833	5.28259	5.28259	5.28259	14.6192	11.1573	5.28259	13.3284	13.3011	11.2527	12.1596	5.28259	12.264	5.28259	13.1645	11.0198	13.1635	13.0475	5.28259	5.28259	15.9396	17.0375	13.2887
Holdemanella_biformis_(ASV_20)	NS	S	Bacteria	Firmicutes	Erysipelotrichia	Erysipelotrichales	Erysipelotrichaceae	Holdemanella	Holdemanella biformis	5.28259	13.1344	5.28259	5.28259	15.167	5.28259	5.28259	11.7862	14.1506	5.28259	5.28259	5.28259	14.5182	5.28259	5.28259	5.28259	17.0743	15.6109	5.28259	5.28259	5.28259	5.28259	5.28259	5.28259	5.28259	5.28259	15.3897	5.28259	5.28259	14.5686	5.28259	14.092	5.28259	15.5416	16.6614	5.28259	5.28259	16.3861	13.4856	14.2504
Ruminococcus_bromii_(ASV_23)	S	S	Bacteria	Firmicutes	Clostridia	Clostridiales	Ruminococcaceae	Ruminococcus	Ruminococcus bromii	13.9135	5.28259	5.28259	5.28259	15.2223	5.28259	5.28259	5.28259	5.28259	5.28259	5.28259	5.28259	5.28259	5.28259	5.28259	5.28259	5.28259	15.1217	5.28259	5.28259	5.28259	5.28259	17.7065	5.28259	8.91749	5.28259	16.073	5.28259	5.28259	5.28259	5.28259	5.28259	5.28259	10.4046	13.3948	5.28259	5.28259	5.28259	5.28259	5.28259
Clostridium_disporicum_(ASV_24)	S	S	Bacteria	Firmicutes	Clostridia	Clostridiales	Clostridiaceae	Clostridium	Clostridium disporicum	13.8626	5.28259	5.28259	5.28259	10.2373	15.7463	5.28259	11.5481	12.3439	5.28259	5.28259	15.8144	5.28259	5.28259	5.28259	5.28259	5.28259	5.28259	5.28259	5.28259	5.28259	5.28259	10.7883	5.28259	13.4087	5.28259	11.1223	5.28259	5.28259	5.28259	5.28259	10.3393	12.409	5.28259	5.28259	5.28259	5.28259	5.28259	5.28259	9.08456
Pontibacter_toksunensis_(ASV_25)	NS	S	Bacteria	Bacteroidetes	Cytophagia	Cytophagales	Hymenobacteraceae	Pontibacter	Pontibacter toksunensis	5.28259	14.7832	5.28259	5.28259	14.963	16.0581	15.4375	11.8401	5.28259	5.28259	5.28259	5.28259	5.28259	5.28259	5.28259	5.28259	5.28259	5.28259	5.28259	5.28259	5.28259	5.28259	5.28259	5.28259	9.43116	5.28259	5.28259	5.28259	5.28259	5.28259	5.28259	9.55325	16.4758	5.28259	10.9731	5.28259	5.28259	5.28259	5.28259	5.28259
Blautia_luti_(ASV_27)	NS	S	Bacteria	Firmicutes	Clostridia	Clostridiales	Lachnospiraceae	Blautia	Blautia luti	13.9383	11.5727	11.3965	14.8772	13.8154	5.28259	12.6275	11.8401	12.2149	5.28259	5.28259	12.7314	5.28259	13.4739	11.8001	5.28259	12.2694	13.9221	5.28259	5.28259	5.28259	11.3491	9.02063	9.78698	14.311	17.3657	12.3378	14.6714	5.28259	11.3895	5.28259	13.2665	12.5119	11.5465	15.0633	5.28259	5.28259	14.7757	5.28259	13.7063
Succinivibrio_dextrinosolvens_(ASV_28)	NS	S	Bacteria	Proteobacteria	Gammaproteobacteria	Aeromonadales	Succinivibrionaceae	Succinivibrio	Succinivibrio dextrinosolvens	5.28259	13.9624	5.28259	5.28259	15.0343	5.28259	5.28259	5.28259	14.2788	5.28259	5.28259	5.28259	13.1815	5.28259	5.28259	5.28259	5.28259	5.28259	5.28259	5.28259	5.28259	5.28259	5.28259	5.28259	5.28259	5.28259	5.28259	5.28259	5.28259	5.28259	5.28259	5.28259	5.28259	5.28259	5.28259	5.28259	5.28259	11.8399	5.28259	5.28259
Clostridium_disporicum_(ASV_29)	S	S	Bacteria	Firmicutes	Clostridia	Clostridiales	Clostridiaceae	Clostridium	Clostridium disporicum	13.0483	5.28259	12.2859	5.28259	5.28259	15.9666	9.93994	5.28259	13.0962	5.28259	5.28259	15.5109	5.28259	11.9854	5.28259	5.28259	5.28259	5.28259	5.28259	5.28259	5.28259	5.28259	9.06836	5.28259	10.7344	5.28259	9.06977	5.28259	5.28259	6.98691	5.28259	8.88955	5.28259	17.3278	5.28259	12.7741	5.28259	5.28259	5.28259	8.87111
Oscillibacter_valericigenes_(ASV_31)	S	S	Bacteria	Firmicutes	Clostridia	Clostridiales	Oscillospiraceae	Oscillibacter	Oscillibacter valericigenes	12.9541	5.28259	5.28259	5.28259	12.8547	12.0469	15.3748	11.8401	10.5992	5.28259	11.9081	5.28259	5.28259	12.3213	5.28259	5.28259	5.28259	10.7891	5.28259	5.28259	5.28259	13.0709	13.3563	5.28259	10.884	5.28259	14.7871	12.3159	5.28259	5.28259	5.28259	11.943	12.92	5.28259	12.4605	5.28259	5.28259	10.4349	5.28259	7.93222
Prevotella_copri_(ASV_33)	NS	S	Bacteria	Bacteroidetes	Bacteroidia	Bacteroidales	Prevotellaceae	Prevotella	Prevotella copri	15.1104	14.6629	5.28259	5.28259	13.8421	5.28259	5.28259	12.6332	15.1313	5.28259	5.28259	5.28259	5.28259	5.28259	5.28259	5.28259	5.28259	14.5559	5.28259	5.28259	5.28259	5.28259	5.28259	5.28259	5.28259	5.28259	12.9174	5.28259	5.28259	5.28259	5.28259	5.28259	5.28259	5.28259	12.1522	5.28259	5.28259	10.6863	14.6339	5.28259
Dorea_longicatena_(ASV_34)	NS	S	Bacteria	Firmicutes	Clostridia	Clostridiales	Lachnospiraceae	Dorea	Dorea longicatena	14.0564	12.8965	13.964	14.6682	14.2136	10.6248	12.3078	5.28259	10.2233	5.28259	12.6611	13.5624	5.28259	14.0869	13.0304	5.28259	14.5111	13.2697	5.28259	5.28259	5.28259	12.8655	11.4464	8.90551	13.6564	12.7388	11.2696	12.3591	5.28259	12.4176	5.28259	11.8609	10.7635	11.8877	14.0281	5.28259	5.28259	13.0186	12.9241	13.1563
Intestinibacter_bartlettii_(ASV_37)	NS	S	Bacteria	Firmicutes	Clostridia	Clostridiales	Peptostreptococcaceae	Intestinibacter	Intestinibacter bartlettii	12.8533	14.3069	12.874	12.5679	5.28259	11.3941	13.3464	5.28259	12.5071	5.28259	9.49532	12.1144	5.28259	12.8225	5.28259	5.28259	5.28259	10.4565	5.28259	5.28259	5.28259	5.28259	10.5316	5.28259	14.1365	11.8305	12.2778	10.4669	5.28259	5.28259	5.28259	11.7616	9.2846	12.7774	5.28259	16.1287	5.28259	8.59122	13.3985	10.896
Saccharofermentans_acetigenes_(ASV_38)	S	S	Bacteria	Firmicutes	Clostridia	Clostridiales	Hungateiclostridiaceae	Saccharofermentans	Saccharofermentans acetigenes	5.28259	5.28259	5.28259	5.28259	11.6366	15.0352	5.28259	13.4841	5.28259	5.28259	16.6813	10.5545	5.28259	5.28259	5.28259	5.28259	5.28259	11.0592	5.28259	5.28259	5.28259	5.28259	13.6607	5.28259	7.67499	5.28259	10.5094	5.28259	5.28259	5.28259	5.28259	7.69435	13.6338	6.89138	7.01452	5.28259	5.28259	5.28259	5.28259	9.5109
Oscillibacter_ruminantium_(ASV_39)	NS	S	Bacteria	Firmicutes	Clostridia	Clostridiales	Oscillospiraceae	Oscillibacter	Oscillibacter ruminantium	5.28259	13.4485	10.5952	5.28259	13.1396	5.28259	14.5469	11.7303	12.8049	5.28259	11.5806	10.6588	5.28259	5.28259	13.0965	5.28259	12.6412	12.1936	5.28259	5.28259	5.28259	5.28259	12.6197	10.0961	12.4517	5.28259	14.7645	12.8917	5.28259	12.439	5.28259	11.895	12.1754	9.12303	13.2179	5.28259	5.28259	10.8899	5.28259	9.86866
Holdemanella_biformis_(ASV_40)	NS	S	Bacteria	Firmicutes	Erysipelotrichia	Erysipelotrichales	Erysipelotrichaceae	Holdemanella	Holdemanella biformis	5.28259	5.28259	5.28259	5.28259	13.1252	13.1393	16.0049	5.28259	11.916	5.28259	5.28259	5.28259	5.28259	5.28259	5.28259	5.28259	5.28259	5.28259	5.28259	5.28259	5.28259	17.3452	5.28259	5.28259	5.28259	5.28259	7.87913	16.3021	6.4715	11.2061	5.28259	11.7326	5.28259	15.2774	13.0523	5.28259	5.28259	5.28259	13.5678	13.1444
Anaerostipes_hadrus_(ASV_41)	NS	S	Bacteria	Firmicutes	Clostridia	Clostridiales	Lachnospiraceae	Anaerostipes	Anaerostipes hadrus	5.28259	5.28259	5.28259	14.9032	10.4375	8.57425	12.1167	12.8846	5.28259	5.28259	12.5481	12.3506	5.28259	13.397	14.8641	5.28259	10.9904	10.3599	5.28259	5.28259	5.28259	16.2189	8.60119	11.773	12.6387	14.8957	7.72426	13.5944	5.28259	10.44	5.28259	10.3827	11.221	5.28259	10.3236	5.28259	5.28259	12.1149	5.28259	14.8833
Bacteroides_vulgatus_(ASV_42)	NS	S	Bacteria	Bacteroidetes	Bacteroidia	Bacteroidales	Bacteroidaceae	Bacteroides	Bacteroides vulgatus	5.28259	11.3641	5.28259	14.8071	12.0875	5.28259	12.1167	5.28259	5.28259	5.28259	15.7789	5.28259	5.28259	9.75772	7.09696	13.2017	5.28259	5.28259	5.28259	5.28259	5.28259	5.28259	5.28259	5.28259	11.682	14.042	12.8867	12.5989	6.25333	5.28259	5.28259	5.28259	11.872	5.28259	5.28259	5.28259	15.2313	11.0541	5.28259	5.28259
Clostridium_saccharogumia_(ASV_43)	NS	S	Bacteria	Firmicutes	Erysipelotrichia	Erysipelotrichales	Erysipelotrichaceae	Erysipelatoclostridium	[Clostridium] saccharogumia	5.28259	5.28259	10.5266	5.28259	5.28259	5.28259	5.28259	5.28259	5.28259	5.28259	5.28259	5.28259	5.28259	13.1569	14.0271	16.3473	14.121	12.9755	5.28259	5.28259	5.28259	5.28259	11.7867	12.0571	5.28259	5.28259	12.624	5.28259	11.4973	5.28259	5.28259	5.28259	12.2557	8.63659	12.864	15.8155	5.28259	12.9906	10.0329	12.6406
Terrisporobacter_petrolearius_(ASV_44)	S	S	Bacteria	Firmicutes	Clostridia	Clostridiales	Peptostreptococcaceae	Terrisporobacter	Terrisporobacter petrolearius	12.658	5.28259	12.4053	5.28259	12.3827	13.3783	14.6738	11.1816	14.1149	5.28259	5.28259	12.8898	5.28259	11.5467	5.28259	5.28259	5.28259	13.7324	5.28259	5.28259	5.28259	5.28259	10.7376	5.28259	12.7938	5.28259	13.277	5.28259	5.28259	11.179	5.28259	11.9681	9.81016	5.28259	5.28259	14.3537	5.28259	5.28259	5.28259	11.554
Prevotella_copri_(ASV_45)	NS	S	Bacteria	Bacteroidetes	Bacteroidia	Bacteroidales	Prevotellaceae	Prevotella	Prevotella copri	13.7688	12.8704	5.28259	5.28259	14.387	5.28259	5.28259	5.28259	5.28259	5.28259	5.28259	5.28259	5.28259	5.28259	5.28259	5.28259	5.28259	14.7591	5.28259	5.28259	5.28259	5.28259	5.28259	5.28259	5.28259	5.28259	5.28259	5.28259	5.28259	5.28259	5.28259	5.28259	5.28259	5.28259	10.514	5.28259	5.28259	10.1655	12.5724	5.28259
Prevotella_copri_(ASV_46)	NS	S	Bacteria	Bacteroidetes	Bacteroidia	Bacteroidales	Prevotellaceae	Prevotella	Prevotella copri	5.28259	5.28259	5.28259	5.28259	5.28259	5.28259	5.28259	13.9802	5.28259	5.28259	5.28259	5.28259	12.9991	5.28259	5.28259	5.28259	5.28259	5.28259	5.28259	5.28259	5.28259	5.28259	5.28259	5.28259	5.28259	5.28259	9.40164	5.28259	5.28259	13.4972	5.28259	11.0135	5.28259	5.28259	5.28259	5.28259	5.28259	10.2746	5.28259	5.28259
Ruminococcus_champanellensis_(ASV_47)	NS	S	Bacteria	Firmicutes	Clostridia	Clostridiales	Ruminococcaceae	Ruminococcus	Ruminococcus champanellensis	11.0904	14.3874	5.28259	5.28259	5.28259	13.1664	5.28259	11.1816	5.28259	5.28259	13.9335	5.28259	5.28259	10.508	5.28259	5.28259	5.28259	9.74598	5.28259	5.28259	5.28259	5.28259	11.1518	5.28259	13.6214	5.28259	12.3864	5.28259	5.28259	5.28259	5.28259	5.28259	13.8321	5.28259	5.28259	5.28259	5.28259	11.8723	5.28259	5.28259
Prevotella_copri_(ASV_49)	NS	S	Bacteria	Bacteroidetes	Bacteroidia	Bacteroidales	Prevotellaceae	Prevotella	Prevotella copri	12.745	13.5588	5.28259	5.28259	12.1742	5.28259	5.28259	5.28259	12.3684	5.28259	5.28259	5.28259	5.28259	5.28259	5.28259	5.28259	5.28259	5.28259	5.28259	5.28259	5.28259	5.28259	5.28259	5.28259	5.28259	10.2336	5.28259	13.2599	5.28259	14.4174	5.28259	11.5917	5.28259	5.28259	5.28259	5.28259	11.5849	7.86481	5.28259	5.28259
Bacteroides_xylanisolvens_(ASV_51)	NS	S	Bacteria	Bacteroidetes	Bacteroidia	Bacteroidales	Bacteroidaceae	Bacteroides	Bacteroides xylanisolvens	5.28259	5.28259	5.28259	5.28259	5.28259	5.28259	5.28259	5.28259	5.28259	5.28259	5.28259	14.5121	5.28259	5.28259	5.28259	5.28259	5.28259	5.28259	5.28259	5.28259	5.28259	11.873	12.6376	15.3122	5.28259	11.4953	5.28259	9.66952	5.28259	5.28259	5.28259	5.28259	5.28259	5.28259	5.28259	5.28259	12.662	5.28259	5.28259	5.28259
Ethanoligenens_harbinense_(ASV_52)	NS	S	Bacteria	Firmicutes	Clostridia	Clostridiales	Ruminococcaceae	Ethanoligenens	Ethanoligenens harbinense	5.28259	5.28259	5.28259	5.28259	5.28259	5.28259	5.28259	5.28259	5.28259	5.28259	5.28259	12.0772	5.28259	13.1569	14.5592	5.28259	5.28259	12.8566	5.28259	5.28259	5.28259	5.28259	5.28259	5.28259	11.7572	12.6053	14.3179	5.28259	5.28259	10.2069	5.28259	9.69776	13.8669	5.28259	7.44692	5.28259	5.28259	5.28259	5.28259	13.3259
Streptococcus_alactolyticus_(ASV_53)	NS	S	Bacteria	Firmicutes	Bacilli	Lactobacillales	Streptococcaceae	Streptococcus	Streptococcus alactolyticus	5.28259	5.28259	5.28259	5.28259	5.28259	5.28259	5.28259	5.28259	5.28259	17.8917	5.28259	5.28259	17.2842	5.28259	5.28259	16.1947	5.28259	5.28259	17.6394	5.28259	11.3108	5.28259	5.28259	10.486	9.59443	5.28259	8.51108	5.28259	15.7975	5.28259	14.0324	5.28259	5.28259	5.28259	5.28259	5.28259	5.28259	5.28259	5.28259	5.28259
Coprococcus_comes_(ASV_54)	NS	S	Bacteria	Firmicutes	Clostridia	Clostridiales	Lachnospiraceae	Coprococcus	Coprococcus comes	13.6686	11.54	11.9087	12.7627	13.0199	5.28259	12.889	5.28259	11.144	5.28259	5.28259	12.911	5.28259	10.7249	12.6674	5.28259	13.8905	13.3848	5.28259	5.28259	5.28259	12.2565	12.1394	5.28259	14.0255	12.6544	12.9111	14.2571	5.28259	11.7598	5.28259	12.2103	12.9029	12.039	14.536	5.28259	5.28259	12.1875	14.5854	10.7782
Fusicatenibacter_saccharivorans_(ASV_55)	S	S	Bacteria	Firmicutes	Clostridia	Clostridiales	Lachnospiraceae	Fusicatenibacter	Fusicatenibacter saccharivorans	5.28259	11.0752	12.1782	13.7586	12.8012	11.9873	5.28259	5.28259	5.28259	5.28259	10.1188	12.6828	5.28259	12.5935	12.6889	5.28259	5.28259	13.8792	5.28259	5.28259	5.28259	13.4479	10.8025	14.3716	13.9856	12.5071	10.8575	15.0795	5.28259	5.28259	5.28259	12.4434	10.2389	11.8492	11.2951	5.28259	5.28259	10.618	5.28259	14.5589
Ruminococcus_callidus_(ASV_57)	NS	S	Bacteria	Firmicutes	Clostridia	Clostridiales	Ruminococcaceae	Ruminococcus	Ruminococcus callidus	5.28259	5.28259	5.28259	5.28259	5.28259	5.28259	5.28259	12.1695	12.1315	5.28259	5.28259	11.0902	5.28259	5.28259	5.28259	5.28259	5.28259	12.4022	5.28259	5.28259	5.28259	5.28259	8.05553	5.28259	10.2001	5.28259	15.2041	5.28259	5.28259	6.47839	5.28259	12.0778	10.6201	5.28259	5.28259	5.28259	5.28259	14.017	14.6147	11.9977
Blautia_obeum_(ASV_58)	S	S	Bacteria	Firmicutes	Clostridia	Clostridiales	Lachnospiraceae	Blautia	Blautia obeum	5.28259	11.54	13.238	5.28259	13.1539	11.3941	5.28259	5.28259	11.2532	5.28259	12.9549	15.3372	5.28259	5.28259	5.28259	5.28259	5.28259	5.28259	5.28259	5.28259	5.28259	5.28259	11.9549	5.28259	13.8718	10.9674	9.49083	10.4268	5.28259	10.8217	5.28259	11.826	14.3358	11.1879	14.1124	5.28259	5.28259	12.6744	12.9241	13.5624
Dorea_formicigenerans_(ASV_59)	NS	S	Bacteria	Firmicutes	Clostridia	Clostridiales	Lachnospiraceae	Dorea	Dorea formicigenerans	12.3233	11.3262	12.1782	5.28259	11.9952	10.4593	5.28259	9.72279	11.3048	5.28259	5.28259	5.28259	9.4877	12.1062	12.0539	5.28259	11.8757	12.8207	5.28259	5.28259	5.28259	12.8092	10.1653	13.3007	11.163	11.5482	12.7153	13.2571	5.28259	12.0648	5.28259	11.8724	10.786	12.6974	13.7059	5.28259	5.28259	13.2271	12.4477	12.8114
Parabacteroides_merdae_(ASV_64)	NS	S	Bacteria	Bacteroidetes	Bacteroidia	Bacteroidales	Tannerellaceae	Parabacteroides	Parabacteroides merdae	5.28259	5.28259	5.28259	12.0386	5.28259	11.3474	5.28259	5.28259	5.28259	5.28259	15.4198	13.4651	5.28259	5.28259	5.28259	5.28259	5.28259	5.28259	5.28259	5.28259	5.28259	11.1819	5.28259	5.28259	11.857	5.28259	10.466	10.9495	5.28259	5.28259	5.28259	5.28259	11.4782	10.9322	5.28259	5.28259	5.28259	12.623	5.28259	13.3415
Roseburia_faecis_(ASV_66)	S	S	Bacteria	Firmicutes	Clostridia	Clostridiales	Lachnospiraceae	Roseburia	Roseburia faecis	13.3551	5.28259	5.28259	5.28259	5.28259	5.28259	5.28259	17.4386	5.28259	5.28259	12.7039	5.28259	5.28259	5.28259	5.28259	5.28259	5.28259	5.28259	5.28259	5.28259	5.28259	5.28259	9.91421	5.28259	5.28259	12.9022	9.01736	5.28259	5.28259	5.28259	5.28259	10.2006	12.8215	5.28259	7.58063	5.28259	5.28259	5.28259	5.28259	9.95259
Bacteroides_dorei_(ASV_68)	NS	S	Bacteria	Bacteroidetes	Bacteroidia	Bacteroidales	Bacteroidaceae	Bacteroides	Bacteroides dorei	5.28259	5.28259	5.28259	5.28259	5.28259	10.7732	5.28259	5.28259	5.28259	5.28259	5.28259	5.28259	5.28259	15.0252	13.1284	5.28259	5.28259	5.28259	5.28259	5.28259	5.28259	5.28259	5.28259	5.28259	12.8972	5.28259	13.3067	5.28259	5.28259	5.28259	5.28259	5.28259	5.28259	5.28259	5.28259	9.7735	5.28259	12.0527	5.28259	5.28259
Blautia_luti_(ASV_69)	S	S	Bacteria	Firmicutes	Clostridia	Clostridiales	Lachnospiraceae	Blautia	Blautia luti	12.1641	5.28259	12.1328	15.968	13.1681	5.28259	5.28259	12.5387	5.28259	5.28259	11.6259	11.6913	5.28259	13.921	12.3257	5.28259	5.28259	12.3528	5.28259	5.28259	5.28259	5.28259	8.19107	7.91213	10.7344	13.5367	12.1589	13.7178	5.28259	10.8416	5.28259	13.4499	9.98942	10.6749	13.8026	5.28259	5.28259	12.2402	5.28259	11.6154
Anaerostipes_hadrus_(ASV_70)	NS	S	Bacteria	Firmicutes	Clostridia	Clostridiales	Lachnospiraceae	Anaerostipes	Anaerostipes hadrus	13.427	5.28259	13.3314	15.7895	5.28259	5.28259	5.28259	5.28259	10.4235	5.28259	5.28259	12.1144	5.28259	12.5935	14.4623	5.28259	5.28259	5.28259	5.28259	5.28259	5.28259	16.52	8.8939	11.4803	10.9458	5.28259	10.0561	13.2399	5.28259	7.94348	5.28259	5.28259	10.9348	8.56241	9.53001	5.28259	5.28259	14.075	5.28259	12.9056
Erysipelatoclostridium_ramosum_(ASV_71)	NS	S	Bacteria	Firmicutes	Erysipelotrichia	Erysipelotrichales	Erysipelotrichaceae	Erysipelatoclostridium	Erysipelatoclostridium ramosum	9.16563	5.28259	10.7232	5.28259	5.28259	5.28259	5.28259	5.28259	5.28259	5.28259	13.8502	5.28259	10.7619	5.28259	12.4319	5.28259	5.28259	9.74598	11.4369	17.5933	8.27996	14.9666	5.28259	5.28259	10.0106	13.4364	5.28259	5.28259	5.28259	5.28259	5.28259	5.28259	5.28259	13.6035	5.28259	12.5682	5.28259	5.28259	10.2476	5.28259
Ruminococcus_callidus_(ASV_72)	NS	S	Bacteria	Firmicutes	Clostridia	Clostridiales	Ruminococcaceae	Ruminococcus	Ruminococcus callidus	5.28259	5.28259	14.7901	5.28259	5.28259	5.28259	5.28259	5.28259	12.8577	5.28259	5.28259	5.28259	5.28259	12.9137	5.28259	5.28259	5.28259	5.28259	5.28259	5.28259	5.28259	5.28259	10.1763	5.28259	5.28259	5.28259	5.28259	5.28259	5.28259	5.28259	5.28259	10.4957	5.28259	5.28259	8.76253	5.28259	5.28259	13.1986	5.28259	8.31703
Klebsiella_pneumoniae_(ASV_73)	NS	S	Bacteria	Proteobacteria	Gammaproteobacteria	Enterobacterales	Enterobacteriaceae	Klebsiella	Klebsiella pneumoniae	10.6839	5.28259	13.1722	5.28259	10.5281	5.28259	5.28259	5.28259	5.28259	15.6747	5.28259	5.28259	11.7457	5.28259	5.28259	12.4873	5.28259	5.28259	14.6871	5.28259	16.5376	5.28259	9.64189	10.1898	5.28259	12.0593	7.75659	5.28259	15.5406	6.91366	16.8887	5.28259	7.85042	5.28259	5.28259	10.4559	12.1834	5.28259	5.28259	5.28259
Phascolarctobacterium_succinatutens_(ASV_74)	NS	S	Bacteria	Firmicutes	Negativicutes	Acidaminococcales	Acidaminococcaceae	Phascolarctobacterium	Phascolarctobacterium succinatutens	5.28259	5.28259	5.28259	5.28259	5.28259	11.9252	12.3078	13.4499	14.2195	5.28259	5.28259	5.28259	14.0106	5.28259	5.28259	5.28259	15.1981	14.5504	5.28259	5.28259	5.28259	5.28259	5.28259	5.28259	5.28259	5.28259	14.1798	5.28259	11.1394	12.5044	5.28259	13.6794	12.9718	5.28259	14.5889	5.28259	5.28259	5.28259	10.5998	5.28259
Sporobacter_termitidis_(ASV_75)	S	S	Bacteria	Firmicutes	Clostridia	Clostridiales	Ruminococcaceae	Sporobacter	Sporobacter termitidis	5.28259	11.54	5.28259	5.28259	11.9952	13.3667	14.0812	12.0828	5.28259	5.28259	12.2633	11.8757	5.28259	10.9134	5.28259	5.28259	5.28259	12.2754	5.28259	5.28259	5.28259	5.28259	12.998	7.67352	8.60911	5.28259	11.8479	13.3671	5.28259	5.28259	5.28259	11.2487	12.9063	5.28259	9.5627	5.28259	5.28259	5.28259	5.28259	10.3738
Faecalibacterium_prausnitzii_(ASV_77)	NS	S	Bacteria	Firmicutes	Clostridia	Clostridiales	Ruminococcaceae	Faecalibacterium	Faecalibacterium prausnitzii	7.43266	5.28259	5.28259	5.28259	5.28259	5.28259	5.28259	5.28259	5.28259	5.28259	5.28259	5.28259	5.28259	5.28259	5.28259	5.28259	5.28259	5.28259	5.28259	5.28259	5.28259	5.28259	10.8915	5.28259	5.28259	5.28259	11.9157	5.28259	5.28259	5.28259	5.28259	10.2127	13.7233	5.28259	5.28259	5.28259	5.28259	5.28259	5.28259	5.28259
Dehalobacter_restrictus_(ASV_78)	S	S	Bacteria	Firmicutes	Clostridia	Clostridiales	Peptococcaceae	Dehalobacter	Dehalobacter restrictus	5.28259	5.28259	5.28259	5.28259	10.77	5.28259	5.28259	5.28259	5.28259	5.28259	5.28259	5.28259	5.28259	13.865	5.28259	5.28259	5.28259	10.7129	5.28259	5.28259	5.28259	5.28259	10.969	13.2253	5.28259	5.28259	9.93413	5.28259	5.28259	8.43731	5.28259	12.4357	12.4235	5.28259	10.3919	5.28259	5.28259	5.28259	5.28259	14.2791
Turicibacter_sanguinis_(ASV_81)	NS	S	Bacteria	Firmicutes	Erysipelotrichia	Erysipelotrichales	Erysipelotrichaceae	Turicibacter	Turicibacter sanguinis	12.9541	5.28259	9.6949	5.28259	10.0047	11.5255	5.28259	5.28259	12.8577	5.28259	5.28259	10.9327	5.28259	8.99821	9.99246	5.28259	5.28259	5.28259	5.28259	5.28259	5.28259	5.28259	11.7469	5.28259	11.958	5.28259	9.01736	5.28259	5.28259	10.1118	5.28259	8.76384	9.10476	5.28259	5.28259	9.09553	5.28259	5.28259	5.28259	7.81753
Neglecta_timonensis_(ASV_82)	NS	S	Bacteria	Firmicutes	Clostridia	Clostridiales	Ruminococcaceae	Neglecta	Neglecta timonensis	5.28259	5.28259	5.28259	14.0567	11.5089	5.28259	5.28259	5.28259	5.28259	5.28259	12.6826	13.7628	5.28259	5.28259	5.28259	5.28259	5.28259	5.28259	5.28259	5.28259	5.28259	5.28259	5.28259	5.28259	5.28259	5.28259	5.28259	5.28259	5.28259	7.78819	5.28259	10.6369	5.28259	5.28259	5.28259	5.28259	5.28259	10.9004	5.28259	5.28259
Parabacteroides_distasonis_(ASV_84)	NS	S	Bacteria	Bacteroidetes	Bacteroidia	Bacteroidales	Tannerellaceae	Parabacteroides	Parabacteroides distasonis	5.28259	5.28259	5.28259	5.28259	5.28259	5.28259	5.28259	5.28259	5.28259	5.28259	13.0409	5.28259	5.28259	5.28259	5.28259	14.3525	5.28259	5.28259	5.28259	5.28259	5.28259	14.3696	5.28259	5.28259	5.28259	5.28259	10.9994	11.652	5.28259	5.8521	5.28259	7.62374	5.28259	5.28259	5.28259	17.7879	5.28259	5.28259	5.28259	5.28259
Oscillibacter_ruminantium_(ASV_85)	NS	S	Bacteria	Firmicutes	Clostridia	Clostridiales	Oscillospiraceae	Oscillibacter	Oscillibacter ruminantium	5.28259	11.54	5.28259	5.28259	11.827	11.1443	13.3894	5.28259	12.7501	5.28259	12.7248	5.28259	5.28259	5.28259	5.28259	5.28259	5.28259	5.28259	5.28259	5.28259	5.28259	5.28259	11.8833	5.28259	9.17143	5.28259	11.1801	5.28259	5.28259	8.08366	5.28259	11.0066	10.442	5.28259	8.92222	5.28259	5.28259	5.28259	5.28259	5.28259
Hungatella_hathewayi_(ASV_87)	S	S	Bacteria	Firmicutes	Clostridia	Clostridiales	Clostridiaceae	Hungatella	Hungatella hathewayi	14.2472	13.5506	12.3065	5.28259	14.3315	5.28259	5.28259	13.2254	13.2752	5.28259	11.5339	12.973	5.28259	5.28259	5.28259	5.28259	5.28259	13.7421	5.28259	5.28259	5.28259	5.28259	5.81749	10.3506	9.31886	5.28259	6.35858	12.1899	5.28259	8.41094	5.28259	11.201	11.291	5.28259	13.7992	5.28259	5.28259	11.2059	5.28259	12.6698
Subdoligranulum_variabile_(ASV_89)	NS	S	Bacteria	Firmicutes	Clostridia	Clostridiales	Ruminococcaceae	Subdoligranulum	Subdoligranulum variabile	11.5427	5.28259	11.0508	10.7179	5.28259	5.28259	5.28259	5.28259	5.28259	5.28259	5.28259	5.28259	5.28259	12.8688	12.1189	5.28259	5.28259	10.6324	5.28259	5.28259	5.28259	13.3723	12.145	12.7361	10.2621	13.2251	11.156	13.7887	6.82841	10.4786	5.28259	10.6098	12.9946	12.3235	8.58294	5.28259	13.5918	11.312	5.28259	14.8139
Oscillibacter_ruminantium_(ASV_90)	S	S	Bacteria	Firmicutes	Clostridia	Clostridiales	Oscillospiraceae	Oscillibacter	Oscillibacter ruminantium	12.2056	13.2502	5.28259	5.28259	11.5528	10.6248	12.5539	11.3395	5.28259	5.28259	14.4869	11.2982	5.28259	10.9992	5.28259	5.28259	5.28259	11.3383	5.28259	5.28259	5.28259	5.28259	11.7724	7.60715	8.78849	7.86483	12.0042	10.2995	5.28259	10.4465	5.28259	10.3933	12.861	5.28259	9.63622	5.28259	5.28259	5.28259	5.28259	9.22619
Oscillibacter_ruminantium_(ASV_91)	NS	S	Bacteria	Firmicutes	Clostridia	Clostridiales	Oscillospiraceae	Oscillibacter	Oscillibacter ruminantium	5.28259	5.28259	5.28259	5.28259	5.28259	11.7923	5.28259	5.28259	5.28259	5.28259	12.9007	5.28259	5.28259	5.28259	5.28259	5.28259	5.28259	12.5628	5.28259	5.28259	5.28259	5.28259	10.4619	5.28259	9.80919	5.28259	13.4321	5.28259	5.28259	5.28259	5.28259	5.28259	12.1202	12.8494	5.28259	5.28259	5.28259	5.28259	5.28259	9.95259
Roseburia_inulinivorans_(ASV_93)	S	S	Bacteria	Firmicutes	Clostridia	Clostridiales	Lachnospiraceae	Roseburia	Roseburia inulinivorans	12.8792	5.28259	11.0988	5.28259	5.28259	5.28259	5.28259	13.0986	12.4624	5.28259	5.28259	10.5545	5.28259	10.9134	13.2924	5.28259	10.354	13.2429	5.28259	5.28259	5.28259	5.28259	5.28259	5.28259	13.7536	14.082	12.1467	9.63476	5.28259	5.28259	5.28259	12.8952	13.9879	8.31378	8.79958	5.28259	5.28259	5.28259	13.0438	8.03846
Bacteroides_caccae_(ASV_94)	NS	S	Bacteria	Bacteroidetes	Bacteroidia	Bacteroidales	Bacteroidaceae	Bacteroides	Bacteroides caccae	5.28259	5.28259	5.28259	11.8371	8.93135	11.721	5.28259	5.28259	5.28259	5.28259	5.28259	11.3613	5.28259	11.3649	11.3903	5.28259	5.28259	5.28259	5.28259	5.28259	5.28259	13.916	8.23356	11.9339	12.3468	5.28259	5.28259	11.8694	5.28259	5.28259	5.28259	5.28259	9.76543	5.28259	5.28259	5.28259	5.28259	9.26332	5.28259	5.28259
Eubacterium_coprostanoligenes_(ASV_95)	NS	S	Bacteria	Firmicutes	Clostridia	Clostridiales	Eubacteriaceae	Eubacterium	Eubacterium coprostanoligenes	5.28259	5.28259	5.28259	5.28259	5.28259	5.28259	5.28259	5.28259	5.28259	5.28259	13.3682	5.28259	5.28259	5.28259	5.28259	5.28259	5.28259	5.28259	5.28259	5.28259	5.28259	5.28259	6.36809	14.2361	7.7462	11.2617	5.28259	9.03224	5.28259	5.28259	5.28259	5.28259	5.28259	11.3289	5.28259	5.28259	5.28259	11.9803	5.28259	5.28259
Parabacteroides_goldsteinii_(ASV_97)	NS	S	Bacteria	Bacteroidetes	Bacteroidia	Bacteroidales	Tannerellaceae	Parabacteroides	Parabacteroides goldsteinii	5.28259	5.28259	5.28259	5.28259	5.28259	5.28259	5.28259	5.28259	5.28259	5.28259	10.8859	5.28259	5.28259	10.9992	5.28259	5.28259	5.28259	5.28259	5.28259	5.28259	5.28259	5.28259	12.6513	10.7317	10.2127	5.28259	6.35858	5.28259	5.28259	5.28259	5.28259	5.28259	7.96035	5.28259	5.28259	5.28259	5.28259	5.28259	5.28259	11.2006
Bacteroides_thetaiotaomicron_(ASV_98)	NS	S	Bacteria	Bacteroidetes	Bacteroidia	Bacteroidales	Bacteroidaceae	Bacteroides	Bacteroides thetaiotaomicron	5.28259	5.28259	5.28259	11.9613	5.28259	5.28259	5.28259	5.28259	5.28259	5.28259	14.5875	10.3203	5.28259	11.2988	5.28259	11.586	5.28259	5.28259	5.28259	5.28259	5.28259	5.28259	11.7469	9.22611	11.1888	13.3042	10.1624	5.28259	5.28259	5.28259	5.28259	5.28259	10.9213	5.28259	6.48796	5.28259	5.28259	5.28259	5.28259	7.40588
Blautia_luti_(ASV_99)	S	S	Bacteria	Firmicutes	Clostridia	Clostridiales	Lachnospiraceae	Blautia	Blautia luti	11.6061	5.28259	11.0508	5.28259	12.9723	5.28259	5.28259	5.28259	5.28259	5.28259	5.28259	5.28259	5.28259	14.4714	5.28259	5.28259	5.28259	5.28259	5.28259	5.28259	5.28259	5.28259	5.28259	9.13482	12.5766	5.28259	7.81916	10.8162	5.28259	5.28259	5.28259	11.9025	10.7015	10.2478	10.9892	5.28259	5.28259	5.28259	5.28259	11.554
Massiliprevotella_massiliensis_(ASV_100)	S	S	Bacteria	Bacteroidetes	Bacteroidia	Bacteroidales	Prevotellaceae	Massiliprevotella	Massiliprevotella massiliensis	9.71762	5.28259	11.234	5.28259	5.28259	12.6754	5.28259	10.1211	9.71351	5.28259	5.28259	5.28259	5.28259	5.28259	5.28259	5.28259	11.8757	12.1364	5.28259	5.28259	5.28259	5.28259	5.28259	5.28259	9.6136	13.9067	13.6887	5.28259	5.28259	5.28259	5.28259	9.00518	12.0751	5.28259	11.9652	5.28259	5.28259	9.95991	5.28259	5.28259
Faecalibacterium_prausnitzii_(ASV_101)	S	S	Bacteria	Firmicutes	Clostridia	Clostridiales	Ruminococcaceae	Faecalibacterium	Faecalibacterium prausnitzii	11.7809	10.7135	5.28259	5.28259	10.9771	5.28259	5.28259	5.28259	5.28259	5.28259	9.98636	5.28259	5.28259	5.28259	5.28259	5.28259	5.28259	10.5472	5.28259	5.28259	5.28259	5.28259	10.1979	10.3302	8.60911	12.7748	10.0232	10.9913	5.28259	12.135	5.28259	10.9996	12.7994	7.63306	7.88637	5.28259	5.28259	10.1032	5.28259	12.758
Blautia_obeum_(ASV_102)	S	S	Bacteria	Firmicutes	Clostridia	Clostridiales	Lachnospiraceae	Blautia	Blautia obeum	12.3605	5.28259	5.28259	10.5166	5.28259	10.7009	5.28259	12.8324	5.28259	5.28259	5.28259	13.0517	5.28259	12.1062	11.7185	5.28259	10.8557	13.7032	5.28259	5.28259	5.28259	12.6896	5.28259	12.0478	10.2862	14.8947	5.28259	11.6433	5.28259	11.1984	5.28259	11.6192	10.9077	5.28259	12.5352	5.28259	5.28259	5.28259	5.28259	12.2452
Bacteroides_uniformis_(ASV_104)	NS	S	Bacteria	Bacteroidetes	Bacteroidia	Bacteroidales	Bacteroidaceae	Bacteroides	Bacteroides uniformis	5.28259	5.28259	5.28259	5.28259	5.28259	5.28259	5.28259	5.28259	5.28259	5.28259	5.28259	12.8898	5.28259	5.28259	5.28259	5.28259	5.28259	5.28259	5.28259	5.28259	5.28259	13.7762	13.4459	13.1775	5.28259	5.28259	11.0524	11.5716	5.28259	5.28259	5.28259	5.28259	9.40614	12.7856	5.28259	5.28259	5.28259	9.47494	5.28259	8.13742
Coprococcus_eutactus_(ASV_105)	S	S	Bacteria	Firmicutes	Clostridia	Clostridiales	Lachnospiraceae	Coprococcus	Coprococcus eutactus	5.28259	5.28259	9.26065	9.19812	11.1003	5.28259	5.28259	5.28259	9.16161	5.28259	5.28259	13.4794	5.28259	5.28259	5.28259	5.28259	5.28259	5.28259	5.28259	5.28259	5.28259	5.28259	15.5684	12.1678	5.28259	5.28259	5.28259	5.28259	5.28259	5.28259	5.28259	14.1195	11.0007	5.28259	11.1734	5.28259	5.28259	5.28259	5.28259	5.28259
Pontibacter_toksunensis_(ASV_106)	NS	S	Bacteria	Bacteroidetes	Cytophagia	Cytophagales	Hymenobacteraceae	Pontibacter	Pontibacter toksunensis	5.28259	5.28259	5.28259	5.28259	5.28259	15.2147	13.3022	15.7111	9.55192	5.28259	5.28259	5.28259	5.28259	5.28259	5.28259	5.28259	5.28259	5.28259	5.28259	5.28259	5.28259	5.28259	5.28259	5.28259	5.28259	5.28259	5.28259	5.28259	5.28259	5.28259	5.28259	5.28259	10.786	5.28259	5.28259	5.28259	5.28259	5.28259	5.28259	5.28259
Eubacterium_siraeum_(ASV_107)	S	S	Bacteria	Firmicutes	Clostridia	Clostridiales	Ruminococcaceae	xxxx	[Eubacterium] siraeum	12.6279	5.28259	5.28259	5.28259	11.6366	5.28259	5.28259	11.5481	5.28259	5.28259	11.9081	10.3203	5.28259	5.28259	5.28259	5.28259	5.28259	12.4499	5.28259	5.28259	5.28259	5.28259	5.28259	5.28259	5.28259	5.28259	11.0686	13.9963	5.28259	5.28259	5.28259	6.75733	10.7559	7.89728	9.0507	5.28259	5.28259	5.28259	5.28259	11.3628
Dialister_succinatiphilus_(ASV_109)	NS	S	Bacteria	Firmicutes	Negativicutes	Veillonellales	Veillonellaceae	Dialister	Dialister succinatiphilus	12.2459	11.7261	5.28259	5.28259	5.28259	5.28259	12.1167	10.5667	10.7559	5.28259	5.28259	5.28259	5.28259	5.28259	5.28259	5.28259	5.28259	5.28259	5.28259	5.28259	5.28259	5.28259	5.28259	5.28259	5.28259	5.28259	6.17938	5.28259	5.28259	9.84255	5.28259	8.43314	5.28259	5.28259	9.92314	9.93822	5.28259	11.9375	10.2476	10.7935
Monoglobus_pectinilyticus_(ASV_110)	NS	S	Bacteria	Firmicutes	Clostridia	Clostridiales	xxxx	Monoglobus	Monoglobus pectinilyticus	5.28259	11.6967	5.28259	13.8364	10.4375	5.28259	5.28259	5.28259	5.28259	5.28259	5.28259	12.4411	5.28259	11.8534	13.3476	5.28259	5.28259	9.74598	5.28259	5.28259	5.28259	10.2058	9.95287	5.28259	5.28259	14.0401	5.28259	11.5624	5.28259	5.28259	5.28259	8.91934	11.3325	9.56426	7.01452	5.28259	5.28259	8.36715	5.28259	15.0819
Pontibacter_rhizosphera_(ASV_111)	NS	S	Bacteria	Bacteroidetes	Cytophagia	Cytophagales	Hymenobacteraceae	Pontibacter	Pontibacter rhizosphera	9.71762	5.28259	5.28259	5.28259	5.28259	5.28259	5.28259	5.28259	5.28259	5.28259	5.28259	5.28259	5.28259	5.28259	5.28259	5.28259	5.28259	13.3724	5.28259	5.28259	5.28259	5.28259	5.28259	5.28259	5.28259	5.28259	12.7306	5.28259	5.28259	5.28259	5.28259	5.28259	10.2924	5.28259	10.7164	5.28259	5.28259	5.28259	5.28259	5.28259
Blautia_luti_(ASV_112)	S	S	Bacteria	Firmicutes	Clostridia	Clostridiales	Lachnospiraceae	Blautia	Blautia luti	11.3342	11.0287	12.3468	5.28259	12.8721	5.28259	5.28259	5.28259	5.28259	5.28259	5.28259	13.0517	5.28259	12.2876	5.28259	5.28259	5.28259	5.28259	5.28259	5.28259	5.28259	5.28259	5.28259	9.7413	12.4543	5.28259	8.84764	9.70346	5.28259	5.28259	5.28259	12.4813	8.11098	9.90168	12.1068	5.28259	5.28259	5.28259	5.28259	11.9024
Blautia_wexlerae_(ASV_113)	NS	S	Bacteria	Firmicutes	Clostridia	Clostridiales	Lachnospiraceae	Blautia	Blautia wexlerae	5.28259	11.401	8.87581	14.272	12.7644	5.28259	5.28259	5.28259	5.28259	5.28259	9.84049	10.3203	5.28259	11.3649	11.0337	5.28259	12.2957	12.3528	5.28259	5.28259	5.28259	5.28259	8.86716	7.38747	13.0404	14.2671	5.28259	12.7966	5.28259	7.86792	5.28259	11.677	11.1647	10.3395	12.4677	5.28259	5.28259	12.3762	9.7805	9.61759
Oscillibacter_ruminantium_(ASV_114)	NS	S	Bacteria	Firmicutes	Clostridia	Clostridiales	Oscillospiraceae	Oscillibacter	Oscillibacter ruminantium	5.28259	11.5065	11.0988	5.28259	13.0959	5.28259	12.7642	5.28259	12.5506	5.28259	10.7289	5.28259	5.28259	5.28259	5.28259	5.28259	10.0177	13.0394	5.28259	5.28259	5.28259	5.28259	12.6611	11.719	11.11	13.0709	13.8916	10.184	5.28259	9.35395	5.28259	10.2365	11.724	7.11546	9.53001	5.28259	5.28259	5.28259	5.28259	8.68736
Coprococcus_eutactus_(ASV_117)	S	S	Bacteria	Firmicutes	Clostridia	Clostridiales	Lachnospiraceae	Coprococcus	Coprococcus eutactus	5.28259	5.28259	5.28259	5.28259	5.28259	5.28259	5.28259	12.2513	13.6594	5.28259	5.28259	14.1768	5.28259	5.28259	5.28259	5.28259	5.28259	5.28259	5.28259	5.28259	5.28259	5.28259	9.26553	5.28259	5.28259	5.28259	11.5326	5.28259	5.28259	5.28259	5.28259	5.28259	10.8588	5.28259	5.28259	5.28259	5.28259	5.28259	5.28259	5.28259
Roseburia_inulinivorans_(ASV_118)	NS	S	Bacteria	Firmicutes	Clostridia	Clostridiales	Lachnospiraceae	Roseburia	Roseburia inulinivorans	12.3233	5.28259	5.28259	5.28259	12.1742	5.28259	5.28259	12.7782	12.2416	5.28259	10.4559	5.28259	5.28259	5.28259	5.28259	5.28259	5.28259	5.28259	5.28259	5.28259	5.28259	5.28259	15.808	14.1189	13.2448	5.28259	10.5833	11.0844	5.28259	15.2219	5.28259	12.9285	12.7976	8.70715	7.95365	5.28259	5.28259	5.28259	13.1807	5.28259
Roseburia_intestinalis_(ASV_119)	NS	S	Bacteria	Firmicutes	Clostridia	Clostridiales	Lachnospiraceae	Roseburia	Roseburia intestinalis	5.28259	5.28259	5.28259	5.28259	5.28259	5.28259	5.28259	5.28259	5.28259	5.28259	5.28259	5.28259	5.28259	5.28259	5.28259	5.28259	5.28259	12.8566	5.28259	5.28259	5.28259	5.28259	5.28259	5.28259	5.28259	5.28259	5.28259	10.7849	5.28259	5.28259	5.28259	8.91934	5.28259	5.28259	5.28259	5.28259	5.28259	5.28259	5.28259	5.28259
Butyrivibrio_crossotus_(ASV_121)	S	S	Bacteria	Firmicutes	Clostridia	Clostridiales	Lachnospiraceae	Butyrivibrio	Butyrivibrio crossotus	5.28259	5.28259	5.28259	5.28259	5.28259	10.2723	5.28259	12.4375	5.28259	5.28259	5.28259	12.824	5.28259	5.28259	5.28259	5.28259	5.28259	8.94937	5.28259	5.28259	5.28259	5.28259	5.28259	5.28259	9.14532	5.28259	13.3189	5.28259	5.28259	5.28259	5.28259	7.62374	5.28259	5.28259	10.7213	5.28259	5.28259	5.28259	5.28259	5.28259
Eubacterium_coprostanoligenes_(ASV_123)	NS	S	Bacteria	Firmicutes	Clostridia	Clostridiales	Eubacteriaceae	Eubacterium	Eubacterium coprostanoligenes	11.8866	13.3668	5.28259	5.28259	12.4993	5.28259	5.28259	11.0957	11.581	5.28259	5.28259	5.28259	5.28259	5.28259	5.28259	5.28259	11.1136	12.7651	5.28259	5.28259	5.28259	5.28259	5.28259	5.28259	11.8449	8.10986	5.28259	5.28259	5.28259	11.8656	5.28259	7.38843	9.15186	11.9832	5.28259	5.28259	5.28259	13.8125	5.28259	5.28259
Blautia_faecis_(ASV_124)	S	S	Bacteria	Firmicutes	Clostridia	Clostridiales	Lachnospiraceae	Blautia	Blautia faecis	10.1159	11.8109	10.3788	11.2598	11.1582	5.28259	5.28259	5.28259	10.4235	5.28259	12.5003	13.5215	5.28259	11.6026	5.28259	5.28259	5.28259	11.3882	5.28259	5.28259	5.28259	5.28259	9.18121	10.2563	14.8187	9.94873	9.36016	11.8316	5.28259	8.51367	5.28259	11.0272	11.0512	10.175	11.2788	5.28259	5.28259	10.7632	5.28259	11.7068
Eubacterium_eligens_(ASV_126)	S	S	Bacteria	Firmicutes	Clostridia	Clostridiales	Eubacteriaceae	Eubacterium	[Eubacterium] eligens	5.28259	5.28259	10.2988	5.28259	5.28259	10.6248	5.28259	5.28259	13.4344	5.28259	13.2431	5.28259	5.28259	5.28259	5.28259	5.28259	5.28259	12.8916	5.28259	5.28259	5.28259	5.28259	13.7216	5.28259	11.593	12.0593	12.3217	5.28259	5.28259	5.28259	5.28259	11.9681	5.28259	5.28259	5.28259	5.28259	5.28259	5.28259	5.28259	11.4229
Intestinibacter_bartlettii_(ASV_127)	NS	S	Bacteria	Firmicutes	Clostridia	Clostridiales	Peptostreptococcaceae	Intestinibacter	Intestinibacter bartlettii	5.28259	12.7031	11.0011	11.6528	5.28259	5.28259	5.28259	5.28259	5.28259	5.28259	5.28259	5.28259	5.28259	11.0801	5.28259	5.28259	5.28259	5.28259	5.28259	5.28259	5.28259	5.28259	8.72548	5.28259	12.7447	10.4269	10.4213	8.18458	5.28259	5.28259	5.28259	10.1761	7.79215	11.34	5.28259	14.4524	5.28259	8.02703	11.9921	8.62051
Ruminococcus_albus_(ASV_133)	NS	S	Bacteria	Firmicutes	Clostridia	Clostridiales	Ruminococcaceae	Ruminococcus	Ruminococcus albus	5.28259	5.28259	5.28259	5.28259	5.28259	5.28259	15.3093	12.935	5.28259	5.28259	5.28259	5.28259	5.28259	5.28259	5.28259	5.28259	5.28259	5.28259	5.28259	5.28259	5.28259	5.28259	5.28259	5.28259	5.28259	5.28259	5.28259	5.28259	5.28259	5.28259	5.28259	10.2247	12.6516	5.28259	8.5398	5.28259	5.28259	5.28259	5.28259	5.28259
Prevotella_stercorea_(ASV_135)	NS	S	Bacteria	Bacteroidetes	Bacteroidia	Bacteroidales	Prevotellaceae	Prevotella	Prevotella stercorea	11.8347	12.0621	5.28259	5.28259	11.8623	13.4127	5.28259	5.28259	13.6191	5.28259	5.28259	5.28259	15.4447	5.28259	5.28259	5.28259	5.28259	5.28259	5.28259	5.28259	5.28259	5.28259	5.28259	5.28259	12.547	5.28259	10.5046	5.28259	5.28259	7.12313	5.28259	9.74842	11.7318	5.28259	10.9444	5.28259	5.28259	10.1742	5.28259	5.28259
Bacteroides_uniformis_(ASV_136)	NS	S	Bacteria	Bacteroidetes	Bacteroidia	Bacteroidales	Bacteroidaceae	Bacteroides	Bacteroides uniformis	5.28259	5.28259	5.28259	11.6528	5.28259	5.28259	5.28259	5.28259	5.28259	5.28259	5.28259	5.28259	5.28259	15.0303	12.0539	12.1209	5.28259	5.28259	5.28259	5.28259	5.28259	5.28259	10.5316	5.28259	13.8737	14.3544	11.4058	5.28259	5.28259	5.28259	5.28259	5.28259	9.68764	12.7978	5.28259	5.28259	5.28259	9.03443	5.28259	5.28259
Ruminococcus_lactaris_(ASV_137)	NS	S	Bacteria	Firmicutes	Clostridia	Clostridiales	Ruminococcaceae	Ruminococcus	Ruminococcus lactaris	5.28259	5.28259	5.28259	10.7179	11.1582	5.28259	5.28259	5.28259	5.28259	5.28259	5.28259	12.7785	5.28259	5.28259	5.28259	5.28259	5.28259	5.28259	5.28259	5.28259	5.28259	13.5883	8.05553	5.28259	14.9039	13.4642	5.28259	13.7384	5.28259	5.28259	5.28259	13.8754	13.1124	8.90021	5.28259	5.28259	5.28259	5.28259	5.28259	10.1313
Anaerobacterium_chartisolvens_(ASV_138)	NS	S	Bacteria	Firmicutes	Clostridia	Clostridiales	Hungateiclostridiaceae	Anaerobacterium	Anaerobacterium chartisolvens	5.28259	5.28259	5.28259	5.28259	11.5953	16.8063	5.28259	5.28259	5.28259	5.28259	5.28259	5.28259	5.28259	11.5467	5.28259	5.28259	5.28259	5.28259	5.28259	5.28259	5.28259	5.28259	11.66	5.28259	5.28259	5.28259	5.28259	5.28259	5.28259	5.28259	5.28259	5.28259	5.28259	5.28259	5.28259	5.28259	5.28259	5.28259	5.28259	8.98178
Oscillibacter_valericigenes_(ASV_139)	NS	S	Bacteria	Firmicutes	Clostridia	Clostridiales	Oscillospiraceae	Oscillibacter	Oscillibacter valericigenes	5.28259	5.28259	5.28259	5.28259	5.28259	12.0469	12.3078	5.28259	5.28259	5.28259	11.3304	12.6325	5.28259	11.2295	5.28259	5.28259	5.28259	5.28259	5.28259	5.28259	5.28259	13.8338	9.43897	5.28259	9.68783	5.28259	5.28259	13.5739	5.28259	5.28259	5.28259	5.28259	5.28259	5.28259	7.01452	5.28259	5.28259	7.0876	11.0058	5.28259
Eubacterium_ruminantium_(ASV_141)	S	S	Bacteria	Firmicutes	Clostridia	Clostridiales	Eubacteriaceae	Eubacterium	Eubacterium ruminantium	14.8345	5.28259	5.28259	5.28259	12.4993	5.28259	11.1293	11.4125	5.28259	5.28259	5.28259	5.28259	5.28259	10.1058	5.28259	5.28259	5.28259	12.9755	5.28259	5.28259	5.28259	5.28259	11.8866	5.28259	9.57501	5.28259	11.0814	5.28259	5.28259	5.28259	5.28259	13.833	6.40269	5.28259	10.3109	5.28259	5.28259	6.56076	5.28259	10.7935
Sporobacter_termitidis_(ASV_149)	NS	S	Bacteria	Firmicutes	Clostridia	Clostridiales	Ruminococcaceae	Sporobacter	Sporobacter termitidis	5.28259	10.8264	5.28259	5.28259	10.6938	10.0575	14.0812	11.6721	5.28259	5.28259	11.1564	5.28259	5.28259	5.28259	5.28259	5.28259	5.28259	11.2331	5.28259	5.28259	5.28259	5.28259	9.70365	8.25328	10.7344	5.28259	11.0027	10.6521	5.28259	7.05663	5.28259	10.7239	10.8445	5.28259	8.85342	5.28259	5.28259	5.28259	5.28259	9.39568
Hungatella_effluvii_(ASV_150)	NS	S	Bacteria	Firmicutes	Clostridia	Clostridiales	Clostridiaceae	Hungatella	Hungatella effluvii	12.0774	5.28259	11.9873	5.28259	5.28259	8.8664	11.7722	5.28259	10.5992	5.28259	5.28259	9.87723	5.28259	9.94223	5.28259	5.28259	11.1136	5.28259	5.28259	5.28259	5.28259	10.9927	9.60999	8.25328	10.4337	11.5167	13.3053	12.8544	5.28259	9.7082	5.28259	10.0739	10.9812	5.28259	12.2475	5.28259	5.28259	12.1036	5.28259	10.6667
Oscillibacter_ruminantium_(ASV_151)	NS	S	Bacteria	Firmicutes	Clostridia	Clostridiales	Oscillospiraceae	Oscillibacter	Oscillibacter ruminantium	5.28259	13.0322	5.28259	5.28259	5.28259	5.28259	5.28259	5.28259	5.28259	5.28259	5.28259	5.28259	5.28259	5.28259	11.8773	5.28259	5.28259	5.28259	5.28259	5.28259	5.28259	11.3491	10.132	5.28259	10.2252	12.5852	12.5065	5.28259	5.28259	10.6177	5.28259	9.39264	8.95345	5.28259	10.7116	5.28259	5.28259	8.8516	5.28259	5.28259
Prevotella_copri_(ASV_152)	NS	S	Bacteria	Bacteroidetes	Bacteroidia	Bacteroidales	Prevotellaceae	Prevotella	Prevotella copri	13.3735	11.7549	5.28259	5.28259	12.256	5.28259	5.28259	12.211	5.28259	5.28259	5.28259	5.28259	5.28259	5.28259	5.28259	5.28259	5.28259	5.28259	5.28259	5.28259	5.28259	5.28259	5.28259	5.28259	5.28259	12.355	5.28259	11.2312	5.28259	5.28259	5.28259	5.28259	5.28259	5.28259	8.01793	5.28259	9.79957	5.28259	5.28259	5.28259
Blautia_wexlerae_(ASV_154)	NS	S	Bacteria	Firmicutes	Clostridia	Clostridiales	Lachnospiraceae	Blautia	Blautia wexlerae	5.28259	5.28259	5.28259	5.28259	5.28259	5.28259	5.28259	11.7862	12.3684	5.28259	5.28259	5.28259	5.28259	12.6209	5.28259	5.28259	13.736	13.4211	5.28259	5.28259	5.28259	5.28259	9.09165	10.3094	10.69	5.28259	8.68915	5.28259	5.28259	9.49874	5.28259	10.6983	12.4402	5.28259	12.5957	5.28259	7.3598	5.28259	5.28259	11.8377
Roseburia_faecis_(ASV_156)	S	S	Bacteria	Firmicutes	Clostridia	Clostridiales	Lachnospiraceae	Roseburia	Roseburia faecis	14.3525	5.28259	5.28259	5.28259	10.77	5.28259	5.28259	5.28259	11.0259	5.28259	5.28259	5.28259	5.28259	5.28259	5.28259	5.28259	5.28259	5.28259	5.28259	5.28259	5.28259	5.28259	5.28259	5.28259	5.28259	5.28259	8.6723	15.5331	5.28259	5.28259	5.28259	11.5351	8.37194	5.28259	7.53742	5.28259	5.28259	8.06488	5.28259	5.28259
Prevotella_stercorea_(ASV_157)	NS	S	Bacteria	Bacteroidetes	Bacteroidia	Bacteroidales	Prevotellaceae	Prevotella	Prevotella stercorea	13.22	11.54	13.6462	5.28259	5.28259	5.28259	5.28259	5.28259	12.2149	5.28259	5.28259	5.28259	5.28259	5.28259	5.28259	5.28259	12.5568	5.28259	5.28259	5.28259	5.28259	5.28259	5.28259	5.28259	5.28259	5.28259	5.28259	5.28259	5.28259	11.3204	5.28259	13.4852	11.954	5.28259	10.9361	5.28259	5.28259	10.9056	5.28259	5.28259
Anaerocolumna_jejuensis_(ASV_160)	S	S	Bacteria	Firmicutes	Clostridia	Clostridiales	Lachnospiraceae	Anaerocolumna	Anaerocolumna jejuensis	5.28259	5.28259	5.28259	5.28259	12.7074	12.7309	5.28259	5.28259	5.28259	5.28259	5.28259	5.28259	5.28259	5.28259	5.28259	5.28259	5.28259	10.7129	5.28259	5.28259	5.28259	5.28259	12.2366	5.28259	5.28259	5.28259	5.97471	5.28259	5.28259	5.28259	5.28259	5.28259	5.28259	5.28259	5.28259	5.28259	5.28259	5.28259	5.28259	5.28259
Lutispora_thermophila_(ASV_162)	NS	S	Bacteria	Firmicutes	Clostridia	Clostridiales	Clostridiaceae	Lutispora	Lutispora thermophila	5.28259	12.2958	5.28259	11.0519	11.5953	5.28259	12.3078	5.28259	10.3269	5.28259	9.84049	10.0405	5.28259	5.28259	11.8392	5.28259	5.28259	11.0592	5.28259	5.28259	5.28259	5.28259	9.40219	5.28259	9.57501	5.28259	11.9958	8.18458	5.28259	10.987	5.28259	10.2247	9.08062	9.80847	13.0407	5.28259	5.28259	9.24694	5.28259	11.7308
Muribaculum_intestinale_(ASV_163)	NS	S	Bacteria	Bacteroidetes	Bacteroidia	Bacteroidales	Muribaculaceae	Muribaculum	Muribaculum intestinale	11.7809	13.3946	5.28259	12.9138	12.6481	5.28259	5.28259	5.28259	10.8972	5.28259	5.28259	13.3136	5.28259	5.28259	5.28259	5.28259	5.28259	5.28259	5.28259	5.28259	5.28259	5.28259	5.28259	5.28259	5.28259	5.28259	12.136	5.28259	5.28259	10.3387	5.28259	10.0336	10.1254	5.28259	10.7067	5.28259	5.28259	5.28259	10.5998	5.28259
Intestinimonas_butyriciproducens_(ASV_165)	S	S	Bacteria	Firmicutes	Clostridia	Clostridiales	xxxx	Intestinimonas	Intestinimonas butyriciproducens	11.4765	5.28259	5.28259	5.28259	11.3191	12.5575	5.28259	11.2627	10.4235	5.28259	11.0275	11.6413	5.28259	11.3649	11.8773	5.28259	5.28259	11.8103	5.28259	5.28259	5.28259	10.7749	5.28259	5.28259	11.6955	11.9455	12.0716	12.1287	5.28259	5.28259	5.28259	10.7979	5.28259	11.9617	12.8574	5.28259	5.28259	12.8459	5.28259	11.8596
Lutispora_thermophila_(ASV_166)	S	S	Bacteria	Firmicutes	Clostridia	Clostridiales	Clostridiaceae	Lutispora	Lutispora thermophila	5.28259	5.28259	5.28259	5.28259	11.1003	15.7191	12.889	11.6114	5.28259	5.28259	9.98636	5.28259	5.28259	13.5611	5.28259	5.28259	5.28259	10.3599	5.28259	5.28259	5.28259	5.28259	9.90109	7.03032	8.00035	5.28259	9.78536	5.28259	5.28259	5.28259	5.28259	9.0327	10.2169	5.28259	8.42595	5.28259	5.28259	5.28259	5.28259	5.28259
Alistipes_putredinis_(ASV_167)	NS	S	Bacteria	Bacteroidetes	Bacteroidia	Bacteroidales	Rikenellaceae	Alistipes	Alistipes putredinis	5.28259	5.28259	5.28259	13.2095	5.28259	5.28259	5.28259	5.28259	5.28259	5.28259	14.6708	13.2976	5.28259	12.0268	13.3878	5.28259	5.28259	5.28259	5.28259	5.28259	5.28259	5.28259	13.7576	10.4581	5.28259	5.28259	5.28259	5.28259	5.28259	5.28259	5.28259	5.28259	5.28259	5.28259	7.98615	5.28259	5.28259	6.66303	5.28259	11.8883
Ruminococcus_faecis_(ASV_168)	NS	S	Bacteria	Firmicutes	Clostridia	Clostridiales	Ruminococcaceae	Ruminococcus	Ruminococcus faecis	11.8347	5.28259	5.28259	14.1897	5.28259	5.28259	12.9476	5.28259	5.28259	5.28259	5.28259	12.6579	5.28259	12.1815	10.7351	5.28259	12.0086	12.4022	5.28259	5.28259	5.28259	5.28259	5.28259	5.28259	9.7058	5.28259	10.4314	11.2428	5.28259	11.5125	5.28259	11.2892	8.41119	5.28259	9.21053	5.28259	5.28259	14.5586	5.28259	9.5109
Subdoligranulum_variabile_(ASV_174)	NS	S	Bacteria	Firmicutes	Clostridia	Clostridiales	Ruminococcaceae	Subdoligranulum	Subdoligranulum variabile	5.28259	5.28259	12.0619	5.28259	5.28259	5.28259	5.28259	5.28259	11.4495	5.28259	5.28259	5.28259	5.28259	5.28259	5.28259	5.28259	5.28259	5.28259	5.28259	5.28259	5.28259	5.28259	5.28259	5.28259	5.28259	5.28259	9.20479	5.28259	5.28259	9.69732	5.28259	10.3502	5.28259	5.28259	5.28259	5.28259	5.28259	5.28259	5.28259	5.28259
Prevotella_stercorea_(ASV_175)	NS	S	Bacteria	Bacteroidetes	Bacteroidia	Bacteroidales	Prevotellaceae	Prevotella	Prevotella stercorea	5.28259	11.9419	5.28259	5.28259	5.28259	5.28259	5.28259	5.28259	11.6223	5.28259	5.28259	5.28259	5.28259	5.28259	5.28259	5.28259	15.2661	12.9088	5.28259	5.28259	5.28259	5.28259	5.28259	5.28259	5.28259	5.28259	5.28259	5.28259	5.28259	5.28259	5.28259	5.28259	11.8543	5.28259	5.28259	5.28259	5.28259	9.19668	5.28259	5.28259
Clostridium_ventriculi_(ASV_177)	S	S	Bacteria	Firmicutes	Clostridia	Clostridiales	Clostridiaceae	Clostridium	Clostridium ventriculi	11.0904	5.28259	5.28259	5.28259	12.3334	15.4369	5.28259	5.28259	5.28259	5.28259	5.28259	5.28259	5.28259	5.28259	5.28259	5.28259	5.28259	5.28259	5.28259	5.28259	5.28259	5.28259	10.5231	5.28259	5.28259	5.28259	5.28259	5.28259	5.28259	5.28259	5.28259	5.28259	5.28259	5.28259	5.28259	5.28259	5.28259	5.28259	5.28259	5.28259
Eubacterium_hallii_(ASV_179)	NS	S	Bacteria	Firmicutes	Clostridia	Clostridiales	Eubacteriaceae	Eubacterium	[Eubacterium] hallii	5.28259	13.0204	11.0011	11.551	5.28259	5.28259	5.28259	5.28259	5.28259	5.28259	5.28259	5.28259	5.28259	7.29494	7.09696	5.28259	5.28259	5.28259	5.28259	5.28259	5.28259	13.0709	7.6159	12.0001	9.31886	12.2943	5.28259	12.7927	5.28259	5.28259	5.28259	9.51474	5.28259	5.28259	5.6502	5.28259	5.28259	13.1761	5.28259	10.1313
Parabacteroides_distasonis_(ASV_180)	NS	S	Bacteria	Bacteroidetes	Bacteroidia	Bacteroidales	Tannerellaceae	Parabacteroides	Parabacteroides distasonis	5.28259	5.28259	5.28259	5.28259	5.28259	5.28259	5.28259	5.28259	10.1117	5.28259	5.28259	5.28259	5.28259	5.28259	5.28259	5.28259	10.2504	10.7891	5.28259	5.28259	5.28259	5.28259	5.28259	5.28259	5.28259	5.28259	5.28259	5.28259	5.28259	7.12313	5.28259	11.5351	15.4969	5.28259	8.35306	5.28259	5.28259	5.28259	5.28259	5.28259
Haemophilus_parainfluenzae_(ASV_182)	S	S	Bacteria	Proteobacteria	Gammaproteobacteria	Pasteurellales	Pasteurellaceae	Haemophilus	Haemophilus parainfluenzae	5.28259	5.28259	12.4977	5.28259	5.28259	5.28259	5.28259	5.28259	11.7395	5.28259	5.28259	5.28259	5.28259	5.28259	5.28259	5.28259	5.28259	5.28259	5.28259	5.28259	10.3728	5.28259	10.9178	5.28259	8.53061	12.1916	8.21787	5.28259	5.28259	8.43731	5.28259	11.5777	8.15788	5.28259	9.22422	7.84218	5.28259	5.28259	5.28259	9.89718
Ruminococcus_albus_(ASV_183)	NS	S	Bacteria	Firmicutes	Clostridia	Clostridiales	Ruminococcaceae	Ruminococcus	Ruminococcus albus	5.28259	12.8168	5.28259	5.28259	10.0047	5.28259	14.0548	10.1211	5.28259	5.28259	10.8859	5.28259	5.28259	5.28259	10.3582	5.28259	5.28259	5.28259	5.28259	5.28259	5.28259	5.28259	10.5486	5.28259	5.28259	5.28259	10.6622	5.28259	5.28259	5.28259	5.28259	9.76493	11.4736	5.28259	10.4279	5.28259	5.28259	9.41758	5.28259	8.39909
Coprococcus_catus_(ASV_186)	NS	S	Bacteria	Firmicutes	Clostridia	Clostridiales	Lachnospiraceae	Coprococcus	Coprococcus catus	12.2459	11.437	9.92544	12.2483	5.28259	11.6069	5.28259	5.28259	5.28259	5.28259	5.28259	11.3613	5.28259	5.28259	5.28259	5.28259	11.8404	11.1196	5.28259	5.28259	5.28259	12.4892	10.6462	9.83127	13.3269	11.822	10.1804	12.4913	5.28259	10.8416	5.28259	11.4611	9.60543	10.2943	10.9731	5.28259	5.28259	11.0635	5.28259	10.3327
Muribaculum_intestinale_(ASV_188)	NS	S	Bacteria	Bacteroidetes	Bacteroidia	Bacteroidales	Muribaculaceae	Muribaculum	Muribaculum intestinale	5.28259	5.28259	5.28259	13.0875	5.28259	5.28259	5.28259	5.28259	5.28259	5.28259	5.28259	13.1622	5.28259	5.28259	5.28259	5.28259	5.28259	5.28259	5.28259	5.28259	5.28259	5.28259	5.28259	5.28259	5.28259	5.28259	10.1745	5.28259	5.28259	9.32599	5.28259	8.39124	11.5936	5.28259	5.28259	5.28259	5.28259	5.28259	5.28259	5.28259
Odoribacter_splanchnicus_(ASV_190)	NS	S	Bacteria	Bacteroidetes	Bacteroidia	Bacteroidales	Odoribacteraceae	Odoribacter	Odoribacter splanchnicus	5.28259	8.81051	5.28259	9.44513	10.1257	11.6839	5.28259	5.28259	5.28259	5.28259	5.28259	11.4799	5.28259	11.4281	12.7721	5.28259	5.28259	5.28259	5.28259	5.28259	5.28259	12.4892	13.5325	11.2604	10.5073	5.28259	10.1503	11.2543	5.28259	5.28259	5.28259	6.75733	10.8374	5.28259	10.6419	5.28259	5.28259	8.48353	5.28259	11.0308
Eubacterium_eligens_(ASV_191)	NS	S	Bacteria	Firmicutes	Clostridia	Clostridiales	Eubacteriaceae	Eubacterium	[Eubacterium] eligens	5.28259	5.28259	5.28259	5.28259	5.28259	5.28259	5.28259	5.28259	5.28259	5.28259	5.28259	5.28259	5.28259	5.28259	5.28259	5.28259	5.28259	5.28259	5.28259	5.28259	5.28259	5.28259	13.9037	5.28259	10.6718	12.5852	9.60178	10.447	5.28259	5.28259	5.28259	5.28259	5.28259	5.28259	5.28259	5.28259	5.28259	5.28259	5.28259	5.28259
Clostridium_amygdalinum_(ASV_192)	NS	S	Bacteria	Firmicutes	Clostridia	Clostridiales	Lachnospiraceae	Lachnoclostridium	[Clostridium] amygdalinum	10.9014	5.28259	5.28259	13.5892	5.28259	5.28259	5.28259	5.28259	10.6797	5.28259	10.5527	5.28259	5.28259	5.28259	5.28259	5.28259	5.28259	5.28259	5.28259	5.28259	5.28259	5.28259	10.5653	5.28259	9.72356	12.4189	9.14498	12.0117	5.28259	11.9955	5.28259	9.94948	9.94998	5.28259	9.62595	5.28259	5.28259	8.73903	5.28259	11.4805
Prevotellamassilia_timonensis_(ASV_195)	NS	S	Bacteria	Bacteroidetes	Bacteroidia	Bacteroidales	Prevotellaceae	Prevotellamassilia	Prevotellamassilia timonensis	5.28259	5.28259	5.28259	5.28259	5.28259	12.7668	5.28259	11.0957	14.3171	5.28259	5.28259	5.28259	13.8206	5.28259	5.28259	5.28259	5.28259	5.28259	5.28259	5.28259	5.28259	5.28259	5.28259	5.28259	11.877	5.28259	5.28259	5.28259	5.28259	5.28259	5.28259	5.28259	7.73142	5.28259	5.28259	5.28259	5.28259	5.28259	5.28259	5.28259
Ruminococcus_faecis_(ASV_197)	NS	S	Bacteria	Firmicutes	Clostridia	Clostridiales	Ruminococcaceae	Ruminococcus	Ruminococcus faecis	5.28259	5.28259	5.28259	5.28259	5.28259	5.28259	5.28259	5.28259	5.28259	5.28259	5.28259	5.28259	5.28259	5.28259	5.28259	5.28259	5.28259	5.28259	5.28259	5.28259	5.28259	14.0435	5.28259	5.28259	5.28259	5.28259	5.28259	13.0184	5.28259	14.0571	5.28259	12.7348	8.41119	11.2245	5.28259	5.28259	5.28259	5.28259	5.28259	5.28259
Clostridium_perfringens_(ASV_198)	NS	S	Bacteria	Firmicutes	Clostridia	Clostridiales	Clostridiaceae	Clostridium	Clostridium perfringens	5.28259	5.28259	9.56415	5.28259	5.28259	11.1443	5.28259	5.28259	5.28259	5.28259	5.28259	5.28259	5.28259	5.28259	5.28259	5.28259	5.28259	5.28259	5.28259	13.2189	5.28259	5.28259	11.5082	5.28259	6.65769	5.28259	11.8941	5.28259	5.28259	5.28259	11.7662	5.28259	7.21491	5.28259	9.65656	9.27881	5.28259	5.28259	5.28259	5.28259
Ruminococcus_faecis_(ASV_199)	NS	S	Bacteria	Firmicutes	Clostridia	Clostridiales	Ruminococcaceae	Ruminococcus	Ruminococcus faecis	5.28259	13.9438	5.28259	5.28259	13.4254	5.28259	5.28259	5.28259	5.28259	5.28259	5.28259	5.28259	5.28259	5.28259	5.28259	5.28259	14.1062	5.28259	5.28259	5.28259	5.28259	13.7465	5.28259	5.28259	15.363	5.28259	10.1134	11.6169	5.28259	5.28259	5.28259	9.93497	5.28259	5.28259	12.9081	5.28259	5.28259	5.28259	5.28259	14.0038
Prevotella_stercorea_(ASV_200)	NS	S	Bacteria	Bacteroidetes	Bacteroidia	Bacteroidales	Prevotellaceae	Prevotella	Prevotella stercorea	13.002	5.28259	10.8409	5.28259	5.28259	5.28259	5.28259	5.28259	14.2528	5.28259	5.28259	5.28259	5.28259	5.28259	5.28259	5.28259	14.1572	12.3017	5.28259	5.28259	5.28259	5.28259	5.28259	5.28259	5.28259	13.5341	12.5418	5.28259	5.28259	12.6748	5.28259	12.9575	5.28259	5.28259	8.42595	5.28259	5.28259	5.28259	5.28259	5.28259
Eubacterium_hallii_(ASV_205)	NS	S	Bacteria	Firmicutes	Clostridia	Clostridiales	Eubacteriaceae	Eubacterium	[Eubacterium] hallii	5.28259	5.28259	5.28259	12.4875	5.28259	5.28259	5.28259	5.28259	5.28259	5.28259	5.28259	5.28259	5.28259	5.28259	5.28259	5.28259	12.6615	12.1936	5.28259	5.28259	5.28259	5.28259	5.28259	5.28259	10.2376	12.9184	9.08258	12.5853	5.28259	5.28259	5.28259	12.5207	11.3119	9.44546	9.26453	5.28259	5.28259	5.28259	5.28259	12.2507
Clostridium_saccharogumia_(ASV_210)	NS	S	Bacteria	Firmicutes	Erysipelotrichia	Erysipelotrichales	Erysipelotrichaceae	Erysipelatoclostridium	[Clostridium] saccharogumia	5.28259	5.28259	5.28259	11.3229	11.2674	5.28259	5.28259	5.28259	12.8403	5.28259	5.28259	12.7551	5.28259	5.28259	5.28259	5.28259	5.28259	5.28259	5.28259	5.28259	5.28259	5.28259	5.28259	5.28259	5.28259	5.28259	5.28259	5.28259	5.28259	7.7038	5.28259	5.28259	9.7954	5.28259	12.5297	5.28259	12.6786	12.7017	5.28259	5.28259
Gemmiger_formicilis_(ASV_211)	NS	S	Bacteria	Firmicutes	Clostridia	Clostridiales	Ruminococcaceae	Gemmiger	Gemmiger formicilis	5.28259	5.28259	5.28259	5.28259	5.28259	5.28259	5.28259	5.28259	5.28259	5.28259	5.28259	5.28259	5.28259	5.28259	5.28259	5.28259	5.28259	5.28259	5.28259	5.28259	5.28259	5.28259	5.28259	5.28259	12.6642	10.4493	8.90646	11.862	5.28259	10.4786	5.28259	9.21188	5.28259	5.28259	10.1552	5.28259	13.2196	9.12681	5.28259	5.28259
Bacteroides_ovatus_(ASV_213)	NS	S	Bacteria	Bacteroidetes	Bacteroidia	Bacteroidales	Bacteroidaceae	Bacteroides	Bacteroides ovatus	5.28259	5.28259	5.28259	5.28259	5.28259	5.28259	5.28259	5.28259	5.28259	5.28259	5.28259	5.28259	5.28259	5.28259	12.5777	5.28259	5.28259	5.28259	5.28259	5.28259	5.28259	5.28259	9.57737	5.28259	5.28259	5.28259	5.28259	5.28259	5.28259	5.28259	5.28259	5.28259	10.3133	16.1479	5.28259	5.28259	5.28259	5.28259	5.28259	11.9576
Agathobaculum_butyriciproducens_(ASV_214)	S	S	Bacteria	Firmicutes	Clostridia	Clostridiales	Ruminococcaceae	Agathobaculum	Agathobaculum butyriciproducens	8.78282	12.085	12.1557	13.1234	5.28259	5.28259	5.28259	5.28259	11.0259	5.28259	5.28259	10.4422	5.28259	5.28259	5.28259	5.28259	5.28259	10.9305	5.28259	5.28259	5.28259	5.28259	11.5963	5.28259	10.2621	5.28259	8.26358	10.6169	5.28259	6.98691	5.28259	8.69663	11.6148	5.28259	9.23778	5.28259	5.28259	10.2906	5.28259	10.8674
Butyrivibrio_crossotus_(ASV_215)	S	S	Bacteria	Firmicutes	Clostridia	Clostridiales	Lachnospiraceae	Butyrivibrio	Butyrivibrio crossotus	5.28259	5.28259	5.28259	5.28259	5.28259	10.1689	5.28259	5.28259	11.8127	5.28259	5.28259	5.28259	5.28259	5.28259	5.28259	5.28259	5.28259	5.28259	5.28259	5.28259	5.28259	5.28259	5.28259	5.28259	5.28259	5.28259	5.28259	5.28259	5.28259	5.28259	5.28259	8.16127	6.6848	7.63306	5.28259	5.28259	5.28259	5.28259	5.28259	5.28259
Collinsella_aerofaciens_(ASV_218)	NS	S	Bacteria	Actinobacteria	Coriobacteriia	Coriobacteriales	Coriobacteriaceae	Collinsella	Collinsella aerofaciens	5.28259	5.28259	8.34941	5.28259	5.28259	5.28259	5.28259	5.28259	5.28259	5.28259	5.28259	5.28259	5.28259	5.28259	9.99246	10.803	8.94382	5.28259	5.28259	5.28259	5.28259	5.28259	5.28259	5.28259	7.52107	7.99254	7.69118	7.59999	5.28259	7.7038	5.28259	7.30062	5.28259	5.28259	10.2318	9.48468	5.28259	7.58114	12.4477	9.31342
Coprococcus_eutactus_(ASV_219)	NS	S	Bacteria	Firmicutes	Clostridia	Clostridiales	Lachnospiraceae	Coprococcus	Coprococcus eutactus	5.28259	5.28259	5.28259	5.28259	5.28259	5.28259	5.28259	5.28259	12.319	5.28259	5.28259	12.7073	5.28259	5.28259	5.28259	5.28259	5.28259	5.28259	5.28259	5.28259	5.28259	5.28259	8.27484	5.28259	5.28259	5.28259	10.4414	5.28259	5.28259	5.28259	5.28259	5.28259	11.5282	5.28259	11.3176	5.28259	5.28259	5.28259	5.28259	5.28259
Ruminococcus_flavefaciens_(ASV_220)	NS	S	Bacteria	Firmicutes	Clostridia	Clostridiales	Ruminococcaceae	Ruminococcus	Ruminococcus flavefaciens	5.28259	5.28259	5.28259	5.28259	5.28259	5.28259	5.28259	5.28259	5.28259	5.28259	5.28259	5.28259	5.28259	12.1062	5.28259	5.28259	5.28259	5.28259	5.28259	5.28259	5.28259	5.28259	11.8289	6.5546	5.28259	5.28259	13.1251	5.28259	5.28259	5.28259	5.28259	8.34808	12.019	5.28259	5.28259	5.28259	5.28259	5.28259	5.28259	5.28259
Clostridium_glycyrrhizinilyticum_(ASV_221)	NS	S	Bacteria	Firmicutes	Clostridia	Clostridiales	Lachnospiraceae	Lachnoclostridium	[Clostridium] glycyrrhizinilyticum	5.28259	5.28259	5.28259	5.28259	5.28259	5.28259	5.28259	5.28259	5.28259	5.28259	5.28259	5.28259	5.28259	5.28259	5.28259	5.28259	10.2504	9.40197	5.28259	5.28259	5.28259	5.28259	8.56836	5.28259	8.35949	8.87786	9.10786	5.28259	5.28259	7.9062	5.28259	8.62612	5.28259	7.48028	10.5687	5.28259	5.28259	11.6096	5.28259	5.28259
Desulfotomaculum_guttoideum_(ASV_223)	NS	S	Bacteria	Firmicutes	Clostridia	Clostridiales	Lachnospiraceae	Lachnoclostridium	[Desulfotomaculum] guttoideum	5.28259	5.28259	5.28259	11.0519	9.17508	5.28259	5.28259	5.28259	9.55192	5.28259	10.352	5.28259	5.28259	13.0999	10.9646	5.28259	10.0177	5.28259	5.28259	5.28259	5.28259	5.28259	8.53478	7.73697	10.2742	14.5052	8.51108	11.5344	5.28259	7.7038	5.28259	7.20711	10.4229	5.28259	7.49288	5.28259	5.28259	9.81194	5.28259	10.7315
Veillonella_dispar_(ASV_225)	NS	S	Bacteria	Firmicutes	Negativicutes	Veillonellales	Veillonellaceae	Veillonella	Veillonella dispar	10.4277	5.28259	13.2906	5.28259	5.28259	5.28259	5.28259	5.28259	10.8972	5.28259	5.28259	5.28259	5.28259	5.28259	5.28259	5.28259	5.28259	5.28259	5.28259	5.28259	10.1834	5.28259	12.8775	5.28259	8.26567	11.6774	9.66276	9.03224	9.47457	6.00099	15.0415	6.61896	5.28259	5.28259	10.3736	12.2796	5.28259	5.28259	5.28259	10.7628
Lactobacillus_rogosae_(ASV_226)	NS	S	Bacteria	Firmicutes	Bacilli	Lactobacillales	Lactobacillaceae	Lactobacillus	Lactobacillus rogosae	5.28259	11.1638	12.729	13.8036	5.28259	5.28259	5.28259	5.28259	5.28259	5.28259	5.28259	10.3203	5.28259	5.28259	5.28259	5.28259	5.28259	5.28259	5.28259	5.28259	5.28259	5.28259	12.5266	5.28259	5.28259	5.28259	5.28259	5.28259	5.28259	13.8555	5.28259	12.3007	5.28259	5.28259	5.28259	5.28259	5.28259	9.01523	5.28259	5.28259
Roseburia_faecis_(ASV_228)	S	S	Bacteria	Firmicutes	Clostridia	Clostridiales	Lachnospiraceae	Roseburia	Roseburia faecis	5.28259	5.28259	5.28259	5.28259	5.28259	5.28259	5.28259	5.28259	5.28259	5.28259	5.28259	5.28259	5.28259	5.28259	5.28259	5.28259	5.28259	14.7872	5.28259	5.28259	5.28259	5.28259	9.861	5.28259	5.28259	5.28259	8.638	5.28259	5.28259	5.28259	5.28259	7.30062	12.7448	5.28259	11.374	5.28259	5.28259	5.28259	5.28259	5.28259
Faecalibacterium_prausnitzii_(ASV_229)	NS	S	Bacteria	Firmicutes	Clostridia	Clostridiales	Ruminococcaceae	Faecalibacterium	Faecalibacterium prausnitzii	5.28259	5.28259	14.801	5.28259	5.28259	5.28259	5.28259	5.28259	12.6931	5.28259	5.28259	5.28259	5.28259	5.28259	5.28259	5.28259	5.28259	5.28259	5.28259	5.28259	5.28259	5.28259	5.28259	5.28259	5.28259	5.28259	5.28259	5.28259	5.28259	5.28259	5.28259	5.28259	14.6901	5.28259	5.28259	5.28259	5.28259	10.5123	5.28259	5.28259
Hungatella_hathewayi_(ASV_230)	NS	S	Bacteria	Firmicutes	Clostridia	Clostridiales	Clostridiaceae	Hungatella	Hungatella hathewayi	5.28259	5.28259	5.28259	5.28259	5.28259	5.28259	5.28259	5.28259	5.28259	5.28259	8.74517	5.28259	5.28259	5.28259	5.28259	5.28259	5.28259	5.28259	5.28259	5.28259	5.28259	5.28259	9.30591	5.28259	8.88631	12.4017	6.96801	10.9209	5.28259	8.51367	5.28259	12.0068	5.28259	5.28259	10.9731	5.28259	5.28259	10.6243	9.08549	5.28259
Citrobacter_freundii_(ASV_233)	NS	S	Bacteria	Proteobacteria	Gammaproteobacteria	Enterobacterales	Enterobacteriaceae	Citrobacter	Citrobacter freundii	5.28259	5.28259	5.28259	5.28259	5.28259	5.28259	5.28259	5.28259	5.28259	14.7422	5.28259	5.28259	5.28259	5.28259	5.28259	5.28259	5.28259	5.28259	5.28259	5.28259	5.28259	5.28259	5.28259	5.28259	5.28259	10.0403	5.28259	5.28259	14.0565	5.28259	13.8638	5.28259	5.28259	5.28259	5.28259	5.28259	10.8484	5.28259	5.28259	5.28259
Clostridium_leptum_(ASV_235)	S	S	Bacteria	Firmicutes	Clostridia	Clostridiales	Ruminococcaceae	xxxx	[Clostridium] leptum	5.28259	5.28259	5.28259	5.28259	5.28259	11.7923	5.28259	5.28259	5.28259	5.28259	5.28259	5.28259	5.28259	5.28259	5.28259	5.28259	5.28259	5.28259	5.28259	5.28259	5.28259	5.28259	6.51312	5.28259	12.3178	5.28259	5.28259	5.28259	5.28259	5.28259	5.28259	9.25924	5.28259	12.039	9.34191	5.28259	5.28259	5.28259	5.28259	12.4942
Sporobacter_termitidis_(ASV_239)	NS	S	Bacteria	Firmicutes	Clostridia	Clostridiales	Ruminococcaceae	Sporobacter	Sporobacter termitidis	13.0253	5.28259	9.92544	5.28259	11.5089	5.28259	5.28259	5.28259	11.1996	5.28259	5.28259	10.9327	5.28259	11.3649	5.28259	5.28259	11.6901	12.4732	5.28259	5.28259	5.28259	5.28259	11.4051	9.90218	8.82184	10.5771	11.393	9.66952	5.28259	9.48616	5.28259	11.8416	12.4799	5.28259	9.29079	5.28259	5.28259	5.28259	5.28259	10.1313
Blautia_luti_(ASV_240)	NS	S	Bacteria	Firmicutes	Clostridia	Clostridiales	Lachnospiraceae	Blautia	Blautia luti	5.28259	5.28259	5.28259	5.28259	5.28259	5.28259	5.28259	5.28259	5.28259	5.28259	5.28259	10.0405	5.28259	5.28259	5.28259	5.28259	5.28259	5.28259	5.28259	5.28259	5.28259	5.28259	5.28259	5.28259	5.28259	5.28259	5.28259	5.28259	5.28259	5.28259	5.28259	9.37124	5.28259	5.28259	5.28259	5.28259	5.28259	5.28259	5.28259	5.28259
Sporobacter_termitidis_(ASV_244)	NS	S	Bacteria	Firmicutes	Clostridia	Clostridiales	Ruminococcaceae	Sporobacter	Sporobacter termitidis	10.2802	10.4572	5.28259	5.28259	9.87266	5.28259	12.828	10.802	11.3048	5.28259	13.3814	5.28259	5.28259	11.2295	10.8921	5.28259	5.28259	5.28259	5.28259	5.28259	5.28259	5.28259	10.331	8.52898	7.87886	7.86483	11.2891	10.1351	5.28259	5.28259	5.28259	9.25924	10.2712	5.28259	10.1481	5.28259	5.28259	5.28259	5.28259	9.22619
Neglecta_timonensis_(ASV_245)	NS	S	Bacteria	Firmicutes	Clostridia	Clostridiales	Ruminococcaceae	Neglecta	Neglecta timonensis	5.28259	11.9912	9.26065	5.28259	10.6133	10.7009	13.3894	5.28259	5.28259	5.28259	5.28259	10.4422	5.28259	5.28259	10.4621	5.28259	10.7832	10.9963	5.28259	5.28259	5.28259	5.28259	7.25252	5.28259	7.52107	13.9855	8.5485	8.73688	5.28259	6.57658	5.28259	8.11053	11.3274	11.7607	11.9446	5.28259	5.28259	10.6924	5.28259	8.39909
Alistipes_onderdonkii_(ASV_246)	NS	S	Bacteria	Bacteroidetes	Bacteroidia	Bacteroidales	Rikenellaceae	Alistipes	Alistipes onderdonkii	5.28259	5.28259	5.28259	11.6028	5.28259	5.28259	5.28259	5.28259	5.28259	5.28259	5.28259	13.8089	5.28259	5.28259	5.28259	5.28259	5.28259	5.28259	5.28259	5.28259	5.28259	5.28259	15.4804	11.8539	5.28259	5.28259	7.99207	5.28259	5.28259	5.28259	5.28259	5.28259	10.0404	5.28259	5.28259	5.28259	5.28259	5.28259	5.28259	5.28259
Bacteroides_intestinalis_(ASV_247)	NS	S	Bacteria	Bacteroidetes	Bacteroidia	Bacteroidales	Bacteroidaceae	Bacteroides	Bacteroides intestinalis	5.28259	5.28259	5.28259	5.28259	5.28259	5.28259	5.28259	5.28259	5.28259	5.28259	5.28259	12.8898	5.28259	13.1382	12.6007	5.28259	5.28259	5.28259	5.28259	5.28259	5.28259	5.28259	6.87705	7.46448	5.28259	10.7854	5.28259	5.28259	5.28259	5.28259	5.28259	5.28259	5.28259	5.28259	5.28259	5.28259	5.28259	5.28259	5.28259	5.28259
Eubacterium_coprostanoligenes_(ASV_248)	NS	S	Bacteria	Firmicutes	Clostridia	Clostridiales	Eubacteriaceae	Eubacterium	Eubacterium coprostanoligenes	5.28259	5.28259	5.28259	5.28259	14.1001	14.7292	15.0796	5.28259	5.28259	5.28259	5.28259	5.28259	5.28259	5.28259	5.28259	5.28259	5.28259	5.28259	5.28259	5.28259	5.28259	5.28259	5.28259	5.28259	5.28259	5.28259	5.28259	5.28259	5.28259	5.28259	5.28259	5.28259	5.28259	5.28259	5.28259	5.28259	5.28259	5.28259	5.28259	5.28259
Faecalibacterium_prausnitzii_(ASV_249)	NS	S	Bacteria	Firmicutes	Clostridia	Clostridiales	Ruminococcaceae	Faecalibacterium	Faecalibacterium prausnitzii	5.28259	5.28259	5.28259	12.4875	5.28259	5.28259	5.28259	5.28259	12.0431	5.28259	5.28259	14.2538	5.28259	5.28259	5.28259	5.28259	5.28259	5.28259	5.28259	5.28259	5.28259	5.28259	14.2744	10.486	5.28259	5.28259	5.28259	5.28259	5.28259	5.28259	5.28259	8.11053	5.28259	5.28259	5.28259	5.28259	5.28259	11.6064	5.28259	9.27046
Sporobacter_termitidis_(ASV_250)	NS	S	Bacteria	Firmicutes	Clostridia	Clostridiales	Ruminococcaceae	Sporobacter	Sporobacter termitidis	13.8098	5.28259	5.28259	5.28259	12.4538	5.28259	12.5539	5.28259	10.8283	5.28259	9.28584	12.5535	5.28259	5.28259	5.28259	5.28259	5.28259	12.4499	5.28259	5.28259	5.28259	5.28259	10.0029	10.1437	10.3562	5.28259	10.8797	5.28259	5.28259	7.4162	5.28259	10.5821	9.90944	5.28259	13.5625	5.28259	5.28259	5.28259	5.28259	5.28259
Saccharofermentans_acetigenes_(ASV_253)	S	S	Bacteria	Firmicutes	Clostridia	Clostridiales	Hungateiclostridiaceae	Saccharofermentans	Saccharofermentans acetigenes	5.28259	5.28259	5.28259	5.28259	9.38353	13.7268	11.7722	5.28259	5.28259	5.28259	13.5076	5.28259	5.28259	5.28259	5.28259	5.28259	5.28259	11.7351	5.28259	5.28259	5.28259	5.28259	8.53478	5.28259	5.28259	5.28259	5.28259	5.28259	5.28259	5.28259	5.28259	5.28259	12.6205	5.28259	5.28259	5.28259	5.28259	5.28259	5.28259	10.5277
Enterococcus_faecium_(ASV_257)	NS	S	Bacteria	Firmicutes	Bacilli	Lactobacillales	Enterococcaceae	Enterococcus	Enterococcus faecium	5.28259	5.28259	5.28259	5.28259	5.28259	5.28259	5.28259	5.28259	5.28259	14.1271	5.28259	9.23455	11.7457	5.28259	5.28259	13.1442	5.28259	9.19335	5.28259	5.28259	11.226	5.28259	7.6159	8.37794	5.28259	5.28259	5.28259	5.28259	13.2275	5.28259	11.8991	5.28259	5.28259	5.28259	5.28259	5.28259	9.98941	5.28259	5.28259	5.28259
Kineothrix_alysoides_(ASV_261)	S	S	Bacteria	Firmicutes	Clostridia	Clostridiales	Lachnospiraceae	Kineothrix	Kineothrix alysoides	5.28259	5.28259	5.28259	5.28259	5.28259	5.28259	5.28259	5.28259	10.1117	5.28259	11.2167	13.9996	5.28259	9.75772	5.28259	5.28259	5.28259	5.28259	5.28259	5.28259	5.28259	5.28259	8.05553	5.28259	11.1695	10.92	9.93413	8.59943	5.28259	5.28259	5.28259	5.28259	7.12334	13.4002	10.3551	5.28259	5.28259	8.89428	5.28259	11.6577
Blautia_wexlerae_(ASV_262)	NS	S	Bacteria	Firmicutes	Clostridia	Clostridiales	Lachnospiraceae	Blautia	Blautia wexlerae	5.28259	5.28259	5.28259	5.28259	5.28259	5.28259	5.28259	5.28259	5.28259	5.28259	5.28259	5.28259	5.28259	5.28259	5.28259	5.28259	5.28259	5.28259	5.28259	5.28259	5.28259	5.28259	5.28259	5.28259	11.9542	13.578	5.28259	5.28259	5.28259	8.43731	5.28259	10.4039	8.81398	5.28259	11.0748	5.28259	5.28259	5.28259	5.28259	5.28259
Prevotella_stercorea_(ASV_263)	NS	S	Bacteria	Bacteroidetes	Bacteroidia	Bacteroidales	Prevotellaceae	Prevotella	Prevotella stercorea	5.28259	5.28259	12.0126	5.28259	5.28259	5.28259	5.28259	5.28259	5.28259	5.28259	5.28259	5.28259	5.28259	5.28259	5.28259	5.28259	5.28259	5.28259	5.28259	5.28259	5.28259	5.28259	5.28259	5.28259	5.28259	5.28259	12.0892	5.28259	5.28259	9.56004	5.28259	11.4509	11.9901	5.28259	5.28259	5.28259	5.28259	9.47494	5.28259	5.28259
Hungatella_hathewayi_(ASV_265)	S	S	Bacteria	Firmicutes	Clostridia	Clostridiales	Clostridiaceae	Hungatella	Hungatella hathewayi	10.7967	9.9596	5.28259	5.28259	10.8424	5.28259	5.28259	5.28259	5.28259	5.28259	5.28259	11.8757	5.28259	9.94223	5.28259	5.28259	5.28259	5.28259	5.28259	5.28259	5.28259	5.28259	9.32569	10.7625	9.09165	12.1715	7.12486	5.28259	5.28259	8.32879	5.28259	10.0472	12.0628	8.56241	8.79958	5.28259	5.28259	11.7643	5.28259	11.1422
Holdemanella_biformis_(ASV_268)	NS	S	Bacteria	Firmicutes	Erysipelotrichia	Erysipelotrichales	Erysipelotrichaceae	Holdemanella	Holdemanella biformis	5.28259	5.28259	5.28259	5.28259	5.28259	5.28259	5.28259	5.28259	5.28259	5.28259	5.28259	5.28259	5.28259	5.28259	5.28259	5.28259	5.28259	5.28259	5.28259	5.28259	5.28259	5.28259	5.28259	5.28259	5.28259	5.28259	10.9337	5.28259	5.28259	13.3617	5.28259	11.4961	5.28259	14.2752	8.35306	5.28259	5.28259	5.28259	5.28259	7.55653
Hungatella_hathewayi_(ASV_269)	NS	S	Bacteria	Firmicutes	Clostridia	Clostridiales	Clostridiaceae	Hungatella	Hungatella hathewayi	5.28259	5.28259	5.28259	5.28259	5.28259	5.28259	5.28259	5.28259	5.28259	5.28259	11.0275	5.28259	5.28259	5.28259	5.28259	5.28259	5.28259	5.28259	5.28259	5.28259	5.28259	5.28259	11.0062	5.28259	5.28259	5.28259	9.71306	13.1627	5.28259	8.58618	5.28259	7.69435	10.8659	5.28259	7.0762	5.28259	5.28259	5.28259	5.28259	5.28259
Ruminococcus_faecis_(ASV_270)	NS	S	Bacteria	Firmicutes	Clostridia	Clostridiales	Ruminococcaceae	Ruminococcus	Ruminococcus faecis	5.28259	12.9721	5.28259	5.28259	12.202	5.28259	5.28259	5.28259	10.3269	5.28259	5.28259	5.28259	5.28259	5.28259	5.28259	5.28259	5.28259	5.28259	5.28259	5.28259	5.28259	5.28259	9.13712	7.12824	5.28259	12.5178	5.28259	5.28259	5.28259	5.28259	5.28259	9.13779	5.28259	10.5461	11.6008	5.28259	5.28259	5.28259	5.28259	5.28259
Clostridium_amygdalinum_(ASV_275)	NS	S	Bacteria	Firmicutes	Clostridia	Clostridiales	Lachnospiraceae	Lachnoclostridium	[Clostridium] amygdalinum	5.28259	10.3096	10.8409	5.28259	9.87266	5.28259	12.3078	5.28259	5.28259	5.28259	5.28259	5.28259	5.28259	5.28259	5.28259	5.28259	5.28259	5.28259	5.28259	5.28259	5.28259	5.28259	9.04469	7.53758	8.31335	12.1304	9.66276	10.9635	5.28259	10.3868	5.28259	8.43314	10.5947	5.28259	9.9645	5.28259	5.28259	8.36715	5.28259	9.97951
Costertonia_aggregata_(ASV_276)	NS	S	Bacteria	Bacteroidetes	Flavobacteriia	Flavobacteriales	Flavobacteriaceae	Costertonia	Costertonia aggregata	5.28259	5.28259	5.28259	5.28259	5.28259	5.28259	12.889	12.7782	12.4849	5.28259	5.28259	5.28259	5.28259	5.28259	5.28259	5.28259	5.28259	5.28259	5.28259	5.28259	5.28259	5.28259	5.28259	5.28259	5.28259	5.28259	5.28259	5.28259	5.28259	5.28259	5.28259	5.28259	5.28259	5.28259	8.98789	5.28259	5.28259	5.28259	5.28259	5.28259
Colidextribacter_massiliensis_(ASV_279)	NS	S	Bacteria	Firmicutes	Clostridia	Clostridiales	xxxx	Colidextribacter	Colidextribacter massiliensis	5.28259	11.6047	5.28259	5.28259	12.0875	10.7732	5.28259	9.93565	5.28259	5.28259	11.0933	11.7397	5.28259	11.9854	10.7351	5.28259	5.28259	5.28259	5.28259	5.28259	5.28259	5.28259	9.54399	7.46448	7.52107	5.28259	5.28259	9.97759	5.28259	5.28259	5.28259	6.75733	11.7395	11.3176	7.703	5.28259	5.28259	9.24694	5.28259	9.68457
Eubacterium_hallii_(ASV_283)	NS	S	Bacteria	Firmicutes	Clostridia	Clostridiales	Eubacteriaceae	Eubacterium	[Eubacterium] hallii	12.4321	5.28259	5.28259	5.28259	5.28259	5.28259	12.1167	5.28259	10.1117	5.28259	5.28259	5.28259	5.28259	12.4179	11.8392	5.28259	5.28259	5.28259	5.28259	5.28259	5.28259	5.28259	7.16741	11.8893	8.71939	5.28259	8.32955	8.36506	5.28259	9.82268	5.28259	9.64525	5.28259	5.28259	9.9645	5.28259	5.28259	14.3555	5.28259	9.18051
Clostridium_hylemonae_(ASV_285)	NS	S	Bacteria	Firmicutes	Clostridia	Clostridiales	Lachnospiraceae	Lachnoclostridium	[Clostridium] hylemonae	10.5614	5.28259	9.26065	10.1495	9.38353	5.28259	5.28259	5.28259	5.28259	5.28259	5.28259	10.0405	5.28259	11.4886	10.5589	5.28259	5.28259	5.28259	5.28259	5.28259	5.28259	5.28259	7.33289	12.0571	10.0106	11.7515	9.19302	10.5059	5.28259	8.2713	5.28259	10.4144	9.00567	12.7651	9.5627	5.28259	5.28259	10.6924	5.28259	11.3107
Eubacterium_coprostanoligenes_(ASV_288)	NS	S	Bacteria	Firmicutes	Clostridia	Clostridiales	Eubacteriaceae	Eubacterium	Eubacterium coprostanoligenes	5.28259	5.28259	5.28259	5.28259	5.28259	5.28259	5.28259	5.28259	5.28259	5.28259	5.28259	5.28259	5.28259	5.28259	5.28259	5.28259	5.28259	5.28259	5.28259	5.28259	5.28259	5.28259	12.178	5.28259	5.28259	5.28259	5.28259	5.28259	5.28259	5.28259	5.28259	10.853	7.12334	5.28259	14.1289	5.28259	5.28259	5.28259	13.7194	5.28259
Oscillibacter_ruminantium_(ASV_289)	NS	S	Bacteria	Firmicutes	Clostridia	Clostridiales	Oscillospiraceae	Oscillibacter	Oscillibacter ruminantium	5.28259	5.28259	5.28259	5.28259	11.7538	12.8189	5.28259	11.2627	5.28259	5.28259	5.28259	5.28259	5.28259	5.28259	5.28259	5.28259	5.28259	5.28259	5.28259	5.28259	5.28259	5.28259	5.28259	12.7913	9.51511	5.28259	8.96297	5.28259	5.28259	5.28259	5.28259	10.1259	9.05607	5.28259	5.28259	5.28259	5.28259	5.28259	5.28259	9.95259
Agathobaculum_butyriciproducens_(ASV_292)	NS	S	Bacteria	Firmicutes	Clostridia	Clostridiales	Ruminococcaceae	Agathobaculum	Agathobaculum butyriciproducens	5.28259	5.28259	5.28259	5.28259	11.4638	5.28259	12.3078	5.28259	5.28259	5.28259	5.28259	5.28259	5.28259	5.28259	5.28259	5.28259	5.28259	5.28259	5.28259	5.28259	5.28259	5.28259	11.2991	8.25328	9.89002	10.4041	8.65525	10.9495	5.28259	5.28259	5.28259	8.47385	5.28259	7.63306	8.97175	5.28259	5.28259	8.24055	5.28259	10.3534
Haemophilus_parainfluenzae_(ASV_296)	NS	S	Bacteria	Proteobacteria	Gammaproteobacteria	Pasteurellales	Pasteurellaceae	Haemophilus	Haemophilus parainfluenzae	10.7967	5.28259	5.28259	5.28259	11.2674	5.28259	5.28259	5.28259	5.28259	5.28259	5.28259	5.28259	5.28259	5.28259	5.28259	5.28259	5.28259	5.28259	5.28259	5.28259	5.28259	5.28259	10.3886	5.28259	5.28259	5.28259	5.28259	5.28259	5.28259	5.28259	5.28259	5.28259	5.28259	5.28259	8.27629	5.28259	5.28259	9.21363	5.28259	10.5637
Prevotellamassilia_timonensis_(ASV_298)	NS	S	Bacteria	Bacteroidetes	Bacteroidia	Bacteroidales	Prevotellaceae	Prevotellamassilia	Prevotellamassilia timonensis	11.8866	10.1452	5.28259	5.28259	11.2138	5.28259	12.0108	5.28259	5.28259	5.28259	5.28259	5.28259	5.28259	5.28259	5.28259	5.28259	5.28259	5.28259	5.28259	5.28259	5.28259	5.28259	5.28259	5.28259	5.28259	5.28259	5.28259	5.28259	5.28259	8.43731	5.28259	12.9682	13.2116	5.28259	8.92222	5.28259	8.51091	5.28259	10.0329	12.7145
Blautia_stercoris_(ASV_301)	S	S	Bacteria	Firmicutes	Clostridia	Clostridiales	Lachnospiraceae	Blautia	Blautia stercoris	5.28259	5.28259	5.28259	5.28259	11.3689	5.28259	5.28259	5.28259	5.28259	5.28259	5.28259	11.5357	5.28259	5.28259	5.28259	5.28259	5.28259	5.28259	5.28259	5.28259	5.28259	5.28259	11.0184	5.28259	10.8521	5.28259	5.28259	12.26	5.28259	5.28259	5.28259	11.5684	7.66803	5.28259	12.2691	5.28259	5.28259	6.45069	5.28259	13.405
Blautia_marasmi_(ASV_302)	NS	S	Bacteria	Firmicutes	Clostridia	Clostridiales	Lachnospiraceae	Blautia	Blautia marasmi	5.28259	5.28259	5.28259	5.28259	5.28259	11.2494	11.7722	5.28259	5.28259	5.28259	5.28259	5.28259	5.28259	5.28259	5.28259	5.28259	5.28259	5.28259	5.28259	5.28259	5.28259	5.28259	5.28259	5.28259	5.28259	5.28259	5.28259	5.28259	5.28259	9.193	5.28259	8.39124	5.28259	5.28259	5.28259	5.28259	5.28259	5.28259	5.28259	5.28259
Eubacterium_hallii_(ASV_303)	NS	S	Bacteria	Firmicutes	Clostridia	Clostridiales	Eubacteriaceae	Eubacterium	[Eubacterium] hallii	11.9367	13.1987	5.28259	5.28259	5.28259	5.28259	5.28259	5.28259	5.28259	5.28259	5.28259	12.1859	5.28259	5.28259	5.28259	5.28259	5.28259	5.28259	5.28259	5.28259	5.28259	5.28259	5.28259	5.28259	9.89002	12.1782	5.28259	13.5784	5.28259	9.71899	5.28259	9.76493	5.28259	5.28259	10.0894	5.28259	5.28259	11.8096	5.28259	12.2172
Clostridium_amygdalinum_(ASV_311)	S	S	Bacteria	Firmicutes	Clostridia	Clostridiales	Lachnospiraceae	Lachnoclostridium	[Clostridium] amygdalinum	5.28259	5.28259	5.28259	5.28259	5.28259	5.28259	5.28259	11.6721	5.28259	5.28259	5.28259	10.5545	10.5331	5.28259	5.28259	5.28259	5.28259	5.28259	5.28259	5.28259	5.28259	5.28259	10.4619	5.28259	8.68356	10.6944	9.44197	10.8918	5.28259	9.12971	5.28259	10.0606	8.15788	5.28259	8.81775	5.28259	5.28259	9.31135	5.28259	5.28259
Barnesiella_intestinihominis_(ASV_314)	NS	S	Bacteria	Bacteroidetes	Bacteroidia	Bacteroidales	Barnesiellaceae	Barnesiella	Barnesiella intestinihominis	5.28259	11.3262	5.28259	5.28259	12.0574	5.28259	13.1608	12.2905	5.28259	5.28259	5.28259	5.28259	5.28259	5.28259	5.28259	5.28259	5.28259	5.28259	5.28259	5.28259	5.28259	5.28259	5.28259	5.28259	5.28259	5.28259	5.28259	5.28259	5.28259	9.04648	5.28259	10.1386	5.28259	5.28259	5.28259	5.28259	5.28259	5.28259	5.28259	5.28259
Acutalibacter_muris_(ASV_315)	S	S	Bacteria	Firmicutes	Clostridia	Clostridiales	Ruminococcaceae	Acutalibacter	Acutalibacter muris	5.28259	5.28259	5.28259	5.28259	5.28259	14.3815	5.28259	5.28259	5.28259	5.28259	5.28259	16.3208	5.28259	9.29801	5.28259	5.28259	5.28259	5.28259	5.28259	5.28259	5.28259	5.28259	11.2168	5.28259	5.28259	5.28259	5.28259	5.28259	5.28259	5.28259	5.28259	7.94662	12.0842	5.28259	5.28259	5.28259	5.28259	5.28259	5.28259	5.28259
Blautia_stercoris_(ASV_316)	NS	S	Bacteria	Firmicutes	Clostridia	Clostridiales	Lachnospiraceae	Blautia	Blautia stercoris	5.28259	5.28259	5.28259	5.28259	12.1459	5.28259	5.28259	5.28259	5.28259	5.28259	5.28259	5.28259	5.28259	5.28259	5.28259	5.28259	5.28259	5.28259	5.28259	5.28259	5.28259	5.28259	5.28259	5.28259	5.28259	5.28259	9.93413	11.7364	5.28259	5.28259	5.28259	5.28259	11.0325	11.6487	11.071	5.28259	5.28259	5.28259	5.28259	5.28259
Herbinix_luporum_(ASV_321)	NS	S	Bacteria	Firmicutes	Clostridia	Clostridiales	Lachnospiraceae	Herbinix	Herbinix luporum	5.28259	12.1297	10.8409	5.28259	11.2674	5.28259	5.28259	5.28259	5.28259	5.28259	5.28259	5.28259	5.28259	12.0268	5.28259	5.28259	5.28259	5.28259	5.28259	5.28259	5.28259	5.28259	9.45701	9.66178	5.28259	5.28259	9.14498	9.70346	5.28259	7.9062	5.28259	8.69663	9.10476	5.28259	9.85438	5.28259	5.28259	8.93573	5.28259	12.8665
Alloprevotella_rava_(ASV_324)	NS	S	Bacteria	Bacteroidetes	Bacteroidia	Bacteroidales	Prevotellaceae	Alloprevotella	Alloprevotella rava	5.28259	5.28259	14.6399	5.28259	5.28259	5.28259	5.28259	5.28259	5.28259	5.28259	5.28259	5.28259	5.28259	5.28259	5.28259	5.28259	5.28259	5.28259	5.28259	5.28259	5.28259	5.28259	5.28259	5.28259	5.28259	5.28259	11.7429	5.28259	5.9962	9.22363	5.28259	13.5245	12.4983	5.28259	5.28259	5.28259	5.28259	5.28259	5.28259	11.1659
Hungatella_effluvii_(ASV_325)	S	S	Bacteria	Firmicutes	Clostridia	Clostridiales	Clostridiaceae	Hungatella	Hungatella effluvii	11.4765	5.28259	5.28259	5.28259	10.77	5.28259	5.28259	13.1205	11.581	5.28259	12.919	14.2948	5.28259	5.28259	5.28259	5.28259	5.28259	13.0549	5.28259	5.28259	5.28259	5.28259	8.83992	5.28259	10.1352	5.28259	8.99042	5.28259	5.28259	5.28259	5.28259	10.5821	5.28259	5.28259	6.18612	5.28259	5.28259	9.75518	5.28259	8.98178
Anaerofilum_agile_(ASV_327)	NS	S	Bacteria	Firmicutes	Clostridia	Clostridiales	Ruminococcaceae	Anaerofilum	Anaerofilum agile	12.032	5.28259	10.0282	5.28259	5.28259	5.28259	11.3188	5.28259	10.6797	5.28259	5.28259	5.28259	5.28259	9.94223	5.28259	11.497	5.28259	10.7891	5.28259	5.28259	5.28259	5.28259	10.8714	5.28259	5.28259	5.28259	11.704	5.28259	5.28259	10.8167	5.28259	10.8059	11.2483	5.28259	12.1594	5.28259	5.28259	5.28259	10.4344	10.7156
Eubacterium_hallii_(ASV_330)	NS	S	Bacteria	Firmicutes	Clostridia	Clostridiales	Eubacteriaceae	Eubacterium	[Eubacterium] hallii	5.28259	12.9473	10.0282	11.2598	5.28259	5.28259	5.28259	5.28259	5.28259	5.28259	5.28259	5.28259	5.28259	12.7501	12.6007	5.28259	5.28259	5.28259	5.28259	5.28259	5.28259	5.28259	6.20684	5.28259	5.28259	5.28259	5.28259	5.28259	5.28259	11.4652	5.28259	10.8759	5.28259	5.28259	10.4915	5.28259	5.28259	13.1063	5.28259	9.83956
Agathobaculum_desmolans_(ASV_333)	NS	S	Bacteria	Firmicutes	Clostridia	Clostridiales	Ruminococcaceae	Agathobaculum	Agathobaculum desmolans	12.032	9.01492	5.28259	5.28259	10.8424	5.28259	5.28259	9.72279	11.0259	5.28259	5.28259	5.28259	5.28259	10.9134	5.28259	5.28259	10.5413	10.2562	5.28259	5.28259	5.28259	5.28259	5.28259	5.28259	10.5276	5.28259	8.492	5.28259	5.28259	11.8849	5.28259	10.9996	7.12334	5.28259	9.55189	5.28259	5.28259	7.9482	9.7805	11.0048
Prevotella_paludivivens_(ASV_335)	NS	S	Bacteria	Bacteroidetes	Bacteroidia	Bacteroidales	Prevotellaceae	Prevotella	Prevotella paludivivens	13.0253	5.28259	5.28259	5.28259	12.117	5.28259	5.28259	5.28259	5.28259	5.28259	5.28259	5.28259	5.28259	5.28259	5.28259	5.28259	5.28259	5.28259	5.28259	5.28259	5.28259	5.28259	5.28259	5.28259	5.28259	5.28259	5.28259	5.28259	5.28259	11.1069	5.28259	10.9134	5.28259	5.28259	9.80968	5.28259	5.28259	5.28259	9.47445	5.28259
Gracilibacter_thermotolerans_(ASV_338)	NS	S	Bacteria	Firmicutes	Clostridia	Clostridiales	Gracilibacteraceae	Gracilibacter	Gracilibacter thermotolerans	5.28259	5.28259	5.28259	5.28259	5.28259	10.9078	5.28259	5.28259	5.28259	5.28259	9.84049	5.28259	5.28259	5.28259	5.28259	5.28259	5.28259	5.28259	5.28259	5.28259	5.28259	5.28259	9.43897	9.95651	5.28259	5.28259	10.0031	5.28259	5.28259	5.28259	5.28259	7.69435	9.97639	5.28259	8.88823	5.28259	5.28259	5.28259	5.28259	8.55041
Longibaculum_muris_(ASV_346)	S	S	Bacteria	Firmicutes	Erysipelotrichia	Erysipelotrichales	Erysipelotrichaceae	Longibaculum	Longibaculum muris	5.28259	5.28259	5.28259	5.28259	5.28259	5.28259	5.28259	5.28259	5.28259	5.28259	5.28259	12.8463	5.28259	5.28259	5.28259	5.28259	5.28259	12.9425	5.28259	5.28259	5.28259	5.28259	9.18121	5.28259	5.28259	5.28259	5.28259	5.28259	5.28259	5.28259	5.28259	10.8138	9.03109	5.28259	12.7703	5.28259	5.28259	5.28259	5.28259	5.28259
Kineothrix_alysoides_(ASV_348)	S	S	Bacteria	Firmicutes	Clostridia	Clostridiales	Lachnospiraceae	Kineothrix	Kineothrix alysoides	5.28259	5.28259	5.28259	5.28259	5.28259	5.28259	5.28259	12.3287	5.28259	5.28259	11.0933	5.28259	5.28259	5.28259	5.28259	5.28259	5.28259	13.3724	5.28259	5.28259	5.28259	5.28259	7.67876	5.28259	5.28259	5.28259	8.92079	5.28259	5.28259	5.28259	5.28259	9.0862	5.28259	5.28259	5.28259	5.28259	5.28259	5.28259	5.28259	5.28259
Hungatella_effluvii_(ASV_349)	NS	S	Bacteria	Firmicutes	Clostridia	Clostridiales	Clostridiaceae	Hungatella	Hungatella effluvii	5.28259	10.3853	5.28259	5.28259	5.28259	5.28259	5.28259	5.28259	5.28259	5.28259	5.28259	5.28259	5.28259	11.2295	5.28259	5.28259	5.28259	10.7891	5.28259	5.28259	5.28259	5.28259	10.0392	5.28259	8.60911	13.2413	8.35089	10.0845	5.28259	11.1829	5.28259	8.73063	8.29009	5.28259	5.28259	5.28259	5.28259	7.52792	5.28259	5.28259
Roseburia_inulinivorans_(ASV_353)	S	S	Bacteria	Firmicutes	Clostridia	Clostridiales	Lachnospiraceae	Roseburia	Roseburia inulinivorans	5.28259	5.28259	5.28259	5.28259	5.28259	5.28259	5.28259	5.28259	5.28259	5.28259	5.28259	5.28259	5.28259	5.28259	5.28259	5.28259	5.28259	5.28259	5.28259	5.28259	5.28259	5.28259	5.28259	5.28259	11.4242	11.9534	9.12034	10.9209	5.28259	5.28259	5.28259	5.28259	10.7635	5.28259	5.28259	5.28259	5.28259	5.28259	5.28259	5.28259
Ruminococcus_albus_(ASV_354)	NS	S	Bacteria	Firmicutes	Clostridia	Clostridiales	Ruminococcaceae	Ruminococcus	Ruminococcus albus	5.28259	11.3641	5.28259	5.28259	5.28259	10.1689	5.28259	5.28259	5.28259	5.28259	5.28259	5.28259	5.28259	5.28259	5.28259	5.28259	5.28259	5.28259	5.28259	5.28259	5.28259	5.28259	6.76564	7.46448	5.28259	5.28259	5.28259	5.28259	5.28259	5.28259	5.28259	5.28259	7.96035	9.87128	5.28259	5.28259	5.28259	5.28259	5.28259	5.28259
Hungatella_hathewayi_(ASV_355)	NS	S	Bacteria	Firmicutes	Clostridia	Clostridiales	Clostridiaceae	Hungatella	Hungatella hathewayi	14.5425	5.28259	5.28259	5.28259	8.93135	5.28259	12.0108	5.28259	5.28259	5.28259	5.28259	5.28259	5.28259	5.28259	5.28259	5.28259	5.28259	5.28259	5.28259	5.28259	5.28259	5.28259	7.33289	5.28259	7.67499	8.58547	7.96465	5.28259	5.28259	5.28259	5.28259	8.11053	5.28259	5.28259	5.28259	5.28259	5.28259	5.28259	5.28259	5.28259
Eubacterium_hallii_(ASV_356)	NS	S	Bacteria	Firmicutes	Clostridia	Clostridiales	Eubacteriaceae	Eubacterium	[Eubacterium] hallii	5.28259	5.28259	5.28259	11.6528	12.8893	12.1858	14.0279	12.2905	10.2233	5.28259	5.28259	5.28259	5.28259	5.28259	5.28259	5.28259	5.28259	5.28259	5.28259	5.28259	5.28259	5.28259	8.92015	5.28259	12.1507	10.7315	9.44197	5.28259	5.28259	5.28259	5.28259	9.89055	5.28259	9.12303	9.06599	5.28259	5.28259	5.28259	5.28259	8.23002
Alistipes_finegoldii_(ASV_357)	NS	S	Bacteria	Bacteroidetes	Bacteroidia	Bacteroidales	Rikenellaceae	Alistipes	Alistipes finegoldii	5.28259	5.28259	5.28259	5.28259	5.28259	5.28259	5.28259	5.28259	5.28259	5.28259	9.98636	5.28259	5.28259	13.0999	12.4572	5.28259	5.28259	5.28259	5.28259	5.28259	5.28259	5.28259	8.23356	9.57763	5.28259	5.28259	5.28259	10.9495	5.28259	5.28259	5.28259	5.28259	5.28259	5.28259	5.28259	5.28259	5.28259	8.10177	5.28259	5.28259
Sporobacter_termitidis_(ASV_358)	NS	S	Bacteria	Firmicutes	Clostridia	Clostridiales	Ruminococcaceae	Sporobacter	Sporobacter termitidis	5.28259	5.28259	5.28259	5.28259	5.28259	5.28259	5.28259	5.28259	5.28259	5.28259	5.28259	5.28259	5.28259	5.28259	5.28259	5.28259	5.28259	5.28259	5.28259	5.28259	5.28259	12.6258	5.28259	5.28259	5.28259	8.87786	7.31054	10.184	5.28259	5.28259	5.28259	5.28259	9.15186	5.28259	7.49288	5.28259	5.28259	5.28259	5.28259	5.28259
Blautia_luti_(ASV_359)	NS	S	Bacteria	Firmicutes	Clostridia	Clostridiales	Lachnospiraceae	Blautia	Blautia luti	5.28259	5.28259	5.28259	5.28259	5.28259	5.28259	5.28259	5.28259	5.28259	5.28259	5.28259	5.28259	5.28259	5.28259	5.28259	5.28259	5.28259	5.28259	5.28259	5.28259	5.28259	5.28259	5.28259	5.28259	10.8028	5.28259	9.0438	5.28259	5.28259	5.28259	5.28259	10.7979	5.28259	5.28259	12.3226	5.28259	5.28259	5.28259	5.28259	5.28259
Oscillibacter_ruminantium_(ASV_361)	NS	S	Bacteria	Firmicutes	Clostridia	Clostridiales	Oscillospiraceae	Oscillibacter	Oscillibacter ruminantium	5.28259	13.4919	5.28259	5.28259	5.28259	5.28259	5.28259	5.28259	5.28259	5.28259	5.28259	5.28259	5.28259	12.5657	5.28259	5.28259	5.28259	12.6876	5.28259	5.28259	5.28259	5.28259	10.1543	12.8853	9.84206	11.9612	5.28259	10.1351	5.28259	5.28259	5.28259	5.28259	8.89927	11.3289	12.8878	5.28259	5.28259	5.28259	5.28259	5.28259
Gracilibacter_thermotolerans_(ASV_366)	S	S	Bacteria	Firmicutes	Clostridia	Clostridiales	Gracilibacteraceae	Gracilibacter	Gracilibacter thermotolerans	5.28259	5.28259	7.51206	5.28259	5.28259	10.4593	5.28259	5.28259	5.28259	5.28259	5.28259	10.756	5.28259	5.28259	5.28259	5.28259	5.28259	9.74598	5.28259	5.28259	5.28259	5.28259	8.27484	8.0181	9.24702	5.28259	8.6723	5.28259	5.28259	5.28259	5.28259	8.85914	9.57118	5.28259	9.80968	5.28259	5.28259	5.28259	5.28259	9.27046
Blautia_schinkii_(ASV_369)	S	S	Bacteria	Firmicutes	Clostridia	Clostridiales	Lachnospiraceae	Blautia	Blautia schinkii	11.2574	9.49656	9.42037	5.28259	10.2373	5.28259	5.28259	5.28259	5.28259	5.28259	5.28259	5.28259	5.28259	5.28259	5.28259	5.28259	5.28259	10.5472	5.28259	5.28259	5.28259	5.28259	7.55018	10.3198	11.1168	8.10986	10.0754	10.184	5.28259	5.28259	5.28259	10.6635	10.5689	9.74281	11.2355	5.28259	5.28259	8.61693	5.28259	10.2243
Sporobacter_termitidis_(ASV_370)	NS	S	Bacteria	Firmicutes	Clostridia	Clostridiales	Ruminococcaceae	Sporobacter	Sporobacter termitidis	5.28259	5.28259	5.28259	5.28259	5.28259	5.28259	5.28259	5.28259	5.28259	5.28259	5.28259	5.28259	5.28259	5.28259	5.28259	5.28259	5.28259	5.28259	5.28259	5.28259	5.28259	5.28259	8.92015	5.28259	6.92651	5.28259	5.28259	10.032	5.28259	5.28259	5.28259	7.76168	5.28259	9.70883	5.28259	5.28259	5.28259	5.28259	5.28259	5.28259
Sporobacter_termitidis_(ASV_371)	S	S	Bacteria	Firmicutes	Clostridia	Clostridiales	Ruminococcaceae	Sporobacter	Sporobacter termitidis	12.3968	5.28259	5.28259	5.28259	5.28259	5.28259	5.28259	5.28259	5.28259	5.28259	5.28259	5.28259	5.28259	10.6205	5.28259	5.28259	5.28259	11.7351	5.28259	5.28259	5.28259	5.28259	8.66467	7.30613	10.844	5.28259	8.7058	9.40654	5.28259	5.28259	5.28259	12.1361	5.28259	5.28259	8.87093	5.28259	5.28259	5.28259	5.28259	9.83956
Roseburia_hominis_(ASV_372)	NS	S	Bacteria	Firmicutes	Clostridia	Clostridiales	Lachnospiraceae	Roseburia	Roseburia hominis	5.28259	5.28259	10.0282	5.28259	5.28259	5.28259	5.28259	15.3332	5.28259	5.28259	11.7123	14.7549	5.28259	5.28259	5.28259	5.28259	5.28259	5.28259	5.28259	5.28259	5.28259	5.28259	5.28259	5.28259	9.84206	5.28259	9.51938	5.28259	5.28259	5.28259	5.28259	10.0336	10.1254	5.28259	5.28259	5.28259	5.28259	5.28259	5.28259	11.9164
Blautia_faecis_(ASV_373)	S	S	Bacteria	Firmicutes	Clostridia	Clostridiales	Lachnospiraceae	Blautia	Blautia faecis	5.28259	5.28259	5.28259	5.28259	9.87266	5.28259	5.28259	5.28259	5.28259	5.28259	5.28259	5.28259	5.28259	5.28259	5.28259	5.28259	5.28259	12.541	5.28259	5.28259	5.28259	5.28259	9.22399	6.05447	11.451	5.28259	8.32955	5.28259	5.28259	5.28259	5.28259	11.4304	9.03109	5.28259	9.87188	5.28259	5.28259	5.28259	5.28259	12.9196
Lactobacillus_delbrueckii_(ASV_379)	NS	S	Bacteria	Firmicutes	Bacilli	Lactobacillales	Lactobacillaceae	Lactobacillus	Lactobacillus delbrueckii	5.28259	5.28259	5.28259	5.28259	5.28259	5.28259	5.28259	5.28259	5.28259	5.28259	5.28259	5.28259	14.8889	5.28259	5.28259	5.28259	5.28259	5.28259	5.28259	5.28259	12.86	5.28259	5.28259	5.28259	5.28259	5.28259	5.28259	5.28259	5.28259	5.28259	13.4309	5.28259	5.28259	5.28259	5.28259	5.28259	11.4363	5.28259	5.28259	5.28259
Mesoplasma_corruscae_(ASV_385)	S	S	Bacteria	Tenericutes	Mollicutes	Entomoplasmatales	Entomoplasmataceae	Mesoplasma	Mesoplasma corruscae	5.28259	5.28259	5.28259	5.28259	5.28259	5.28259	5.28259	5.28259	5.28259	5.28259	5.28259	5.28259	5.28259	12.0671	5.28259	5.28259	5.28259	12.3777	5.28259	5.28259	5.28259	5.28259	10.5231	5.28259	5.28259	5.28259	5.28259	5.28259	5.28259	5.28259	5.28259	12.5709	5.28259	5.28259	5.28259	5.28259	5.28259	5.28259	5.28259	11.1541
Anaerobacterium_chartisolvens_(ASV_386)	NS	S	Bacteria	Firmicutes	Clostridia	Clostridiales	Hungateiclostridiaceae	Anaerobacterium	Anaerobacterium chartisolvens	5.28259	5.28259	5.28259	5.28259	5.28259	5.28259	5.28259	5.28259	5.28259	5.28259	5.28259	5.28259	5.28259	5.28259	5.28259	5.28259	5.28259	5.28259	5.28259	5.28259	5.28259	5.28259	13.0163	10.9143	5.28259	5.28259	5.28259	5.28259	5.28259	5.28259	5.28259	10.4957	5.28259	5.28259	9.80968	5.28259	5.28259	5.28259	5.28259	10.1785
Blautia_faecis_(ASV_387)	S	S	Bacteria	Firmicutes	Clostridia	Clostridiales	Lachnospiraceae	Blautia	Blautia faecis	5.28259	5.28259	5.28259	5.28259	10.4375	5.28259	5.28259	5.28259	5.28259	5.28259	5.28259	5.28259	5.28259	5.28259	5.28259	5.28259	5.28259	10.6324	5.28259	5.28259	5.28259	5.28259	8.00737	8.49268	12.2149	5.28259	7.12486	9.94958	5.28259	7.36216	5.28259	10.7323	8.78439	10.6211	10.3109	5.28259	5.28259	10.2253	5.28259	11.666
Sporobacter_termitidis_(ASV_390)	S	S	Bacteria	Firmicutes	Clostridia	Clostridiales	Ruminococcaceae	Sporobacter	Sporobacter termitidis	5.28259	5.28259	5.28259	5.28259	5.28259	11.2993	5.28259	5.28259	5.28259	5.28259	5.28259	5.28259	5.28259	5.28259	5.28259	5.28259	5.28259	10.0235	5.28259	5.28259	5.28259	5.28259	8.46516	9.22611	5.28259	5.28259	9.66276	9.59914	5.28259	5.28259	5.28259	8.16127	9.73481	5.28259	7.74158	5.28259	5.28259	5.28259	5.28259	5.28259
Clostridium_fimetarium_(ASV_394)	S	S	Bacteria	Firmicutes	Clostridia	Clostridiales	Lachnospiraceae	Lachnoclostridium	[Clostridium] fimetarium	5.28259	5.28259	5.28259	12.7397	9.87266	5.28259	5.28259	5.28259	5.28259	5.28259	5.28259	12.8682	10.3576	11.1567	5.28259	5.28259	5.28259	5.28259	5.28259	5.28259	5.28259	5.28259	9.13712	9.06236	9.11873	6.35888	7.51338	10.9913	5.28259	5.28259	5.28259	8.34808	9.05607	5.28259	9.3791	5.28259	5.28259	6.56076	5.28259	12.5715
Parabacteroides_distasonis_(ASV_395)	NS	S	Bacteria	Bacteroidetes	Bacteroidia	Bacteroidales	Tannerellaceae	Parabacteroides	Parabacteroides distasonis	5.28259	5.28259	5.28259	5.28259	5.28259	5.28259	5.28259	5.28259	5.28259	5.28259	5.28259	5.28259	5.28259	5.28259	5.28259	5.28259	5.28259	5.28259	5.28259	5.28259	5.28259	5.28259	6.02526	5.28259	5.28259	5.28259	8.37191	8.59943	5.28259	5.28259	5.28259	5.28259	5.28259	5.28259	5.28259	15.2345	5.28259	7.58114	5.28259	10.2903
Alistipes_shahii_(ASV_400)	NS	S	Bacteria	Bacteroidetes	Bacteroidia	Bacteroidales	Rikenellaceae	Alistipes	Alistipes shahii	5.28259	5.28259	5.28259	5.28259	5.28259	5.28259	5.28259	5.28259	5.28259	5.28259	5.28259	5.28259	5.28259	5.28259	12.6007	5.28259	5.28259	5.28259	5.28259	5.28259	5.28259	11.7588	9.09165	12.013	5.28259	5.28259	5.28259	10.032	5.28259	5.28259	5.28259	5.28259	9.70354	5.28259	7.81579	5.28259	5.28259	7.41521	5.28259	9.54735
Ethanoligenens_harbinense_(ASV_401)	NS	S	Bacteria	Firmicutes	Clostridia	Clostridiales	Ruminococcaceae	Ethanoligenens	Ethanoligenens harbinense	5.28259	11.2473	5.28259	5.28259	5.28259	5.28259	5.28259	5.28259	9.16161	5.28259	12.3194	5.28259	5.28259	5.28259	9.99246	5.28259	5.28259	9.19335	5.28259	5.28259	5.28259	5.28259	10.1543	5.28259	6.32704	5.28259	9.71306	7.27835	5.28259	5.28259	5.28259	5.28259	9.2417	9.17374	5.28259	5.28259	5.28259	5.28259	5.28259	5.28259
Lutispora_thermophila_(ASV_402)	NS	S	Bacteria	Firmicutes	Clostridia	Clostridiales	Clostridiaceae	Lutispora	Lutispora thermophila	5.28259	5.28259	5.28259	5.28259	5.28259	5.28259	5.28259	11.1816	5.28259	5.28259	5.28259	5.28259	5.28259	10.386	5.28259	5.28259	8.28094	5.28259	5.28259	5.28259	5.28259	12.8655	8.8939	5.28259	10.2742	5.28259	11.0814	9.48669	5.28259	5.28259	5.28259	8.11053	5.28259	10.872	11.6923	5.28259	5.28259	5.28259	5.28259	5.28259
Coprococcus_eutactus_(ASV_403)	NS	S	Bacteria	Firmicutes	Clostridia	Clostridiales	Lachnospiraceae	Coprococcus	Coprococcus eutactus	5.28259	5.28259	5.28259	5.28259	5.28259	5.28259	5.28259	5.28259	12.0431	5.28259	5.28259	12.6828	5.28259	5.28259	5.28259	5.28259	5.28259	5.28259	5.28259	5.28259	5.28259	5.28259	9.02063	5.28259	5.28259	5.28259	10.7208	5.28259	5.28259	5.28259	5.28259	5.28259	5.28259	5.28259	5.28259	5.28259	5.28259	5.28259	5.28259	5.28259
Sporobacter_termitidis_(ASV_405)	NS	S	Bacteria	Firmicutes	Clostridia	Clostridiales	Ruminococcaceae	Sporobacter	Sporobacter termitidis	5.28259	5.28259	5.28259	5.28259	13.1396	5.28259	5.28259	5.28259	5.28259	5.28259	12.5244	5.28259	5.28259	5.28259	5.28259	5.28259	5.28259	5.28259	5.28259	5.28259	5.28259	5.28259	10.6383	14.8035	5.28259	5.28259	5.28259	5.28259	5.28259	5.28259	5.28259	9.87543	5.28259	5.28259	8.49533	5.28259	5.28259	5.28259	5.28259	5.28259
Haemophilus_parainfluenzae_(ASV_406)	NS	S	Bacteria	Proteobacteria	Gammaproteobacteria	Pasteurellales	Pasteurellaceae	Haemophilus	Haemophilus parainfluenzae	5.28259	5.28259	5.28259	5.28259	5.28259	5.28259	5.28259	5.28259	5.28259	5.28259	5.28259	5.28259	5.28259	5.28259	5.28259	5.28259	5.28259	5.28259	5.28259	5.28259	8.88863	5.28259	10.7812	5.28259	5.28259	12.3902	9.45187	5.28259	5.28259	5.28259	5.28259	9.84471	5.28259	5.28259	8.10929	5.28259	5.28259	5.28259	5.28259	5.28259
Oscillibacter_ruminantium_(ASV_408)	NS	S	Bacteria	Firmicutes	Clostridia	Clostridiales	Oscillospiraceae	Oscillibacter	Oscillibacter ruminantium	11.4765	5.28259	5.28259	10.003	5.28259	5.28259	5.28259	5.28259	5.28259	5.28259	5.28259	5.28259	5.28259	5.28259	5.28259	5.28259	5.28259	5.28259	5.28259	5.28259	5.28259	5.28259	10.2813	5.28259	5.28259	5.28259	8.6723	5.28259	5.28259	10.9826	5.28259	9.99215	5.28259	5.28259	8.37777	5.28259	5.28259	9.59623	10.0329	5.28259
Desulfovibrio_piger_(ASV_410)	NS	S	Bacteria	Proteobacteria	Deltaproteobacteria	Desulfovibrionales	Desulfovibrionaceae	Desulfovibrio	Desulfovibrio piger	5.28259	5.28259	5.28259	5.28259	10.2373	10.9707	5.28259	5.28259	5.28259	5.28259	5.28259	5.28259	5.28259	5.28259	5.28259	12.1504	5.28259	9.40197	5.28259	5.28259	5.28259	5.28259	5.28259	5.28259	5.28259	5.28259	10.9686	5.28259	5.28259	5.28259	5.28259	9.1876	8.65957	5.28259	5.28259	5.28259	5.28259	5.28259	5.28259	5.28259
Eubacterium_xylanophilum_(ASV_415)	NS	S	Bacteria	Firmicutes	Clostridia	Clostridiales	Eubacteriaceae	Eubacterium	Eubacterium xylanophilum	10.5614	5.28259	5.28259	11.7479	11.4171	5.28259	12.0108	5.28259	5.28259	5.28259	11.7536	11.5895	5.28259	5.28259	5.28259	5.28259	5.28259	11.3882	5.28259	5.28259	5.28259	5.28259	10.7596	5.28259	5.28259	5.28259	5.28259	5.28259	5.28259	5.28259	5.28259	7.82599	11.0135	5.28259	7.53742	5.28259	5.28259	5.28259	5.28259	9.61759
Eubacterium_hallii_(ASV_420)	NS	S	Bacteria	Firmicutes	Clostridia	Clostridiales	Eubacteriaceae	Eubacterium	[Eubacterium] hallii	5.28259	11.6967	5.28259	5.28259	5.28259	5.28259	5.28259	5.28259	5.28259	5.28259	5.28259	5.28259	5.28259	5.28259	5.28259	5.28259	5.28259	5.28259	5.28259	5.28259	5.28259	5.28259	5.28259	5.28259	5.28259	10.5771	5.28259	5.28259	5.28259	5.28259	5.28259	5.28259	5.28259	5.28259	8.66553	5.28259	5.28259	12.8405	5.28259	5.28259
Gracilibacter_thermotolerans_(ASV_421)	NS	S	Bacteria	Firmicutes	Clostridia	Clostridiales	Gracilibacteraceae	Gracilibacter	Gracilibacter thermotolerans	5.28259	10.2297	5.28259	5.28259	8.93135	9.93674	5.28259	5.28259	5.28259	5.28259	5.28259	5.28259	5.28259	5.28259	5.28259	5.28259	5.28259	9.40197	5.28259	5.28259	5.28259	5.28259	11.0953	7.60715	8.21637	5.28259	8.04539	5.28259	5.28259	6.00099	5.28259	7.88757	5.28259	5.28259	8.19521	5.28259	5.28259	5.28259	5.28259	5.28259
Eubacterium_hallii_(ASV_423)	NS	S	Bacteria	Firmicutes	Clostridia	Clostridiales	Eubacteriaceae	Eubacterium	[Eubacterium] hallii	5.28259	5.28259	5.28259	10.1495	11.5953	5.28259	5.28259	11.4819	10.514	5.28259	5.28259	5.28259	5.28259	5.28259	5.28259	5.28259	5.28259	5.28259	5.28259	5.28259	5.28259	5.28259	7.90593	5.28259	11.9617	8.10986	8.51108	7.59999	5.28259	5.28259	5.28259	5.60935	11.2265	10.841	5.6502	5.28259	5.28259	5.28259	5.28259	5.28259
Hungatella_hathewayi_(ASV_424)	NS	S	Bacteria	Firmicutes	Clostridia	Clostridiales	Clostridiaceae	Hungatella	Hungatella hathewayi	5.28259	5.28259	5.28259	5.28259	5.28259	5.28259	5.28259	5.28259	5.28259	5.28259	10.5527	5.28259	5.28259	5.28259	5.28259	5.28259	5.28259	5.28259	5.28259	5.28259	5.28259	5.28259	11.9293	5.28259	5.28259	5.28259	8.94905	11.1597	5.28259	7.24759	5.28259	10.9714	5.28259	5.28259	8.51774	5.28259	5.28259	5.28259	5.28259	5.28259
Desulfotomaculum_guttoideum_(ASV_427)	NS	S	Bacteria	Firmicutes	Clostridia	Clostridiales	Lachnospiraceae	Lachnoclostridium	[Desulfotomaculum] guttoideum	5.28259	5.28259	5.28259	5.28259	5.28259	5.28259	5.28259	14.8918	5.28259	5.28259	12.6826	5.28259	5.28259	5.28259	5.28259	5.28259	5.28259	5.28259	5.28259	5.28259	5.28259	5.28259	13.4672	10.5668	5.28259	9.06384	8.07133	5.28259	5.28259	5.28259	5.28259	5.28259	5.28259	5.28259	8.98789	5.28259	5.28259	5.28259	5.28259	5.28259
Sporobacter_termitidis_(ASV_433)	NS	S	Bacteria	Firmicutes	Clostridia	Clostridiales	Ruminococcaceae	Sporobacter	Sporobacter termitidis	5.28259	5.28259	5.28259	5.28259	5.28259	5.28259	10.9111	5.28259	5.28259	5.28259	5.28259	5.28259	5.28259	5.28259	5.28259	5.28259	5.28259	5.28259	5.28259	5.28259	5.28259	5.28259	8.92015	5.28259	5.28259	5.28259	7.31054	5.28259	5.28259	5.28259	5.28259	7.76168	8.84297	5.28259	7.49288	5.28259	5.28259	5.28259	5.28259	9.92515
Prevotella_stercorea_(ASV_434)	NS	S	Bacteria	Bacteroidetes	Bacteroidia	Bacteroidales	Prevotellaceae	Prevotella	Prevotella stercorea	11.4765	5.28259	5.28259	5.28259	5.28259	13.5111	5.28259	5.28259	5.28259	5.28259	5.28259	5.28259	5.28259	5.28259	5.28259	5.28259	5.28259	5.28259	5.28259	5.28259	5.28259	5.28259	5.28259	5.28259	10.3332	5.28259	12.6977	5.28259	5.28259	5.28259	5.28259	8.43314	11.2963	5.28259	5.28259	5.28259	5.28259	5.28259	5.28259	5.28259
Eubacterium_hallii_(ASV_435)	NS	S	Bacteria	Firmicutes	Clostridia	Clostridiales	Eubacteriaceae	Eubacterium	[Eubacterium] hallii	5.28259	5.28259	5.28259	5.28259	5.28259	5.28259	5.28259	5.28259	5.28259	5.28259	5.28259	5.28259	5.28259	5.28259	5.28259	5.28259	5.28259	5.28259	5.28259	5.28259	5.28259	5.28259	5.28259	5.28259	5.28259	5.28259	10.3276	7.59999	5.28259	5.28259	5.28259	5.28259	9.97639	9.63835	8.76253	5.28259	5.28259	5.28259	5.28259	8.31703
Kineothrix_alysoides_(ASV_436)	S	S	Bacteria	Firmicutes	Clostridia	Clostridiales	Lachnospiraceae	Kineothrix	Kineothrix alysoides	11.3342	5.28259	5.28259	5.28259	5.28259	5.28259	5.28259	11.9421	5.28259	5.28259	13.1378	5.28259	5.28259	5.28259	5.28259	5.28259	5.28259	5.28259	5.28259	5.28259	5.28259	5.28259	10.0747	7.46448	9.98139	5.28259	9.76166	5.28259	5.28259	5.28259	5.28259	8.51345	9.5884	5.28259	8.30234	5.28259	5.28259	5.28259	5.28259	5.28259
Methanobrevibacter_smithii_(ASV_443)	NS	S	Archaea	Euryarchaeota	Methanobacteria	Methanobacteriales	Methanobacteriaceae	Methanobrevibacter	Methanobrevibacter smithii	5.28259	5.28259	5.28259	5.28259	5.28259	11.3474	5.28259	5.28259	5.28259	5.28259	9.98636	5.28259	5.28259	9.94223	5.28259	5.28259	5.28259	5.28259	5.28259	5.28259	5.28259	5.28259	6.20684	5.28259	5.28259	5.28259	5.28259	5.28259	5.28259	5.28259	5.28259	5.28259	5.28259	8.01321	5.28259	5.28259	5.28259	5.28259	5.28259	5.28259
Mogibacterium_neglectum_(ASV_444)	NS	S	Bacteria	Firmicutes	Clostridia	Clostridiales	Clostridiales Family XIII. Incertae Sedis	Mogibacterium	Mogibacterium neglectum	5.28259	5.28259	11.9354	5.28259	5.28259	12.5575	12.6275	5.28259	10.6797	5.28259	5.28259	5.28259	8.19747	5.28259	5.28259	9.4153	11.7672	11.6961	5.28259	5.28259	5.28259	5.28259	5.28259	5.28259	5.28259	5.28259	9.69649	5.28259	5.28259	5.28259	5.28259	5.28259	9.50015	12.0183	12.0034	5.28259	5.28259	5.28259	5.28259	5.28259
Dehalobacter_restrictus_(ASV_445)	S	S	Bacteria	Firmicutes	Clostridia	Clostridiales	Peptococcaceae	Dehalobacter	Dehalobacter restrictus	5.28259	5.28259	5.28259	5.28259	10.8424	12.4731	5.28259	10.4329	5.28259	5.28259	12.5003	5.28259	5.28259	5.28259	5.28259	5.28259	5.28259	10.0235	5.28259	5.28259	5.28259	5.28259	10.0512	5.28259	5.28259	5.28259	6.72822	5.28259	5.28259	5.28259	5.28259	7.10712	5.28259	5.28259	8.5398	5.28259	5.28259	5.28259	5.28259	5.28259
Fournierella_massiliensis_(ASV_446)	S	S	Bacteria	Firmicutes	Clostridia	Clostridiales	Ruminococcaceae	Fournierella	Fournierella massiliensis	5.28259	5.28259	5.28259	5.28259	13.0199	5.28259	5.28259	5.28259	10.4235	5.28259	5.28259	5.28259	5.28259	5.28259	5.28259	5.28259	5.28259	11.6559	5.28259	5.28259	5.28259	5.28259	10.9372	5.28259	9.65119	5.28259	8.19446	5.28259	5.28259	5.28259	5.28259	10.906	7.30101	10.507	11.3923	5.28259	5.28259	5.28259	5.28259	5.28259
Kineothrix_alysoides_(ASV_449)	S	S	Bacteria	Firmicutes	Clostridia	Clostridiales	Lachnospiraceae	Kineothrix	Kineothrix alysoides	5.28259	5.28259	9.26065	5.28259	10.6133	5.28259	5.28259	5.28259	5.28259	5.28259	5.28259	5.28259	5.28259	5.28259	5.28259	5.28259	10.9246	11.0592	5.28259	5.28259	5.28259	5.28259	5.28259	5.28259	5.28259	5.28259	9.33896	5.28259	5.28259	5.28259	5.28259	8.82807	5.28259	13.4602	8.27629	5.28259	5.28259	5.28259	5.28259	8.98178
Anaerotruncus_colihominis_(ASV_451)	NS	S	Bacteria	Firmicutes	Clostridia	Clostridiales	Ruminococcaceae	Anaerotruncus	Anaerotruncus colihominis	5.28259	5.28259	5.28259	5.28259	5.28259	10.5444	5.28259	5.28259	5.28259	5.28259	5.28259	5.28259	5.28259	5.28259	5.28259	5.28259	5.28259	12.2486	5.28259	5.28259	5.28259	5.28259	10.3696	5.28259	5.28259	5.28259	9.80095	5.28259	5.28259	7.24759	5.28259	9.93497	5.28259	5.28259	10.3919	5.28259	5.28259	5.28259	5.28259	5.28259
Ruminococcus_champanellensis_(ASV_454)	NS	S	Bacteria	Firmicutes	Clostridia	Clostridiales	Ruminococcaceae	Ruminococcus	Ruminococcus champanellensis	5.28259	5.28259	5.28259	5.28259	12.5215	11.721	5.28259	14.1709	5.28259	5.28259	12.9725	5.28259	5.28259	12.9356	5.28259	5.28259	5.28259	5.28259	5.28259	5.28259	5.28259	5.28259	7.79681	5.28259	5.28259	5.28259	5.28259	5.28259	5.28259	5.28259	5.28259	5.28259	5.28259	5.28259	5.28259	5.28259	5.28259	5.28259	5.28259	5.28259
Prevotella_copri_(ASV_462)	NS	S	Bacteria	Bacteroidetes	Bacteroidia	Bacteroidales	Prevotellaceae	Prevotella	Prevotella copri	13.8098	5.28259	12.9148	5.28259	5.28259	5.28259	5.28259	5.28259	5.28259	5.28259	5.28259	5.28259	5.28259	5.28259	5.28259	5.28259	5.28259	14.4065	5.28259	5.28259	5.28259	5.28259	5.28259	5.28259	5.28259	5.28259	5.28259	5.28259	5.28259	5.28259	5.28259	5.28259	5.28259	5.28259	7.29953	5.28259	5.28259	5.28259	5.28259	5.28259
Prevotella_copri_(ASV_470)	NS	S	Bacteria	Bacteroidetes	Bacteroidia	Bacteroidales	Prevotellaceae	Prevotella	Prevotella copri	11.6061	5.28259	5.28259	5.28259	5.28259	5.28259	5.28259	9.93565	10.6797	5.28259	5.28259	5.28259	5.28259	5.28259	5.28259	5.28259	5.28259	9.40197	5.28259	5.28259	5.28259	5.28259	5.28259	5.28259	5.28259	5.28259	5.28259	5.28259	5.28259	9.71899	5.28259	5.28259	5.28259	5.28259	8.47257	5.28259	5.28259	5.28259	5.28259	5.28259
Herbinix_luporum_(ASV_471)	NS	S	Bacteria	Firmicutes	Clostridia	Clostridiales	Lachnospiraceae	Herbinix	Herbinix luporum	5.28259	5.28259	5.28259	12.3729	5.28259	5.28259	5.28259	5.28259	5.28259	5.28259	5.28259	12.5803	5.28259	5.28259	5.28259	5.28259	11.0533	5.28259	5.28259	5.28259	5.28259	5.28259	5.28259	5.28259	10.4866	9.74617	9.45187	10.3432	5.28259	8.41094	5.28259	10.2945	8.37194	5.28259	9.51894	5.28259	5.28259	5.28259	5.28259	5.28259
Colidextribacter_massiliensis_(ASV_478)	NS	S	Bacteria	Firmicutes	Clostridia	Clostridiales	xxxx	Colidextribacter	Colidextribacter massiliensis	10.999	10.5256	11.0988	11.0519	5.28259	5.28259	5.28259	5.28259	9.85881	5.28259	5.28259	5.28259	5.28259	5.28259	5.28259	5.28259	10.9904	5.28259	5.28259	5.28259	5.28259	5.28259	9.861	9.91596	10.5276	5.28259	9.84672	9.03224	5.28259	10.0188	5.28259	9.00518	8.65957	5.28259	5.28259	5.28259	5.28259	5.28259	5.28259	5.28259
Anaerotignum_lactatifermentans_(ASV_479)	NS	S	Bacteria	Firmicutes	Clostridia	Clostridiales	Lachnospiraceae	Anaerotignum	Anaerotignum lactatifermentans	5.28259	5.28259	5.28259	5.28259	11.7538	5.28259	5.28259	5.28259	5.28259	5.28259	5.28259	5.28259	5.28259	5.28259	5.28259	10.2699	8.94382	11.6559	5.28259	5.28259	5.28259	10.2058	9.88785	11.0703	10.4229	12.263	11.3137	11.0715	5.28259	5.28259	5.28259	5.28259	10.1254	5.28259	12.1963	5.28259	5.28259	5.28259	5.28259	5.28259
Aminipila_butyrica_(ASV_480)	NS	S	Bacteria	Firmicutes	Clostridia	Clostridiales	Clostridiales Family XIII. Incertae Sedis	Aminipila	Aminipila butyrica	9.16563	8.28677	5.28259	5.28259	10.0047	5.28259	5.28259	5.28259	5.28259	5.28259	5.28259	9.87723	5.28259	10.386	5.28259	5.28259	5.28259	5.28259	5.28259	5.28259	5.28259	5.28259	5.28259	5.28259	9.80919	8.94255	9.63694	8.59943	5.28259	7.78819	5.28259	7.82599	7.12334	10.8093	10.5794	5.28259	5.28259	11.3315	5.28259	5.28259
Kineothrix_alysoides_(ASV_490)	S	S	Bacteria	Firmicutes	Clostridia	Clostridiales	Lachnospiraceae	Kineothrix	Kineothrix alysoides	13.6686	5.28259	5.28259	5.28259	5.28259	5.28259	5.28259	5.28259	5.28259	5.28259	11.7938	5.28259	5.28259	5.28259	5.28259	5.28259	5.28259	5.28259	5.28259	5.28259	5.28259	5.28259	8.97127	5.28259	9.38728	12.2756	12.5231	11.7446	5.28259	5.28259	5.28259	9.89055	8.20331	7.77121	8.85342	5.28259	5.28259	5.28259	5.28259	9.13333
Clostridium_tunisiense_(ASV_496)	S	S	Bacteria	Firmicutes	Clostridia	Clostridiales	Clostridiaceae	Clostridium	Clostridium tunisiense	5.28259	5.28259	5.28259	5.28259	5.28259	5.28259	5.28259	5.28259	5.28259	5.28259	5.28259	9.23455	5.28259	9.75772	5.28259	5.28259	5.28259	5.28259	5.28259	5.28259	5.28259	5.28259	9.54399	8.90551	5.28259	5.28259	9.63694	5.28259	5.28259	5.28259	5.28259	5.28259	5.28259	8.4842	11.1412	5.28259	5.28259	5.28259	5.28259	7.55653
Anaerobacterium_chartisolvens_(ASV_502)	NS	S	Bacteria	Firmicutes	Clostridia	Clostridiales	Hungateiclostridiaceae	Anaerobacterium	Anaerobacterium chartisolvens	5.28259	5.28259	5.28259	5.28259	10.9113	5.28259	5.28259	5.28259	13.3261	5.28259	5.28259	5.28259	5.28259	5.28259	5.28259	5.28259	5.28259	5.28259	5.28259	5.28259	5.28259	5.28259	11.3091	5.28259	5.28259	5.28259	5.28259	5.28259	5.28259	5.28259	5.28259	5.28259	5.28259	5.28259	5.28259	5.28259	5.28259	5.28259	5.28259	5.28259
Klebsiella_pneumoniae_(ASV_503)	NS	S	Bacteria	Proteobacteria	Gammaproteobacteria	Enterobacterales	Enterobacteriaceae	Klebsiella	Klebsiella pneumoniae	5.28259	5.28259	5.28259	5.28259	5.28259	5.28259	5.28259	5.28259	5.28259	12.7908	5.28259	5.28259	5.28259	5.28259	5.28259	5.28259	5.28259	5.28259	12.6661	5.28259	14.1873	5.28259	5.28259	5.28259	5.28259	5.28259	5.28259	5.28259	13.6762	5.28259	12.4028	5.28259	5.28259	5.28259	5.28259	5.28259	5.28259	5.28259	5.28259	5.28259
Blautia_faecis_(ASV_521)	S	S	Bacteria	Firmicutes	Clostridia	Clostridiales	Lachnospiraceae	Blautia	Blautia faecis	11.3342	5.28259	5.28259	5.28259	5.28259	5.28259	5.28259	5.28259	5.28259	5.28259	5.28259	5.28259	5.28259	5.28259	5.28259	5.28259	5.28259	5.28259	5.28259	5.28259	5.28259	5.28259	5.28259	5.28259	10.8358	5.28259	8.41306	10.4064	5.28259	5.28259	5.28259	9.37124	12.1202	10.3615	7.88637	5.28259	5.28259	5.28259	5.28259	10.394
Holdemania_massiliensis_(ASV_532)	NS	S	Bacteria	Firmicutes	Erysipelotrichia	Erysipelotrichales	Erysipelotrichaceae	Holdemania	Holdemania massiliensis	5.28259	7.93045	5.28259	10.2825	5.28259	5.28259	5.28259	5.28259	5.28259	5.28259	5.28259	8.55843	5.28259	5.28259	9.99246	5.28259	5.28259	5.28259	5.28259	5.28259	5.28259	11.6347	8.66467	9.11107	7.43749	5.28259	6.96801	7.59999	5.28259	5.28259	5.28259	5.28259	8.41119	5.28259	5.28259	5.28259	5.28259	7.41521	5.28259	5.28259
Enterococcus_gallinarum_(ASV_534)	NS	S	Bacteria	Firmicutes	Bacilli	Lactobacillales	Enterococcaceae	Enterococcus	Enterococcus gallinarum	5.28259	5.28259	5.28259	5.28259	5.28259	5.28259	5.28259	5.28259	5.28259	12.5004	5.28259	5.28259	11.5141	5.28259	5.28259	12.2627	5.28259	5.28259	15.6792	5.28259	8.88863	5.28259	5.28259	5.28259	5.28259	5.28259	5.28259	5.28259	8.64415	5.28259	10.5187	5.28259	5.28259	5.28259	5.28259	5.28259	8.78131	5.28259	5.28259	5.28259
Ruminococcus_callidus_(ASV_540)	NS	S	Bacteria	Firmicutes	Clostridia	Clostridiales	Ruminococcaceae	Ruminococcus	Ruminococcus callidus	5.28259	5.28259	5.28259	5.28259	5.28259	5.28259	5.28259	11.0043	5.28259	5.28259	5.28259	5.28259	5.28259	5.28259	5.28259	5.28259	5.28259	10.0235	5.28259	5.28259	5.28259	5.28259	8.39202	6.05447	5.28259	5.28259	9.79318	5.28259	5.28259	5.28259	5.28259	6.61896	10.442	5.28259	8.81775	5.28259	5.28259	5.28259	5.28259	7.40588
Sporobacter_termitidis_(ASV_543)	NS	S	Bacteria	Firmicutes	Clostridia	Clostridiales	Ruminococcaceae	Sporobacter	Sporobacter termitidis	5.28259	8.28677	5.28259	5.28259	5.28259	5.28259	5.28259	5.28259	5.28259	5.28259	5.28259	5.28259	5.28259	10.6205	5.28259	5.28259	5.28259	5.28259	5.28259	5.28259	5.28259	5.28259	7.79681	8.82018	7.7462	7.19773	7.35346	9.1842	5.28259	6.00099	5.28259	8.6618	5.28259	5.28259	7.62258	5.28259	5.28259	8.06488	5.28259	5.28259
Clostridium_tunisiense_(ASV_545)	S	S	Bacteria	Firmicutes	Clostridia	Clostridiales	Clostridiaceae	Clostridium	Clostridium tunisiense	5.28259	9.49656	5.28259	5.28259	8.93135	5.28259	5.28259	5.28259	5.28259	5.28259	10.8095	5.28259	5.28259	5.28259	5.28259	5.28259	5.28259	9.19335	5.28259	5.28259	5.28259	5.28259	5.28259	5.28259	5.28259	5.28259	10.7691	5.28259	5.28259	5.28259	5.28259	8.58954	5.28259	5.28259	8.66553	5.28259	5.28259	5.28259	5.28259	7.55653
Prevotella_paludivivens_(ASV_547)	NS	S	Bacteria	Bacteroidetes	Bacteroidia	Bacteroidales	Prevotellaceae	Prevotella	Prevotella paludivivens	12.2851	5.28259	5.28259	5.28259	5.28259	5.28259	5.28259	5.28259	8.62486	5.28259	5.28259	5.28259	5.28259	5.28259	5.28259	5.28259	5.28259	5.28259	5.28259	5.28259	5.28259	5.28259	5.28259	5.28259	6.92651	5.28259	5.28259	5.28259	5.28259	9.08035	5.28259	12.2837	12.5585	5.28259	8.32792	5.28259	5.28259	5.28259	5.28259	5.28259
Eubacterium_oxidoreducens_(ASV_548)	NS	S	Bacteria	Firmicutes	Clostridia	Clostridiales	Eubacteriaceae	Eubacterium	Eubacterium oxidoreducens	5.28259	5.28259	9.56415	5.28259	5.28259	5.28259	5.28259	10.6892	5.28259	5.28259	5.28259	11.9183	5.28259	5.28259	5.28259	5.28259	5.28259	5.28259	5.28259	5.28259	5.28259	5.28259	11.7173	5.28259	5.28259	5.28259	5.28259	5.28259	5.28259	5.28259	5.28259	5.28259	8.55831	10.6392	5.28259	5.28259	5.28259	5.28259	5.28259	5.28259
Herbinix_luporum_(ASV_550)	NS	S	Bacteria	Firmicutes	Clostridia	Clostridiales	Lachnospiraceae	Herbinix	Herbinix luporum	5.28259	5.28259	5.28259	5.28259	5.28259	5.28259	5.28259	5.28259	5.28259	5.28259	5.28259	5.28259	5.28259	5.28259	5.28259	5.28259	5.28259	5.28259	5.28259	5.28259	5.28259	5.28259	5.28259	5.28259	8.85443	5.28259	10.7084	11.8316	5.28259	5.28259	5.28259	10.2127	8.59286	5.28259	9.3293	5.28259	5.28259	5.28259	5.28259	12.83
Oscillibacter_ruminantium_(ASV_555)	S	S	Bacteria	Firmicutes	Clostridia	Clostridiales	Oscillospiraceae	Oscillibacter	Oscillibacter ruminantium	5.28259	5.28259	5.28259	5.28259	5.28259	12.0758	5.28259	5.28259	5.28259	5.28259	5.28259	5.28259	5.28259	5.28259	5.28259	5.28259	5.28259	5.28259	5.28259	5.28259	5.28259	5.28259	11.8999	10.9748	9.53535	5.28259	5.28259	5.28259	5.28259	5.28259	5.28259	5.28259	5.28259	5.28259	10.41	5.28259	5.28259	5.28259	5.28259	5.28259
Eubacterium_ramulus_(ASV_559)	S	S	Bacteria	Firmicutes	Clostridia	Clostridiales	Eubacteriaceae	Eubacterium	Eubacterium ramulus	5.28259	5.28259	5.28259	5.28259	5.28259	5.28259	5.28259	5.28259	5.28259	5.28259	5.28259	11.1629	5.28259	5.28259	5.28259	5.28259	5.28259	10.6324	5.28259	5.28259	5.28259	5.28259	7.55018	5.28259	7.43749	5.28259	5.28259	11.4063	5.28259	5.28259	5.28259	7.62374	5.28259	5.28259	10.3173	5.28259	5.28259	9.35784	5.28259	7.23764
Coprococcus_comes_(ASV_565)	NS	S	Bacteria	Firmicutes	Clostridia	Clostridiales	Lachnospiraceae	Coprococcus	Coprococcus comes	5.28259	5.28259	5.28259	5.28259	5.28259	5.28259	5.28259	5.28259	5.28259	5.28259	5.28259	5.28259	5.28259	5.28259	5.28259	5.28259	5.28259	5.28259	5.28259	5.28259	5.28259	5.28259	10.9563	8.29604	12.0939	5.28259	12.8242	5.28259	5.28259	5.28259	5.28259	11.225	5.28259	5.28259	11.7875	5.28259	5.28259	5.28259	5.28259	5.28259
Dehalobacter_restrictus_(ASV_568)	S	S	Bacteria	Firmicutes	Clostridia	Clostridiales	Peptococcaceae	Dehalobacter	Dehalobacter restrictus	5.28259	5.28259	5.28259	5.28259	9.38353	10.9078	5.28259	10.1211	5.28259	5.28259	12.3194	5.28259	5.28259	5.28259	5.28259	5.28259	5.28259	9.89143	5.28259	5.28259	5.28259	5.28259	9.47483	6.5546	6.32704	5.28259	7.43563	5.28259	5.28259	5.28259	5.28259	5.28259	10.1136	5.28259	7.39944	5.28259	5.28259	5.28259	5.28259	8.13742
Longibaculum_muris_(ASV_569)	NS	S	Bacteria	Firmicutes	Erysipelotrichia	Erysipelotrichales	Erysipelotrichaceae	Longibaculum	Longibaculum muris	5.28259	5.28259	5.28259	11.3834	5.28259	5.28259	5.28259	5.28259	5.28259	5.28259	5.28259	12.5262	5.28259	5.28259	13.0135	5.28259	5.28259	8.65557	5.28259	5.28259	5.28259	5.28259	5.81749	5.28259	5.28259	5.28259	5.28259	5.28259	5.28259	9.11344	5.28259	5.28259	5.58678	5.28259	6.88262	5.28259	10.3357	10.0476	5.28259	5.28259
Coprobacillus_cateniformis_(ASV_570)	S	NS	Bacteria	Firmicutes	Erysipelotrichia	Erysipelotrichales	Erysipelotrichaceae	Coprobacillus	Coprobacillus cateniformis	5.28259	5.28259	5.28259	5.28259	5.28259	5.28259	5.28259	5.28259	5.28259	5.28259	11.1564	5.28259	5.28259	5.28259	5.28259	5.28259	5.28259	5.28259	5.28259	14.3033	5.28259	12.9196	5.28259	5.28259	5.28259	5.28259	5.28259	5.28259	5.28259	5.28259	5.28259	5.28259	5.28259	5.28259	5.28259	9.6835	5.28259	9.88782	5.28259	5.28259
Hungatella_hathewayi_(ASV_571)	S	S	Bacteria	Firmicutes	Clostridia	Clostridiales	Clostridiaceae	Hungatella	Hungatella hathewayi	11.0904	9.85702	9.42037	5.28259	5.28259	5.28259	5.28259	5.28259	5.28259	5.28259	5.28259	11.1629	5.28259	10.386	5.28259	5.28259	5.28259	5.28259	5.28259	5.28259	5.28259	5.28259	10.2297	5.28259	9.51511	9.74617	9.49083	8.92124	5.28259	8.24167	5.28259	10.8835	8.72333	5.28259	8.66553	5.28259	5.28259	5.28259	5.28259	8.75125
Prevotellamassilia_timonensis_(ASV_578)	NS	S	Bacteria	Bacteroidetes	Bacteroidia	Bacteroidales	Prevotellaceae	Prevotellamassilia	Prevotellamassilia timonensis	5.28259	5.28259	5.28259	5.28259	5.28259	5.28259	5.28259	5.28259	12.3684	5.28259	5.28259	5.28259	5.28259	5.28259	5.28259	5.28259	5.28259	10.8616	5.28259	5.28259	5.28259	5.28259	5.28259	5.28259	5.28259	5.28259	11.416	5.28259	5.28259	5.28259	5.28259	5.28259	5.28259	5.28259	5.28259	5.28259	5.28259	5.28259	5.28259	11.2457
Clostridium_amygdalinum_(ASV_579)	S	S	Bacteria	Firmicutes	Clostridia	Clostridiales	Lachnospiraceae	Lachnoclostridium	[Clostridium] amygdalinum	11.9852	5.28259	9.42037	11.2598	9.87266	5.28259	5.28259	5.28259	11.2532	5.28259	11.4857	5.28259	5.28259	5.28259	5.28259	5.28259	5.28259	5.28259	5.28259	5.28259	5.28259	5.28259	9.52701	5.28259	10.0949	9.51046	10.7731	10.4669	5.28259	13.073	5.28259	9.86015	8.65957	5.28259	7.66335	5.28259	5.28259	5.28259	5.28259	5.28259
Howardella_ureilytica_(ASV_581)	NS	S	Bacteria	Firmicutes	Clostridia	Clostridiales	xxxx	Howardella	Howardella ureilytica	5.28259	5.28259	5.28259	5.28259	8.93135	10.7732	10.3406	5.28259	5.28259	5.28259	5.28259	5.28259	5.28259	5.28259	5.28259	5.28259	5.28259	9.19335	5.28259	5.28259	5.28259	5.28259	5.28259	5.28259	5.28259	5.28259	9.15714	5.28259	5.28259	7.24759	5.28259	8.88955	7.12334	5.28259	5.28259	5.28259	5.28259	11.6444	5.28259	8.81243
Colidextribacter_massiliensis_(ASV_585)	NS	S	Bacteria	Firmicutes	Clostridia	Clostridiales	xxxx	Colidextribacter	Colidextribacter massiliensis	10.4277	5.28259	5.28259	5.28259	5.28259	5.28259	5.28259	5.28259	5.28259	5.28259	11.7938	5.28259	5.28259	5.28259	5.28259	5.28259	5.28259	5.28259	5.28259	5.28259	5.28259	5.28259	9.43897	11.0328	7.25421	5.28259	9.48119	5.28259	5.28259	5.28259	5.28259	5.28259	5.28259	5.28259	5.28259	5.28259	5.28259	5.28259	5.28259	8.55041
Colidextribacter_massiliensis_(ASV_591)	NS	S	Bacteria	Firmicutes	Clostridia	Clostridiales	xxxx	Colidextribacter	Colidextribacter massiliensis	5.28259	12.1075	5.28259	5.28259	5.28259	5.28259	12.0108	5.28259	5.28259	5.28259	5.28259	5.28259	5.28259	5.28259	5.28259	5.28259	5.28259	5.28259	5.28259	5.28259	5.28259	5.28259	5.28259	5.28259	5.28259	5.28259	8.45307	5.28259	5.28259	5.28259	5.28259	8.21029	10.0023	5.28259	5.28259	5.28259	5.28259	5.28259	5.28259	5.28259
Haemophilus_parainfluenzae_(ASV_606)	NS	S	Bacteria	Proteobacteria	Gammaproteobacteria	Pasteurellales	Pasteurellaceae	Haemophilus	Haemophilus parainfluenzae	5.28259	5.28259	5.28259	5.28259	5.28259	5.28259	5.28259	5.28259	5.28259	5.28259	5.28259	5.28259	5.28259	5.28259	5.28259	5.28259	5.28259	5.28259	5.28259	5.28259	5.28259	5.28259	8.66467	5.28259	5.28259	11.8643	5.28259	5.28259	5.28259	5.28259	5.28259	5.28259	5.28259	5.28259	9.19671	5.28259	5.28259	5.28259	5.28259	5.28259
Faecalibacterium_prausnitzii_(ASV_610)	NS	S	Bacteria	Firmicutes	Clostridia	Clostridiales	Ruminococcaceae	Faecalibacterium	Faecalibacterium prausnitzii	13.0253	5.28259	5.28259	5.28259	5.28259	5.28259	5.28259	5.28259	5.28259	5.28259	5.28259	5.28259	5.28259	5.28259	5.28259	5.28259	5.28259	5.28259	5.28259	5.28259	5.28259	5.28259	5.28259	5.28259	5.28259	5.28259	5.28259	5.28259	5.28259	5.28259	5.28259	5.28259	5.28259	5.28259	5.28259	5.28259	5.28259	5.28259	5.28259	5.28259
Gemmiger_formicilis_(ASV_616)	NS	S	Bacteria	Firmicutes	Clostridia	Clostridiales	Ruminococcaceae	Gemmiger	Gemmiger formicilis	5.28259	5.28259	5.28259	5.28259	5.28259	5.28259	5.28259	5.28259	5.28259	5.28259	11.7938	5.28259	5.28259	5.28259	5.28259	5.28259	5.28259	5.28259	5.28259	5.28259	5.28259	5.28259	5.28259	5.28259	5.28259	5.28259	5.28259	9.80074	5.28259	5.28259	5.28259	5.28259	8.72333	9.93146	9.09608	5.28259	5.28259	12.3649	5.28259	5.28259
Neglecta_timonensis_(ASV_619)	NS	S	Bacteria	Firmicutes	Clostridia	Clostridiales	Ruminococcaceae	Neglecta	Neglecta timonensis	5.28259	5.28259	5.28259	5.28259	5.28259	13.8405	12.6275	5.28259	5.28259	5.28259	9.49532	5.28259	5.28259	5.28259	5.28259	5.28259	5.28259	5.28259	5.28259	5.28259	5.28259	5.28259	8.75495	5.28259	6.12812	5.28259	6.72822	5.28259	5.28259	5.28259	5.28259	5.28259	8.11098	5.28259	8.37777	5.28259	5.28259	5.28259	5.28259	5.28259
Lutispora_thermophila_(ASV_625)	NS	S	Bacteria	Firmicutes	Clostridia	Clostridiales	Clostridiaceae	Lutispora	Lutispora thermophila	5.28259	5.28259	5.28259	5.28259	5.28259	8.8664	5.28259	5.28259	5.28259	5.28259	5.28259	5.28259	5.28259	5.28259	5.28259	5.28259	5.28259	5.28259	5.28259	5.28259	5.28259	5.28259	5.28259	5.28259	9.53535	5.28259	8.01898	5.28259	5.28259	5.28259	5.28259	9.41372	5.28259	9.56426	11.2151	5.28259	5.28259	5.28259	5.28259	5.28259
Paraprevotella_xylaniphila_(ASV_631)	NS	S	Bacteria	Bacteroidetes	Bacteroidia	Bacteroidales	Prevotellaceae	Paraprevotella	Paraprevotella xylaniphila	5.28259	9.74658	5.28259	5.28259	11.1003	5.28259	12.3946	9.72279	5.28259	5.28259	5.28259	5.28259	5.28259	5.28259	5.28259	5.28259	5.28259	5.28259	5.28259	5.28259	5.28259	5.28259	5.28259	5.28259	5.89733	5.28259	10.0754	5.28259	5.28259	5.28259	5.28259	8.552	5.83786	5.28259	10.4802	5.28259	5.28259	5.28259	5.28259	5.28259
Lachnospira_pectinoschiza_(ASV_632)	NS	S	Bacteria	Firmicutes	Clostridia	Clostridiales	Lachnospiraceae	Lachnospira	Lachnospira pectinoschiza	5.28259	5.28259	5.28259	5.28259	5.28259	5.28259	5.28259	5.28259	5.28259	5.28259	5.28259	5.28259	5.28259	12.6477	5.28259	5.28259	5.28259	5.28259	5.28259	5.28259	5.28259	12.5591	9.56078	5.28259	5.28259	5.28259	5.28259	7.73739	5.28259	5.28259	5.28259	10.5539	11.436	5.28259	5.28259	5.28259	5.28259	5.28259	5.28259	5.28259
Eubacterium_hallii_(ASV_640)	NS	S	Bacteria	Firmicutes	Clostridia	Clostridiales	Eubacteriaceae	Eubacterium	[Eubacterium] hallii	5.28259	11.3641	5.28259	5.28259	5.28259	5.28259	5.28259	5.28259	5.28259	5.28259	5.28259	12	5.28259	5.28259	5.28259	5.28259	5.28259	5.28259	5.28259	5.28259	5.28259	5.28259	5.28259	5.28259	8.64682	10.92	5.28259	5.28259	5.28259	5.49838	5.28259	6.46589	5.28259	5.28259	11.4252	5.28259	5.28259	11.79	5.28259	9.22619
Hespellia_porcina_(ASV_642)	NS	S	Bacteria	Firmicutes	Clostridia	Clostridiales	Lachnospiraceae	Hespellia	Hespellia porcina	5.28259	5.28259	5.28259	5.28259	5.28259	5.28259	5.28259	5.28259	5.28259	5.28259	5.28259	5.28259	5.28259	5.28259	5.28259	5.28259	5.28259	5.28259	5.28259	5.28259	5.28259	5.28259	10.969	5.28259	6.92651	5.28259	9.88379	5.28259	5.28259	5.28259	5.28259	14.5856	12.8378	5.28259	8.87093	5.28259	5.28259	5.28259	5.28259	5.28259
Hungatella_effluvii_(ASV_655)	NS	S	Bacteria	Firmicutes	Clostridia	Clostridiales	Clostridiaceae	Hungatella	Hungatella effluvii	5.28259	5.28259	5.28259	5.28259	10.4375	5.28259	5.28259	5.28259	5.28259	5.28259	10.8859	5.28259	5.28259	5.28259	5.28259	5.28259	5.28259	5.28259	5.28259	5.28259	5.28259	5.28259	9.99052	5.28259	9.0072	5.28259	8.77057	9.66952	5.28259	11.8607	5.28259	9.39264	5.28259	5.28259	5.28259	5.28259	5.28259	5.28259	5.28259	5.28259
Haemophilus_parainfluenzae_(ASV_660)	NS	S	Bacteria	Proteobacteria	Gammaproteobacteria	Pasteurellales	Pasteurellaceae	Haemophilus	Haemophilus parainfluenzae	5.28259	5.28259	5.28259	5.28259	5.28259	5.28259	5.28259	5.28259	5.28259	5.28259	5.28259	5.28259	5.28259	5.28259	5.28259	5.28259	5.28259	5.28259	5.28259	5.28259	5.28259	5.28259	10.9752	5.28259	5.28259	5.28259	5.28259	5.28259	5.28259	5.28259	5.28259	9.37124	7.02556	5.28259	9.7914	8.6397	5.28259	5.28259	5.28259	5.28259
Eubacterium_hallii_(ASV_661)	NS	S	Bacteria	Firmicutes	Clostridia	Clostridiales	Eubacteriaceae	Eubacterium	[Eubacterium] hallii	5.28259	5.28259	5.28259	5.28259	5.28259	5.28259	11.4863	5.28259	9.36993	5.28259	5.28259	5.28259	5.28259	12.3542	11.7599	5.28259	5.28259	5.28259	5.28259	5.28259	5.28259	5.28259	6.6449	5.28259	5.62246	5.28259	6.27176	5.28259	5.28259	9.77176	5.28259	8.6618	5.28259	5.28259	10.3859	5.28259	5.28259	8.51122	5.28259	5.28259
Prevotella_shahii_(ASV_662)	NS	S	Bacteria	Bacteroidetes	Bacteroidia	Bacteroidales	Prevotellaceae	Prevotella	Prevotella shahii	5.28259	12.6427	5.28259	5.28259	10.6133	5.28259	11.1293	5.28259	5.28259	5.28259	5.28259	5.28259	5.28259	5.28259	5.28259	5.28259	5.28259	5.28259	5.28259	5.28259	5.28259	5.28259	5.28259	5.28259	5.28259	5.28259	5.28259	5.28259	5.28259	9.95636	5.28259	8.21029	5.28259	5.28259	5.28259	5.28259	5.28259	5.28259	5.28259	8.55041
Barnesiella_intestinihominis_(ASV_663)	NS	S	Bacteria	Bacteroidetes	Bacteroidia	Bacteroidales	Barnesiellaceae	Barnesiella	Barnesiella intestinihominis	5.28259	5.28259	5.28259	5.28259	5.28259	5.28259	5.28259	5.28259	5.28259	5.28259	5.28259	5.28259	5.28259	12.3542	11.0337	5.28259	5.28259	5.28259	5.28259	5.28259	5.28259	5.28259	5.28259	5.28259	7.67499	5.28259	5.28259	5.28259	5.28259	5.28259	5.28259	6.10027	5.28259	5.28259	5.28259	5.28259	5.28259	5.28259	5.28259	8.62051
Marvinbryantia_formatexigens_(ASV_673)	S	S	Bacteria	Firmicutes	Clostridia	Clostridiales	Lachnospiraceae	Marvinbryantia	Marvinbryantia formatexigens	10.7967	5.28259	5.28259	5.28259	5.28259	5.28259	5.28259	5.28259	5.28259	5.28259	5.28259	5.28259	5.28259	5.28259	5.28259	5.28259	5.28259	5.28259	5.28259	5.28259	5.28259	5.28259	8.354	8.45544	9.0359	7.86483	8.17066	9.27729	5.28259	5.28259	5.28259	10.0606	8.41119	9.96063	10.547	5.28259	5.28259	5.28259	5.28259	8.03846
Anaerotignum_aminivorans_(ASV_676)	NS	S	Bacteria	Firmicutes	Clostridia	Clostridiales	Lachnospiraceae	Anaerotignum	Anaerotignum aminivorans	5.28259	5.28259	5.28259	5.28259	5.28259	5.28259	5.28259	5.28259	9.55192	5.28259	5.28259	5.28259	5.28259	5.28259	5.28259	5.28259	5.28259	5.28259	5.28259	5.28259	5.28259	5.28259	7.55018	5.28259	8.16532	10.7131	9.96213	9.1842	5.28259	5.28259	5.28259	7.82599	8.95345	5.28259	7.77916	5.28259	5.28259	7.77631	5.28259	8.81243
Bacteroides_xylanolyticus_(ASV_681)	NS	S	Bacteria	Bacteroidetes	Bacteroidia	Bacteroidales	Bacteroidaceae	Bacteroides	Bacteroides xylanolyticus	5.28259	5.28259	5.28259	5.28259	5.28259	5.28259	5.28259	5.28259	10.6797	5.28259	5.28259	5.28259	5.28259	5.28259	5.28259	5.28259	5.28259	5.28259	5.28259	5.28259	5.28259	5.28259	10.59	9.06236	8.40421	11.5273	9.29561	9.36473	5.28259	7.05663	5.28259	8.43314	8.65957	5.28259	9.67661	5.28259	5.28259	6.93243	5.28259	7.93222
Ruminococcus_faecis_(ASV_683)	NS	S	Bacteria	Firmicutes	Clostridia	Clostridiales	Ruminococcaceae	Ruminococcus	Ruminococcus faecis	5.28259	5.28259	5.28259	5.28259	5.28259	5.28259	5.28259	5.28259	5.28259	5.28259	5.28259	5.28259	5.28259	5.28259	5.28259	5.28259	5.28259	5.28259	5.28259	5.28259	5.28259	13.916	5.28259	5.28259	5.28259	5.28259	12.3405	11.4469	5.28259	5.28259	5.28259	5.28259	5.28259	5.28259	10.1043	5.28259	5.28259	5.28259	5.28259	5.28259
Ruminococcus_flavefaciens_(ASV_684)	NS	S	Bacteria	Firmicutes	Clostridia	Clostridiales	Ruminococcaceae	Ruminococcus	Ruminococcus flavefaciens	5.28259	5.28259	5.28259	5.28259	10.77	5.28259	5.28259	5.28259	5.28259	5.28259	5.28259	5.28259	5.28259	12.8458	5.28259	5.28259	5.28259	10.6324	5.28259	5.28259	5.28259	5.28259	9.22399	6.81198	5.28259	5.28259	5.28259	5.28259	5.28259	5.28259	5.28259	7.38843	9.10476	5.28259	5.28259	5.28259	5.28259	5.28259	5.28259	5.28259
Sporobacter_termitidis_(ASV_686)	NS	S	Bacteria	Firmicutes	Clostridia	Clostridiales	Ruminococcaceae	Sporobacter	Sporobacter termitidis	5.28259	5.28259	5.28259	5.28259	5.28259	12.1041	12.2154	10.4329	5.28259	5.28259	12.3467	5.28259	5.28259	9.94223	5.28259	5.28259	5.28259	10.0235	5.28259	5.28259	5.28259	5.28259	9.79159	5.28259	5.28259	5.28259	5.28259	7.73739	5.28259	5.28259	5.28259	5.28259	11.2537	5.28259	5.28259	5.28259	5.28259	5.28259	5.28259	5.28259
Hungatella_hathewayi_(ASV_692)	NS	S	Bacteria	Firmicutes	Clostridia	Clostridiales	Clostridiaceae	Hungatella	Hungatella hathewayi	12.5004	5.28259	5.28259	5.28259	5.28259	5.28259	5.28259	5.28259	5.28259	5.28259	5.28259	5.28259	5.28259	5.28259	5.28259	5.28259	11.1715	12.8916	5.28259	5.28259	5.28259	5.28259	6.6449	5.28259	5.28259	9.32877	11.7669	5.28259	5.28259	5.28259	5.28259	5.28259	5.28259	5.28259	5.28259	5.28259	5.28259	5.28259	5.28259	5.28259
Eubacterium_ramulus_(ASV_694)	NS	S	Bacteria	Firmicutes	Clostridia	Clostridiales	Eubacteriaceae	Eubacterium	Eubacterium ramulus	5.28259	5.28259	5.28259	5.28259	5.28259	5.28259	5.28259	5.28259	5.28259	5.28259	5.28259	5.28259	5.28259	5.28259	5.28259	5.28259	5.28259	5.28259	5.28259	5.28259	5.28259	5.28259	5.28259	7.12824	11.3912	10.4269	7.69118	9.80074	5.28259	8.30033	5.28259	5.28259	9.70354	5.28259	11.1627	5.28259	5.28259	5.28259	5.28259	5.28259
Herbinix_luporum_(ASV_696)	NS	S	Bacteria	Firmicutes	Clostridia	Clostridiales	Lachnospiraceae	Herbinix	Herbinix luporum	5.28259	5.28259	5.28259	5.28259	5.28259	5.28259	5.28259	11.9421	5.28259	5.28259	10.2401	5.28259	12.2766	5.28259	5.28259	5.28259	5.28259	5.28259	5.28259	5.28259	5.28259	5.28259	5.28259	5.28259	5.28259	11.6963	8.90646	9.94958	5.28259	8.01527	5.28259	5.28259	8.20331	8.95923	5.28259	5.28259	5.28259	5.28259	5.28259	5.28259
Eubacterium_eligens_(ASV_700)	NS	S	Bacteria	Firmicutes	Clostridia	Clostridiales	Eubacteriaceae	Eubacterium	[Eubacterium] eligens	5.28259	5.28259	5.28259	5.28259	5.28259	5.28259	5.28259	5.28259	5.28259	5.28259	5.28259	11.0136	5.28259	5.28259	5.28259	5.28259	5.28259	5.28259	5.28259	5.28259	5.28259	5.28259	10.9877	5.28259	5.28259	5.28259	7.62267	5.28259	5.28259	5.28259	5.28259	5.28259	5.28259	5.28259	7.49288	5.28259	5.28259	5.28259	5.28259	12.0621
Comamonas_terrae_(ASV_703)	S	S	Bacteria	Proteobacteria	Betaproteobacteria	Burkholderiales	Comamonadaceae	Comamonas	Comamonas terrae	5.28259	5.28259	5.28259	5.28259	5.28259	12.3126	5.28259	5.28259	10.7559	5.28259	5.28259	5.28259	9.30619	5.28259	5.28259	5.28259	5.28259	5.28259	5.28259	5.28259	5.28259	5.28259	9.6731	5.28259	5.28259	12.3844	5.28259	5.28259	5.28259	5.28259	5.28259	6.29463	5.28259	5.28259	8.87093	5.28259	5.28259	5.28259	5.28259	5.28259
Sporobacter_termitidis_(ASV_712)	NS	S	Bacteria	Firmicutes	Clostridia	Clostridiales	Ruminococcaceae	Sporobacter	Sporobacter termitidis	5.28259	11.636	5.28259	5.28259	5.28259	5.28259	5.28259	5.28259	5.28259	5.28259	5.28259	5.28259	5.28259	5.28259	5.28259	5.28259	5.28259	5.28259	5.28259	5.28259	5.28259	5.28259	8.56836	5.28259	5.28259	5.28259	10.7001	5.28259	5.28259	5.28259	5.28259	7.20711	8.11098	5.28259	7.58063	5.28259	5.28259	5.28259	5.28259	5.28259
Colidextribacter_massiliensis_(ASV_715)	NS	S	Bacteria	Firmicutes	Clostridia	Clostridiales	xxxx	Colidextribacter	Colidextribacter massiliensis	5.28259	5.28259	5.28259	5.28259	5.28259	10.0575	12.828	11.5481	5.28259	5.28259	5.28259	5.28259	5.28259	10.508	5.28259	5.28259	5.28259	10.9305	5.28259	5.28259	5.28259	5.28259	5.28259	5.28259	5.28259	5.28259	5.28259	5.28259	5.28259	5.28259	5.28259	5.28259	5.28259	5.28259	5.28259	5.28259	5.28259	5.28259	5.28259	5.28259
Intestinibacillus_massiliensis_(ASV_719)	S	S	Bacteria	Firmicutes	Clostridia	Clostridiales	Eubacteriaceae	Intestinibacillus	Intestinibacillus massiliensis	5.28259	5.28259	5.28259	5.28259	9.72729	10.3688	5.28259	5.28259	5.28259	5.28259	5.28259	5.28259	5.28259	5.28259	5.28259	5.28259	5.28259	5.28259	5.28259	5.28259	5.28259	5.28259	10.4072	5.28259	5.28259	5.28259	5.28259	5.28259	5.28259	5.28259	5.28259	7.69435	5.28259	5.28259	5.28259	5.28259	5.28259	5.28259	5.28259	5.28259
Bacteroides_xylanolyticus_(ASV_725)	S	S	Bacteria	Bacteroidetes	Bacteroidia	Bacteroidales	Bacteroidaceae	Bacteroides	Bacteroides xylanolyticus	5.28259	5.28259	5.28259	5.28259	5.28259	5.28259	5.28259	5.28259	5.28259	5.28259	5.28259	5.28259	5.28259	5.28259	5.28259	5.28259	5.28259	5.28259	5.28259	5.28259	5.28259	5.28259	9.42069	8.87762	7.94089	10.5973	8.7058	9.36473	5.28259	6.83648	5.28259	9.94948	8.78439	5.28259	9.30374	5.28259	5.28259	5.28259	5.28259	7.04717
Fusicatenibacter_saccharivorans_(ASV_728)	NS	S	Bacteria	Firmicutes	Clostridia	Clostridiales	Lachnospiraceae	Fusicatenibacter	Fusicatenibacter saccharivorans	5.28259	5.28259	5.28259	5.28259	5.28259	5.28259	5.28259	5.28259	5.28259	5.28259	5.28259	5.28259	5.28259	5.28259	5.28259	5.28259	5.28259	5.28259	5.28259	5.28259	5.28259	11.499	7.55018	8.37794	7.67499	9.12086	7.58715	9.52516	5.28259	5.28259	5.28259	5.28259	7.79215	8.77442	8.44945	5.28259	5.28259	5.28259	13.0438	10.0824
Enterococcus_avium_(ASV_731)	NS	S	Bacteria	Firmicutes	Bacilli	Lactobacillales	Enterococcaceae	Enterococcus	Enterococcus avium	5.28259	5.28259	5.28259	5.28259	5.28259	5.28259	5.28259	5.28259	5.28259	5.28259	5.28259	5.28259	14.9789	5.28259	5.28259	5.28259	5.28259	5.28259	5.28259	5.28259	5.28259	5.28259	5.28259	5.28259	5.28259	5.28259	5.28259	5.28259	5.28259	5.28259	5.28259	5.28259	5.28259	5.28259	5.28259	5.28259	5.28259	5.28259	5.28259	5.28259
Hungatella_hathewayi_(ASV_738)	NS	S	Bacteria	Firmicutes	Clostridia	Clostridiales	Clostridiaceae	Hungatella	Hungatella hathewayi	5.28259	5.28259	5.28259	5.28259	5.28259	5.28259	5.28259	5.28259	5.28259	5.28259	5.28259	5.28259	5.28259	5.28259	5.28259	5.28259	5.28259	5.28259	5.28259	5.28259	5.28259	5.28259	10.9372	5.28259	5.28259	5.28259	8.77057	5.28259	5.28259	5.28259	5.28259	5.28259	5.28259	5.28259	5.28259	5.28259	5.28259	5.28259	5.28259	5.28259
Kineothrix_alysoides_(ASV_744)	S	S	Bacteria	Firmicutes	Clostridia	Clostridiales	Lachnospiraceae	Kineothrix	Kineothrix alysoides	5.28259	5.28259	5.28259	5.28259	5.28259	5.28259	5.28259	5.28259	5.28259	5.28259	12.2049	5.28259	5.28259	5.28259	5.28259	5.28259	5.28259	5.28259	5.28259	5.28259	5.28259	5.28259	5.28259	5.28259	9.7058	5.28259	8.73855	5.28259	5.28259	5.28259	5.28259	8.62612	9.92308	8.31378	8.07948	5.28259	5.28259	5.28259	5.28259	7.40588
Sporobacter_termitidis_(ASV_746)	NS	S	Bacteria	Firmicutes	Clostridia	Clostridiales	Ruminococcaceae	Sporobacter	Sporobacter termitidis	5.28259	5.28259	5.28259	5.28259	5.28259	5.28259	5.28259	5.28259	5.28259	5.28259	5.28259	5.28259	5.28259	5.28259	5.28259	5.28259	5.28259	5.28259	5.28259	5.28259	5.28259	12.8655	10.0029	5.28259	5.28259	5.28259	9.52877	10.11	5.28259	5.28259	5.28259	8.552	8.75418	8.22038	9.75415	5.28259	5.28259	5.28259	5.28259	5.28259
Colidextribacter_massiliensis_(ASV_748)	NS	S	Bacteria	Firmicutes	Clostridia	Clostridiales	xxxx	Colidextribacter	Colidextribacter massiliensis	5.28259	5.28259	5.28259	5.28259	8.93135	8.57425	5.28259	9.93565	5.28259	5.28259	12.6826	5.28259	5.28259	5.28259	5.28259	5.28259	5.28259	5.28259	5.28259	5.28259	5.28259	5.28259	9.22399	6.40636	5.28259	5.28259	8.6723	5.28259	5.28259	5.28259	5.28259	7.54949	8.0625	5.28259	7.01452	5.28259	5.28259	5.28259	5.28259	5.28259
Prevotella_oralis_(ASV_763)	NS	S	Bacteria	Bacteroidetes	Bacteroidia	Bacteroidales	Prevotellaceae	Prevotella	Prevotella oralis	5.28259	5.28259	5.28259	5.28259	11.6366	5.28259	5.28259	5.28259	11.916	5.28259	5.28259	5.28259	11.3827	5.28259	5.28259	5.28259	5.28259	5.28259	5.28259	5.28259	5.28259	5.28259	5.28259	5.28259	5.28259	5.28259	5.28259	5.28259	5.28259	5.28259	5.28259	5.28259	5.28259	5.28259	8.04903	5.28259	5.28259	9.6345	5.28259	5.28259
Coprococcus_catus_(ASV_767)	NS	S	Bacteria	Firmicutes	Clostridia	Clostridiales	Lachnospiraceae	Coprococcus	Coprococcus catus	5.28259	5.28259	5.28259	11.7011	5.28259	5.28259	12.4765	5.28259	5.28259	5.28259	5.28259	11.1629	5.28259	5.28259	5.28259	5.28259	10.7832	5.28259	5.28259	5.28259	5.28259	5.28259	5.28259	9.83127	8.16532	9.17571	5.28259	8.27764	5.28259	7.74661	5.28259	9.23575	5.28259	5.28259	8.42595	5.28259	5.28259	7.77631	5.28259	9.83956
Blautia_coccoides_(ASV_770)	NS	S	Bacteria	Firmicutes	Clostridia	Clostridiales	Lachnospiraceae	Blautia	Blautia coccoides	5.28259	5.28259	5.28259	5.28259	10.3409	5.28259	5.28259	5.28259	5.28259	5.28259	5.28259	11.2321	5.28259	5.28259	5.28259	5.28259	5.28259	5.28259	5.28259	5.28259	5.28259	5.28259	8.05553	8.76036	5.28259	6.69559	6.85309	9.48669	5.28259	5.28259	5.28259	7.88757	6.6848	5.28259	10.3798	5.28259	5.28259	5.28259	5.28259	5.28259
Kineothrix_alysoides_(ASV_771)	NS	S	Bacteria	Firmicutes	Clostridia	Clostridiales	Lachnospiraceae	Kineothrix	Kineothrix alysoides	5.28259	5.28259	5.28259	5.28259	5.28259	9.80495	11.4863	5.28259	5.28259	5.28259	13.0409	5.28259	5.28259	11.1567	5.28259	5.28259	5.28259	5.28259	5.28259	5.28259	5.28259	5.28259	5.28259	5.28259	5.28259	5.28259	5.28259	5.28259	5.28259	5.28259	5.28259	10.1259	5.28259	5.28259	5.28259	5.28259	5.28259	5.28259	5.28259	7.69292
Colidextribacter_massiliensis_(ASV_773)	NS	S	Bacteria	Firmicutes	Clostridia	Clostridiales	xxxx	Colidextribacter	Colidextribacter massiliensis	5.28259	10.7135	5.28259	5.28259	5.28259	5.28259	5.28259	5.28259	5.28259	5.28259	5.28259	5.28259	5.28259	5.28259	5.28259	5.28259	5.28259	5.28259	5.28259	5.28259	5.28259	5.28259	5.28259	5.28259	5.28259	5.28259	6.44048	5.28259	5.28259	9.53583	5.28259	8.21029	8.0625	5.28259	7.13536	5.28259	5.28259	5.28259	5.28259	5.28259
Bacteroides_helcogenes_(ASV_775)	NS	S	Bacteria	Bacteroidetes	Bacteroidia	Bacteroidales	Bacteroidaceae	Bacteroides	Bacteroides helcogenes	5.28259	5.28259	5.28259	5.28259	5.28259	5.28259	5.28259	5.28259	11.3048	5.28259	5.28259	5.28259	5.28259	5.28259	5.28259	5.28259	11.6901	12.1364	5.28259	5.28259	5.28259	5.28259	5.28259	5.28259	5.28259	5.28259	5.28259	5.28259	5.28259	8.32879	5.28259	9.71485	5.28259	5.28259	11.9854	5.28259	5.28259	5.28259	5.28259	5.28259
Ruminococcus_champanellensis_(ASV_777)	NS	S	Bacteria	Firmicutes	Clostridia	Clostridiales	Ruminococcaceae	Ruminococcus	Ruminococcus champanellensis	5.28259	5.28259	5.28259	5.28259	10.4375	5.28259	5.28259	5.28259	5.28259	5.28259	5.28259	5.28259	5.28259	5.28259	5.28259	5.28259	5.28259	11.8464	5.28259	5.28259	5.28259	5.28259	11.1351	5.28259	5.28259	5.28259	5.28259	5.28259	5.28259	5.28259	5.28259	5.28259	9.42544	5.28259	5.28259	5.28259	5.28259	5.28259	5.28259	5.28259
Sporobacter_termitidis_(ASV_778)	NS	S	Bacteria	Firmicutes	Clostridia	Clostridiales	Ruminococcaceae	Sporobacter	Sporobacter termitidis	5.28259	5.28259	5.28259	5.28259	5.28259	5.28259	5.28259	5.28259	5.28259	5.28259	5.28259	5.28259	5.28259	5.28259	5.28259	5.28259	5.28259	5.28259	5.28259	5.28259	5.28259	5.28259	8.63328	5.28259	8.35949	5.28259	9.3496	5.28259	5.28259	7.56715	5.28259	5.28259	5.28259	9.31599	5.28259	5.28259	5.28259	5.28259	5.28259	5.28259
Paraprevotella_clara_(ASV_781)	NS	S	Bacteria	Bacteroidetes	Bacteroidia	Bacteroidales	Prevotellaceae	Paraprevotella	Paraprevotella clara	11.8347	5.28259	9.92544	5.28259	5.28259	5.28259	5.28259	5.28259	5.28259	5.28259	5.28259	5.28259	5.28259	5.28259	5.28259	5.28259	5.28259	10.0235	5.28259	5.28259	5.28259	5.28259	5.28259	5.28259	5.28259	5.28259	5.28259	5.28259	5.28259	5.28259	5.28259	5.28259	12.2422	5.28259	6.06963	5.28259	5.28259	5.28259	5.28259	5.28259
Ruminococcus_callidus_(ASV_786)	NS	S	Bacteria	Firmicutes	Clostridia	Clostridiales	Ruminococcaceae	Ruminococcus	Ruminococcus callidus	5.28259	5.28259	5.28259	5.28259	5.28259	10.9707	5.28259	5.28259	5.28259	5.28259	5.28259	5.28259	5.28259	5.28259	5.28259	5.28259	5.28259	5.28259	5.28259	5.28259	5.28259	5.28259	8.05553	9.43185	5.28259	5.28259	5.28259	7.44812	5.28259	5.28259	5.28259	5.28259	5.28259	5.28259	5.28259	5.28259	5.28259	5.28259	5.28259	5.28259
Aminipila_butyrica_(ASV_788)	S	S	Bacteria	Firmicutes	Clostridia	Clostridiales	Clostridiales Family XIII. Incertae Sedis	Aminipila	Aminipila butyrica	5.28259	5.28259	5.28259	5.28259	5.28259	10.7732	5.28259	5.28259	5.28259	5.28259	5.28259	5.28259	5.28259	5.28259	5.28259	5.28259	5.28259	5.28259	5.28259	5.28259	5.28259	5.28259	8.31496	5.28259	10.2981	5.28259	8.04539	5.28259	5.28259	5.28259	5.28259	8.05793	8.41119	8.40151	8.35306	5.28259	5.28259	5.28259	5.28259	5.28259
Herbinix_luporum_(ASV_791)	S	S	Bacteria	Firmicutes	Clostridia	Clostridiales	Lachnospiraceae	Herbinix	Herbinix luporum	5.28259	5.28259	5.28259	5.28259	5.28259	5.28259	5.28259	5.28259	5.28259	5.28259	5.28259	5.28259	5.28259	5.28259	5.28259	5.28259	5.28259	12.7074	5.28259	5.28259	5.28259	5.28259	5.28259	5.28259	9.19707	5.28259	8.58497	5.28259	5.28259	5.28259	5.28259	5.28259	5.28259	5.28259	8.24977	5.28259	5.28259	5.28259	5.28259	5.28259
Eubacterium_ventriosum_(ASV_796)	NS	S	Bacteria	Firmicutes	Clostridia	Clostridiales	Eubacteriaceae	Eubacterium	Eubacterium ventriosum	5.28259	5.28259	5.28259	5.28259	5.28259	5.28259	5.28259	5.28259	5.28259	5.28259	5.28259	9.48196	5.28259	10.7249	9.84657	5.28259	5.28259	5.28259	5.28259	5.28259	5.28259	5.28259	5.28259	5.28259	8.26567	5.28259	8.5485	5.28259	5.28259	6.98691	5.28259	6.75733	8.55831	5.28259	8.37777	5.28259	5.28259	9.21363	5.28259	5.28259
Parabacteroides_johnsonii_(ASV_802)	NS	S	Bacteria	Bacteroidetes	Bacteroidia	Bacteroidales	Tannerellaceae	Parabacteroides	Parabacteroides johnsonii	12.1214	11.636	5.28259	5.28259	10.6133	5.28259	5.28259	5.28259	5.28259	5.28259	5.28259	5.28259	9.0985	5.28259	5.28259	5.28259	5.28259	5.28259	5.28259	5.28259	5.28259	5.28259	5.28259	5.28259	9.95157	5.28259	5.28259	5.28259	5.28259	5.28259	5.28259	7.62374	5.28259	5.28259	7.01452	5.28259	5.28259	5.28259	5.28259	5.28259
Hungatella_hathewayi_(ASV_810)	S	S	Bacteria	Firmicutes	Clostridia	Clostridiales	Clostridiaceae	Hungatella	Hungatella hathewayi	5.28259	5.28259	5.28259	5.28259	5.28259	5.28259	5.28259	5.28259	5.28259	5.28259	5.28259	5.28259	5.28259	10.1058	5.28259	5.28259	5.28259	10.7129	5.28259	5.28259	5.28259	5.28259	8.27484	5.28259	7.25421	9.22855	7.65733	8.97781	5.28259	9.1617	5.28259	8.91934	9.21976	5.28259	6.95008	5.28259	5.28259	7.0121	5.28259	5.28259
Eggerthella_timonensis_(ASV_835)	NS	S	Bacteria	Actinobacteria	Coriobacteriia	Eggerthellales	Eggerthellaceae	Eggerthella	Eggerthella timonensis	5.28259	8.81051	5.28259	5.28259	5.28259	5.28259	5.28259	5.28259	5.28259	5.28259	5.28259	5.28259	5.28259	5.28259	5.28259	5.28259	5.28259	5.28259	5.28259	5.28259	5.28259	5.28259	5.28259	5.28259	5.28259	5.28259	5.28259	5.28259	5.28259	5.28259	5.28259	5.87559	6.23782	7.11546	5.28259	5.28259	5.28259	10.1392	5.28259	8.13742
Oscillibacter_ruminantium_(ASV_840)	NS	S	Bacteria	Firmicutes	Clostridia	Clostridiales	Oscillospiraceae	Oscillibacter	Oscillibacter ruminantium	5.28259	5.28259	5.28259	5.28259	5.28259	5.28259	5.28259	5.28259	5.28259	5.28259	5.28259	5.28259	5.28259	5.28259	5.28259	5.28259	5.28259	5.28259	5.28259	5.28259	5.28259	5.28259	7.07697	5.28259	8.05746	5.28259	5.28259	8.80099	5.28259	5.28259	5.28259	7.38843	5.28259	5.28259	6.88262	5.28259	5.28259	7.0876	5.28259	5.28259
Colidextribacter_massiliensis_(ASV_846)	S	S	Bacteria	Firmicutes	Clostridia	Clostridiales	xxxx	Colidextribacter	Colidextribacter massiliensis	5.28259	5.28259	5.28259	5.28259	10.0047	9.49863	5.28259	5.28259	5.28259	5.28259	5.28259	5.28259	5.28259	5.28259	5.28259	5.28259	5.28259	10.0235	5.28259	5.28259	5.28259	5.28259	5.28259	5.28259	7.25421	5.28259	8.60286	7.44812	5.28259	5.28259	5.28259	6.61896	6.55063	7.30937	6.06963	5.28259	5.28259	5.28259	5.28259	6.56867
Roseburia_inulinivorans_(ASV_854)	NS	S	Bacteria	Firmicutes	Clostridia	Clostridiales	Lachnospiraceae	Roseburia	Roseburia inulinivorans	10.9014	5.28259	5.28259	5.28259	5.28259	5.28259	5.28259	5.28259	5.28259	5.28259	5.28259	5.28259	5.28259	5.28259	5.28259	5.28259	5.28259	5.28259	5.28259	5.28259	5.28259	5.28259	5.28259	5.28259	6.92651	8.81012	8.94905	10.8918	5.28259	5.28259	5.28259	8.88955	5.28259	8.4842	7.35035	5.28259	5.28259	5.28259	5.28259	5.28259
Anaerotignum_lactatifermentans_(ASV_856)	NS	S	Bacteria	Firmicutes	Clostridia	Clostridiales	Lachnospiraceae	Anaerotignum	Anaerotignum lactatifermentans	10.4277	5.28259	5.28259	5.28259	5.28259	5.28259	5.28259	5.28259	5.28259	5.28259	5.28259	5.28259	5.28259	5.28259	5.28259	5.28259	5.28259	5.28259	5.28259	5.28259	5.28259	5.28259	9.40219	11.6547	9.55532	5.28259	10.8274	5.28259	5.28259	5.28259	5.28259	5.28259	9.76543	7.77121	10.1263	5.28259	5.28259	5.28259	5.28259	9.47351
Prevotella_stercorea_(ASV_863)	NS	S	Bacteria	Bacteroidetes	Bacteroidia	Bacteroidales	Prevotellaceae	Prevotella	Prevotella stercorea	5.28259	5.28259	5.28259	5.28259	5.28259	5.28259	5.28259	5.28259	5.28259	5.28259	5.28259	5.28259	5.28259	5.28259	5.28259	5.28259	5.28259	5.28259	5.28259	5.28259	5.28259	5.28259	5.28259	5.28259	5.28259	5.28259	5.28259	5.28259	5.28259	7.61415	5.28259	9.47518	8.29009	5.28259	9.6156	5.28259	5.28259	5.28259	5.28259	5.28259
Faecalibacterium_prausnitzii_(ASV_864)	NS	S	Bacteria	Firmicutes	Clostridia	Clostridiales	Ruminococcaceae	Faecalibacterium	Faecalibacterium prausnitzii	8.26024	8.57227	5.28259	5.28259	7.00877	5.28259	11.7722	5.28259	5.28259	5.28259	5.28259	5.28259	5.28259	5.28259	5.28259	5.28259	5.28259	7.02246	5.28259	5.28259	5.28259	5.28259	5.28259	5.28259	5.28259	5.28259	5.28259	5.28259	5.28259	5.28259	5.28259	5.28259	5.28259	5.28259	5.94291	5.28259	5.28259	10.3909	5.28259	7.69292
Anaerovorax_odorimutans_(ASV_880)	NS	S	Bacteria	Firmicutes	Clostridia	Clostridiales	Clostridiales Family XIII. Incertae Sedis	Anaerovorax	Anaerovorax odorimutans	5.28259	9.35317	5.28259	5.28259	9.17508	5.28259	5.28259	5.28259	5.28259	5.28259	5.28259	5.28259	5.28259	5.28259	5.28259	5.28259	5.28259	5.28259	5.28259	5.28259	5.28259	9.80657	5.28259	5.28259	7.52107	5.28259	8.45307	8.0851	5.28259	6.00099	5.28259	8.11053	5.28259	5.28259	5.28259	5.28259	5.28259	5.28259	5.28259	5.28259
Blautia_coccoides_(ASV_881)	NS	S	Bacteria	Firmicutes	Clostridia	Clostridiales	Lachnospiraceae	Blautia	Blautia coccoides	5.28259	5.28259	5.28259	5.28259	5.28259	10.0575	10.3406	5.28259	5.28259	5.28259	5.28259	5.28259	5.28259	5.28259	5.28259	5.28259	5.28259	5.28259	5.28259	5.28259	5.28259	5.28259	5.28259	5.28259	10.9533	5.28259	5.28259	9.94958	5.28259	5.28259	5.28259	5.28259	8.9798	5.28259	5.28259	5.28259	5.28259	5.28259	5.28259	9.31342
Intestinimonas_butyriciproducens_(ASV_891)	NS	S	Bacteria	Firmicutes	Clostridia	Clostridiales	xxxx	Intestinimonas	Intestinimonas butyriciproducens	5.28259	9.74658	5.28259	5.28259	10.0047	5.28259	5.28259	5.28259	5.28259	5.28259	5.28259	5.28259	5.28259	5.28259	5.28259	5.28259	5.28259	5.28259	5.28259	5.28259	5.28259	5.28259	9.59377	7.60715	5.28259	5.28259	9.83163	5.28259	5.28259	5.28259	5.28259	7.20711	9.2417	5.28259	8.22274	5.28259	5.28259	5.28259	5.28259	5.28259
Ruminococcus_callidus_(ASV_896)	NS	S	Bacteria	Firmicutes	Clostridia	Clostridiales	Ruminococcaceae	Ruminococcus	Ruminococcus callidus	5.28259	5.28259	5.28259	5.28259	5.28259	5.28259	5.28259	5.28259	5.28259	5.28259	5.28259	5.28259	5.28259	5.28259	5.28259	5.28259	5.28259	5.28259	5.28259	5.28259	5.28259	5.28259	9.71868	7.79775	5.28259	5.28259	5.28259	9.23149	5.28259	5.28259	5.28259	7.54949	5.28259	5.28259	6.18612	5.28259	5.28259	5.28259	5.28259	5.28259
Oscillibacter_ruminantium_(ASV_898)	NS	S	Bacteria	Firmicutes	Clostridia	Clostridiales	Oscillospiraceae	Oscillibacter	Oscillibacter ruminantium	5.28259	5.28259	5.28259	10.8089	5.28259	5.28259	5.28259	5.28259	5.28259	5.28259	5.28259	9.69309	5.28259	5.28259	5.28259	5.28259	5.28259	5.28259	5.28259	5.28259	5.28259	5.28259	6.76564	5.28259	5.28259	5.28259	6.51797	9.80074	5.28259	11.1593	5.28259	8.34808	5.28259	5.28259	6.39419	5.28259	5.28259	7.82124	5.28259	5.28259
Lutispora_thermophila_(ASV_903)	S	S	Bacteria	Firmicutes	Clostridia	Clostridiales	Clostridiaceae	Lutispora	Lutispora thermophila	5.28259	5.28259	5.28259	5.28259	5.28259	11.3474	5.28259	5.28259	5.28259	5.28259	5.28259	5.28259	5.28259	5.28259	5.28259	5.28259	5.28259	5.28259	5.28259	5.28259	5.28259	5.28259	7.33289	8.49268	6.92651	5.28259	7.51338	6.60113	5.28259	5.28259	5.28259	8.16127	7.73142	8.90021	5.28259	5.28259	5.28259	5.28259	5.28259	5.28259
Emergencia_timonensis_(ASV_912)	NS	S	Bacteria	Firmicutes	Clostridia	Clostridiales	Clostridiales Family XIII. Incertae Sedis	Emergencia	Emergencia timonensis	5.28259	5.28259	5.28259	5.28259	5.28259	5.28259	5.28259	5.28259	5.28259	5.28259	5.28259	5.28259	5.28259	5.28259	5.28259	5.28259	5.28259	5.28259	5.28259	5.28259	5.28259	5.28259	8.10214	5.28259	7.25421	5.28259	8.09681	5.28259	5.28259	5.28259	5.28259	6.88359	8.65957	5.28259	5.28259	5.28259	5.28259	5.28259	5.28259	5.28259
Sutterella_wadsworthensis_(ASV_930)	NS	S	Bacteria	Proteobacteria	Betaproteobacteria	Burkholderiales	Sutterellaceae	Sutterella	Sutterella wadsworthensis	5.28259	5.28259	5.28259	5.28259	5.28259	5.28259	5.28259	5.28259	5.28259	5.28259	5.28259	5.28259	5.28259	10.1058	9.68425	5.28259	5.28259	5.28259	5.28259	5.28259	5.28259	5.28259	5.28259	5.28259	5.28259	5.28259	6.35858	5.28259	5.28259	9.22363	11.005	7.4712	5.28259	5.28259	8.76253	5.28259	5.28259	7.29294	9.47445	5.28259
Coprococcus_comes_(ASV_954)	NS	S	Bacteria	Firmicutes	Clostridia	Clostridiales	Lachnospiraceae	Coprococcus	Coprococcus comes	12.3968	5.28259	5.28259	5.28259	5.28259	5.28259	5.28259	10.4329	5.28259	5.28259	5.28259	5.28259	5.28259	5.28259	5.28259	5.28259	5.28259	5.28259	5.28259	5.28259	5.28259	5.28259	5.28259	5.28259	5.28259	5.28259	11.885	5.28259	5.28259	5.28259	5.28259	9.60915	5.28259	5.28259	11.8013	5.28259	5.28259	5.28259	5.28259	5.28259
Gracilibacter_thermotolerans_(ASV_966)	NS	S	Bacteria	Firmicutes	Clostridia	Clostridiales	Gracilibacteraceae	Gracilibacter	Gracilibacter thermotolerans	5.28259	5.28259	5.28259	5.28259	5.28259	5.28259	5.28259	5.28259	5.28259	5.28259	5.28259	5.28259	5.28259	5.28259	5.28259	5.28259	5.28259	5.28259	5.28259	5.28259	5.28259	5.28259	6.87705	5.28259	5.28259	5.28259	8.62054	5.28259	5.28259	5.28259	5.28259	6.75733	7.12334	5.28259	11.1663	5.28259	5.28259	7.47267	5.28259	5.28259
Ruminiclostridium_cellobioparum_(ASV_973)	NS	S	Bacteria	Firmicutes	Clostridia	Clostridiales	Hungateiclostridiaceae	Ruminiclostridium	Ruminiclostridium cellobioparum	5.28259	5.28259	5.28259	5.28259	5.28259	5.28259	5.28259	5.28259	5.28259	5.28259	5.28259	5.28259	5.28259	5.28259	5.28259	5.28259	5.28259	5.28259	5.28259	5.28259	5.28259	5.28259	7.07697	5.28259	5.28259	5.28259	6.51797	5.28259	5.28259	5.28259	5.28259	5.28259	7.66803	5.28259	9.26453	5.28259	5.28259	5.28259	5.28259	5.28259
Roseburia_intestinalis_(ASV_986)	NS	S	Bacteria	Firmicutes	Clostridia	Clostridiales	Lachnospiraceae	Roseburia	Roseburia intestinalis	5.28259	5.28259	5.28259	5.28259	5.28259	5.28259	5.28259	5.28259	5.28259	5.28259	5.28259	5.28259	5.28259	5.28259	5.28259	5.28259	5.28259	5.28259	5.28259	5.28259	5.28259	5.28259	8.60119	8.98606	5.28259	8.87786	8.04539	8.86237	5.28259	5.28259	5.28259	5.28259	8.24735	8.22038	8.1385	5.28259	5.28259	5.28259	5.28259	8.39909
Desulfotomaculum_guttoideum_(ASV_992)	NS	S	Bacteria	Firmicutes	Clostridia	Clostridiales	Lachnospiraceae	Lachnoclostridium	[Desulfotomaculum] guttoideum	5.28259	5.28259	5.28259	5.28259	5.28259	5.28259	5.28259	5.28259	5.28259	5.28259	5.28259	5.28259	5.28259	5.28259	5.28259	5.28259	5.28259	10.8616	5.28259	5.28259	5.28259	5.28259	5.28259	5.28259	5.28259	11.6093	5.28259	9.86213	5.28259	5.28259	5.28259	5.28259	5.28259	5.28259	5.28259	5.28259	5.28259	5.28259	5.28259	5.28259
Paludicola_psychrotolerans_(ASV_993)	NS	S	Bacteria	Firmicutes	Clostridia	Clostridiales	Ruminococcaceae	Paludicola	Paludicola psychrotolerans	5.28259	5.28259	5.28259	5.28259	5.28259	5.28259	5.28259	5.28259	5.28259	5.28259	5.28259	5.28259	5.28259	5.28259	5.28259	5.28259	5.28259	5.28259	5.28259	5.28259	5.28259	5.28259	8.23356	5.28259	5.28259	5.28259	7.17357	5.28259	5.28259	7.78819	5.28259	5.28259	5.28259	5.28259	6.48796	5.28259	5.28259	8.17283	5.28259	5.28259
Pontibacter_niistensis_(ASV_995)	NS	S	Bacteria	Bacteroidetes	Cytophagia	Cytophagales	Hymenobacteraceae	Pontibacter	Pontibacter niistensis	5.28259	9.9596	5.28259	5.28259	10.9113	5.28259	5.28259	5.28259	8.25648	5.28259	5.28259	5.28259	5.28259	5.28259	5.28259	5.28259	5.28259	5.28259	5.28259	5.28259	5.28259	5.28259	5.28259	5.28259	5.28259	5.28259	9.19302	5.28259	5.28259	8.21142	5.28259	8.69663	5.28259	5.28259	5.28259	5.28259	5.28259	5.28259	5.28259	8.75125
Thermoclostridium_caenicola_(ASV_1014)	NS	S	Bacteria	Firmicutes	Clostridia	Clostridiales	Hungateiclostridiaceae	Thermoclostridium	Thermoclostridium caenicola	5.28259	5.28259	5.28259	5.28259	9.56563	11.2494	11.1293	5.28259	5.28259	5.28259	5.28259	5.28259	5.28259	5.28259	5.28259	5.28259	5.28259	5.28259	5.28259	5.28259	5.28259	5.28259	8.8939	7.21992	5.28259	5.28259	7.35346	5.28259	5.28259	5.28259	5.28259	5.28259	8.9798	5.28259	7.01452	5.28259	5.28259	5.28259	5.28259	6.56867
Hungatella_hathewayi_(ASV_1025)	NS	S	Bacteria	Firmicutes	Clostridia	Clostridiales	Clostridiaceae	Hungatella	Hungatella hathewayi	5.28259	5.28259	5.28259	5.28259	5.28259	5.28259	5.28259	5.28259	5.28259	5.28259	5.28259	5.28259	5.28259	5.28259	5.28259	5.28259	5.28259	5.28259	5.28259	5.28259	5.28259	5.28259	5.28259	5.28259	10.0949	5.28259	7.72426	8.27764	5.28259	7.24759	5.28259	8.05793	5.28259	11.5075	9.5627	5.28259	5.28259	5.28259	5.28259	5.28259
Ruminococcus_callidus_(ASV_1033)	NS	S	Bacteria	Firmicutes	Clostridia	Clostridiales	Ruminococcaceae	Ruminococcus	Ruminococcus callidus	5.28259	5.28259	5.28259	5.28259	9.38353	5.28259	5.28259	5.28259	5.28259	5.28259	11.5339	5.28259	5.28259	9.94223	5.28259	5.28259	5.28259	8.28622	5.28259	5.28259	5.28259	5.28259	8.66467	5.28259	5.28259	5.28259	5.28259	5.28259	5.28259	5.28259	5.28259	6.29463	9.15186	5.28259	5.94291	5.28259	5.28259	5.28259	5.28259	6.82767
Ihubacter_massiliensis_(ASV_1058)	NS	S	Bacteria	Firmicutes	Clostridia	Clostridiales	Clostridiales Family XIII. Incertae Sedis	Ihubacter	Ihubacter massiliensis	5.28259	5.28259	5.28259	5.28259	5.28259	9.80495	5.28259	5.28259	5.28259	5.28259	5.28259	5.28259	5.28259	5.28259	5.28259	5.28259	5.28259	5.28259	5.28259	5.28259	5.28259	12.1697	6.76564	10.0961	9.11873	5.28259	5.28259	5.28259	5.28259	5.28259	5.28259	5.28259	5.28259	5.28259	9.81873	5.28259	5.28259	9.44654	5.28259	5.28259
Peptostreptococcus_stomatis_(ASV_1065)	NS	S	Bacteria	Firmicutes	Clostridia	Clostridiales	Peptostreptococcaceae	Peptostreptococcus	Peptostreptococcus stomatis	5.28259	5.28259	5.28259	5.28259	5.28259	5.28259	5.28259	5.28259	5.28259	9.75009	5.28259	5.28259	5.28259	5.28259	5.28259	5.28259	5.28259	5.28259	5.28259	5.28259	5.28259	5.28259	5.28259	5.28259	5.28259	5.28259	5.28259	5.28259	6.4715	5.28259	5.28259	5.28259	5.28259	5.28259	11.5955	5.28259	5.28259	5.28259	5.28259	5.28259
Ruminococcus_callidus_(ASV_1070)	NS	S	Bacteria	Firmicutes	Clostridia	Clostridiales	Ruminococcaceae	Ruminococcus	Ruminococcus callidus	5.28259	5.28259	5.28259	5.28259	5.28259	5.28259	5.28259	5.28259	5.28259	5.28259	5.28259	5.28259	5.28259	5.28259	5.28259	5.28259	5.28259	5.28259	5.28259	5.28259	5.28259	5.28259	8.63328	5.28259	7.25421	7.5695	8.17066	5.28259	5.28259	7.1867	5.28259	5.28259	6.92067	5.28259	8.42595	5.28259	5.28259	6.45069	5.28259	6.82767
Sporobacter_termitidis_(ASV_1083)	NS	S	Bacteria	Firmicutes	Clostridia	Clostridiales	Ruminococcaceae	Sporobacter	Sporobacter termitidis	5.28259	5.28259	5.28259	5.28259	5.28259	5.28259	5.28259	5.28259	5.28259	5.28259	5.28259	5.28259	5.28259	5.28259	5.28259	5.28259	5.28259	5.28259	5.28259	5.28259	5.28259	5.28259	8.27484	6.40636	5.28259	5.28259	8.39263	5.28259	5.28259	5.28259	5.28259	7.38843	8.65957	5.28259	6.81186	5.28259	5.28259	5.28259	5.28259	5.28259
Anaerotignum_lactatifermentans_(ASV_1162)	NS	S	Bacteria	Firmicutes	Clostridia	Clostridiales	Lachnospiraceae	Anaerotignum	Anaerotignum lactatifermentans	5.28259	5.28259	5.28259	5.28259	5.28259	5.28259	5.28259	5.28259	5.28259	5.28259	5.28259	5.28259	5.28259	5.28259	5.28259	5.28259	5.28259	5.28259	5.28259	5.28259	5.28259	5.28259	9.02063	8.16375	5.28259	5.28259	7.47503	8.0851	5.28259	6.00099	5.28259	8.43314	8.15788	5.28259	5.28259	5.28259	5.28259	5.28259	5.28259	8.03846
Ihubacter_massiliensis_(ASV_1170)	NS	S	Bacteria	Firmicutes	Clostridia	Clostridiales	Clostridiales Family XIII. Incertae Sedis	Ihubacter	Ihubacter massiliensis	5.28259	5.28259	5.28259	5.28259	5.28259	5.28259	5.28259	5.28259	5.28259	5.28259	5.28259	5.28259	5.28259	5.28259	10.2463	5.28259	5.28259	5.28259	5.28259	5.28259	5.28259	5.28259	5.28259	5.28259	9.74109	5.28259	8.43321	5.28259	5.28259	5.28259	5.28259	5.28259	5.28259	10.1996	9.12556	5.28259	5.28259	5.28259	5.28259	7.40588
Sporobacter_termitidis_(ASV_1175)	NS	S	Bacteria	Firmicutes	Clostridia	Clostridiales	Ruminococcaceae	Sporobacter	Sporobacter termitidis	5.28259	5.28259	5.28259	5.28259	5.28259	9.10924	5.28259	5.28259	5.28259	5.28259	5.28259	5.28259	5.28259	5.28259	5.28259	5.28259	5.28259	5.28259	5.28259	5.28259	5.28259	5.28259	6.51312	5.28259	5.28259	5.28259	7.69118	5.28259	5.28259	5.28259	5.28259	5.28259	8.59286	6.62598	7.74158	5.28259	5.28259	5.28259	5.28259	5.28259
Pseudoflavonifractor_capillosus_(ASV_1185)	NS	S	Bacteria	Firmicutes	Clostridia	Clostridiales	Ruminococcaceae	Pseudoflavonifractor	Pseudoflavonifractor capillosus	5.28259	5.28259	5.28259	5.28259	5.28259	5.28259	5.28259	5.28259	5.28259	5.28259	5.28259	5.28259	5.28259	5.28259	5.28259	5.28259	5.28259	5.28259	5.28259	5.28259	5.28259	5.28259	8.10214	5.28259	5.28259	5.28259	8.09681	5.28259	5.28259	9.58384	5.28259	5.28259	6.55063	5.28259	5.28259	5.28259	5.28259	5.28259	5.28259	5.28259
Desulfotomaculum_guttoideum_(ASV_1202)	NS	S	Bacteria	Firmicutes	Clostridia	Clostridiales	Lachnospiraceae	Lachnoclostridium	[Desulfotomaculum] guttoideum	5.28259	5.28259	5.28259	5.28259	5.28259	5.28259	5.28259	5.28259	5.28259	5.28259	5.28259	5.28259	5.28259	5.28259	5.28259	5.28259	5.28259	5.28259	5.28259	5.28259	5.28259	5.28259	7.40902	9.77192	5.28259	5.28259	9.49083	5.28259	5.28259	5.28259	5.28259	5.28259	5.28259	5.28259	5.28259	5.28259	5.28259	5.28259	5.28259	5.28259
Gracilibacter_thermotolerans_(ASV_1204)	NS	S	Bacteria	Firmicutes	Clostridia	Clostridiales	Gracilibacteraceae	Gracilibacter	Gracilibacter thermotolerans	5.28259	10.591	5.28259	5.28259	9.72729	5.28259	5.28259	5.28259	5.28259	5.28259	5.28259	5.28259	5.28259	5.28259	5.28259	5.28259	5.28259	5.28259	5.28259	5.28259	5.28259	5.28259	5.28259	5.28259	7.52107	5.28259	7.47503	5.28259	5.28259	5.28259	5.28259	5.28259	7.21491	5.28259	8.88823	5.28259	5.28259	5.28259	5.28259	5.28259
Eubacterium_hallii_(ASV_1249)	NS	S	Bacteria	Firmicutes	Clostridia	Clostridiales	Eubacteriaceae	Eubacterium	[Eubacterium] hallii	5.28259	5.28259	5.28259	5.28259	5.28259	5.28259	5.28259	5.28259	5.28259	5.28259	5.28259	5.28259	5.28259	5.28259	5.28259	5.28259	5.28259	5.28259	5.28259	5.28259	5.28259	5.28259	5.28259	5.28259	5.28259	5.91886	5.28259	5.28259	5.28259	5.28259	5.28259	5.28259	5.28259	5.28259	10.1765	5.28259	5.28259	12.659	5.28259	5.28259
Acetivibrio_ethanolgignens_(ASV_1250)	NS	S	Bacteria	Firmicutes	Clostridia	Clostridiales	Ruminococcaceae	Acetivibrio	Acetivibrio ethanolgignens	10.1159	5.28259	5.28259	5.28259	5.28259	5.28259	5.28259	5.28259	5.28259	5.28259	5.28259	5.28259	5.28259	5.28259	5.28259	5.28259	5.28259	5.28259	5.28259	5.28259	5.28259	5.28259	5.28259	5.28259	5.28259	5.28259	5.28259	5.28259	5.28259	5.28259	5.28259	8.39124	5.28259	5.28259	5.28259	5.28259	5.28259	8.24055	5.28259	9.83956
Colidextribacter_massiliensis_(ASV_1264)	S	S	Bacteria	Firmicutes	Clostridia	Clostridiales	xxxx	Colidextribacter	Colidextribacter massiliensis	5.28259	5.28259	5.28259	5.28259	5.28259	11.2494	5.28259	5.28259	5.28259	5.28259	5.28259	5.28259	5.28259	5.28259	5.28259	5.28259	5.28259	5.28259	5.28259	5.28259	5.28259	5.28259	6.87705	5.28259	5.28259	5.28259	9.99638	5.28259	5.28259	5.28259	5.28259	6.61896	8.65957	8.83869	7.58063	5.28259	5.28259	5.28259	5.28259	5.28259
Parvimonas_micra_(ASV_1291)	NS	S	Bacteria	Firmicutes	Tissierellia	Tissierellales	Peptoniphilaceae	Parvimonas	Parvimonas micra	5.28259	5.28259	5.28259	5.28259	5.28259	5.28259	5.28259	5.28259	5.28259	5.28259	5.28259	5.28259	5.28259	5.28259	5.28259	11.5422	5.28259	5.28259	5.28259	5.28259	5.28259	5.28259	5.28259	5.28259	5.28259	5.28259	5.28259	5.28259	9.00047	5.28259	5.28259	5.28259	5.28259	5.28259	5.28259	5.28259	7.74408	5.28259	5.28259	5.28259
Gracilibacter_thermotolerans_(ASV_1328)	NS	S	Bacteria	Firmicutes	Clostridia	Clostridiales	Gracilibacteraceae	Gracilibacter	Gracilibacter thermotolerans	5.28259	5.28259	5.28259	5.28259	5.28259	5.28259	5.28259	5.28259	5.28259	5.28259	5.28259	5.28259	5.28259	5.28259	5.28259	5.28259	5.28259	5.28259	5.28259	5.28259	5.28259	5.28259	7.25252	5.28259	5.28259	5.28259	10.5094	5.28259	5.28259	5.28259	5.28259	7.30062	9.5361	5.28259	5.28259	5.28259	5.28259	5.28259	5.28259	5.28259
Faecalibacterium_prausnitzii_(ASV_1331)	NS	S	Bacteria	Firmicutes	Clostridia	Clostridiales	Ruminococcaceae	Faecalibacterium	Faecalibacterium prausnitzii	5.28259	5.28259	5.28259	5.28259	5.28259	5.28259	5.28259	5.28259	5.28259	5.28259	5.28259	5.28259	5.28259	5.28259	5.28259	5.28259	5.28259	5.28259	5.28259	5.28259	5.28259	5.28259	7.16741	6.92528	5.89733	9.42247	6.59151	7.44812	5.28259	9.20839	5.28259	11.8724	9.34665	5.28259	5.28259	5.28259	5.28259	5.28259	5.28259	5.28259
Sporobacter_termitidis_(ASV_1351)	NS	S	Bacteria	Firmicutes	Clostridia	Clostridiales	Ruminococcaceae	Sporobacter	Sporobacter termitidis	5.28259	9.74658	5.28259	5.28259	5.28259	5.28259	5.28259	5.28259	5.28259	5.28259	5.28259	5.28259	5.28259	5.28259	5.28259	5.28259	5.28259	5.28259	5.28259	5.28259	5.28259	5.28259	5.28259	5.28259	5.28259	5.28259	5.28259	5.28259	5.28259	5.28259	5.28259	5.28259	5.28259	5.28259	5.28259	5.28259	5.28259	5.28259	5.28259	8.39909
Enterococcus_faecalis_(ASV_1352)	NS	S	Bacteria	Firmicutes	Bacilli	Lactobacillales	Enterococcaceae	Enterococcus	Enterococcus faecalis	5.28259	5.28259	5.28259	5.28259	5.28259	5.28259	5.28259	5.28259	5.28259	5.28259	5.28259	5.28259	5.28259	5.28259	5.28259	5.28259	5.28259	5.28259	5.28259	5.28259	9.35586	5.28259	5.28259	8.0683	5.28259	5.28259	5.28259	5.28259	9.64133	5.28259	5.28259	5.28259	5.28259	5.28259	5.28259	5.28259	5.28259	5.28259	5.28259	5.28259
Eubacterium_ramulus_(ASV_1353)	NS	S	Bacteria	Firmicutes	Clostridia	Clostridiales	Eubacteriaceae	Eubacterium	Eubacterium ramulus	5.28259	5.28259	5.28259	5.28259	5.28259	5.28259	5.28259	5.28259	5.28259	5.28259	5.28259	5.28259	5.28259	5.28259	5.28259	5.28259	5.28259	5.28259	5.28259	5.28259	5.28259	5.28259	5.28259	5.28259	10.587	8.81012	5.28259	5.28259	5.28259	7.51857	5.28259	5.28259	7.73142	5.28259	9.59467	5.28259	5.28259	5.28259	5.28259	5.28259
Roseburia_faecis_(ASV_1361)	NS	S	Bacteria	Firmicutes	Clostridia	Clostridiales	Lachnospiraceae	Roseburia	Roseburia faecis	5.28259	5.28259	5.28259	5.28259	5.28259	5.28259	5.28259	5.28259	5.28259	5.28259	5.28259	5.28259	5.28259	5.28259	5.28259	5.28259	5.28259	5.28259	5.28259	5.28259	5.28259	5.28259	10.2192	7.21992	5.28259	5.28259	7.84946	10.2079	5.28259	6.75494	5.28259	8.00335	5.28259	5.28259	7.44692	5.28259	5.28259	5.28259	5.28259	5.28259
Sporobacter_termitidis_(ASV_1366)	NS	S	Bacteria	Firmicutes	Clostridia	Clostridiales	Ruminococcaceae	Sporobacter	Sporobacter termitidis	5.28259	5.28259	5.28259	5.28259	5.28259	5.28259	5.28259	5.28259	5.28259	5.28259	5.28259	10.0405	5.28259	5.28259	5.28259	5.28259	5.28259	5.28259	5.28259	5.28259	5.28259	5.28259	5.28259	5.28259	8.40421	5.28259	5.28259	8.0851	5.28259	6.25935	5.28259	5.28259	5.28259	7.48028	5.28259	5.28259	5.28259	5.28259	5.28259	5.28259
Clostridium_fimetarium_(ASV_1382)	S	S	Bacteria	Firmicutes	Clostridia	Clostridiales	Lachnospiraceae	Lachnoclostridium	[Clostridium] fimetarium	5.28259	5.28259	10.0282	5.28259	5.28259	5.28259	5.28259	5.28259	5.28259	5.28259	5.28259	5.28259	5.28259	5.28259	5.28259	5.28259	5.28259	11.3383	5.28259	5.28259	5.28259	5.28259	5.28259	5.28259	5.28259	5.28259	7.87913	9.08469	5.28259	5.28259	5.28259	9.23575	8.20331	5.28259	7.703	5.28259	5.28259	5.28259	5.28259	5.28259
Lactobacillus_rogosae_(ASV_1384)	NS	S	Bacteria	Firmicutes	Bacilli	Lactobacillales	Lactobacillaceae	Lactobacillus	Lactobacillus rogosae	5.28259	5.28259	5.28259	5.28259	5.28259	5.28259	5.28259	5.28259	5.28259	5.28259	5.28259	5.28259	5.28259	5.28259	5.28259	5.28259	5.28259	5.28259	5.28259	5.28259	5.28259	5.28259	8.14729	7.73697	7.81405	5.28259	7.69118	7.86284	5.28259	5.28259	5.28259	7.38843	7.53221	5.28259	7.85151	5.28259	5.28259	5.28259	5.28259	6.82767
Eubacterium_ramulus_(ASV_1386)	NS	S	Bacteria	Firmicutes	Clostridia	Clostridiales	Eubacteriaceae	Eubacterium	Eubacterium ramulus	5.28259	5.28259	5.28259	5.28259	5.28259	5.28259	5.28259	5.28259	5.28259	5.28259	5.28259	5.28259	5.28259	5.28259	5.28259	5.28259	5.28259	5.28259	5.28259	5.28259	5.28259	5.28259	5.28259	5.28259	9.53535	9.06384	5.28259	8.44749	5.28259	5.28259	5.28259	5.28259	5.28259	5.28259	5.28259	5.28259	5.28259	5.28259	5.28259	5.28259
Pseudobutyrivibrio_ruminis_(ASV_1394)	NS	S	Bacteria	Firmicutes	Clostridia	Clostridiales	Lachnospiraceae	Pseudobutyrivibrio	Pseudobutyrivibrio ruminis	5.28259	5.28259	5.28259	5.28259	5.28259	5.28259	5.28259	5.28259	5.28259	5.28259	5.28259	5.28259	5.28259	5.28259	5.28259	5.28259	5.28259	5.28259	5.28259	5.28259	5.28259	5.28259	8.46516	5.28259	5.28259	5.28259	5.28259	5.28259	5.28259	5.28259	5.28259	7.76168	5.28259	5.28259	5.28259	5.28259	5.28259	5.28259	5.28259	5.28259
Roseburia_faecis_(ASV_1399)	NS	S	Bacteria	Firmicutes	Clostridia	Clostridiales	Lachnospiraceae	Roseburia	Roseburia faecis	7.43266	11.8381	5.28259	5.28259	5.28259	5.28259	5.28259	10.1211	11.6625	5.28259	8.74517	5.28259	5.28259	12.0268	11.442	5.28259	5.28259	5.28259	5.28259	5.28259	5.28259	5.28259	5.28259	5.28259	5.28259	5.28259	5.28259	5.28259	5.28259	5.28259	5.28259	5.28259	5.28259	5.28259	5.28259	5.28259	5.28259	5.28259	5.28259	5.28259
Flintibacter_butyricus_(ASV_1439)	NS	S	Bacteria	Firmicutes	Clostridia	Clostridiales	xxxx	Flintibacter	Flintibacter butyricus	5.28259	9.85702	5.28259	5.28259	5.28259	5.28259	5.28259	5.28259	5.28259	5.28259	5.28259	5.28259	5.28259	5.28259	5.28259	5.28259	5.28259	5.28259	5.28259	5.28259	5.28259	5.28259	9.71868	5.28259	5.28259	5.28259	9.7048	5.28259	5.28259	5.28259	5.28259	5.28259	5.28259	5.28259	8.70512	5.28259	5.28259	5.28259	5.28259	5.28259
Aminipila_butyrica_(ASV_1440)	NS	S	Bacteria	Firmicutes	Clostridia	Clostridiales	Clostridiales Family XIII. Incertae Sedis	Aminipila	Aminipila butyrica	5.28259	5.28259	5.28259	5.28259	5.28259	5.28259	5.28259	5.28259	9.85881	5.28259	5.28259	5.28259	5.28259	5.28259	5.28259	5.28259	5.28259	5.28259	5.28259	5.28259	5.28259	5.28259	5.28259	7.91213	5.28259	9.85101	6.85309	5.28259	5.28259	5.28259	5.28259	5.28259	5.28259	5.28259	9.3293	5.28259	5.28259	5.28259	5.28259	5.28259
Clostridium_lavalense_(ASV_1454)	NS	S	Bacteria	Firmicutes	Clostridia	Clostridiales	Lachnospiraceae	Lachnoclostridium	[Clostridium] lavalense	5.28259	5.28259	5.28259	5.28259	5.28259	5.28259	5.28259	5.28259	5.28259	5.28259	5.28259	5.28259	5.28259	5.28259	5.28259	5.28259	5.28259	5.28259	5.28259	5.28259	5.28259	5.28259	5.28259	5.28259	5.28259	9.46713	7.87913	5.28259	5.28259	10.087	5.28259	8.73063	5.28259	5.28259	8.04903	5.28259	5.28259	5.28259	5.28259	5.28259
Coprococcus_catus_(ASV_1468)	NS	S	Bacteria	Firmicutes	Clostridia	Clostridiales	Lachnospiraceae	Coprococcus	Coprococcus catus	5.28259	5.28259	5.28259	5.28259	5.28259	5.28259	5.28259	5.28259	5.28259	5.28259	5.28259	5.28259	5.28259	5.28259	5.28259	5.28259	5.28259	5.28259	5.28259	5.28259	5.28259	5.28259	8.46516	5.28259	9.17143	5.28259	9.57483	5.28259	5.28259	5.28259	5.28259	8.552	5.28259	5.28259	10.225	5.28259	5.28259	5.28259	5.28259	5.28259
Blautia_faecis_(ASV_1490)	NS	S	Bacteria	Firmicutes	Clostridia	Clostridiales	Lachnospiraceae	Blautia	Blautia faecis	5.28259	5.28259	5.28259	5.28259	5.28259	5.28259	5.28259	5.28259	5.28259	5.28259	5.28259	5.28259	5.28259	5.28259	5.28259	5.28259	5.28259	5.28259	5.28259	5.28259	5.28259	5.28259	6.36809	5.28259	9.38728	5.28259	5.28259	5.28259	5.28259	5.28259	5.28259	7.82599	6.80755	5.28259	5.28259	5.28259	5.28259	5.28259	5.28259	5.28259
Hungatella_hathewayi_(ASV_1502)	NS	S	Bacteria	Firmicutes	Clostridia	Clostridiales	Clostridiaceae	Hungatella	Hungatella hathewayi	5.28259	5.28259	5.28259	5.28259	5.28259	5.28259	5.28259	5.28259	5.28259	5.28259	5.28259	5.28259	5.28259	5.28259	5.28259	5.28259	5.28259	5.28259	5.28259	5.28259	5.28259	5.28259	7.33289	5.28259	5.89733	5.28259	6.44048	5.28259	5.28259	7.24759	5.28259	6.88359	6.92067	9.36045	9.27772	5.28259	5.28259	5.28259	5.28259	5.28259
Gracilibacter_thermotolerans_(ASV_1507)	NS	S	Bacteria	Firmicutes	Clostridia	Clostridiales	Gracilibacteraceae	Gracilibacter	Gracilibacter thermotolerans	5.28259	5.28259	5.28259	5.28259	5.28259	9.31704	5.28259	5.28259	5.28259	5.28259	5.28259	5.28259	5.28259	5.28259	5.28259	5.28259	5.28259	8.28622	5.28259	5.28259	5.28259	5.28259	7.33289	8.20921	5.28259	5.28259	7.02221	5.28259	5.28259	5.28259	5.28259	7.62374	5.28259	5.28259	5.94291	5.28259	5.28259	5.28259	5.28259	5.28259
Anaerotignum_lactatifermentans_(ASV_1527)	NS	S	Bacteria	Firmicutes	Clostridia	Clostridiales	Lachnospiraceae	Anaerotignum	Anaerotignum lactatifermentans	5.28259	11.1202	5.28259	5.28259	5.28259	5.28259	5.28259	5.28259	5.28259	5.28259	5.28259	5.28259	5.28259	5.28259	5.28259	5.28259	5.28259	9.19335	5.28259	5.28259	5.28259	5.28259	6.51312	5.28259	5.28259	5.28259	5.28259	7.59999	5.28259	5.28259	5.28259	5.28259	5.28259	5.28259	5.28259	5.28259	5.28259	5.28259	5.28259	5.28259
Oxalobacter_formigenes_(ASV_1569)	NS	S	Bacteria	Proteobacteria	Betaproteobacteria	Burkholderiales	Oxalobacteraceae	Oxalobacter	Oxalobacter formigenes	5.28259	5.28259	5.28259	5.28259	5.28259	5.28259	5.28259	5.28259	5.28259	5.28259	5.28259	5.28259	5.28259	5.28259	5.28259	5.28259	5.28259	5.28259	5.28259	5.28259	5.28259	5.28259	7.8524	7.73697	6.32704	5.28259	7.75659	5.28259	5.28259	5.28259	5.28259	5.28259	5.28259	5.28259	5.28259	5.28259	5.28259	5.28259	5.28259	5.28259
Eubacterium_oxidoreducens_(ASV_1632)	NS	S	Bacteria	Firmicutes	Clostridia	Clostridiales	Eubacteriaceae	Eubacterium	Eubacterium oxidoreducens	5.28259	5.28259	5.28259	5.28259	5.28259	5.28259	5.28259	5.28259	5.28259	5.28259	5.28259	5.28259	5.28259	5.28259	5.28259	5.28259	5.28259	5.28259	5.28259	5.28259	5.28259	11.3491	7.90593	5.28259	6.50182	7.39556	6.96801	8.44749	5.28259	5.28259	5.28259	5.28259	9.00567	5.28259	6.88262	5.28259	5.28259	5.28259	5.28259	5.28259
Clostridium_methylpentosum_(ASV_1650)	NS	S	Bacteria	Firmicutes	Clostridia	Clostridiales	Ruminococcaceae	xxxx	[Clostridium] methylpentosum	5.28259	5.28259	5.28259	5.28259	5.28259	5.28259	5.28259	5.28259	5.28259	5.28259	5.28259	5.28259	5.28259	5.28259	5.28259	5.28259	5.28259	5.28259	5.28259	5.28259	5.28259	5.28259	8.10214	5.28259	5.28259	5.28259	7.55074	5.28259	5.28259	5.28259	5.28259	5.28259	8.6918	5.28259	6.48796	5.28259	5.28259	5.28259	5.28259	5.28259
Ruminococcus_champanellensis_(ASV_1657)	NS	S	Bacteria	Firmicutes	Clostridia	Clostridiales	Ruminococcaceae	Ruminococcus	Ruminococcus champanellensis	5.28259	5.28259	5.28259	5.28259	5.28259	5.28259	5.28259	5.28259	5.28259	5.28259	5.28259	5.28259	5.28259	5.28259	5.28259	5.28259	5.28259	5.28259	5.28259	5.28259	5.28259	5.28259	7.73899	5.28259	5.28259	5.28259	5.28259	8.0851	5.28259	5.28259	5.28259	5.28259	5.28259	8.56241	5.80396	5.28259	5.28259	5.28259	5.28259	5.28259
Blautia_faecis_(ASV_1690)	NS	S	Bacteria	Firmicutes	Clostridia	Clostridiales	Lachnospiraceae	Blautia	Blautia faecis	5.28259	5.28259	5.28259	5.28259	5.28259	5.28259	5.28259	5.28259	5.28259	5.28259	5.28259	5.28259	5.28259	5.28259	5.28259	5.28259	5.28259	5.28259	5.28259	5.28259	5.28259	5.28259	7.67876	5.28259	8.85443	5.28259	5.28259	7.97824	5.28259	5.28259	5.28259	8.39124	7.85042	5.28259	7.74158	5.28259	5.28259	5.28259	5.28259	5.28259
Breznakia_blatticola_(ASV_1822)	NS	S	Bacteria	Firmicutes	Erysipelotrichia	Erysipelotrichales	Erysipelotrichaceae	Breznakia	Breznakia blatticola	5.28259	8.28677	9.42037	5.28259	5.28259	5.28259	5.28259	5.28259	5.28259	5.28259	5.28259	5.28259	5.28259	5.28259	5.28259	5.28259	5.28259	5.28259	5.28259	5.28259	5.28259	5.28259	8.10214	6.05447	5.28259	5.28259	7.39513	5.28259	5.28259	8.08366	5.28259	8.16127	6.23782	5.28259	7.0762	5.28259	5.28259	6.45069	5.28259	5.28259
Peptococcus_simiae_(ASV_1827)	NS	S	Bacteria	Firmicutes	Clostridia	Clostridiales	Peptococcaceae	Peptococcus	Peptococcus simiae	5.28259	5.28259	5.28259	5.28259	8.93135	5.28259	5.28259	5.28259	5.28259	5.28259	5.28259	5.28259	5.28259	5.28259	5.28259	5.28259	5.28259	5.28259	5.28259	5.28259	5.28259	5.28259	7.33289	7.53758	5.28259	5.28259	7.62267	5.28259	5.28259	5.28259	5.28259	8.79631	7.73142	5.28259	5.28259	5.28259	5.28259	5.28259	5.28259	5.28259
Clostridium_argentinense_(ASV_1908)	NS	S	Bacteria	Firmicutes	Clostridia	Clostridiales	Clostridiaceae	Clostridium	Clostridium argentinense	5.28259	5.28259	5.28259	5.28259	5.28259	5.28259	5.28259	5.28259	5.28259	5.28259	5.28259	5.28259	5.28259	5.28259	5.28259	5.28259	5.28259	5.28259	5.28259	5.28259	5.28259	5.28259	5.28259	5.28259	5.28259	5.28259	6.72822	5.28259	5.28259	5.28259	5.28259	5.28259	6.23782	5.28259	6.06963	5.28259	5.28259	5.28259	5.28259	5.28259
Faecalicatena_orotica_(ASV_1936)	NS	S	Bacteria	Firmicutes	Clostridia	Clostridiales	Lachnospiraceae	Faecalicatena	Faecalicatena orotica	5.28259	5.28259	5.28259	5.28259	5.28259	5.28259	5.28259	5.28259	5.28259	5.28259	5.28259	5.28259	5.28259	5.28259	5.28259	5.28259	5.28259	5.28259	5.28259	5.28259	5.28259	5.28259	6.76564	8.5644	7.04421	8.10986	6.72822	7.86284	5.28259	6.83648	5.28259	7.30062	5.28259	5.28259	7.13536	5.28259	5.28259	5.28259	5.28259	5.28259
Coprococcus_catus_(ASV_2019)	NS	S	Bacteria	Firmicutes	Clostridia	Clostridiales	Lachnospiraceae	Coprococcus	Coprococcus catus	5.28259	9.85702	5.28259	5.28259	5.28259	5.28259	5.28259	5.28259	5.28259	5.28259	5.28259	5.28259	5.28259	5.28259	5.28259	5.28259	5.28259	5.28259	5.28259	5.28259	5.28259	5.28259	5.28259	7.12824	5.28259	5.28259	6.59151	7.59999	5.28259	6.13595	5.28259	6.46589	5.28259	5.28259	7.88637	5.28259	5.28259	5.28259	5.28259	5.28259
Hungatella_effluvii_(ASV_2022)	NS	S	Bacteria	Firmicutes	Clostridia	Clostridiales	Clostridiaceae	Hungatella	Hungatella effluvii	5.28259	10.8264	5.28259	5.28259	10.3409	5.28259	5.28259	5.28259	5.28259	5.28259	5.28259	5.28259	5.28259	5.28259	5.28259	5.28259	5.28259	5.28259	5.28259	5.28259	5.28259	5.28259	10.4348	8.52898	5.28259	5.28259	5.28259	5.28259	5.28259	5.28259	5.28259	5.28259	8.15788	5.28259	5.28259	5.28259	5.28259	5.28259	5.28259	5.28259
Lachnotalea_glycerini_(ASV_2044)	NS	S	Bacteria	Firmicutes	Clostridia	Clostridiales	Lachnospiraceae	Lachnotalea	Lachnotalea glycerini	5.28259	5.28259	5.28259	5.28259	5.28259	5.28259	5.28259	5.28259	5.28259	5.28259	5.28259	5.28259	5.28259	5.28259	5.28259	5.28259	5.28259	5.28259	5.28259	5.28259	5.28259	5.28259	7.79681	7.21992	5.28259	5.28259	6.08067	8.0851	5.28259	5.28259	5.28259	5.28259	5.28259	5.28259	5.28259	5.28259	5.28259	5.28259	5.28259	5.28259
Rothia_mucilaginosa_(ASV_2080)	NS	S	Bacteria	Actinobacteria	Actinobacteria	Micrococcales	Micrococcaceae	Rothia	Rothia mucilaginosa	5.28259	5.28259	5.28259	5.28259	5.28259	5.28259	5.28259	5.28259	5.28259	5.28259	5.28259	5.28259	5.28259	5.28259	5.28259	5.28259	5.28259	5.28259	5.28259	5.28259	5.28259	5.28259	6.02526	5.28259	9.0072	5.28259	5.28259	5.28259	5.28259	6.25935	5.28259	8.00335	5.28259	5.28259	8.97175	6.34462	5.28259	5.28259	5.28259	8.87111
Allisonella_histaminiformans_(ASV_2088)	NS	S	Bacteria	Firmicutes	Negativicutes	Veillonellales	Veillonellaceae	Allisonella	Allisonella histaminiformans	5.28259	5.28259	5.28259	5.28259	5.28259	5.28259	5.28259	5.28259	5.28259	5.28259	5.28259	5.28259	5.28259	5.28259	5.28259	5.28259	5.28259	5.28259	5.28259	5.28259	5.28259	5.28259	5.28259	5.28259	5.28259	5.28259	7.47503	5.28259	5.28259	5.28259	8.8422	5.28259	5.28259	5.28259	5.28259	5.28259	5.28259	7.82124	5.28259	5.28259
Blautia_obeum_(ASV_2131)	NS	S	Bacteria	Firmicutes	Clostridia	Clostridiales	Lachnospiraceae	Blautia	Blautia obeum	5.28259	5.28259	5.28259	5.28259	5.28259	5.28259	5.28259	5.28259	5.28259	5.28259	5.28259	5.28259	5.28259	5.28259	5.28259	5.28259	5.28259	5.28259	5.28259	5.28259	5.28259	5.28259	5.28259	5.28259	5.28259	5.28259	5.28259	5.28259	5.28259	5.28259	5.28259	5.28259	5.28259	5.28259	8.68546	5.28259	5.28259	5.28259	5.28259	8.03846
Oscillibacter_ruminantium_(ASV_2180)	NS	S	Bacteria	Firmicutes	Clostridia	Clostridiales	Oscillospiraceae	Oscillibacter	Oscillibacter ruminantium	5.28259	5.28259	5.28259	5.28259	5.28259	5.28259	5.28259	5.28259	9.85881	5.28259	9.28584	5.28259	5.28259	5.28259	5.28259	5.28259	5.28259	5.28259	5.28259	5.28259	5.28259	5.28259	5.57469	5.28259	6.50182	8.21835	5.6002	5.28259	5.28259	5.28259	5.28259	5.28259	6.55063	5.28259	6.65898	5.28259	5.28259	6.66303	5.28259	5.28259
Papillibacter_cinnamivorans_(ASV_2324)	NS	S	Bacteria	Firmicutes	Clostridia	Clostridiales	Ruminococcaceae	Papillibacter	Papillibacter cinnamivorans	5.28259	5.28259	5.28259	5.28259	5.28259	5.28259	5.28259	5.28259	5.28259	5.28259	5.28259	5.28259	5.28259	5.28259	5.28259	5.28259	5.28259	9.40197	5.28259	5.28259	5.28259	5.28259	7.48133	8.69795	5.28259	5.28259	5.28259	5.28259	5.28259	5.28259	5.28259	5.28259	7.21491	5.28259	5.28259	5.28259	5.28259	5.28259	5.28259	5.28259
Blautia_luti_(ASV_2367)	NS	S	Bacteria	Firmicutes	Clostridia	Clostridiales	Lachnospiraceae	Blautia	Blautia luti	5.28259	5.28259	5.28259	5.28259	5.28259	5.28259	5.28259	5.28259	10.2233	5.28259	5.28259	5.28259	5.28259	5.28259	5.28259	5.28259	5.28259	5.28259	5.28259	5.28259	5.28259	5.28259	7.6159	5.58807	5.89733	7.99254	5.28259	5.28259	5.28259	5.28259	5.28259	5.28259	5.28259	5.28259	5.28259	5.28259	5.28259	5.28259	5.28259	5.28259
Mogibacterium_neglectum_(ASV_2406)	NS	S	Bacteria	Firmicutes	Clostridia	Clostridiales	Clostridiales Family XIII. Incertae Sedis	Mogibacterium	Mogibacterium neglectum	5.28259	5.28259	5.28259	5.28259	5.28259	5.28259	5.28259	5.28259	5.28259	5.28259	5.28259	5.28259	5.28259	5.28259	5.28259	5.28259	5.28259	5.28259	5.28259	5.28259	7.37339	5.28259	5.28259	6.24112	5.28259	5.28259	5.28259	5.28259	8.16992	5.28259	8.18459	5.28259	5.28259	5.28259	7.49288	7.54788	5.28259	6.05883	5.28259	5.28259
Flintibacter_butyricus_(ASV_2562)	NS	S	Bacteria	Firmicutes	Clostridia	Clostridiales	xxxx	Flintibacter	Flintibacter butyricus	5.28259	5.28259	5.28259	5.28259	5.28259	5.28259	5.28259	5.28259	5.28259	5.28259	5.28259	5.28259	5.28259	5.28259	5.28259	5.28259	5.28259	5.28259	5.28259	5.28259	5.28259	5.28259	7.55018	6.81198	5.28259	5.28259	7.07445	5.28259	5.28259	7.1867	5.28259	6.75733	6.92067	5.28259	7.77916	5.28259	5.28259	5.28259	5.28259	5.28259
Atopobium_parvulum_(ASV_2719)	NS	S	Bacteria	Actinobacteria	Coriobacteriia	Coriobacteriales	Atopobiaceae	Atopobium	Atopobium parvulum	5.28259	5.28259	5.28259	5.28259	5.28259	5.28259	5.28259	5.28259	5.28259	5.28259	5.28259	5.28259	5.28259	5.28259	5.28259	5.28259	5.28259	5.28259	5.28259	5.28259	5.28259	5.28259	5.28259	5.28259	5.28259	5.28259	5.28259	5.28259	5.28259	5.28259	9.47365	5.28259	5.28259	5.28259	6.39419	5.28259	5.28259	5.28259	5.28259	5.28259
Clostridium_amygdalinum_(ASV_2766)	NS	S	Bacteria	Firmicutes	Clostridia	Clostridiales	Lachnospiraceae	Lachnoclostridium	[Clostridium] amygdalinum	5.28259	5.28259	5.28259	5.28259	8.93135	5.28259	5.28259	5.28259	5.28259	5.28259	5.28259	5.28259	5.28259	5.28259	5.28259	5.28259	5.28259	5.28259	5.28259	5.28259	5.28259	5.28259	5.28259	5.28259	5.28259	5.28259	5.28259	5.28259	5.28259	5.28259	5.28259	5.28259	5.28259	5.28259	6.65898	5.28259	5.28259	5.51913	5.28259	5.28259
Sporobacter_termitidis_(ASV_2993)	NS	S	Bacteria	Firmicutes	Clostridia	Clostridiales	Ruminococcaceae	Sporobacter	Sporobacter termitidis	5.28259	5.28259	5.28259	5.28259	5.28259	5.28259	5.28259	5.28259	5.28259	5.28259	5.28259	5.28259	5.28259	5.28259	5.28259	5.28259	5.28259	5.28259	5.28259	5.28259	5.28259	5.28259	5.28259	5.28259	5.28259	5.28259	5.28259	5.28259	5.28259	5.28259	5.28259	5.28259	5.28259	5.28259	5.47807	5.28259	5.28259	5.28259	5.28259	5.28259
Lactonifactor_longoviformis_(ASV_3370)	NS	S	Bacteria	Firmicutes	Clostridia	Clostridiales	Clostridiaceae	Lactonifactor	Lactonifactor longoviformis	5.28259	5.28259	5.28259	5.28259	5.28259	5.28259	5.28259	5.28259	5.28259	5.28259	5.28259	5.28259	5.28259	5.28259	5.28259	5.28259	5.28259	5.28259	5.28259	5.28259	9.39523	5.28259	5.28259	5.28259	5.28259	5.28259	5.28259	5.28259	7.89593	5.28259	8.55055	5.28259	5.28259	5.28259	5.28259	5.28259	5.28259	5.28259	5.28259	5.28259
[truncated: 28 more columns]

## Sheet: Fig_4A
pathway	pval	padj	ES	NES	Group	Category	Regulation
SPERMATOGENESIS	0.00273295	0.00526951	0.374216	1.63386	HRZE	development	Up
ADIPOGENESIS	0.000302801	0.000721282	-0.371629	-1.69851	HRZE	development	Down
PANCREAS_BETA_CELLS	0.00179808	0.00390886	-0.673488	-1.86629	HRZE	development	Down
EPITHELIAL_MESENCHYMAL_TRANSITION	7.65521e-05	0.000257753	-0.43186	-1.93989	HRZE	development	Down
UV_RESPONSE_DN	0.00413642	0.00766004	-0.354819	-1.54978	HRZE	DNA damage	Down
UV_RESPONSE_UP	0.00175871	0.00488529	0.332156	1.6201	NTZ	DNA damage	Up
COAGULATION	0.000159681	0.000420212	-0.43118	-1.8227	HRZE	immune	Down
ALLOGRAFT_REJECTION	7.55629e-05	0.000257753	-0.469367	-2.14312	HRZE	immune	Down
IL6_JAK_STAT3_SIGNALING	8.2481e-05	0.000257753	-0.581534	-2.32479	HRZE	immune	Down
COMPLEMENT	7.56773e-05	0.000257753	-0.522258	-2.38903	HRZE	immune	Down
INFLAMMATORY_RESPONSE	7.61441e-05	0.000257753	-0.560576	-2.54363	HRZE	immune	Down
INTERFERON_ALPHA_RESPONSE	8.08081e-05	0.000257753	-0.768443	-3.18849	HRZE	immune	Down
INTERFERON_GAMMA_RESPONSE	7.53125e-05	0.000257753	-0.731515	-3.37622	HRZE	immune	Down
INTERFERON_ALPHA_RESPONSE	0.000113327	0.000426796	0.560185	2.56412	NTZ	immune	Up
INTERFERON_GAMMA_RESPONSE	0.000119346	0.000426796	0.465681	2.39054	NTZ	immune	Up
COMPLEMENT	0.000118399	0.000426796	0.424174	2.15508	NTZ	immune	Up
IL6_JAK_STAT3_SIGNALING	0.000111882	0.000426796	0.484582	2.12819	NTZ	immune	Up
INFLAMMATORY_RESPONSE	0.000118751	0.000426796	0.391009	1.96732	NTZ	immune	Up
ALLOGRAFT_REJECTION	0.00320285	0.00762583	0.297233	1.50627	NTZ	immune	Up
HEME_METABOLISM	0.000148699	0.000420212	0.739995	3.64165	HRZE	metabolic	Up
CHOLESTEROL_HOMEOSTASIS	0.00456697	0.0081553	-0.415291	-1.63438	HRZE	metabolic	Down
XENOBIOTIC_METABOLISM	0.000152858	0.000420212	-0.385789	-1.73466	HRZE	metabolic	Down
GLYCOLYSIS	7.56773e-05	0.000257753	-0.422871	-1.93439	HRZE	metabolic	Down
FATTY_ACID_METABOLISM	7.70713e-05	0.000257753	-0.46977	-2.07767	HRZE	metabolic	Down
OXIDATIVE_PHOSPHORYLATION	7.55515e-05	0.000257753	-0.51727	-2.36987	HRZE	metabolic	Down
HEME_METABOLISM	0.000119503	0.000426796	0.630821	3.21989	NTZ	metabolic	Up
HYPOXIA	0.00274014	0.00526951	-0.336178	-1.52174	HRZE	pathway	Down
PROTEIN_SECRETION	0.0021827	0.00454729	-0.398824	-1.64604	HRZE	pathway	Down
APOPTOSIS	7.65873e-05	0.000257753	-0.40483	-1.81514	HRZE	pathway	Down
UNFOLDED_PROTEIN_RESPONSE	7.96115e-05	0.000257753	-0.48365	-2.04847	HRZE	pathway	Down
APOPTOSIS	0.000118078	0.000426796	0.444303	2.20733	NTZ	pathway	Up
HYPOXIA	0.000118399	0.000426796	0.419082	2.10274	NTZ	pathway	Up
REACTIVE_OXYGEN_SPECIES_PATHWAY	0.000219587	0.000731957	0.502584	2.00208	NTZ	pathway	Up
UNFOLDED_PROTEIN_RESPONSE	0.00106496	0.00313224	-0.372986	-1.69247	NTZ	pathway	Down
G2M_CHECKPOINT	0.00118959	0.00270362	0.316314	1.55664	HRZE	proliferation	Up
MITOTIC_SPINDLE	0.00520523	0.00897454	0.292202	1.4459	HRZE	proliferation	Up
P53_PATHWAY	0.000302939	0.000721282	-0.35832	-1.64072	HRZE	proliferation	Down
MYC_TARGETS_V1	7.53523e-05	0.000257753	-0.422457	-1.94677	HRZE	proliferation	Down
P53_PATHWAY	0.000118835	0.000426796	0.345158	1.75527	NTZ	proliferation	Up
E2F_TARGETS	8.60956e-05	0.000426796	-0.335077	-1.66535	NTZ	proliferation	Down
MYC_TARGETS_V1	8.59919e-05	0.000426796	-0.416972	-2.0712	NTZ	proliferation	Down
MYC_TARGETS_V2	9.1191e-05	0.000426796	-0.611657	-2.48066	NTZ	proliferation	Down
TNFA_SIGNALING_VIA_NFKB	7.5466e-05	0.000257753	-0.413161	-1.89921	HRZE	signaling	Down
IL2_STAT5_SIGNALING	7.53864e-05	0.000257753	-0.420305	-1.92717	HRZE	signaling	Down
MTORC1_SIGNALING	7.53523e-05	0.000257753	-0.467551	-2.15457	HRZE	signaling	Down
TNFA_SIGNALING_VIA_NFKB	0.000119417	0.000426796	0.511625	2.61364	NTZ	signaling	Up
PI3K_AKT_MTOR_SIGNALING	0.000113533	0.000426796	0.468322	2.15	NTZ	signaling	Up
KRAS_SIGNALING_UP	0.000236351	0.000738596	0.343482	1.70988	NTZ	signaling	Up
TGF_BETA_SIGNALING	0.00265369	0.0069834	0.412696	1.69216	NTZ	signaling	Up
ESTROGEN_RESPONSE_EARLY	0.00318622	0.00762583	0.307407	1.53501	NTZ	signaling	Up

## Sheet: Fig_4B
Ensembl_ID	Comb_ID	Gene	Log_2_Fold.change._Active_Control	p_value._Active_Control	FDR_p_value._Active_Control	logFC	AveExpr	t	P.Value	adj.P.Val	B	global_padj	renorm
ENSG00000002549	ENSG00000002549.8_LAP3	LAP3	1.56	1.2e-05	0.000312	1.19053	6.90121	-6.18646	1.74193e-07	0.00049986	7.18131	1.18114e-06	Renormalize
ENSG00000002587	ENSG00000002587.5_HS3ST1	HS3ST1	-1.07	0.000771	0.00594	0.914324	-1.68987	-1.97326	0.0547174	0.271992	-3.915	0.155423	Exacerbate
ENSG00000003137	ENSG00000003137.4_CYP26B1	CYP26B1	6.34	0.0126	0.0438	-0.298806	-4.8635	0.432233	0.667666	0.871282	-5.08295	0.818418	Exacerbate
ENSG00000004939	ENSG00000004939.9_SLC4A1	SLC4A1	0.97	0.0152	0.0502	-0.825162	9.99803	2.37758	0.0218014	0.167211	-3.7454	0.0743127	Exacerbate
ENSG00000005381	ENSG00000005381.6_MPO	MPO	1.17	0.00288	0.015	-0.450133	1.5325	1.28852	0.204245	0.526323	-5.32069	0.401948	Exacerbate
ENSG00000005961	ENSG00000005961.13_ITGA2B	ITGA2B	1.2	7.65e-05	0.00118	0.504946	7.38558	-1.61182	0.114095	0.396098	-5.21101	0.268666	Renormalize
ENSG00000008283	ENSG00000008283.11_CYB561	CYB561	1.19	5.68e-11	8.9e-08	0.325443	3.38015	-2.44647	0.0184583	0.151241	-3.61323	0.0646735	Renormalize
ENSG00000008438	ENSG00000008438.4_PGLYRP1	PGLYRP1	1.07	0.0014	0.00897	-0.142531	2.93726	0.476308	0.636193	0.855122	-6.21725	0.797684	Exacerbate
ENSG00000010030	ENSG00000010030.9_ETV7	ETV7	2.99	1.17e-07	1.36e-05	1.17815	3.02591	-3.34539	0.00167999	0.0384351	-1.36566	0.00779137	Renormalize
ENSG00000012223	ENSG00000012223.8_LTF	LTF	1.52	0.00908	0.0346	-0.727014	5.43257	1.5518	0.127817	0.416785	-5.32882	0.290872	Exacerbate
ENSG00000019169	ENSG00000019169.9_MARCO	MARCO	2.12	1.71e-06	8.29e-05	1.13157	2.03816	-3.26502	0.00211347	0.0426666	-1.51536	0.009597	Renormalize
ENSG00000020577	ENSG00000020577.9_SAMD4A	SAMD4A	1.47	2.1e-05	0.000466	1.27532	2.94032	-5.93592	4.08049e-07	0.000630498	6.37359	2.70136e-06	Renormalize
ENSG00000023171	ENSG00000023171.10_GRAMD1B	GRAMD1B	1.52	5.11e-07	3.84e-05	0.965449	4.80064	-4.61053	3.40366e-05	0.00468592	2.15176	0.000196271	Renormalize
ENSG00000025708	ENSG00000025708.8_TYMP	TYMP	1.3	2.73e-09	1.07e-06	0.376572	7.11643	-1.87125	0.0679162	0.305882	-4.80174	0.183537	Renormalize
ENSG00000029153	ENSG00000029153.10_ARNTL2	ARNTL2	1.09	0.000652	0.00522	0.888931	1.20357	-5.05611	7.87181e-06	0.00275712	3.5787	4.7898e-05	Renormalize
ENSG00000038945	ENSG00000038945.10_MSR1	MSR1	1.68	8.62e-06	0.000253	1.27443	2.97738	-3.99242	0.000242566	0.0141899	0.33365	0.00127966	Renormalize
ENSG00000047597	ENSG00000047597.5_XK	XK	0.76	0.00403	0.0193	-0.616878	7.17397	2.29966	0.0262318	0.18365	-3.97831	0.0865533	Exacerbate
ENSG00000060138	ENSG00000060138.8_YBX3	YBX3	0.6	0.0751	0.16	-0.730108	9.82822	2.59449	0.0127926	0.121893	-3.27916	0.0474264	Exacerbate
ENSG00000060982	ENSG00000060982.10_BCAT1	BCAT1	1.16	2.65e-05	0.000553	0.725607	3.20765	-4.35829	7.66968e-05	0.00744255	1.41708	0.000427069	Renormalize
ENSG00000065618	ENSG00000065618.12_COL17A1	COL17A1	0.54	0.398	0.538	-0.87194	-1.23434	1.95609	0.0567702	0.277199	-4.0192	0.15999	Exacerbate
ENSG00000068079	ENSG00000068079.3_IFI35	IFI35	1.38	9.01e-06	0.00026	0.690704	4.94687	-3.39401	0.00146035	0.0355563	-1.38597	0.00684286	Renormalize
ENSG00000070182	ENSG00000070182.13_SPTB	SPTB	0.65	0.0464	0.113	-0.569565	8.11298	1.68581	0.0988571	0.36896	-5.08308	0.2423	Exacerbate
ENSG00000073737	ENSG00000073737.12_DHRS9	DHRS9	1.57	1.03e-08	2.32e-06	0.452655	5.08306	-3.21627	0.00242605	0.045887	-1.86244	0.0108879	Renormalize
ENSG00000074660	ENSG00000074660.11_SCARF1	SCARF1	1.75	7.5e-09	1.83e-06	0.609047	5.75555	-2.1751	0.0349956	0.215235	-4.25327	0.109464	Renormalize
ENSG00000075399	ENSG00000075399.8_VPS9D1	VPS9D1	1.27	3.26e-10	2.34e-07	0.311747	4.40493	-1.32062	0.193404	0.513071	-5.59827	0.387374	Renormalize
ENSG00000076864	ENSG00000076864.15_RAP1GAP	RAP1GAP	2.9	1.17e-05	0.00031	-0.486154	3.28505	0.622298	0.536932	0.79927	-6.04438	0.727273	Exacerbate
ENSG00000078081	ENSG00000078081.3_LAMP3	LAMP3	1.73	0.0013	0.00851	0.783898	1.85501	-2.49174	0.0165217	0.141462	-3.31961	0.0589134	Renormalize
ENSG00000079385	ENSG00000079385.17_CEACAM1	CEACAM1	1.49	3.86e-07	3.2e-05	0.482219	5.49025	-1.68559	0.0988984	0.368992	-5.12332	0.242371	Renormalize
ENSG00000080573	ENSG00000080573.6_COL5A3	COL5A3	-0.66	0.0926	0.188	0.246969	-0.933437	-0.511119	0.611803	0.842949	-5.49901	0.781334	Exacerbate
ENSG00000082014	ENSG00000082014.12_SMARCD3	SMARCD3	1.34	1.41e-11	4.28e-08	0.811356	4.60327	-3.52635	0.000992577	0.0285136	-1.02141	0.00478535	Renormalize
ENSG00000082196	ENSG00000082196.15_C1QTNF3	C1QTNF3	-1.06	6.45e-07	4.38e-05	-0.383009	0.124448	1.95045	0.0574588	0.278295	-4.18603	0.161468	Renormalize
ENSG00000082397	ENSG00000082397.11_EPB41L3	EPB41L3	1.27	9.17e-09	2.15e-06	0.883692	5.14406	-6.09911	2.34418e-07	0.000523196	6.89442	1.578e-06	Renormalize
ENSG00000085449	ENSG00000085449.10_WDFY1	WDFY1	1.13	4.74e-07	3.62e-05	0.605493	6.62296	-4.4215	6.26497e-05	0.00664886	1.57132	0.000351834	Renormalize
ENSG00000086548	ENSG00000086548.8_CEACAM6	CEACAM6	1.2	0.0518	0.122	-0.727607	1.06526	1.97226	0.0548351	0.27232	-4.30665	0.155677	Exacerbate
ENSG00000087237	ENSG00000087237.6_CETP	CETP	1.15	0.000146	0.00185	1.11541	0.625169	-3.27285	0.00206699	0.0421093	-1.40194	0.00940765	Renormalize
ENSG00000088827	ENSG00000088827.8_SIGLEC1	SIGLEC1	1.42	0.0142	0.048	2.21364	2.447	-3.33392	0.00173623	0.0389157	-1.29818	0.00802774	Renormalize
ENSG00000089127	ENSG00000089127.8_OAS1	OAS1	1.38	0.000558	0.00468	1.31778	6.6076	-5.50207	1.77019e-06	0.0014256	4.96323	1.12432e-05	Renormalize
ENSG00000090659	ENSG00000090659.13_CD209	CD209	1.13	0.00098	0.00698	1.36412	-1.35197	-4.5184	4.58668e-05	0.00552209	1.60879	0.000261251	Renormalize
ENSG00000095397	ENSG00000095397.9_DFNB31	WHRN	0.28	0.106	0.207	-0.516101	-0.723378	1.31739	0.194475	0.51451	-4.8798	0.388798	Exacerbate
ENSG00000096006	ENSG00000096006.7_CRISP3	CRISP3	0.94	0.0487	0.117	-0.776756	2.15274	2.12009	0.0396287	0.229806	-4.19524	0.120873	Exacerbate
ENSG00000096968	ENSG00000096968.8_JAK2	JAK2	1.18	1.95e-07	2.04e-05	0.49977	7.51562	-3.39779	0.00144446	0.0353208	-1.35481	0.00677412	Renormalize
ENSG00000099985	ENSG00000099985.3_OSM	OSM	1.17	1.55e-05	0.000375	0.260994	2.64862	-1.04405	0.302119	0.62575	-5.71969	0.516545	Renormalize
ENSG00000099998	ENSG00000099998.13_GGT5	GGT5	-0.69	0.0649	0.144	-1.09551	-2.23159	2.19325	0.0335753	0.210102	-3.55252	0.105872	Renormalize
ENSG00000100336	ENSG00000100336.13_APOL4	APOL4	3.67	4.6e-08	7.27e-06	1.63849	1.7769	-2.3644	0.0225002	0.169474	-3.58734	0.0762777	Renormalize
ENSG00000100342	ENSG00000100342.16_APOL1	APOL1	1.73	7.92e-10	4.82e-07	0.766558	5.86713	-4.20028	0.000126646	0.00981299	0.896331	0.000690088	Renormalize
ENSG00000100473	ENSG00000100473.11_COCH	COCH	-1.71	1.91e-07	2.02e-05	0.121808	-0.78205	-0.496918	0.621701	0.848267	-5.64021	0.788043	Exacerbate
ENSG00000100558	ENSG00000100558.4_PLEK2	PLEK2	0.68	0.0653	0.144	-1.1309	4.21617	3.66633	0.000655104	0.0232082	-0.639734	0.00325124	Exacerbate
ENSG00000100985	ENSG00000100985.7_MMP9	MMP9	0.91	0.00556	0.0243	0.135837	5.37767	-0.423205	0.674191	0.875505	-6.40475	0.82307	Renormalize
ENSG00000101004	ENSG00000101004.10_NINL	NINL	-1.16	0.000939	0.00676	-0.651616	-1.19072	1.85082	0.0708619	0.313111	-4.14508	0.1896	Renormalize
ENSG00000101230	ENSG00000101230.4_ISM1	ISM1	-1.07	0.00383	0.0186	-0.9264	-2.40651	2.98698	0.00457653	0.0659985	-2.07163	0.0193054	Renormalize
ENSG00000101335	ENSG00000101335.5_MYL9	MYL9	1.28	0.000524	0.00447	0.592562	6.36449	-1.88974	0.0653394	0.299173	-4.77791	0.178175	Renormalize
ENSG00000101425	ENSG00000101425.8_BPI	BPI	0.81	0.0559	0.129	-0.690612	2.26627	1.97354	0.0546845	0.27196	-4.44336	0.155354	Exacerbate
ENSG00000102010	ENSG00000102010.10_BMX	BMX	1.3	3.53e-05	0.000684	0.683794	2.81831	-2.33487	0.0241385	0.175987	-3.77519	0.0807919	Renormalize
ENSG00000102524	ENSG00000102524.7_TNFSF13B	TNFSF13B	1.01	9.86e-05	0.0014	0.468718	6.83187	-3.07422	0.0036047	0.0573753	-2.20663	0.0155749	Renormalize
ENSG00000102554	ENSG00000102554.9_KLF5	KLF5	1.03	0.000278	0.00287	0.030259	2.72163	-0.189193	0.850805	0.950084	-6.3448	0.926464	Renormalize
ENSG00000102837	ENSG00000102837.6_OLFM4	OLFM4	2.42	0.000238	0.00257	-0.653325	1.86929	1.44482	0.155538	0.459813	-5.18692	0.334264	Exacerbate
ENSG00000104892	ENSG00000104892.12_KLC3	KLC3	1.21	0.00411	0.0196	-1.4666	2.19964	2.1765	0.0348843	0.214879	-3.90596	0.109201	Exacerbate
ENSG00000105366	ENSG00000105366.10_SIGLEC8	SIGLEC8	-0.7	0.0775	0.164	-0.984335	1.24433	1.63713	0.10868	0.388193	-4.76851	0.25964	Renormalize
ENSG00000105501	ENSG00000105501.7_SIGLEC5	SIGLEC5	0.7	0.00232	0.0129	0.501491	4.19857	-1.89173	0.0650672	0.298477	-4.76452	0.177653	Renormalize
ENSG00000105967	ENSG00000105967.11_TFEC	TFEC	1.14	3.62e-05	0.000698	0.691894	5.34534	-4.85978	1.50655e-05	0.00375768	2.91525	8.96393e-05	Renormalize
ENSG00000106683	ENSG00000106683.10_LIMK1	LIMK1	1.07	3.4e-09	1.18e-06	0.373814	5.09538	-2.02816	0.0485755	0.25574	-4.53041	0.141797	Renormalize
ENSG00000106772	ENSG00000106772.13_PRUNE2	PRUNE2	0.71	0.0906	0.184	0.729957	1.48949	-1.61623	0.113136	0.395435	-4.89347	0.267141	Renormalize
ENSG00000108387	ENSG00000108387.10_SEPT4	SEPT4	3.1	6.38e-10	4.09e-07	1.75182	3.96593	-4.42566	6.18199e-05	0.00660519	1.63932	0.000347325	Renormalize
ENSG00000108679	ENSG00000108679.8_LGALS3BP	LGALS3BP	1.52	1.22e-06	6.78e-05	1.07582	4.12672	-4.37583	7.25172e-05	0.00721115	1.47066	0.000404806	Renormalize
ENSG00000108861	ENSG00000108861.4_DUSP3	DUSP3	1.28	2.17e-12	2.63e-08	0.715129	5.94438	-4.73488	2.26962e-05	0.0040345	2.5272	0.000133016	Renormalize
ENSG00000108950	ENSG00000108950.7_FAM20A	FAM20A	3.64	2.48e-11	6.03e-08	1.7622	2.52604	-3.73791	0.000528297	0.0209481	-0.270778	0.00265923	Renormalize
ENSG00000110079	ENSG00000110079.12_MS4A4A	MS4A4A	1.1	9.43e-05	0.00136	1.15498	1.89173	-4.37663	7.23326e-05	0.00721115	1.54426	0.000403887	Renormalize
ENSG00000110881	ENSG00000110881.7_ASIC1	ASIC1	-1.24	0.00158	0.00978	-0.490329	-3.16641	0.772118	0.444139	0.741352	-5.04915	0.653154	Renormalize
ENSG00000111181	ENSG00000111181.8_SLC6A12	SLC6A12	1.7	4.01e-07	3.27e-05	0.663952	1.25568	-0.756157	0.453553	0.748414	-5.69055	0.661582	Renormalize
ENSG00000111199	ENSG00000111199.6_TRPV4	TRPV4	1.48	2.55e-06	0.00011	0.507196	-1.48828	-1.20823	0.233363	0.557645	-4.91227	0.438091	Renormalize
ENSG00000111331	ENSG00000111331.8_OAS3	OAS3	1.55	0.00284	0.0149	1.38686	7.69207	-5.16059	5.56052e-06	0.00237647	3.87766	3.41991e-05	Renormalize
ENSG00000111335	ENSG00000111335.8_OAS2	OAS2	1.01	0.00775	0.0309	1.16793	6.94634	-4.60933	3.41695e-05	0.00468592	2.14731	0.000196981	Renormalize
ENSG00000111666	ENSG00000111666.6_CHPT1	CHPT1	0.53	0.0244	0.0714	-0.398043	6.55312	1.58449	0.120187	0.404116	-5.26732	0.278543	Exacerbate
ENSG00000112053	ENSG00000112053.9_SLC26A8	SLC26A8	1.53	9.56e-08	1.2e-05	0.846146	3.99802	-2.96589	0.00484578	0.0682111	-2.42112	0.0203074	Renormalize
ENSG00000114127	ENSG00000114127.6_XRN1	XRN1	1.2	1.27e-06	6.92e-05	0.206996	8.42276	-1.7846	0.0811673	0.336405	-4.90097	0.209926	Renormalize
ENSG00000115155	ENSG00000115155.12_OTOF	OTOF	2.14	0.00109	0.00756	1.33981	-0.751983	-1.57162	0.123146	0.408818	-4.47898	0.283388	Renormalize
ENSG00000115267	ENSG00000115267.5_IFIH1	IFIH1	1.13	0.000288	0.00295	0.696946	6.41454	-4.00735	0.000231597	0.0138868	0.333954	0.00122546	Renormalize
ENSG00000115414	ENSG00000115414.14_FN1	FN1	1.71	0.00528	0.0234	2.36232	0.42689	-4.21129	0.000122324	0.00959813	1.07842	0.000667696	Renormalize
ENSG00000115415	ENSG00000115415.14_STAT1	STAT1	1.67	2.04e-09	8.26e-07	0.623071	9.20504	-5.02662	8.68106e-06	0.00285863	3.47575	5.26626e-05	Renormalize
ENSG00000115884	ENSG00000115884.6_SDC1	SDC1	0.85	0.211	0.341	2.01702	-0.896321	-3.97629	0.000254983	0.0146758	0.181282	0.00134199	Renormalize
ENSG00000116663	ENSG00000116663.6_FBXO6	FBXO6	1.8	1.83e-09	8.07e-07	0.757232	3.83191	-3.73698	0.000529786	0.0209481	-0.388202	0.00266578	Renormalize
ENSG00000116983	ENSG00000116983.8_HPCAL4	HPCAL4	-1.07	3.68e-06	0.000135	-0.348416	1.01848	1.88313	0.0662508	0.301696	-4.4353	0.180108	Renormalize
ENSG00000117226	ENSG00000117226.7_GBP3	GBP3	1.15	5.77e-06	0.000187	0.726839	5.93205	-4.62056	3.29447e-05	0.00459556	2.17435	0.00019027	Renormalize
ENSG00000117228	ENSG00000117228.9_GBP1	GBP1	2.42	3.61e-09	1.22e-06	0.868749	8.93587	-4.62523	3.24484e-05	0.00459556	2.22555	0.000187609	Renormalize
ENSG00000118113	ENSG00000118113.7_MMP8	MMP8	1.29	0.0325	0.0882	-0.435087	3.81242	0.861994	0.393328	0.704571	-6.0991	0.607864	Exacerbate
ENSG00000119686	ENSG00000119686.5_FLVCR2	FLVCR2	1.25	9.6e-08	1.2e-05	0.763185	4.26546	-3.15079	0.00291504	0.0510056	-2.0034	0.0128595	Renormalize
ENSG00000119917	ENSG00000119917.9_IFIT3	IFIT3	1.54	0.00131	0.00852	0.918099	8.62261	-4.28921	9.55712e-05	0.00850036	1.20252	0.000527169	Renormalize
ENSG00000119922	ENSG00000119922.7_IFIT2	IFIT2	1.13	0.00654	0.0273	0.718343	9.04505	-3.59735	0.000804665	0.0255587	-0.77819	0.00394246	Renormalize
ENSG00000120217	ENSG00000120217.9_CD274	CD274	2.87	5.68e-11	8.9e-08	1.01944	6.60384	-3.61024	0.000774448	0.0250909	-0.794932	0.0038022	Renormalize
ENSG00000121236	ENSG00000121236.15_TRIM6	TRIM6	1.43	0.00124	0.00821	0.73814	0.734609	-2.44362	0.0185867	0.152078	-3.30974	0.0650505	Renormalize
ENSG00000121858	ENSG00000121858.6_TNFSF10	TNFSF10	1.13	1.78e-05	0.000412	0.666128	8.58631	-4.30161	9.18805e-05	0.00838204	1.24057	0.000507592	Renormalize
ENSG00000122733	ENSG00000122733.11_KIAA1045	PHF24	-1.38	0.000905	0.00658	-0.785508	-2.5427	1.2664	0.21198	0.536403	-4.74537	0.412217	Renormalize
ENSG00000123095	ENSG00000123095.5_BHLHE41	BHLHE41	-1.03	0.000625	0.00506	1.1157	-0.228084	-3.72321	0.000552242	0.0213129	-0.268697	0.00276921	Exacerbate
ENSG00000123219	ENSG00000123219.8_CENPK	CENPK	-0.79	0.00533	0.0236	-0.20983	3.50396	0.972467	0.336093	0.657606	-5.98231	0.553005	Renormalize
ENSG00000123610	ENSG00000123610.3_TNFAIP6	TNFAIP6	1.88	1.23e-06	6.78e-05	0.970091	5.21208	-3.80818	0.000427004	0.0190848	-0.246075	0.00217884	Renormalize
ENSG00000123689	ENSG00000123689.5_G0S2	G0S2	1.42	3.77e-05	0.00072	1.06996	0.855176	-2.73429	0.00895033	0.0986205	-2.68721	0.0348732	Renormalize
ENSG00000123700	ENSG00000123700.4_KCNJ2	KCNJ2	1.18	7.29e-08	1e-05	0.269921	7.84059	-1.74953	0.0871157	0.348445	-4.9714	0.221091	Renormalize
ENSG00000124256	ENSG00000124256.10_ZBP1	ZBP1	1.18	2.59e-05	0.000544	0.507588	5.53841	-2.65419	0.0109967	0.110833	-3.23656	0.0416476	Renormalize
ENSG00000124469	ENSG00000124469.6_CEACAM8	CEACAM8	0.85	0.136	0.247	-0.793476	2.69458	2.07463	0.043854	0.242404	-4.33648	0.13084	Exacerbate
ENSG00000124613	ENSG00000124613.4_ZNF391	ZNF391	-1.07	5.99e-05	0.000993	-0.134914	-0.73413	0.469119	0.641283	0.85762	-5.70829	0.801274	Renormalize
ENSG00000124785	ENSG00000124785.4_NRN1	NRN1	2.76	2.92e-07	2.77e-05	0.929762	1.22286	-2.96057	0.00491605	0.0687186	-2.16932	0.0205709	Renormalize
ENSG00000125148	ENSG00000125148.6_MT2A	MT2A	1.32	8.88e-05	0.00132	-0.183534	3.58007	0.603445	0.549287	0.807456	-6.23418	0.736678	Exacerbate
ENSG00000125347	ENSG00000125347.9_IRF1	IRF1	1.04	3.27e-09	1.17e-06	0.362406	9.08133	-3.00468	0.00436138	0.0642184	-2.33376	0.0184942	Renormalize
ENSG00000126709	ENSG00000126709.10_IFI6	IFI6	1.27	0.00489	0.0221	1.0921	5.90681	-4.27754	9.91807e-05	0.00873791	1.12902	0.000546299	Renormalize
ENSG00000128203	ENSG00000128203.6_ASPHD2	ASPHD2	1.35	2.33e-08	4.3e-06	0.693401	3.15633	-4.19478	0.000128863	0.00982599	0.953501	0.000701594	Renormalize
ENSG00000128335	ENSG00000128335.9_APOL2	APOL2	1.14	5.45e-08	7.99e-06	0.4699	6.76774	-3.1412	0.00299405	0.0518461	-2.04293	0.0131733	Renormalize
ENSG00000128512	ENSG00000128512.15_DOCK4	DOCK4	1.43	1.69e-05	0.000396	0.292082	5.68291	-1.6862	0.098781	0.368849	-5.12176	0.242222	Renormalize
ENSG00000129667	ENSG00000129667.8_RHBDF2	RHBDF2	1.07	3.27e-08	5.77e-06	0.495345	5.89262	-2.32423	0.0247545	0.178288	-3.95471	0.0824891	Renormalize
ENSG00000130222	ENSG00000130222.6_GADD45G	GADD45G	1.2	2.81e-05	0.000579	0.0433401	-1.08627	-0.104605	0.917161	0.973666	-5.51144	0.960773	Renormalize
ENSG00000130487	ENSG00000130487.4_KLHDC7B	KLHDC7B	1.16	2.32e-06	0.000103	0.786623	1.7667	-3.29372	0.00194773	0.0411021	-1.40698	0.00891653	Renormalize
ENSG00000130489	ENSG00000130489.8_SCO2	SCO2	1.76	3.7e-08	6.25e-06	0.813052	4.03896	-2.75859	0.00840292	0.0948788	-2.90701	0.0330054	Renormalize
ENSG00000130821	ENSG00000130821.11_SLC6A8	SLC6A8	0.95	0.00394	0.019	-0.981089	7.12143	3.18345	0.00266051	0.0482993	-1.93138	0.0118286	Exacerbate
ENSG00000131203	ENSG00000131203.8_IDO1	IDO1	1.85	0.000936	0.00674	0.623924	2.83668	-1.47562	0.147111	0.447248	-5.31726	0.321303	Renormalize
ENSG00000131979	ENSG00000131979.14_GCH1	GCH1	1.38	6.1e-08	8.64e-06	0.800795	5.27457	-3.96106	0.000267274	0.0149547	0.192587	0.00140154	Renormalize
ENSG00000132274	ENSG00000132274.11_TRIM22	TRIM22	1.41	5.75e-07	4.05e-05	0.53955	9.06666	-3.799	0.000439088	0.0193047	-0.216006	0.00223505	Renormalize
ENSG00000132465	ENSG00000132465.6_IGJ	JCHAIN	-0.08	0.852	0.907	1.56089	6.7897	-4.82004	1.71683e-05	0.00379121	2.8018	0.000101675	Exacerbate
ENSG00000132530	ENSG00000132530.12_XAF1	XAF1	1.27	0.000254	0.00271	0.812841	7.98973	-4.41867	6.32216e-05	0.00664886	1.57829	0.000354849	Renormalize
ENSG00000132932	ENSG00000132932.12_ATP8A2	ATP8A2	-1.45	1.69e-06	8.23e-05	-0.241025	-0.387248	1.0149	0.315659	0.638469	-5.36595	0.531344	Renormalize
ENSG00000133106	ENSG00000133106.10_EPSTI1	EPSTI1	2.07	1.36e-06	7.2e-05	0.875052	7.05642	-5.12551	6.24981e-06	0.00256204	3.76248	3.8286e-05	Renormalize
ENSG00000134193	ENSG00000134193.10_REG4	REG4	-1.39	0.0021	0.012	0.461827	-3.20807	-0.766171	0.447633	0.744106	-5.1167	0.656341	Exacerbate
ENSG00000134202	ENSG00000134202.6_GSTM3	GSTM3	-1.18	1.76e-05	0.000409	0.0512365	1.4898	-0.265655	0.791736	0.925287	-6.17106	0.893725	Exacerbate
ENSG00000134243	ENSG00000134243.7_SORT1	SORT1	1.19	9.33e-09	2.15e-06	0.667087	6.57376	-3.86749	0.000356342	0.0174476	-0.0702564	0.00183694	Renormalize
ENSG00000134321	ENSG00000134321.7_RSAD2	RSAD2	2.12	0.00147	0.00929	1.32528	7.14262	-3.98383	0.000249106	0.0144618	0.274866	0.00131293	Renormalize
ENSG00000134326	ENSG00000134326.7_CMPK2	CMPK2	1.55	0.00281	0.0148	0.635707	5.73241	-2.70029	0.0097718	0.1038	-3.12923	0.0376388	Renormalize
ENSG00000134470	ENSG00000134470.15_IL15RA	IL15RA	1.16	9.06e-11	1.1e-07	0.298899	3.36145	-2.30949	0.0256316	0.18129	-3.90326	0.0849076	Renormalize
ENSG00000134755	ENSG00000134755.10_DSC2	DSC2	1.06	0.000483	0.00421	0.181074	5.31398	-0.548754	0.585926	0.829072	-6.34903	0.763207	Renormalize
ENSG00000134809	ENSG00000134809.4_TIMM10	TIMM10	1.87	6.89e-09	1.75e-06	0.907228	2.39717	-3.10691	0.00329339	0.0542694	-1.9502	0.0143552	Renormalize
ENSG00000135114	ENSG00000135114.8_OASL	OASL	1.29	0.00226	0.0126	0.953766	5.1789	-4.10336	0.000171727	0.0115367	0.610912	0.000921878	Renormalize
ENSG00000135116	ENSG00000135116.5_HRK	HRK	-0.99	0.0231	0.0687	-0.238452	-0.583628	0.396825	0.6934	0.886194	-5.54403	0.835252	Renormalize
ENSG00000135378	ENSG00000135378.3_PRRG4	PRRG4	1.41	5.58e-08	8.09e-06	0.565358	5.8546	-2.69655	0.00986636	0.104639	-3.13482	0.0379608	Renormalize
ENSG00000135424	ENSG00000135424.11_ITGA7	ITGA7	1.2	1.06e-05	0.00029	1.33099	1.27899	-2.31738	0.0251587	0.179334	-3.57729	0.0836035	Renormalize
ENSG00000135525	ENSG00000135525.14_MAP7	MAP7	-1.05	7.73e-05	0.00118	-0.594728	0.294831	2.96145	0.00490425	0.0686492	-2.16955	0.0205258	Renormalize
ENSG00000135604	ENSG00000135604.9_STX11	STX11	1.04	6.42e-07	4.38e-05	0.346718	6.14594	-2.46455	0.0176613	0.14776	-3.6535	0.0623221	Renormalize
ENSG00000135636	ENSG00000135636.9_DYSF	DYSF	1.17	1.26e-06	6.89e-05	0.530373	8.65116	-2.48575	0.0167669	0.142953	-3.56223	0.0596609	Renormalize
ENSG00000136231	ENSG00000136231.9_IGF2BP3	IGF2BP3	1.27	0.000257	0.00272	0.452974	4.27987	-2.58076	0.0132419	0.124312	-3.39782	0.0488484	Renormalize
ENSG00000136514	ENSG00000136514.2_RTP4	RTP4	2.04	1.07e-08	2.33e-06	1.1377	4.15015	-6.06717	2.613e-07	0.000524873	6.79674	1.75273e-06	Renormalize
ENSG00000137628	ENSG00000137628.12_DDX60	DDX60	1.41	0.000204	0.00232	0.899569	6.71451	-4.82463	1.69111e-05	0.00379121	2.81354	0.000100181	Renormalize
ENSG00000137757	ENSG00000137757.6_CASP5	CASP5	1.48	4.1e-06	0.000149	0.556784	5.27157	-2.10514	0.0409772	0.234027	-4.39008	0.124097	Renormalize
ENSG00000137959	ENSG00000137959.10_IFI44L	IFI44L	2.04	0.00166	0.0102	1.61426	6.4367	-5.2837	3.68563e-06	0.00190578	4.26218	2.29461e-05	Renormalize
ENSG00000137965	ENSG00000137965.6_IFI44	IFI44	1.74	0.00079	0.00604	1.31684	6.16417	-5.48974	1.84525e-06	0.0014256	4.92151	1.17014e-05	Renormalize
ENSG00000138119	ENSG00000138119.12_MYOF	MYOF	1.65	2.23e-08	4.24e-06	1.29283	5.87535	-5.00136	9.43915e-06	0.00296257	3.36274	5.70994e-05	Renormalize
ENSG00000138311	ENSG00000138311.11_ZNF365	ZNF365	-1.13	0.00152	0.00953	-0.229744	-0.081355	0.799952	0.428003	0.730251	-5.6938	0.639395	Renormalize
ENSG00000138496	ENSG00000138496.12_PARP9	PARP9	1.22	7.4e-07	4.69e-05	0.487543	8.28359	-3.55584	0.000909915	0.0270892	-0.911431	0.00441436	Renormalize
ENSG00000138722	ENSG00000138722.5_MMRN1	MMRN1	0.45	0.135	0.246	0.50157	5.28605	-1.62365	0.111538	0.392856	-5.21769	0.264536	Renormalize
ENSG00000138772	ENSG00000138772.8_ANXA3	ANXA3	1.24	3.15e-05	0.000632	0.531228	6.13964	-1.81183	0.076786	0.327026	-4.91274	0.201544	Renormalize
ENSG00000138795	ENSG00000138795.5_LEF1	LEF1	-1.01	3e-07	2.81e-05	-0.148293	5.73593	0.852336	0.398607	0.708042	-6.13797	0.612854	Renormalize
ENSG00000139572	ENSG00000139572.3_GPR84	GPR84	1.65	3.37e-06	0.000128	0.972675	1.36461	-2.35723	0.0228882	0.170947	-3.49634	0.0773554	Renormalize
ENSG00000139832	ENSG00000139832.3_RAB20	RAB20	1.29	4.21e-07	3.37e-05	0.545963	3.31394	-2.63733	0.011479	0.114291	-3.19652	0.0432299	Renormalize
ENSG00000140105	ENSG00000140105.13_WARS	WARS	1.78	3.37e-07	3.02e-05	0.971021	8.35445	-4.98859	9.84686e-06	0.00298635	3.34324	5.94833e-05	Renormalize
ENSG00000140464	ENSG00000140464.15_PML	PML	1.21	2.08e-06	9.5e-05	0.544893	5.98573	-2.99086	0.00452855	0.0656502	-2.43464	0.019128	Renormalize
ENSG00000141574	ENSG00000141574.3_SECTM1	SECTM1	1.39	1.74e-09	8.07e-07	0.335832	7.33077	-1.68557	0.0989023	0.368992	-5.10208	0.242375	Renormalize
ENSG00000142089	ENSG00000142089.11_IFITM3	IFITM3	1.25	0.00267	0.0142	1.13875	8.00198	-4.11879	0.000163627	0.0112947	0.675853	0.000880415	Renormalize
ENSG00000143416	ENSG00000143416.16_SELENBP1	SELENBP1	0.71	0.0996	0.198	-0.969874	8.08774	2.58182	0.0132064	0.124308	-3.3597	0.0487337	Exacerbate
ENSG00000143546	ENSG00000143546.5_S100A8	S100A8	0.92	0.000195	0.00225	0.479877	10.5089	-2.33776	0.0239737	0.175373	-3.80367	0.0803509	Renormalize
ENSG00000143595	ENSG00000143595.8_AQP10	AQP10	0.9	0.00998	0.0371	0.155414	1.51958	-0.447987	0.656343	0.86617	-6.06563	0.811343	Renormalize
ENSG00000143869	ENSG00000143869.5_GDF7	GDF7	-1.24	0.000158	0.00196	0.396785	-2.13756	-0.947597	0.348469	0.667401	-5.09137	0.565057	Exacerbate
ENSG00000144893	ENSG00000144893.8_MED12L	MED12L	1.24	0.000119	0.00159	0.402035	3.58191	-1.96347	0.0558797	0.274775	-4.59396	0.157968	Renormalize
ENSG00000145335	ENSG00000145335.11_SNCA	SNCA	0.39	0.244	0.379	-1.14961	10.3563	3.11155	0.00325125	0.0539734	-2.01724	0.014185	Exacerbate
ENSG00000145365	ENSG00000145365.9_TIFA	TIFA	1.53	1.46e-09	7.58e-07	0.664366	5.22559	-2.76489	0.00826606	0.0939343	-2.97949	0.0325467	Renormalize
ENSG00000145685	ENSG00000145685.9_LHFPL2	LHFPL2	1.85	1.84e-08	3.67e-06	0.731537	5.8825	-4.38502	7.0417e-05	0.00714377	1.45283	0.000393519	Renormalize
ENSG00000146859	ENSG00000146859.5_TMEM140	TMEM140	1.17	1.7e-07	1.85e-05	0.525285	7.19865	-3.28173	0.00201544	0.0417283	-1.66947	0.00919843	Renormalize
ENSG00000148346	ENSG00000148346.7_LCN2	LCN2	1.06	0.0171	0.055	-0.453185	3.84762	1.37609	0.175702	0.487477	-5.53703	0.362854	Exacerbate
ENSG00000148450	ENSG00000148450.8_MSRB2	MSRB2	1.05	1.02e-07	1.24e-05	0.583443	3.22797	-3.4233	0.0013415	0.034063	-1.24309	0.00633058	Renormalize
ENSG00000148926	ENSG00000148926.5_ADM	ADM	1.28	3.64e-06	0.000135	0.503993	5.54842	-2.37382	0.0219985	0.167768	-3.85135	0.0748804	Renormalize
ENSG00000149131	ENSG00000149131.11_SERPING1	SERPING1	3.1	1.76e-09	8.07e-07	1.44614	6.57776	-4.78482	1.9272e-05	0.00395226	2.68608	0.000113724	Renormalize
ENSG00000150337	ENSG00000150337.9_FCGR1A	FCGR1A	2.92	8.93e-12	3.62e-08	0.738567	6.22524	-3.47289	0.00116104	0.0310132	-1.17716	0.00553491	Renormalize
ENSG00000152229	ENSG00000152229.14_PSTPIP2	PSTPIP2	1.58	1.21e-10	1.18e-07	0.725637	6.78779	-3.72298	0.000552627	0.0213129	-0.478724	0.00277086	Renormalize
ENSG00000152766	ENSG00000152766.5_ANKRD22	ANKRD22	4.24	1.5e-10	1.18e-07	1.39595	4.57544	-4.24021	0.000111637	0.00919034	1.03282	0.000611987	Renormalize
ENSG00000154027	ENSG00000154027.14_AK5	AK5	-1.13	2.47e-07	2.4e-05	-0.493894	1.31897	2.03059	0.0483185	0.255103	-4.1963	0.141232	Renormalize
ENSG00000154319	ENSG00000154319.10_FAM167A	FAM167A	-0.94	0.00372	0.0183	0.450323	-1.36324	-1.19248	0.239414	0.564547	-4.96308	0.44547	Exacerbate
ENSG00000154451	ENSG00000154451.10_GBP5	GBP5	2.89	8.52e-12	3.62e-08	0.807629	10.8357	-4.3082	8.99732e-05	0.00835622	1.29756	0.000497575	Renormalize
ENSG00000154917	ENSG00000154917.6_RAB6B	RAB6B	0.93	0.0044	0.0206	0.166362	2.70434	-0.511429	0.611588	0.842821	-6.20962	0.78117	Renormalize
ENSG00000155363	ENSG00000155363.14_MOV10	MOV10	1.09	5.42e-06	0.000179	0.698668	5.58414	-3.67411	0.00064002	0.0229984	-0.625807	0.0031811	Renormalize
ENSG00000155629	ENSG00000155629.10_PIK3AP1	PIK3AP1	1.04	6.43e-07	4.38e-05	0.540284	8.60095	-3.41568	0.00137149	0.0343934	-1.2846	0.00646026	Renormalize
ENSG00000156113	ENSG00000156113.16_KCNMA1	KCNMA1	2.52	8.94e-06	0.000259	1.67157	-0.479602	-2.94019	0.00519393	0.0710215	-2.14123	0.0216166	Renormalize
ENSG00000156587	ENSG00000156587.11_UBE2L6	UBE2L6	1.43	3.42e-07	3.03e-05	0.678956	7.1651	-3.99365	0.000241646	0.0141899	0.303086	0.00127514	Renormalize
ENSG00000157551	ENSG00000157551.12_KCNJ15	KCNJ15	1.25	1.22e-06	6.78e-05	0.513744	8.18401	-2.43241	0.0191004	0.154381	-3.6763	0.0665509	Renormalize
ENSG00000158050	ENSG00000158050.4_DUSP2	DUSP2	-0.33	0.199	0.327	-0.106887	0.495881	0.572378	0.569956	0.819521	-5.85719	0.751982	Renormalize
ENSG00000158406	ENSG00000158406.2_HIST1H4H	HIST1H4H	1.03	9.48e-05	0.00137	0.451002	3.98525	-2.94488	0.00512876	0.0706109	-2.52013	0.0213693	Renormalize
ENSG00000158578	ENSG00000158578.14_ALAS2	ALAS2	0.94	0.045	0.111	-0.514108	11.7142	1.43987	0.156925	0.461584	-5.31192	0.336187	Exacerbate
ENSG00000158714	ENSG00000158714.6_SLAMF8	SLAMF8	1.8	9.37e-09	2.15e-06	1.32853	1.8294	-4.22131	0.000118514	0.00940944	1.10513	0.000647708	Renormalize
ENSG00000159189	ENSG00000159189.7_C1QC	C1QC	4.22	1.06e-08	2.33e-06	2.59988	1.10044	-4.01968	0.000222905	0.0135681	0.50674	0.00118152	Renormalize
ENSG00000160191	ENSG00000160191.13_PDE9A	PDE9A	-1.21	1.07e-05	0.000291	-0.452003	-0.40944	1.54289	0.129963	0.420922	-4.702	0.294439	Renormalize
ENSG00000160307	ENSG00000160307.5_S100B	S100B	-1.58	0.00482	0.0219	-0.0912776	0.639173	0.154805	0.877677	0.96094	-6.07106	0.940901	Renormalize
ENSG00000160932	ENSG00000160932.6_LY6E	LY6E	1.26	0.00112	0.00766	1.34382	5.75582	-3.74488	0.000517297	0.020722	-0.420319	0.00260699	Renormalize
ENSG00000161640	ENSG00000161640.11_SIGLEC11	SIGLEC11	1.41	0.0127	0.0441	0.538683	-0.180072	-1.33974	0.187155	0.504345	-5.04938	0.378975	Renormalize
ENSG00000161944	ENSG00000161944.12_ASGR2	ASGR2	1.14	3.15e-07	2.87e-05	0.71048	2.45635	-3.10116	0.00334618	0.0546208	-1.97918	0.0145556	Renormalize
ENSG00000162433	ENSG00000162433.10_AK4	AK4	1.56	2.67e-05	0.000556	1.29248	-0.717988	-4.60822	3.42923e-05	0.00468592	1.97939	0.000197656	Renormalize
ENSG00000162512	ENSG00000162512.11_SDC3	SDC3	2.29	1.5e-09	7.58e-07	1.68145	2.00801	-3.66051	0.000666608	0.0233278	-0.451196	0.00330442	Renormalize
ENSG00000162576	ENSG00000162576.11_MXRA8	MXRA8	-1.09	0.0151	0.0501	0.369297	-4.13643	-0.785505	0.436334	0.736277	-5.00005	0.646598	Exacerbate
ENSG00000162645	ENSG00000162645.8_GBP2	GBP2	1.31	1.96e-09	8.23e-07	0.364367	9.30229	-2.60719	0.0123893	0.119877	-3.2576	0.0461271	Renormalize
ENSG00000162654	ENSG00000162654.8_GBP4	GBP4	1.83	5.85e-08	8.37e-06	0.850622	7.78023	-4.89059	1.36117e-05	0.00355088	3.0302	8.12293e-05	Renormalize
ENSG00000162747	ENSG00000162747.5_FCGR3B	FCGR3B	1	5.93e-06	0.00019	0.29449	10.478	-1.35109	0.183517	0.499747	-5.46228	0.374082	Renormalize
ENSG00000162772	ENSG00000162772.12_ATF3	ATF3	2.52	3.86e-07	3.2e-05	1.07222	2.00839	-4.65338	2.96095e-05	0.00445131	2.37325	0.000171789	Renormalize
ENSG00000163220	ENSG00000163220.10_S100A9	S100A9	0.89	1.55e-05	0.000375	0.443933	11.4146	-2.22791	0.0310048	0.200829	-4.00242	0.099171	Renormalize
ENSG00000163221	ENSG00000163221.7_S100A12	S100A12	0.72	0.00479	0.0218	0.589437	7.06557	-2.45844	0.017927	0.149047	-3.64781	0.063112	Renormalize
ENSG00000163251	ENSG00000163251.3_FZD5	FZD5	1.44	7.55e-08	1.01e-05	-0.323573	2.9754	2.24636	0.0297087	0.196888	-4.00312	0.0958524	Exacerbate
ENSG00000163520	ENSG00000163520.9_FBLN2	FBLN2	-1.02	0.000818	0.00617	-0.298529	-1.41409	0.683653	0.49775	0.776025	-5.31265	0.697103	Renormalize
ENSG00000163568	ENSG00000163568.9_AIM2	AIM2	2.23	1.55e-10	1.18e-07	0.999154	5.4283	-3.7878	0.000454278	0.0196949	-0.303879	0.00230874	Renormalize
ENSG00000163814	ENSG00000163814.3_CDCP1	CDCP1	2.11	1.65e-08	3.48e-06	1.20944	1.06359	-3.65782	0.000672003	0.0233716	-0.424474	0.00332952	Renormalize
ENSG00000163958	ENSG00000163958.9_ZDHHC19	ZDHHC19	1.69	1.1e-05	0.000296	1.20044	-0.226828	-1.71355	0.0935943	0.360642	-4.34051	0.232936	Renormalize
ENSG00000164047	ENSG00000164047.3_CAMP	CAMP	1.02	0.00931	0.0354	-0.380506	2.53936	1.0424	0.302873	0.626616	-5.79801	0.517437	Exacerbate
ENSG00000164125	ENSG00000164125.11_FAM198B	FAM198B	1.01	5.69e-06	0.000185	0.583317	5.75622	-3.89522	0.000327319	0.0166452	0.00306468	0.00169674	Renormalize
ENSG00000164136	ENSG00000164136.12_IL15	IL15	1.18	4.53e-08	7.26e-06	0.662579	3.47381	-3.78222	0.000462026	0.0197697	-0.263657	0.00234587	Renormalize
ENSG00000164344	ENSG00000164344.11_KLKB1	KLKB1	-1.03	0.000762	0.00591	-0.744086	-1.50041	1.92851	0.060207	0.28659	-4.01782	0.167476	Renormalize
ENSG00000164821	ENSG00000164821.4_DEFA4	DEFA4	1.24	0.0208	0.0635	-0.957711	-0.337577	1.89389	0.0647726	0.297527	-4.22819	0.177072	Exacerbate
ENSG00000164850	ENSG00000164850.10_GPER	GPER1	1.04	0.00128	0.00839	1.20494	-2.15788	-2.31986	0.0250119	0.178972	-3.34535	0.0832033	Renormalize
ENSG00000165029	ENSG00000165029.11_ABCA1	ABCA1	1.29	1.27e-05	0.000327	0.190281	7.33687	-1.15583	0.253939	0.57782	-5.80526	0.462323	Renormalize
ENSG00000165490	ENSG00000165490.8_C11orf82	DDIAS	0.89	0.000141	0.0018	0.449044	2.79235	-2.09722	0.0417071	0.236191	-4.26781	0.125791	Renormalize
ENSG00000165521	ENSG00000165521.11_EML5	EML5	-1.04	4.4e-06	0.000156	-0.140612	1.69963	0.757979	0.452472	0.747558	-5.9515	0.66053	Renormalize
ENSG00000165626	ENSG00000165626.12_BEND7	BEND7	0.87	0.0288	0.0806	0.0451256	1.93011	-0.173077	0.863378	0.955601	-6.17814	0.933275	Renormalize
ENSG00000165810	ENSG00000165810.12_BTNL9	BTNL9	-1.75	1.19e-05	0.00031	-0.00346136	-3.36121	0.00700102	0.994445	0.998825	-5.33554	0.997448	Renormalize
ENSG00000165949	ENSG00000165949.8_IFI27	IFI27	2.67	0.00148	0.00934	0.377031	3.30181	-0.596013	0.554196	0.809984	-6.14884	0.740307	Renormalize
ENSG00000166002	ENSG00000166002.2_SMCO4	SMCO4	1.16	3.28e-06	0.000127	0.700808	2.52131	-4.4583	5.56658e-05	0.0062818	1.77135	0.000314337	Renormalize
ENSG00000166278	ENSG00000166278.10_C2	C2	2.2	1.77e-06	8.43e-05	1.79911	1.84502	-6.68736	3.17095e-08	0.000106158	8.63144	2.25596e-07	Renormalize
ENSG00000166527	ENSG00000166527.3_CLEC4D	CLEC4D	1.24	1.96e-05	0.000442	0.646709	4.48631	-2.40299	0.0205096	0.161496	-3.77163	0.0706529	Renormalize
ENSG00000166839	ENSG00000166839.12_ANKDD1A	ANKDD1A	1.22	0.000216	0.0024	0.176093	0.73733	-0.533719	0.596201	0.834175	-5.88248	0.77054	Renormalize
ENSG00000167100	ENSG00000167100.10_SAMD14	SAMD14	0.86	0.00693	0.0285	0.52851	1.7006	-1.19664	0.237804	0.562837	-5.42304	0.443431	Renormalize
ENSG00000167105	ENSG00000167105.3_TMEM92	TMEM92	2.04	0.000531	0.00451	1.09849	-1.93253	-1.86569	0.0687072	0.308328	-4.05307	0.185276	Renormalize
ENSG00000167371	ENSG00000167371.12_PRRT2	PRRT2	-1.01	0.00048	0.00419	-0.804716	-2.40429	1.81999	0.0755136	0.323835	-4.10219	0.198956	Renormalize
ENSG00000167768	ENSG00000167768.4_KRT1	KRT1	0.47	0.332	0.475	-1.05144	6.08004	3.27605	0.00204826	0.0419301	-1.70119	0.00933212	Exacerbate
ENSG00000168004	ENSG00000168004.5_HRASLS5	HRASLS5	-0.48	0.21	0.339	-0.800727	-1.63762	1.38267	0.173688	0.485645	-4.72509	0.360109	Renormalize
ENSG00000168062	ENSG00000168062.5_BATF2	BATF2	3.27	3e-09	1.14e-06	1.08024	4.83077	-4.44101	5.88482e-05	0.00645948	1.63437	0.000331376	Renormalize
ENSG00000168350	ENSG00000168350.6_DEGS2	DEGS2	-1.01	0.000236	0.00256	-0.168259	-4.2411	0.331195	0.742057	0.905714	-5.1396	0.865212	Renormalize
ENSG00000168394	ENSG00000168394.9_TAP1	TAP1	1.36	4.09e-09	1.31e-06	0.607615	8.12281	-4.0075	0.000231489	0.0138868	0.360116	0.00122495	Renormalize
ENSG00000168824	ENSG00000168824.10_NSG1	NSG1	-0.7	0.0326	0.0883	-0.378592	1.13429	1.15272	0.255199	0.5791	-5.47672	0.463704	Renormalize
ENSG00000168899	ENSG00000168899.4_VAMP5	VAMP5	1.87	5.02e-09	1.45e-06	0.91353	2.64995	-2.92452	0.00541748	0.0727899	-2.38165	0.0224382	Renormalize
ENSG00000169026	ENSG00000169026.8_MFSD7	MFSD7	1.05	9.57e-07	5.68e-05	0.262576	1.28044	-1.00477	0.320457	0.643573	-5.50241	0.536436	Renormalize
ENSG00000169031	ENSG00000169031.14_COL4A3	COL4A3	-1.25	0.000299	0.00301	0.439901	-0.68857	-1.50886	0.138427	0.434262	-4.72332	0.307688	Exacerbate
ENSG00000169245	ENSG00000169245.4_CXCL10	CXCL10	2.44	0.000204	0.00232	1.5875	1.28192	-4.33063	8.37712e-05	0.00793732	1.43057	0.000464709	Renormalize
ENSG00000169439	ENSG00000169439.7_SDC2	SDC2	-0.97	0.00168	0.0102	-0.907458	-1.33218	2.56435	0.0137976	0.127251	-2.9506	0.0505679	Renormalize
ENSG00000169877	ENSG00000169877.5_AHSP	AHSP	0.77	0.0279	0.0788	-1.11098	6.12864	2.47533	0.0172012	0.14536	-3.63052	0.0609536	Exacerbate
ENSG00000170439	ENSG00000170439.5_METTL7B	METTL7B	3.75	1.45e-05	0.000356	1.64697	-0.337441	-2.71095	0.00950705	0.101795	-2.63524	0.0367331	Renormalize
ENSG00000170485	ENSG00000170485.12_NPAS2	NPAS2	-1.03	7.02e-05	0.00111	-0.5482	-0.519025	1.64822	0.106374	0.384287	-4.51384	0.255609	Renormalize
ENSG00000170581	ENSG00000170581.9_STAT2	STAT2	1.12	7.25e-06	0.000222	0.629628	8.05938	-4.28101	9.80941e-05	0.00868025	1.16622	0.000540521	Renormalize
ENSG00000171368	ENSG00000171368.10_TPPP	TPPP	-0.28	0.42	0.56	-0.281693	-0.932598	1.10783	0.273909	0.599341	-5.12701	0.48546	Renormalize
ENSG00000171631	ENSG00000171631.10_P2RY6	P2RY6	1.09	0.000215	0.0024	1.05444	-1.13197	-2.9553	0.00498647	0.0695095	-2.13705	0.0208387	Renormalize
ENSG00000171729	ENSG00000171729.9_TMEM51	TMEM51	1.51	2.76e-05	0.000568	0.891995	-0.927682	-2.57486	0.0134391	0.12552	-2.89062	0.0494617	Renormalize
ENSG00000171798	ENSG00000171798.13_KNDC1	KNDC1	-0.65	0.129	0.238	-0.999972	-1.71739	1.67554	0.100866	0.373053	-4.31618	0.245992	Renormalize
ENSG00000171860	ENSG00000171860.4_C3AR1	C3AR1	1.26	2.94e-06	0.000121	0.801686	4.18717	-2.792	0.00770074	0.0906179	-2.89418	0.030604	Renormalize
ENSG00000172159	ENSG00000172159.11_FRMD3	FRMD3	1.43	2.35e-06	0.000104	0.754411	4.87949	-3.53849	0.000957714	0.0279316	-1.00082	0.00463193	Renormalize
ENSG00000172232	ENSG00000172232.5_AZU1	AZU1	1.21	0.00669	0.0277	-1.24619	-2.18639	1.93903	0.0588758	0.28232	-3.92584	0.164617	Exacerbate
ENSG00000172493	ENSG00000172493.16_AFF1	AFF1	1.06	1.98e-07	2.05e-05	-0.0201552	8.36461	0.164731	0.869904	0.957695	-6.42697	0.93667	Exacerbate
ENSG00000173114	ENSG00000173114.8_LRRN3	LRRN3	-1.49	0.000372	0.00353	-0.372859	1.40449	0.908442	0.368555	0.684099	-5.77824	0.584851	Renormalize
ENSG00000173193	ENSG00000173193.9_PARP14	PARP14	1.27	1.14e-05	0.000305	0.510273	9.58199	-3.7483	0.000511992	0.0206392	-0.349347	0.00258259	Renormalize
ENSG00000173369	ENSG00000173369.11_C1QB	C1QB	3.47	3.12e-09	1.15e-06	2.43736	3.00242	-4.97188	1.0407e-05	0.00298635	3.34062	6.27159e-05	Renormalize
ENSG00000173372	ENSG00000173372.12_C1QA	C1QA	2.7	3.44e-07	3.03e-05	2.00255	2.68014	-4.35064	7.85928e-05	0.00756597	1.47985	0.000437263	Renormalize
ENSG00000173391	ENSG00000173391.4_OLR1	OLR1	0.73	0.247	0.381	-0.924823	-0.00158545	2.0766	0.0436635	0.241773	-3.97485	0.130396	Exacerbate
ENSG00000173578	ENSG00000173578.6_XCR1	XCR1	-1.27	3.48e-05	0.00068	-0.076956	-1.53836	0.214364	0.831246	0.941262	-5.5772	0.915409	Renormalize
ENSG00000173585	ENSG00000173585.11_CCR9	CCR9	-1.38	7.09e-08	9.91e-06	-0.208957	-0.0556081	0.739305	0.463617	0.754552	-5.58895	0.669553	Renormalize
ENSG00000173821	ENSG00000173821.15_RNF213	RNF213	1.07	2.37e-05	0.00051	0.579876	10.9835	-4.30621	9.05454e-05	0.00835622	1.28928	0.000500574	Renormalize
ENSG00000174326	ENSG00000174326.7_SLC16A11	SLC16A11	-0.74	0.0109	0.0396	-0.704866	-4.05707	1.19874	0.236995	0.561932	-4.68109	0.442402	Renormalize
ENSG00000174348	ENSG00000174348.9_PODN	PODN	-1.04	0.00804	0.0317	-0.336749	-2.30287	0.640071	0.525419	0.793064	-5.29037	0.71864	Renormalize
ENSG00000174944	ENSG00000174944.4_P2RY14	P2RY14	1.84	2.94e-07	2.78e-05	0.644177	6.38084	-2.03844	0.0474949	0.25279	-4.50607	0.139401	Renormalize
ENSG00000175445	ENSG00000175445.10_LPL	LPL	-1.69	0.00278	0.0146	-0.930878	-2.29148	1.6528	0.105434	0.382576	-4.39006	0.254007	Renormalize
ENSG00000175643	ENSG00000175643.7_RMI2	RMI2	2.32	4.86e-08	7.37e-06	1.23475	2.11873	-4.2634	0.00010373	0.00890437	1.22968	0.000570481	Renormalize
ENSG00000175894	ENSG00000175894.10_TSPEAR	TSPEAR	-1.35	0.00453	0.021	-0.929973	-4.38529	1.78215	0.0815718	0.337147	-4.11092	0.210711	Renormalize
ENSG00000175920	ENSG00000175920.11_DOK7	DOK7	-1.08	9.12e-05	0.00133	0.180239	-4.13689	-0.384522	0.702429	0.88908	-5.10672	0.840778	Exacerbate
ENSG00000175928	ENSG00000175928.5_LRRN1	LRRN1	1.14	0.000547	0.0046	0.0145708	1.00963	-0.0439217	0.965164	0.989549	-5.98022	0.984084	Renormalize
ENSG00000177409	ENSG00000177409.7_SAMD9L	SAMD9L	1.45	1.11e-06	6.26e-05	0.569967	8.86192	-3.53414	0.000970061	0.0280378	-0.958573	0.00468494	Renormalize
ENSG00000177989	ENSG00000177989.9_ODF3B	ODF3B	1.68	1.36e-09	7.51e-07	0.456192	4.29278	-1.67395	0.101179	0.373754	-5.07838	0.246547	Renormalize
ENSG00000179044	ENSG00000179044.11_EXOC3L1	EXOC3L1	1.38	0.00168	0.0102	0.794529	-1.97753	-1.15025	0.256204	0.580017	-4.82483	0.464911	Renormalize
ENSG00000179331	ENSG00000179331.2_RAB39A	RAB39A	1.37	0.000386	0.00361	1.04358	1.75707	-7.1243	7.20428e-09	7.23562e-05	10.0411	5.36767e-08	Renormalize
ENSG00000179869	ENSG00000179869.10_ABCA13	ABCA13	1.44	0.0106	0.0388	-0.0202961	3.56462	0.0664045	0.947354	0.985392	-6.43559	0.975543	Exacerbate
ENSG00000180061	ENSG00000180061.5_TMEM150B	TMEM150B	1.17	4.13e-06	0.000149	0.690309	1.27383	-2.91283	0.0055901	0.073867	-2.29705	0.0230837	Renormalize
ENSG00000181381	ENSG00000181381.9_DDX60L	DDX60L	1.09	0.000168	0.00204	0.524347	8.62046	-3.13066	0.00308323	0.0527089	-2.03	0.0135272	Renormalize
ENSG00000181634	ENSG00000181634.7_TNFSF15	TNFSF15	1.17	0.00124	0.00818	0.155647	-0.321485	-0.648306	0.520129	0.789891	-5.60519	0.714653	Renormalize
ENSG00000182230	ENSG00000182230.7_FAM153B	FAM153B	-1.04	0.00101	0.00714	0.0447202	-0.074543	-0.133927	0.894066	0.965725	-5.80981	0.949313	Exacerbate
ENSG00000182541	ENSG00000182541.13_LIMK2	LIMK2	1.11	1.52e-07	1.71e-05	0.373143	8.15276	-2.12169	0.0394859	0.229628	-4.31116	0.120555	Renormalize
ENSG00000182557	ENSG00000182557.3_SPNS3	SPNS3	-0.49	0.111	0.214	-0.383246	0.138789	0.658418	0.513673	0.785906	-5.55102	0.70983	Renormalize
ENSG00000182983	ENSG00000182983.10_ZNF662	ZNF662	-1.18	5.73e-06	0.000186	-0.142546	-0.887064	0.492987	0.624454	0.849204	-5.57861	0.789967	Renormalize
ENSG00000183019	ENSG00000183019.3_C19orf59	MCEMP1	0.84	0.00185	0.0109	0.795487	3.6966	-1.95269	0.057185	0.277913	-4.56964	0.16091	Renormalize
ENSG00000183087	ENSG00000183087.9_GAS6	GAS6	1.32	1.87e-07	2e-05	1.24392	1.17023	-3.85059	0.000375239	0.0179036	0.0907088	0.00192862	Renormalize
ENSG00000183347	ENSG00000183347.13_GBP6	GBP6	3.63	7.9e-11	1.07e-07	1.12605	3.1792	-3.47307	0.00116043	0.0310132	-1.09309	0.00553225	Renormalize
ENSG00000183691	ENSG00000183691.4_NOG	NOG	-1.41	1.56e-06	7.9e-05	-0.443157	-0.207373	1.54899	0.128492	0.417911	-4.72451	0.291949	Renormalize
ENSG00000183762	ENSG00000183762.8_KREMEN1	KREMEN1	2.02	1.89e-08	3.71e-06	0.776496	6.78137	-2.59863	0.0126598	0.121152	-3.34959	0.0469946	Renormalize
ENSG00000184500	ENSG00000184500.10_PROS1	PROS1	0.85	0.0115	0.0409	0.367927	4.11034	-1.1862	0.241861	0.566759	-5.7989	0.448344	Renormalize
ENSG00000184557	ENSG00000184557.3_SOCS3	SOCS3	1.27	1.18e-05	0.00031	0.287903	6.48607	-1.11586	0.27049	0.596741	-5.87938	0.481695	Renormalize
ENSG00000185338	ENSG00000185338.4_SOCS1	SOCS1	2.05	5.59e-07	4.02e-05	0.747288	1.02827	-2.23606	0.0304267	0.198965	-3.64777	0.0976764	Renormalize
ENSG00000185339	ENSG00000185339.4_TCN2	TCN2	1.86	1.66e-08	3.48e-06	1.49391	2.66267	-6.97661	1.18793e-08	7.95399e-05	9.67511	8.69288e-08	Renormalize
ENSG00000185499	ENSG00000185499.12_MUC1	MUC1	1.16	1.84e-06	8.63e-05	1.76399	-1.18197	-3.32737	0.00176912	0.0391847	-1.42651	0.00816815	Renormalize
ENSG00000185507	ENSG00000185507.15_IRF7	IRF7	1.14	0.000104	0.00144	0.529065	5.35203	-1.61318	0.113799	0.3958	-5.22505	0.26822	Renormalize
ENSG00000185885	ENSG00000185885.11_IFITM1	IFITM1	1.17	1.72e-06	8.29e-05	0.748737	7.56997	-3.51676	0.00102096	0.0289696	-1.0389	0.00491047	Renormalize
ENSG00000185909	ENSG00000185909.10_KLHDC8B	KLHDC8B	1.2	6.76e-07	4.47e-05	0.457583	2.66989	-2.12308	0.039363	0.229517	-4.19915	0.120264	Renormalize
ENSG00000186583	ENSG00000186583.7_SPATC1	SPATC1	0.99	0.009	0.0344	0.689266	-1.70462	-1.18227	0.2434	0.568414	-4.84676	0.450225	Renormalize
ENSG00000186818	ENSG00000186818.8_LILRB4	LILRB4	1.07	9.34e-07	5.62e-05	0.706146	4.34173	-3.82496	0.000405748	0.018681	-0.184647	0.00207608	Renormalize
ENSG00000187017	ENSG00000187017.10_ESPN	ESPN	-1.17	0.00521	0.0232	-1.27046	3.40006	2.0076	0.0508016	0.261595	-4.44568	0.146777	Renormalize
ENSG00000187244	ENSG00000187244.5_BCAM	BCAM	1.41	0.00783	0.031	-1.61914	1.08903	2.79775	0.00758535	0.0896804	-2.48995	0.030198	Exacerbate
ENSG00000187554	ENSG00000187554.7_TLR5	TLR5	1.18	1e-07	1.23e-05	0.515365	5.60626	-2.35715	0.0228928	0.170947	-3.88585	0.077364	Renormalize
ENSG00000187608	ENSG00000187608.5_ISG15	ISG15	1.93	0.000832	0.00624	1.17524	3.78308	-2.01533	0.0499548	0.259501	-4.36591	0.144872	Renormalize
ENSG00000187862	ENSG00000187862.6_TTC24	TTC24	-1.23	9.23e-07	5.59e-05	-0.579741	0.200089	1.77403	0.082923	0.340073	-4.46317	0.213291	Renormalize
ENSG00000188011	ENSG00000188011.5_CXXC11	RTP5	-0.74	0.0323	0.0878	-0.515666	-4.23227	1.09888	0.277749	0.602889	-4.75138	0.489836	Renormalize
ENSG00000188282	ENSG00000188282.8_RUFY4	RUFY4	1.8	2.32e-08	4.3e-06	1.31333	0.714737	-3.76733	0.000483361	0.0200705	-0.133	0.00244689	Renormalize
ENSG00000188313	ENSG00000188313.8_PLSCR1	PLSCR1	1.41	1.24e-05	0.000322	0.721875	6.55823	-4.1595	0.000144004	0.010566	0.783371	0.000779468	Renormalize
ENSG00000188672	ENSG00000188672.12_RHCE	RHCE	0.62	0.141	0.254	-0.645001	1.64571	2.23567	0.0304534	0.198972	-3.87387	0.0977467	Exacerbate
ENSG00000188820	ENSG00000188820.8_FAM26F	FAM26F	1.85	5.48e-09	1.52e-06	0.927811	3.76425	-4.09314	0.000177301	0.0117929	0.610264	0.000950074	Renormalize
ENSG00000188906	ENSG00000188906.9_LRRK2	LRRK2	1.09	7.29e-07	4.64e-05	0.284283	10.1311	-2.05905	0.0453909	0.246891	-4.36001	0.134463	Renormalize
ENSG00000196141	ENSG00000196141.7_SPATS2L	SPATS2L	1.62	0.000142	0.00181	1.15729	2.7863	-4.23668	0.000112892	0.00920781	1.11466	0.00061853	Renormalize
ENSG00000196358	ENSG00000196358.6_NTNG2	NTNG2	1.13	1.61e-06	7.92e-05	0.107196	3.91259	-0.479188	0.634159	0.853875	-6.27693	0.796287	Renormalize
ENSG00000196415	ENSG00000196415.5_PRTN3	PRTN3	2.42	0.000265	0.00277	-0.773486	-2.65993	1.21724	0.229952	0.554041	-4.74337	0.434095	Exacerbate
ENSG00000196517	ENSG00000196517.7_SLC6A9	SLC6A9	1.25	0.00135	0.00869	-0.803716	3.52886	2.24893	0.0295324	0.196237	-4.01656	0.0953788	Exacerbate
ENSG00000196581	ENSG00000196581.6_AJAP1	AJAP1	-1.33	0.000474	0.00416	-0.4688	-2.10198	0.805908	0.424596	0.727737	-5.17813	0.636605	Renormalize
ENSG00000196743	ENSG00000196743.4_GM2A	GM2A	1.08	1.37e-07	1.56e-05	0.749242	5.71749	-3.80776	0.000427549	0.0190848	-0.245944	0.00218129	Renormalize
ENSG00000197272	ENSG00000197272.2_IL27	IL27	2.12	3.16e-07	2.87e-05	1.01868	-0.620013	-2.5797	0.0132771	0.124566	-2.87856	0.0489531	Renormalize
ENSG00000197353	ENSG00000197353.3_LYPD2	LYPD2	-0.75	0.0774	0.164	-1.05244	-2.98779	1.56607	0.12444	0.411048	-4.38454	0.285508	Renormalize
ENSG00000197561	ENSG00000197561.2_ELANE	ELANE	1.68	0.000569	0.00472	-1.20788	-0.925472	2.27069	0.0280734	0.191313	-3.4475	0.0915142	Exacerbate
ENSG00000197646	ENSG00000197646.6_PDCD1LG2	PDCD1LG2	4.1	5.85e-11	8.9e-08	1.39139	3.14823	-3.69947	0.000593133	0.0220809	-0.438623	0.00296139	Renormalize
ENSG00000197728	ENSG00000197728.5_RPS26	RPS26	-1.16	0.00484	0.022	-0.000313554	5.67755	0.00120873	0.999041	0.999688	-6.50088	0.999552	Renormalize
ENSG00000197903	ENSG00000197903.6_HIST1H2BK	HIST1H2BK	1.06	4.25e-09	1.33e-06	0.286777	5.82464	-1.68445	0.0991195	0.369322	-5.12394	0.242789	Renormalize
ENSG00000198019	ENSG00000198019.8_FCGR1B	FCGR1B	2.22	1.42e-10	1.18e-07	0.404599	4.44036	-2.2075	0.0324968	0.2063	-4.17498	0.103107	Renormalize
ENSG00000198216	ENSG00000198216.6_CACNA1E	CACNA1E	2.11	1.49e-10	1.18e-07	0.401335	4.69664	-1.43105	0.159424	0.465052	-5.47477	0.339699	Renormalize
ENSG00000198753	ENSG00000198753.7_PLXNB3	PLXNB3	0.8	0.0347	0.092	0.444918	0.195957	-1.03464	0.306445	0.629767	-5.27911	0.521459	Renormalize
ENSG00000198756	ENSG00000198756.6_COLGALT2	COLGALT2	-1.02	0.00172	0.0104	0.0506696	-0.119545	-0.146959	0.883831	0.962458	-5.80327	0.943994	Exacerbate
ENSG00000198785	ENSG00000198785.4_GRIN3A	GRIN3A	2.72	3.59e-07	3.1e-05	1.50601	1.02325	-4.68978	2.6298e-05	0.00432991	2.46146	0.000153222	Renormalize
ENSG00000198814	ENSG00000198814.8_GK	GK	1.28	1.86e-09	8.07e-07	0.376911	6.51044	-1.99226	0.0525203	0.265916	-4.58737	0.150515	Renormalize
ENSG00000198829	ENSG00000198829.4_SUCNR1	SUCNR1	1.1	0.0158	0.0518	0.55171	1.32378	-2.84555	0.00668756	0.0827646	-2.54594	0.0270236	Renormalize
ENSG00000198959	ENSG00000198959.7_TGM2	TGM2	1.88	1.34e-05	0.000339	-0.232498	4.58044	0.717745	0.476678	0.76244	-6.22734	0.680171	Exacerbate
ENSG00000203666	ENSG00000203666.8_EFCAB2	EFCAB2	1.57	1.08e-09	6.28e-07	0.530287	3.44832	-2.52882	0.0150749	0.134762	-3.4431	0.0545352	Renormalize
ENSG00000203814	ENSG00000203814.5_HIST2H2BF	HIST2H2BF	1.18	4.26e-05	0.000779	0.0227008	3.9251	-0.142243	0.887532	0.963824	-6.45129	0.945935	Renormalize
ENSG00000204020	ENSG00000204020.5_LIPN	LIPN	1.03	0.000696	0.00551	0.0442153	1.65053	-0.131113	0.896278	0.9665	-6.1559	0.950479	Renormalize
ENSG00000204267	ENSG00000204267.9_TAP2	TAP2	1.05	1.51e-10	1.18e-07	0.256776	6.53082	-1.82232	0.0751536	0.322724	-4.88825	0.198252	Renormalize
ENSG00000204345	ENSG00000204345.1_CD300LD	CD300LD	1.96	0.00722	0.0293	-0.235014	-0.227618	0.46341	0.645337	0.860175	-5.68432	0.80427	Exacerbate
ENSG00000204936	ENSG00000204936.5_CD177	CD177	2.22	0.00087	0.0064	1.42321	4.62907	-1.81145	0.0768464	0.327063	-4.88133	0.201664	Renormalize
ENSG00000205609	ENSG00000205609.8_EIF3CL	EIF3CL	-0.56	0.329	0.471	-0.314787	-4.33934	0.633629	0.529577	0.794785	-5.00308	0.721463	Renormalize
ENSG00000205809	ENSG00000205809.5_KLRC2	KLRC2	-1.35	0.00565	0.0245	-0.0482404	-0.693184	0.101475	0.91963	0.974397	-5.74882	0.961975	Renormalize
ENSG00000205846	ENSG00000205846.3_CLEC6A	CLEC6A	1.98	1.41e-05	0.000352	0.952805	0.297645	-3.25726	0.00216056	0.0431832	-1.43125	0.00979178	Renormalize
ENSG00000211637	ENSG00000211637.2_IGLV4-69	IGLV4-69	-1.48	0.00203	0.0117	1.2975	-0.49158	-2.75183	0.00855209	0.0959698	-2.53907	0.0335153	Exacerbate
ENSG00000211640	ENSG00000211640.2_IGLV6-57	IGLV6-57	-0.17	0.734	0.822	1.78617	1.26135	-3.56669	0.000881213	0.0267386	-0.673074	0.00428677	Exacerbate
ENSG00000211663	ENSG00000211663.2_IGLV3-19	IGLV3-19	0.1	0.8	0.871	1.72463	2.01784	-3.46959	0.00117232	0.0311899	-0.985966	0.00558495	Renormalize
ENSG00000211710	ENSG00000211710.3_TRBV4-1	TRBV4-1	-1.08	0.00121	0.00805	-0.183565	-0.824196	0.595622	0.554455	0.809984	-5.55488	0.740418	Renormalize
ENSG00000211784	ENSG00000211784.2_TRAV10	TRAV10	-1.01	0.000378	0.00355	-0.617845	-1.87419	1.76398	0.0846227	0.343645	-4.25939	0.216471	Renormalize
ENSG00000211796	ENSG00000211796.1_TRAV16	TRAV16	-1	4.56e-06	0.000158	-0.318485	-2.30424	1.0115	0.317266	0.639916	-5.11385	0.532973	Renormalize
ENSG00000211804	ENSG00000211804.2_TRDV1	TRDV1	-1.25	0.00043	0.00387	0.123036	-1.14695	-0.27845	0.781961	0.921808	-5.564	0.888057	Exacerbate
ENSG00000211806	ENSG00000211806.2_TRAV25	TRAV25	-1.19	0.000771	0.00594	-0.199723	-1.7166	0.588255	0.559345	0.81346	-5.43961	0.744195	Renormalize
ENSG00000211821	ENSG00000211821.2_TRDV2	TRDV2	-1.29	0.0124	0.0434	-0.399012	-0.375064	0.836126	0.407566	0.714192	-5.52103	0.62086	Renormalize
ENSG00000211891	ENSG00000211891.4_IGHE	IGHE	-0.43	0.434	0.572	0.618945	-2.73033	-0.959207	0.342654	0.662965	-4.94227	0.55954	Exacerbate
ENSG00000211892	ENSG00000211892.2_IGHG4	IGHG4	-1.51	0.0149	0.0496	1.42623	1.02178	-2.93845	0.00521827	0.0710969	-2.18684	0.0217026	Exacerbate
ENSG00000211976	ENSG00000211976.2_IGHV3-73	IGHV3-73	0.35	0.427	0.566	1.29042	-0.163812	-3.48824	0.00111006	0.0302138	-0.85797	0.00530849	Renormalize
ENSG00000213934	ENSG00000213934.5_HBG1	HBG1	-1.62	0.0133	0.0458	-1.89392	3.32412	2.53343	0.0149031	0.133527	-3.45978	0.0539753	Renormalize
ENSG00000214595	ENSG00000214595.7_EML6	EML6	-1.2	7.18e-06	0.000221	0.000701691	0.691853	-0.00386482	0.996934	0.998973	-6.02294	0.998445	Exacerbate
ENSG00000221963	ENSG00000221963.4_APOL6	APOL6	1.55	3.85e-08	6.32e-06	0.673642	7.63487	-4.78487	1.92687e-05	0.00395226	2.69922	0.000113712	Renormalize
ENSG00000223609	ENSG00000223609.3_HBD	HBD	1.51	0.0016	0.00986	-1.02761	6.49861	2.38129	0.0216083	0.166174	-3.8232	0.0737822	Exacerbate
ENSG00000228696	ENSG00000228696.4_ARL17B	ARL17B	-1.38	0.000353	0.0034	-0.127769	-2.0882	0.302628	0.763588	0.914146	-5.42284	0.877737	Renormalize
ENSG00000230099	ENSG00000230099.2_TRBV5-4	TRBV5-4	-1.03	1.61e-05	0.000386	-0.131	-0.798119	0.535314	0.595107	0.833521	-5.70513	0.76974	Renormalize
ENSG00000237702	ENSG00000237702.2_TRBV3-1	TRBV3-1	-1.14	7.07e-07	4.58e-05	-0.255026	-0.516982	1.10083	0.27691	0.602348	-5.2674	0.48901	Renormalize
ENSG00000239839	ENSG00000239839.1_DEFA3	DEFA3	1.96	0.0017	0.0103	-1.29185	1.01999	1.98486	0.053367	0.26848	-4.27012	0.152448	Exacerbate
ENSG00000240065	ENSG00000240065.3_PSMB9	PSMB9	1.05	2.69e-08	4.89e-06	0.387648	6.56866	-2.89325	0.00589074	0.07645	-2.66258	0.0241514	Renormalize
ENSG00000240382	ENSG00000240382.1_IGKV1-17	IGKV1-17	0.35	0.419	0.559	1.22344	-0.772064	-1.73018	0.0905523	0.354405	-4.28055	0.22736	Renormalize
ENSG00000240403	ENSG00000240403.1_KIR3DL2	KIR3DL2	-0.52	0.153	0.269	0.0703562	-1.85657	-0.175109	0.861791	0.954499	-5.58555	0.932352	Exacerbate
ENSG00000241294	ENSG00000241294.1_IGKV2-24	IGKV2-24	-0.26	0.547	0.674	0.948005	0.880084	-2.25006	0.0294548	0.196212	-3.69815	0.0951894	Exacerbate
ENSG00000242265	ENSG00000242265.1_PEG10	PEG10	-1.07	0.00164	0.01	0.0170731	-0.86402	-0.0594138	0.952889	0.985889	-5.76382	0.978211	Exacerbate
ENSG00000242550	ENSG00000242550.1_SERPINB10	SERPINB10	0.95	0.0375	0.0977	-0.792721	-0.00634869	2.26028	0.0287633	0.193848	-3.6219	0.0933783	Exacerbate
ENSG00000244617	ENSG00000244617.1_ASPRV1	ASPRV1	1.23	7.73e-06	0.000233	0.618007	3.00749	-2.28588	0.0270939	0.18683	-3.89618	0.0888808	Renormalize
ENSG00000249437	ENSG00000249437.3_NAIP	NAIP	1.38	3.62e-07	3.1e-05	0.659507	5.49096	-2.38851	0.0212369	0.164198	-3.81948	0.0726946	Renormalize
ENSG00000250361	ENSG00000250361.2_GYPB	GYPB	0.62	0.134	0.245	-1.13781	4.05391	3.2208	0.00239523	0.0457222	-1.83938	0.0107659	Exacerbate
ENSG00000254415	ENSG00000254415.3_SIGLEC14	SIGLEC14	0.52	0.293	0.433	0.541648	4.49325	-0.619507	0.538752	0.800567	-6.20878	0.728689	Renormalize
ENSG00000254470	ENSG00000254470.2_AP5B1	AP5B1	1.14	2.82e-07	2.73e-05	0.266532	5.7323	-1.62397	0.111469	0.39275	-5.22107	0.264415	Renormalize
ENSG00000255221	ENSG00000255221.2_CARD17	CARD17	2.81	4.96e-08	7.37e-06	1.1992	0.753446	-3.64401	0.000700313	0.0235631	-0.4574	0.00345869	Renormalize
ENSG00000255569	ENSG00000255569.1_TRAV1-1	TRAV1-1	-1.1	0.00207	0.0119	-0.68362	-2.60646	1.84996	0.070988	0.313276	-4.07563	0.189821	Renormalize
ENSG00000257017	ENSG00000257017.4_HP	HP	1.4	0.000981	0.00698	0.409875	0.936638	-0.990818	0.327149	0.650094	-5.6224	0.543641	Renormalize
ENSG00000257743	ENSG00000257743.4_RP11-1220K2.2	MGAM2	1.61	4.34e-05	0.00079	0.434567	4.7802	-1.37971	0.174592	0.486345	-5.56208	0.361341	Renormalize

## Sheet: Fig_4C
Comb_ID	Gene	Log_2_Fold.change._Active_Control	p_value._Active_Control	FDR_p_value._Active_Control	logFC	AveExpr	t	P.Value	adj.P.Val	B	global_padj	renorm
ENSG00000002549.8_LAP3	LAP3	1.56	1.2e-05	0.000312	-0.0702108	6.90121	0.487077	0.628603	0.887587	-6.04971	0.792685	Exacerbate
ENSG00000002587.5_HS3ST1	HS3ST1	-1.07	0.000771	0.00594	0.0523019	-1.68987	-0.152316	0.879628	0.971296	-5.2448	0.941729	Exacerbate
ENSG00000003137.4_CYP26B1	CYP26B1	6.34	0.0126	0.0438	-0.0685528	-4.8635	0.126829	0.899649	0.977564	-4.92988	0.952191	Exacerbate
ENSG00000004939.9_SLC4A1	SLC4A1	0.97	0.0152	0.0502	-0.342681	9.99803	1.31438	0.195474	0.649329	-5.2519	0.39016	Exacerbate
ENSG00000005381.6_MPO	MPO	1.17	0.00288	0.015	-0.412963	1.5325	1.54036	0.130579	0.587976	-4.71913	0.295427	Exacerbate
ENSG00000005961.13_ITGA2B	ITGA2B	1.2	7.65e-05	0.00118	-0.0715265	7.38558	0.302885	0.763394	0.936532	-6.10777	0.877628	Exacerbate
ENSG00000008283.11_CYB561	CYB561	1.19	5.68e-11	8.9e-08	-0.139554	3.38015	1.36583	0.178878	0.6369	-5.18288	0.367403	Exacerbate
ENSG00000008438.4_PGLYRP1	PGLYRP1	1.07	0.0014	0.00897	-0.581641	2.93726	2.59204	0.0128717	0.362047	-3.01915	0.0476702	Exacerbate
ENSG00000010030.9_ETV7	ETV7	2.99	1.17e-07	1.36e-05	-0.17648	3.02591	0.73906	0.463764	0.821122	-5.79121	0.669631	Exacerbate
ENSG00000012223.8_LTF	LTF	1.52	0.00908	0.0346	-0.639894	5.43257	1.80551	0.0777849	0.530195	-4.64025	0.203515	Exacerbate
ENSG00000019169.9_MARCO	MARCO	2.12	1.71e-06	8.29e-05	0.185463	2.03816	-0.725406	0.472013	0.825244	-5.6291	0.676329	Renormalize
ENSG00000020577.9_SAMD4A	SAMD4A	1.47	2.1e-05	0.000466	0.274867	2.94032	-1.69738	0.0966331	0.55021	-4.66599	0.238496	Renormalize
ENSG00000023171.10_GRAMD1B	GRAMD1B	1.52	5.11e-07	3.84e-05	-0.225104	4.80064	1.45209	0.153513	0.61282	-5.16742	0.331004	Exacerbate
ENSG00000025708.8_TYMP	TYMP	1.3	2.73e-09	1.07e-06	-0.104291	7.11643	0.68044	0.499762	0.837306	-5.93061	0.698776	Exacerbate
ENSG00000029153.10_ARNTL2	ARNTL2	1.09	0.000652	0.00522	0.306294	1.20357	-2.13504	0.0383187	0.452042	-3.73579	0.117764	Renormalize
ENSG00000038945.10_MSR1	MSR1	1.68	8.62e-06	0.000253	0.382449	2.97738	-1.34516	0.185412	0.641913	-5.09777	0.376588	Renormalize
ENSG00000047597.5_XK	XK	0.76	0.00403	0.0193	-0.144857	7.17397	0.724738	0.472419	0.825244	-5.90681	0.676554	Exacerbate
ENSG00000060138.8_YBX3	YBX3	0.6	0.0751	0.16	-0.259814	9.82822	1.23569	0.22308	0.672219	-5.3528	0.425997	Exacerbate
ENSG00000060982.10_BCAT1	BCAT1	1.16	2.65e-05	0.000553	0.232607	3.20765	-1.71209	0.0938653	0.545529	-4.65386	0.23346	Renormalize
ENSG00000065618.12_COL17A1	COL17A1	0.54	0.398	0.538	-0.897285	-1.23434	2.29647	0.0264288	0.419846	-3.40932	0.0870916	Exacerbate
ENSG00000068079.3_IFI35	IFI35	1.38	9.01e-06	0.00026	-0.169537	4.94687	1.1135	0.271492	0.707983	-5.57886	0.482838	Exacerbate
ENSG00000070182.13_SPTB	SPTB	0.65	0.0464	0.113	-0.398051	8.11298	1.54851	0.128605	0.585567	-4.99259	0.292122	Exacerbate
ENSG00000073737.12_DHRS9	DHRS9	1.57	1.03e-08	2.32e-06	-0.294944	5.08306	2.76801	0.00819913	0.349985	-2.72801	0.0323326	Exacerbate
ENSG00000074660.11_SCARF1	SCARF1	1.75	7.5e-09	1.83e-06	-0.239906	5.75555	1.13615	0.261996	0.700353	-5.55604	0.471824	Exacerbate
ENSG00000075399.8_VPS9D1	VPS9D1	1.27	3.26e-10	2.34e-07	-0.168763	4.40493	0.983083	0.330899	0.753625	-5.70018	0.547546	Exacerbate
ENSG00000076864.15_RAP1GAP	RAP1GAP	2.9	1.17e-05	0.00031	-0.177955	3.28505	0.36464	0.717113	0.921276	-6.03459	0.850053	Exacerbate
ENSG00000078081.3_LAMP3	LAMP3	1.73	0.0013	0.00851	-0.170044	1.85501	0.720342	0.475094	0.82704	-5.60284	0.678885	Exacerbate
ENSG00000079385.17_CEACAM1	CEACAM1	1.49	3.86e-07	3.2e-05	-0.320912	5.49025	1.48856	0.14368	0.601192	-5.12269	0.315891	Exacerbate
ENSG00000080573.6_COL5A3	COL5A3	-0.66	0.0926	0.188	0.084596	-0.933437	-0.242991	0.809132	0.950637	-5.35458	0.903311	Exacerbate
ENSG00000082014.12_SMARCD3	SMARCD3	1.34	1.41e-11	4.28e-08	-0.0512544	4.60327	0.29678	0.76802	0.938214	-6.12233	0.880168	Exacerbate
ENSG00000082196.15_C1QTNF3	C1QTNF3	-1.06	6.45e-07	4.38e-05	0.201465	0.124448	-1.19241	0.239439	0.684051	-4.90586	0.445476	Exacerbate
ENSG00000082397.11_EPB41L3	EPB41L3	1.27	9.17e-09	2.15e-06	0.247104	5.14406	-2.25617	0.0290398	0.426145	-3.82187	0.09406	Renormalize
ENSG00000085449.10_WDFY1	WDFY1	1.13	4.74e-07	3.62e-05	-0.10251	6.62296	1.00428	0.320694	0.745403	-5.68523	0.536653	Exacerbate
ENSG00000086548.8_CEACAM6	CEACAM6	1.2	0.0518	0.122	-0.667405	1.06526	2.01315	0.0501928	0.481481	-3.91904	0.145398	Exacerbate
ENSG00000087237.6_CETP	CETP	1.15	0.000146	0.00185	-0.00010939	0.625169	0.000415103	0.999671	0.999928	-5.61458	0.999821	Exacerbate
ENSG00000088827.8_SIGLEC1	SIGLEC1	1.42	0.0142	0.048	0.424015	2.447	-1.07071	0.290091	0.723859	-5.44671	0.503784	Renormalize
ENSG00000089127.8_OAS1	OAS1	1.38	0.000558	0.00468	-0.0932765	6.6076	0.518828	0.60646	0.880619	-6.03875	0.777547	Exacerbate
ENSG00000090659.13_CD209	CD209	1.13	0.00098	0.00698	-0.025658	-1.35197	0.106147	0.915944	0.980909	-5.26941	0.960276	Exacerbate
ENSG00000095397.9_DFNB31	WHRN	0.28	0.106	0.207	-0.0496795	-0.723378	0.180365	0.857687	0.965986	-5.40848	0.93003	Exacerbate
ENSG00000096006.7_CRISP3	CRISP3	0.94	0.0487	0.117	-0.572181	2.15274	1.74918	0.0871773	0.540009	-4.45559	0.22122	Exacerbate
ENSG00000096968.8_JAK2	JAK2	1.18	1.95e-07	2.04e-05	-0.10601	7.51562	0.967938	0.338324	0.75878	-5.70069	0.555204	Exacerbate
ENSG00000099985.3_OSM	OSM	1.17	1.55e-05	0.000375	-0.450367	2.64862	2.54422	0.0145085	0.373367	-3.10695	0.0527728	Exacerbate
ENSG00000099998.13_GGT5	GGT5	-0.69	0.0649	0.144	-0.505674	-2.23159	1.39267	0.170664	0.628477	-4.52216	0.355864	Renormalize
ENSG00000100336.13_APOL4	APOL4	3.67	4.6e-08	7.27e-06	0.21317	1.7769	-0.387506	0.700235	0.914837	-5.72716	0.839408	Renormalize
ENSG00000100342.16_APOL1	APOL1	1.73	7.92e-10	4.82e-07	-0.123084	5.86713	0.895251	0.375486	0.777387	-5.79071	0.591343	Exacerbate
ENSG00000100473.11_COCH	COCH	-1.71	1.91e-07	2.02e-05	0.150765	-0.78205	-0.714193	0.47885	0.829152	-5.15833	0.682001	Exacerbate
ENSG00000100558.4_PLEK2	PLEK2	0.68	0.0653	0.144	-0.23404	4.21617	0.96668	0.338946	0.759133	-5.67925	0.555897	Exacerbate
ENSG00000100985.7_MMP9	MMP9	0.91	0.00556	0.0243	-0.404276	5.37767	1.67856	0.100272	0.554349	-4.84368	0.244941	Exacerbate
ENSG00000101004.10_NINL	NINL	-1.16	0.000939	0.00676	0.224218	-1.19072	-0.83874	0.406113	0.794559	-5.04901	0.619749	Exacerbate
ENSG00000101230.4_ISM1	ISM1	-1.07	0.00383	0.0186	0.33684	-2.40651	-1.16892	0.248681	0.692002	-4.67084	0.456383	Exacerbate
ENSG00000101335.5_MYL9	MYL9	1.28	0.000524	0.00447	-0.0180182	6.36449	0.0761445	0.939647	0.98621	-6.17049	0.97165	Exacerbate
ENSG00000101425.8_BPI	BPI	0.81	0.0559	0.129	-0.535435	2.26627	1.85226	0.0706513	0.517473	-4.32856	0.189204	Exacerbate
ENSG00000102010.10_BMX	BMX	1.3	3.53e-05	0.000684	-0.415866	2.81831	1.8713	0.0679089	0.512237	-4.3799	0.183528	Exacerbate
ENSG00000102524.7_TNFSF13B	TNFSF13B	1.01	9.86e-05	0.0014	-0.258732	6.83187	2.28348	0.0272468	0.422177	-3.76348	0.0892891	Exacerbate
ENSG00000102554.9_KLF5	KLF5	1.03	0.000278	0.00287	-0.302774	2.72163	2.26837	0.0282259	0.425763	-3.63631	0.0919251	Exacerbate
ENSG00000102837.6_OLFM4	OLFM4	2.42	0.000238	0.00257	-0.846711	1.86929	2.36979	0.0222121	0.40747	-3.36933	0.0754648	Exacerbate
ENSG00000104892.12_KLC3	KLC3	1.21	0.00411	0.0196	-0.622159	2.19964	1.49933	0.140873	0.598411	-4.91775	0.311574	Exacerbate
ENSG00000105366.10_SIGLEC8	SIGLEC8	-0.7	0.0775	0.164	0.0379399	1.24433	-0.0881448	0.930158	0.983787	-5.75997	0.966795	Exacerbate
ENSG00000105501.7_SIGLEC5	SIGLEC5	0.7	0.00232	0.0129	-0.294381	4.19857	1.41875	0.162961	0.620108	-5.16935	0.344887	Exacerbate
ENSG00000105967.11_TFEC	TFEC	1.14	3.62e-05	0.000698	-0.0928471	5.34534	0.864062	0.392203	0.785775	-5.81598	0.606863	Exacerbate
ENSG00000106683.10_LIMK1	LIMK1	1.07	3.4e-09	1.18e-06	-0.0816108	5.09538	0.58969	0.55839	0.860549	-6.01006	0.743342	Exacerbate
ENSG00000106772.13_PRUNE2	PRUNE2	0.71	0.0906	0.184	-0.106184	1.48949	0.290511	0.77278	0.939354	-5.71802	0.8826	Exacerbate
ENSG00000108387.10_SEPT4	SEPT4	3.1	6.38e-10	4.09e-07	-0.190369	3.96593	0.702571	0.485994	0.83203	-5.90366	0.688029	Exacerbate
ENSG00000108679.8_LGALS3BP	LGALS3BP	1.52	1.22e-06	6.78e-05	0.0151718	4.12672	-0.0874865	0.930679	0.983988	-6.15108	0.967126	Renormalize
ENSG00000108861.4_DUSP3	DUSP3	1.28	2.17e-12	2.63e-08	-0.0764773	5.94438	0.674744	0.503341	0.837816	-5.95842	0.701386	Exacerbate
ENSG00000108950.7_FAM20A	FAM20A	3.64	2.48e-11	6.03e-08	0.182544	2.52604	-0.56776	0.573061	0.866682	-5.8157	0.754093	Renormalize
ENSG00000110079.12_MS4A4A	MS4A4A	1.1	9.43e-05	0.00136	0.147539	1.89173	-0.663919	0.510179	0.841571	-5.60096	0.707017	Renormalize
ENSG00000110881.7_ASIC1	ASIC1	-1.24	0.00158	0.00978	0.0186494	-3.16641	-0.0417933	0.966851	0.993799	-5.09474	0.984875	Exacerbate
ENSG00000111181.8_SLC6A12	SLC6A12	1.7	4.01e-07	3.27e-05	0.300293	1.25568	-0.520477	0.60532	0.880418	-5.66011	0.776778	Renormalize
ENSG00000111199.6_TRPV4	TRPV4	1.48	2.55e-06	0.00011	0.0956025	-1.48828	-0.308195	0.759376	0.935887	-5.24873	0.8754	Renormalize
ENSG00000111331.8_OAS3	OAS3	1.55	0.00284	0.0149	-0.0584529	7.69207	0.286315	0.77597	0.940728	-6.10091	0.884434	Exacerbate
ENSG00000111335.8_OAS2	OAS2	1.01	0.00775	0.0309	0.0551317	6.94634	-0.290069	0.773115	0.93954	-6.1227	0.882833	Renormalize
ENSG00000111666.6_CHPT1	CHPT1	0.53	0.0244	0.0714	-0.289771	6.55312	1.53776	0.131213	0.58845	-5.04656	0.296409	Exacerbate
ENSG00000112053.9_SLC26A8	SLC26A8	1.53	9.56e-08	1.2e-05	-0.176812	3.99802	0.876088	0.385702	0.782729	-5.77584	0.600717	Exacerbate
ENSG00000114127.6_XRN1	XRN1	1.2	1.27e-06	6.92e-05	-0.103436	8.42276	1.19988	0.236555	0.682057	-5.43829	0.441931	Exacerbate
ENSG00000115155.12_OTOF	OTOF	2.14	0.00109	0.00756	0.508802	-0.751983	-1.05503	0.297123	0.727017	-5.00566	0.511187	Renormalize
ENSG00000115267.5_IFIH1	IFIH1	1.13	0.000288	0.00295	-0.158735	6.41454	1.21844	0.2295	0.676805	-5.46058	0.433497	Exacerbate
ENSG00000115414.14_FN1	FN1	1.71	0.00528	0.0234	0.772126	0.42689	-1.62629	0.110973	0.566014	-4.42622	0.263545	Renormalize
ENSG00000115415.14_STAT1	STAT1	1.67	2.04e-09	8.26e-07	-0.0462603	9.20504	0.503459	0.617133	0.883058	-5.98121	0.784798	Exacerbate
ENSG00000115884.6_SDC1	SDC1	0.85	0.211	0.341	0.378074	-0.896321	-1.15525	0.254173	0.696001	-4.86013	0.462511	Renormalize
ENSG00000116663.6_FBXO6	FBXO6	1.8	1.83e-09	8.07e-07	-0.157945	3.83191	1.07994	0.286006	0.720149	-5.5688	0.499072	Exacerbate
ENSG00000116983.8_HPCAL4	HPCAL4	-1.07	3.68e-06	0.000135	-0.0704876	1.01848	0.44441	0.658907	0.899271	-5.57817	0.81286	Renormalize
ENSG00000117226.7_GBP3	GBP3	1.15	5.77e-06	0.000187	-0.117317	5.93205	0.996151	0.324581	0.748548	-5.69982	0.540845	Exacerbate
ENSG00000117228.9_GBP1	GBP1	2.42	3.61e-09	1.22e-06	-0.123545	8.93587	0.885913	0.380443	0.780722	-5.73376	0.596023	Exacerbate
ENSG00000118113.7_MMP8	MMP8	1.29	0.0325	0.0882	-0.757822	3.81242	1.88089	0.0665616	0.511343	-4.44405	0.180733	Exacerbate
ENSG00000119686.5_FLVCR2	FLVCR2	1.25	9.6e-08	1.2e-05	0.0652991	4.26546	-0.358665	0.721548	0.923247	-6.08501	0.852891	Renormalize
ENSG00000119917.9_IFIT3	IFIT3	1.54	0.00131	0.00852	-0.187634	8.62261	1.18013	0.244238	0.687906	-5.45445	0.451234	Exacerbate
ENSG00000119922.7_IFIT2	IFIT2	1.13	0.00654	0.0273	-0.208578	9.04505	1.4131	0.164607	0.621302	-5.16088	0.347282	Exacerbate
ENSG00000120217.9_CD274	CD274	2.87	5.68e-11	8.9e-08	-0.246528	6.60384	1.16193	0.251478	0.694111	-5.52002	0.459674	Exacerbate
ENSG00000121236.15_TRIM6	TRIM6	1.43	0.00124	0.00821	-0.201825	0.734609	0.827494	0.412387	0.797681	-5.32139	0.625123	Exacerbate
ENSG00000121858.6_TNFSF10	TNFSF10	1.13	1.78e-05	0.000412	-0.134978	8.58631	1.17958	0.244456	0.687906	-5.45793	0.451538	Exacerbate
ENSG00000122733.11_KIAA1045	PHF24	-1.38	0.000905	0.00658	0.130142	-2.5427	-0.281952	0.779291	0.941988	-5.12209	0.886517	Exacerbate
ENSG00000123095.5_BHLHE41	BHLHE41	-1.03	0.000625	0.00506	0.268343	-0.228084	-1.17414	0.246605	0.689911	-4.90155	0.453939	Exacerbate
ENSG00000123219.8_CENPK	CENPK	-0.79	0.00533	0.0236	-0.0349217	3.50396	0.199267	0.842965	0.961576	-6.04113	0.922126	Renormalize
ENSG00000123610.3_TNFAIP6	TNFAIP6	1.88	1.23e-06	6.78e-05	-0.280888	5.21208	1.46163	0.150892	0.610371	-5.15638	0.327192	Exacerbate
ENSG00000123689.5_G0S2	G0S2	1.42	3.77e-05	0.00072	-0.175505	0.855176	0.575724	0.567712	0.865247	-5.50438	0.750347	Exacerbate
ENSG00000123700.4_KCNJ2	KCNJ2	1.18	7.29e-08	1e-05	-0.31332	7.84059	2.74715	0.00865679	0.349985	-2.75636	0.0338806	Exacerbate
ENSG00000124256.10_ZBP1	ZBP1	1.18	2.59e-05	0.000544	-0.2036	5.53841	1.41217	0.164877	0.621485	-5.22624	0.347644	Exacerbate
ENSG00000124469.6_CEACAM8	CEACAM8	0.85	0.136	0.247	-0.611396	2.69458	1.85824	0.0697802	0.517141	-4.35505	0.187455	Exacerbate
ENSG00000124613.4_ZNF391	ZNF391	-1.07	5.99e-05	0.000993	-0.0241791	-0.73413	0.0890605	0.929435	0.983787	-5.33562	0.966497	Renormalize
ENSG00000124785.4_NRN1	NRN1	2.76	2.92e-07	2.77e-05	-0.473195	1.22286	2.18115	0.0345162	0.439928	-3.68306	0.108228	Exacerbate
ENSG00000125148.6_MT2A	MT2A	1.32	8.88e-05	0.00132	-0.316835	3.58007	1.37828	0.175032	0.63269	-5.1926	0.361945	Exacerbate
ENSG00000125347.9_IRF1	IRF1	1.04	3.27e-09	1.17e-06	-0.15804	9.08133	1.75375	0.0863825	0.539241	-4.66186	0.219775	Exacerbate
ENSG00000126709.10_IFI6	IFI6	1.27	0.00489	0.0221	-0.11539	5.90681	0.601579	0.550517	0.858087	-6.00277	0.737629	Exacerbate
ENSG00000128203.6_ASPHD2	ASPHD2	1.35	2.33e-08	4.3e-06	-0.11408	3.15633	0.9097	0.367898	0.773883	-5.64538	0.584132	Exacerbate
ENSG00000128335.9_APOL2	APOL2	1.14	5.45e-08	7.99e-06	-0.201652	6.76774	1.79605	0.0792996	0.531461	-4.64713	0.20636	Exacerbate
ENSG00000128512.15_DOCK4	DOCK4	1.43	1.69e-05	0.000396	-0.206834	5.68291	1.58631	0.119774	0.575713	-4.98364	0.27779	Exacerbate
ENSG00000129667.8_RHBDF2	RHBDF2	1.07	3.27e-08	5.77e-06	-0.103687	5.89262	0.642954	0.523564	0.845699	-5.97601	0.717226	Exacerbate
ENSG00000130222.6_GADD45G	GADD45G	1.2	2.81e-05	0.000579	-0.421738	-1.08627	1.61285	0.113871	0.568802	-4.36823	0.268333	Exacerbate
ENSG00000130487.4_KLHDC7B	KLHDC7B	1.16	2.32e-06	0.000103	0.220435	1.7667	-1.30987	0.196983	0.650806	-5.05956	0.392262	Renormalize
ENSG00000130489.8_SCO2	SCO2	1.76	3.7e-08	6.25e-06	-0.232504	4.03896	1.13899	0.260821	0.700353	-5.53069	0.470474	Exacerbate
ENSG00000130821.11_SLC6A8	SLC6A8	0.95	0.00394	0.019	-0.334302	7.12143	1.43707	0.157716	0.616712	-5.17305	0.337232	Exacerbate
ENSG00000131203.8_IDO1	IDO1	1.85	0.000936	0.00674	-0.398517	2.83668	1.13283	0.263371	0.701046	-5.35925	0.47339	Exacerbate
ENSG00000131979.14_GCH1	GCH1	1.38	6.1e-08	8.64e-06	-0.0650654	5.27457	0.426622	0.671718	0.904752	-6.08954	0.821313	Exacerbate
ENSG00000132274.11_TRIM22	TRIM22	1.41	5.75e-07	4.05e-05	-0.257906	9.06666	2.45152	0.0182325	0.389454	-3.37564	0.0640009	Exacerbate
ENSG00000132465.6_IGJ	JCHAIN	-0.08	0.852	0.907	0.00792978	6.7897	-0.0329186	0.973887	0.995444	-6.16882	0.988113	Exacerbate
ENSG00000132530.12_XAF1	XAF1	1.27	0.000254	0.00271	-0.150449	7.98973	1.08912	0.281984	0.717353	-5.5666	0.494562	Exacerbate
ENSG00000132932.12_ATP8A2	ATP8A2	-1.45	1.69e-06	8.23e-05	0.0742477	-0.387248	-0.347145	0.730125	0.926559	-5.3546	0.858177	Exacerbate
ENSG00000133106.10_EPSTI1	EPSTI1	2.07	1.36e-06	7.2e-05	-0.160708	7.05642	1.25244	0.216973	0.667486	-5.40809	0.418417	Exacerbate
ENSG00000134193.10_REG4	REG4	-1.39	0.0021	0.012	0.109076	-3.20807	-0.217474	0.828837	0.957005	-5.03733	0.913937	Exacerbate
ENSG00000134202.6_GSTM3	GSTM3	-1.18	1.76e-05	0.000409	0.0399991	1.4898	-0.227559	0.821035	0.954041	-5.69836	0.9098	Exacerbate
ENSG00000134243.7_SORT1	SORT1	1.19	9.33e-09	2.15e-06	-0.00343213	6.57376	0.0264805	0.978993	0.996119	-6.17117	0.990592	Exacerbate
ENSG00000134321.7_RSAD2	RSAD2	2.12	0.00147	0.00929	-0.135509	7.14262	0.5429	0.589917	0.872968	-6.01516	0.766145	Exacerbate
ENSG00000134326.7_CMPK2	CMPK2	1.55	0.00281	0.0148	-0.203448	5.73241	1.14767	0.257258	0.697469	-5.54492	0.466125	Exacerbate
ENSG00000134470.15_IL15RA	IL15RA	1.16	9.06e-11	1.1e-07	-0.141977	3.36145	1.41331	0.164544	0.621302	-5.11655	0.347206	Exacerbate
ENSG00000134755.10_DSC2	DSC2	1.06	0.000483	0.00421	-0.295098	5.31398	1.18727	0.241442	0.686071	-5.50178	0.447898	Exacerbate
ENSG00000134809.4_TIMM10	TIMM10	1.87	6.89e-09	1.75e-06	0.0042838	2.39717	-0.0199591	0.984165	0.996418	-5.93965	0.992626	Renormalize
ENSG00000135114.8_OASL	OASL	1.29	0.00226	0.0126	-0.170765	5.1789	0.976144	0.334287	0.755239	-5.71616	0.551073	Exacerbate
ENSG00000135116.5_HRK	HRK	-0.99	0.0231	0.0687	-0.244873	-0.583628	0.639781	0.525606	0.846159	-5.30499	0.71874	Renormalize
ENSG00000135378.3_PRRG4	PRRG4	1.41	5.58e-08	8.09e-06	-0.275835	5.8546	1.75513	0.0861429	0.539241	-4.72429	0.219295	Exacerbate
ENSG00000135424.11_ITGA7	ITGA7	1.2	1.06e-05	0.00029	0.0559361	1.27899	-0.136373	0.892143	0.974893	-5.74426	0.948394	Renormalize
ENSG00000135525.14_MAP7	MAP7	-1.05	7.73e-05	0.00118	-0.284205	0.294831	1.54316	0.129899	0.587014	-4.52087	0.294315	Renormalize
ENSG00000135604.9_STX11	STX11	1.04	6.42e-07	4.38e-05	-0.23888	6.14594	2.25743	0.0289544	0.426145	-3.82127	0.0938501	Exacerbate
ENSG00000135636.9_DYSF	DYSF	1.17	1.26e-06	6.89e-05	-0.242093	8.65116	1.48686	0.144127	0.601764	-5.06339	0.316569	Exacerbate
ENSG00000136231.9_IGF2BP3	IGF2BP3	1.27	0.000257	0.00272	-0.136783	4.27987	0.979687	0.332555	0.754447	-5.66179	0.549288	Exacerbate
ENSG00000136514.2_RTP4	RTP4	2.04	1.07e-08	2.33e-06	-0.126519	4.15015	0.898965	0.373526	0.77708	-5.7471	0.589529	Exacerbate
ENSG00000137628.12_DDX60	DDX60	1.41	0.000204	0.00232	-0.114465	6.71451	0.821015	0.416029	0.800387	-5.84271	0.628726	Exacerbate
ENSG00000137757.6_CASP5	CASP5	1.48	4.1e-06	0.000149	-0.466919	5.27157	2.33603	0.0240722	0.410823	-3.66436	0.0806193	Exacerbate
ENSG00000137959.10_IFI44L	IFI44L	2.04	0.00166	0.0102	-0.166201	6.4367	0.723263	0.473316	0.825877	-5.91623	0.677347	Exacerbate
ENSG00000137965.6_IFI44	IFI44	1.74	0.00079	0.00604	-0.13803	6.16417	0.766273	0.447573	0.813073	-5.89062	0.656289	Exacerbate
ENSG00000138119.12_MYOF	MYOF	1.65	2.23e-08	4.24e-06	0.214961	5.87535	-1.10824	0.273732	0.710028	-5.58631	0.485271	Renormalize
ENSG00000138311.11_ZNF365	ZNF365	-1.13	0.00152	0.00953	0.0912604	-0.081355	-0.299557	0.765915	0.938042	-5.37024	0.878963	Exacerbate
ENSG00000138496.12_PARP9	PARP9	1.22	7.4e-07	4.69e-05	-0.187165	8.28359	1.83381	0.0733975	0.523929	-4.55407	0.194771	Exacerbate
ENSG00000138722.5_MMRN1	MMRN1	0.45	0.135	0.246	-0.15796	5.28605	0.675013	0.503172	0.837799	-5.95175	0.701217	Exacerbate
ENSG00000138772.8_ANXA3	ANXA3	1.24	3.15e-05	0.000632	-0.529438	6.13964	2.39909	0.0207031	0.399911	-3.53433	0.0711706	Exacerbate
ENSG00000138795.5_LEF1	LEF1	-1.01	3e-07	2.81e-05	0.174004	5.73593	-1.32782	0.191032	0.646413	-5.33408	0.384234	Exacerbate
ENSG00000139572.3_GPR84	GPR84	1.65	3.37e-06	0.000128	-0.175995	1.36461	0.62032	0.538222	0.851749	-5.60689	0.728266	Exacerbate
ENSG00000139832.3_RAB20	RAB20	1.29	4.21e-07	3.37e-05	-0.18555	3.31394	1.1402	0.260325	0.700303	-5.42965	0.46985	Exacerbate
ENSG00000140105.13_WARS	WARS	1.78	3.37e-07	3.02e-05	0.016492	8.35445	-0.112457	0.910969	0.979604	-6.11923	0.957686	Renormalize
ENSG00000140464.15_PML	PML	1.21	2.08e-06	9.5e-05	-0.107795	5.98573	0.781128	0.438877	0.81036	-5.87969	0.648883	Exacerbate
ENSG00000141574.3_SECTM1	SECTM1	1.39	1.74e-09	8.07e-07	-0.211711	7.33077	1.4005	0.168322	0.626121	-5.21515	0.352541	Exacerbate
ENSG00000142089.11_IFITM3	IFITM3	1.25	0.00267	0.0142	-0.258728	8.00198	1.22244	0.227999	0.676181	-5.4139	0.431731	Exacerbate
ENSG00000143416.16_SELENBP1	SELENBP1	0.71	0.0996	0.198	-0.458957	8.08774	1.61968	0.11239	0.567561	-4.89207	0.265905	Exacerbate
ENSG00000143546.5_S100A8	S100A8	0.92	0.000195	0.00225	-0.311643	10.5089	2.05323	0.0459767	0.473764	-4.11513	0.135894	Exacerbate
ENSG00000143595.8_AQP10	AQP10	0.9	0.00998	0.0371	-0.104929	1.51958	0.360024	0.720538	0.922895	-5.69602	0.852315	Exacerbate
ENSG00000143869.5_GDF7	GDF7	-1.24	0.000158	0.00196	0.057679	-2.13756	-0.176717	0.860536	0.966904	-5.17757	0.931616	Exacerbate
ENSG00000144893.8_MED12L	MED12L	1.24	0.000119	0.00159	-0.0350318	3.58191	0.218459	0.828074	0.956554	-6.05753	0.913478	Exacerbate
ENSG00000145335.11_SNCA	SNCA	0.39	0.244	0.379	-0.314002	10.3563	1.1794	0.244527	0.687906	-5.4101	0.451606	Exacerbate
ENSG00000145365.9_TIFA	TIFA	1.53	1.46e-09	7.58e-07	-0.253384	5.22559	1.39413	0.170223	0.628466	-5.24628	0.355212	Exacerbate
ENSG00000145685.9_LHFPL2	LHFPL2	1.85	1.84e-08	3.67e-06	-0.110124	5.8825	0.879257	0.384001	0.781937	-5.80493	0.599083	Exacerbate
ENSG00000146859.5_TMEM140	TMEM140	1.17	1.7e-07	1.85e-05	-0.241772	7.19865	2.02233	0.0491985	0.47973	-4.25143	0.143195	Exacerbate
ENSG00000148346.7_LCN2	LCN2	1.06	0.0171	0.055	-0.334231	3.84762	1.29556	0.201828	0.655101	-5.30671	0.398894	Exacerbate
ENSG00000148450.8_MSRB2	MSRB2	1.05	1.02e-07	1.24e-05	-0.213608	3.22797	1.58501	0.120068	0.57616	-4.85814	0.278294	Exacerbate
ENSG00000148926.5_ADM	ADM	1.28	3.64e-06	0.000135	-0.39374	5.54842	2.46021	0.0178499	0.389454	-3.40959	0.0628772	Exacerbate
ENSG00000149131.11_SERPING1	SERPING1	3.1	1.76e-09	8.07e-07	-0.218498	6.57776	0.958629	0.342942	0.76177	-5.72377	0.559902	Exacerbate
ENSG00000150337.9_FCGR1A	FCGR1A	2.92	8.93e-12	3.62e-08	-0.241514	6.22524	1.50793	0.138663	0.595586	-5.0915	0.30809	Exacerbate
ENSG00000152229.14_PSTPIP2	PSTPIP2	1.58	1.21e-10	1.18e-07	-0.167021	6.78779	1.13856	0.260999	0.700353	-5.54211	0.470711	Exacerbate
ENSG00000152766.5_ANKRD22	ANKRD22	4.24	1.5e-10	1.18e-07	-0.12627	4.57544	0.515578	0.60871	0.881141	-6.03286	0.779028	Exacerbate
ENSG00000154027.14_AK5	AK5	-1.13	2.47e-07	2.4e-05	0.150054	1.31897	-0.753947	0.454865	0.816869	-5.47073	0.662556	Exacerbate
ENSG00000154319.10_FAM167A	FAM167A	-0.94	0.00372	0.0183	0.37121	-1.36324	-1.27292	0.209678	0.661693	-4.68245	0.409233	Exacerbate
ENSG00000154451.10_GBP5	GBP5	2.89	8.52e-12	3.62e-08	-0.21491	10.8357	1.54779	0.12878	0.586044	-4.92052	0.292425	Exacerbate
ENSG00000154917.6_RAB6B	RAB6B	0.93	0.0044	0.0206	-0.0141216	2.70434	0.0539445	0.957222	0.992084	-5.96117	0.980215	Exacerbate
ENSG00000155363.14_MOV10	MOV10	1.09	5.42e-06	0.000179	-0.0891391	5.58414	0.622582	0.536747	0.851209	-5.99167	0.727174	Exacerbate
ENSG00000155629.10_PIK3AP1	PIK3AP1	1.04	6.43e-07	4.38e-05	-0.21669	8.60095	1.83837	0.0727101	0.521803	-4.53804	0.193365	Exacerbate
ENSG00000156113.16_KCNMA1	KCNMA1	2.52	8.94e-06	0.000259	0.184983	-0.479602	-0.450516	0.654533	0.897938	-5.34849	0.810081	Renormalize
ENSG00000156587.11_UBE2L6	UBE2L6	1.43	3.42e-07	3.03e-05	-0.223411	7.1651	1.75231	0.0866327	0.539586	-4.71038	0.220211	Exacerbate
ENSG00000157551.12_KCNJ15	KCNJ15	1.25	1.22e-06	6.78e-05	-0.36453	8.18401	2.31796	0.0251244	0.415028	-3.6678	0.0835166	Exacerbate
ENSG00000158050.4_DUSP2	DUSP2	-0.33	0.199	0.327	-0.0666652	0.495881	0.395682	0.694237	0.913477	-5.48664	0.835789	Renormalize
ENSG00000158406.2_HIST1H4H	HIST1H4H	1.03	9.48e-05	0.00137	0.0258928	3.98525	-0.218038	0.828399	0.95682	-6.09665	0.913677	Renormalize
ENSG00000158578.14_ALAS2	ALAS2	0.94	0.045	0.111	-0.177667	11.7142	0.668734	0.507131	0.840175	-5.7978	0.704436	Exacerbate
ENSG00000158714.6_SLAMF8	SLAMF8	1.8	9.37e-09	2.15e-06	0.404761	1.8294	-1.65655	0.104669	0.558216	-4.57725	0.252756	Renormalize
ENSG00000159189.7_C1QC	C1QC	4.22	1.06e-08	2.33e-06	0.3218	1.10044	-0.907664	0.368961	0.774594	-5.39726	0.585173	Renormalize
ENSG00000160191.13_PDE9A	PDE9A	-1.21	1.07e-05	0.000291	0.139943	-0.40944	-0.596826	0.553658	0.858361	-5.28879	0.739883	Exacerbate
ENSG00000160307.5_S100B	S100B	-1.58	0.00482	0.0219	0.41596	0.639173	-0.725439	0.471993	0.825244	-5.32471	0.676329	Exacerbate
ENSG00000160932.6_LY6E	LY6E	1.26	0.00112	0.00766	0.0694335	5.75582	-0.258835	0.79696	0.946385	-6.14533	0.896571	Renormalize
ENSG00000161640.11_SIGLEC11	SIGLEC11	1.41	0.0127	0.0441	0.151763	-0.180072	-0.418023	0.677947	0.907215	-5.36047	0.825319	Renormalize
ENSG00000161944.12_ASGR2	ASGR2	1.14	3.15e-07	2.87e-05	0.131918	2.45635	-0.768674	0.446161	0.811853	-5.66475	0.654886	Renormalize
ENSG00000162433.10_AK4	AK4	1.56	2.67e-05	0.000556	0.202441	-0.717988	-0.935997	0.354343	0.766207	-5.02965	0.570872	Renormalize
ENSG00000162512.11_SDC3	SDC3	2.29	1.5e-09	7.58e-07	0.548337	2.00801	-1.72886	0.0907909	0.543061	-4.51783	0.227771	Renormalize
ENSG00000162576.11_MXRA8	MXRA8	-1.09	0.0151	0.0501	0.396086	-4.13643	-1.05617	0.296609	0.726583	-4.67984	0.510619	Exacerbate
ENSG00000162645.8_GBP2	GBP2	1.31	1.96e-09	8.23e-07	-0.227221	9.30229	2.21077	0.0322532	0.432699	-3.85508	0.10244	Exacerbate
ENSG00000162654.8_GBP4	GBP4	1.83	5.85e-08	8.37e-06	-0.049204	7.78023	0.37721	0.707816	0.917699	-6.0744	0.844304	Exacerbate
ENSG00000162747.5_FCGR3B	FCGR3B	1	5.93e-06	0.00019	-0.361333	10.478	2.2729	0.0279291	0.424303	-3.70575	0.0911136	Exacerbate
ENSG00000162772.12_ATF3	ATF3	2.52	3.86e-07	3.2e-05	-0.194664	2.00839	1.0766	0.287482	0.721525	-5.31458	0.500749	Exacerbate
ENSG00000163220.10_S100A9	S100A9	0.89	1.55e-05	0.000375	-0.284068	11.4146	1.90493	0.0632868	0.505866	-4.34468	0.173919	Exacerbate
ENSG00000163221.7_S100A12	S100A12	0.72	0.00479	0.0218	-0.338196	7.06557	1.8893	0.0654006	0.510962	-4.48742	0.178313	Exacerbate
ENSG00000163251.3_FZD5	FZD5	1.44	7.55e-08	1.01e-05	-0.247564	2.9754	2.15888	0.0363092	0.445149	-3.88128	0.112762	Exacerbate
ENSG00000163520.9_FBLN2	FBLN2	-1.02	0.000818	0.00617	-0.0201105	-1.41409	0.0663602	0.947389	0.988516	-5.31265	0.975543	Renormalize
ENSG00000163568.9_AIM2	AIM2	2.23	1.55e-10	1.18e-07	-0.236961	5.4283	1.19474	0.238539	0.682943	-5.4923	0.444277	Exacerbate
ENSG00000163814.3_CDCP1	CDCP1	2.11	1.65e-08	3.48e-06	0.288376	1.06359	-1.21579	0.230497	0.677321	-5.04938	0.434724	Renormalize
ENSG00000163958.9_ZDHHC19	ZDHHC19	1.69	1.1e-05	0.000296	-0.352167	-0.226828	0.902437	0.3717	0.776822	-5.21387	0.587889	Exacerbate
ENSG00000164047.3_CAMP	CAMP	1.02	0.00931	0.0354	-0.679792	2.53936	2.2468	0.0296783	0.429811	-3.66119	0.0957791	Exacerbate
ENSG00000164125.11_FAM198B	FAM198B	1.01	5.69e-06	0.000185	0.127774	5.75622	-1.13544	0.262289	0.700353	-5.55885	0.472121	Renormalize
ENSG00000164136.12_IL15	IL15	1.18	4.53e-08	7.26e-06	0.112348	3.47381	-0.832998	0.409309	0.79597	-5.73911	0.622335	Renormalize
ENSG00000164344.11_KLKB1	KLKB1	-1.03	0.000762	0.00591	0.293484	-1.50041	-0.942157	0.351216	0.764324	-4.93106	0.567806	Exacerbate
ENSG00000164821.4_DEFA4	DEFA4	1.24	0.0208	0.0635	-0.864479	-0.337577	1.95117	0.0573711	0.499151	-3.92435	0.161308	Exacerbate
ENSG00000164850.10_GPER	GPER1	1.04	0.00128	0.00839	0.459551	-2.15788	-1.1902	0.240301	0.685254	-4.69523	0.446564	Renormalize
ENSG00000165029.11_ABCA1	ABCA1	1.29	1.27e-05	0.000327	-0.198708	7.33687	1.62739	0.110738	0.565572	-4.90348	0.263124	Exacerbate
ENSG00000165490.8_C11orf82	DDIAS	0.89	0.000141	0.0018	-0.0604076	2.79235	0.353901	0.72509	0.925282	-5.91643	0.855168	Exacerbate
ENSG00000165521.11_EML5	EML5	-1.04	4.4e-06	0.000156	-0.0131446	1.69963	0.0795541	0.93695	0.985778	-5.76464	0.970269	Renormalize
ENSG00000165626.12_BEND7	BEND7	0.87	0.0288	0.0806	0.00566401	1.93011	-0.0278535	0.977904	0.996002	-5.85084	0.990049	Renormalize
ENSG00000165810.12_BTNL9	BTNL9	-1.75	1.19e-05	0.00031	0.573097	-3.36121	-1.38703	0.172364	0.630011	-4.47746	0.358192	Exacerbate
ENSG00000165949.8_IFI27	IFI27	2.67	0.00148	0.00934	-0.187652	3.30181	0.427136	0.671347	0.904735	-5.99864	0.821085	Exacerbate
ENSG00000166002.2_SMCO4	SMCO4	1.16	3.28e-06	0.000127	-0.0692987	2.52131	0.575906	0.56759	0.865247	-5.78992	0.750294	Exacerbate
ENSG00000166278.10_C2	C2	2.2	1.77e-06	8.43e-05	0.0553505	1.84502	-0.278827	0.781674	0.942752	-5.79364	0.887893	Renormalize
ENSG00000166527.3_CLEC4D	CLEC4D	1.24	1.96e-05	0.000442	-0.288155	4.48631	1.41887	0.162926	0.620108	-5.19788	0.344842	Exacerbate
ENSG00000166839.12_ANKDD1A	ANKDD1A	1.22	0.000216	0.0024	0.167762	0.73733	-0.601378	0.55065	0.858087	-5.45514	0.737706	Renormalize
ENSG00000167100.10_SAMD14	SAMD14	0.86	0.00693	0.0285	-0.0162641	1.7006	0.0508749	0.959654	0.992353	-5.83712	0.98136	Exacerbate
ENSG00000167105.3_TMEM92	TMEM92	2.04	0.000531	0.00451	-0.0837922	-1.93253	0.198468	0.843586	0.961879	-5.21177	0.922499	Exacerbate
ENSG00000167371.12_PRRT2	PRRT2	-1.01	0.00048	0.00419	-0.110909	-2.40429	0.337672	0.737203	0.929022	-5.12513	0.862404	Renormalize
ENSG00000167768.4_KRT1	KRT1	0.47	0.332	0.475	-0.300976	6.08004	1.25193	0.217156	0.667486	-5.42584	0.418631	Exacerbate
ENSG00000168004.5_HRASLS5	HRASLS5	-0.48	0.21	0.339	0.00963298	-1.63762	-0.0216256	0.982844	0.996205	-5.25539	0.992006	Exacerbate
ENSG00000168062.5_BATF2	BATF2	3.27	3e-09	1.14e-06	-0.208112	4.83077	1.15996	0.252272	0.694512	-5.52766	0.460567	Exacerbate
ENSG00000168350.6_DEGS2	DEGS2	-1.01	0.000236	0.00256	0.298791	-4.2411	-0.794466	0.431155	0.807231	-4.81296	0.642173	Exacerbate
ENSG00000168394.9_TAP1	TAP1	1.36	4.09e-09	1.31e-06	-0.188609	8.12281	1.66221	0.103522	0.555793	-4.82937	0.250665	Exacerbate
ENSG00000168824.10_NSG1	NSG1	-0.7	0.0326	0.0883	0.111837	1.13429	-0.39341	0.695902	0.913811	-5.61215	0.83687	Exacerbate
ENSG00000168899.4_VAMP5	VAMP5	1.87	5.02e-09	1.45e-06	0.163478	2.64995	-0.783577	0.437453	0.809425	-5.71584	0.647636	Renormalize
ENSG00000169026.8_MFSD7	MFSD7	1.05	9.57e-07	5.68e-05	-0.0837341	1.28044	0.478824	0.634416	0.890037	-5.68062	0.79646	Exacerbate
ENSG00000169031.14_COL4A3	COL4A3	-1.25	0.000299	0.00301	0.625229	-0.68857	-2.62063	0.0119754	0.355638	-2.83029	0.0448119	Exacerbate
ENSG00000169245.4_CXCL10	CXCL10	2.44	0.000204	0.00232	0.343498	1.28192	-1.18973	0.240483	0.685642	-5.07709	0.446805	Renormalize
ENSG00000169439.7_SDC2	SDC2	-0.97	0.00168	0.0102	0.313646	-1.33218	-0.845323	0.402468	0.791816	-4.96267	0.616393	Exacerbate
ENSG00000169877.5_AHSP	AHSP	0.77	0.0279	0.0788	-0.515477	6.12864	1.52617	0.134067	0.590437	-5.06743	0.300802	Exacerbate
ENSG00000170439.5_METTL7B	METTL7B	3.75	1.45e-05	0.000356	0.614812	-0.337441	-1.36084	0.18044	0.638269	-4.69049	0.369779	Renormalize
ENSG00000170485.12_NPAS2	NPAS2	-1.03	7.02e-05	0.00111	0.172665	-0.519025	-0.690854	0.493258	0.834118	-5.23793	0.693648	Exacerbate
ENSG00000170581.9_STAT2	STAT2	1.12	7.25e-06	0.000222	-0.0592688	8.05938	0.538687	0.592797	0.874652	-5.99575	0.768147	Exacerbate
ENSG00000171368.10_TPPP	TPPP	-0.28	0.42	0.56	0.127438	-0.932598	-0.626483	0.53421	0.849756	-5.19341	0.725104	Exacerbate
ENSG00000171631.10_P2RY6	P2RY6	1.09	0.000215	0.0024	0.417946	-1.13197	-1.79736	0.0790895	0.531461	-4.12262	0.205984	Renormalize
ENSG00000171729.9_TMEM51	TMEM51	1.51	2.76e-05	0.000568	-0.219577	-0.927682	0.896362	0.374899	0.7772	-5.0572	0.590781	Exacerbate
ENSG00000171798.13_KNDC1	KNDC1	-0.65	0.129	0.238	0.0835435	-1.71739	-0.207935	0.836231	0.959708	-5.26381	0.918472	Exacerbate
ENSG00000171860.4_C3AR1	C3AR1	1.26	2.94e-06	0.000121	-0.0207353	4.18717	0.093574	0.925869	0.983076	-6.12781	0.964931	Exacerbate
ENSG00000172159.11_FRMD3	FRMD3	1.43	2.35e-06	0.000104	-0.0435966	4.87949	0.267581	0.790262	0.945725	-6.13057	0.892801	Exacerbate
ENSG00000172232.5_AZU1	AZU1	1.21	0.00669	0.0277	-0.58344	-2.18639	1.43718	0.157685	0.616712	-4.4953	0.337195	Exacerbate
ENSG00000172493.16_AFF1	AFF1	1.06	1.98e-07	2.05e-05	-0.173453	8.36461	1.88812	0.0655618	0.510962	-4.4587	0.178665	Exacerbate
ENSG00000173114.8_LRRN3	LRRN3	-1.49	0.000372	0.00353	0.2348	1.40449	-0.640293	0.525276	0.846159	-5.52816	0.718523	Exacerbate
ENSG00000173193.9_PARP14	PARP14	1.27	1.14e-05	0.000305	-0.0957318	9.58199	0.94617	0.349189	0.763722	-5.66034	0.565794	Exacerbate
ENSG00000173369.11_C1QB	C1QB	3.47	3.12e-09	1.15e-06	0.299332	3.00242	-0.962228	0.341152	0.760095	-5.60427	0.557966	Renormalize
ENSG00000173372.12_C1QA	C1QA	2.7	3.44e-07	3.03e-05	0.257508	2.68014	-0.878866	0.384211	0.781949	-5.64137	0.59928	Renormalize
ENSG00000173391.4_OLR1	OLR1	0.73	0.247	0.381	-0.741997	-0.00158545	1.81061	0.076979	0.530195	-4.13763	0.201922	Exacerbate
ENSG00000173578.6_XCR1	XCR1	-1.27	3.48e-05	0.00068	0.126476	-1.53836	-0.417848	0.678075	0.907215	-5.17912	0.825381	Exacerbate
ENSG00000173585.11_CCR9	CCR9	-1.38	7.09e-08	9.91e-06	-0.120682	-0.0556081	0.532597	0.596971	0.877434	-5.37885	0.771093	Renormalize
ENSG00000173821.15_RNF213	RNF213	1.07	2.37e-05	0.00051	-0.107068	10.9835	1.05474	0.297258	0.727017	-5.50505	0.511349	Exacerbate
ENSG00000174326.7_SLC16A11	SLC16A11	-0.74	0.0109	0.0396	-0.172011	-4.05707	0.416504	0.67905	0.907825	-4.9627	0.82595	Renormalize
ENSG00000174348.9_PODN	PODN	-1.04	0.00804	0.0317	0.509973	-2.30287	-1.18743	0.241379	0.68599	-4.6789	0.447826	Exacerbate
ENSG00000174944.4_P2RY14	P2RY14	1.84	2.94e-07	2.78e-05	-0.380206	6.38084	1.60452	0.115698	0.570212	-4.95159	0.271355	Exacerbate
ENSG00000175445.10_LPL	LPL	-1.69	0.00278	0.0146	-0.117535	-2.29148	0.229113	0.819835	0.953548	-5.11918	0.909029	Renormalize
ENSG00000175643.7_RMI2	RMI2	2.32	4.86e-08	7.37e-06	-0.169566	2.11873	0.847265	0.401396	0.791417	-5.5726	0.615447	Exacerbate
ENSG00000175894.10_TSPEAR	TSPEAR	-1.35	0.00453	0.021	-0.239341	-4.38529	0.646492	0.521293	0.844622	-4.86909	0.715569	Renormalize
ENSG00000175920.11_DOK7	DOK7	-1.08	9.12e-05	0.00133	-0.00991504	-4.13689	0.0311907	0.975257	0.995783	-5.01806	0.988834	Renormalize
ENSG00000175928.5_LRRN1	LRRN1	1.14	0.000547	0.0046	-0.386592	1.00963	1.60135	0.116399	0.571236	-4.57733	0.272387	Exacerbate
ENSG00000177409.7_SAMD9L	SAMD9L	1.45	1.11e-06	6.26e-05	-0.188257	8.86192	1.56714	0.12419	0.582079	-4.95176	0.285125	Exacerbate
ENSG00000177989.9_ODF3B	ODF3B	1.68	1.36e-09	7.51e-07	-0.262937	4.29278	1.35021	0.183798	0.640959	-5.29186	0.374446	Exacerbate
ENSG00000179044.11_EXOC3L1	EXOC3L1	1.38	0.00168	0.0102	-0.90116	-1.97753	2.21347	0.0320536	0.432699	-3.5328	0.101934	Exacerbate
ENSG00000179331.2_RAB39A	RAB39A	1.37	0.000386	0.00361	0.148098	1.75707	-1.25614	0.215641	0.666602	-5.07915	0.416783	Renormalize
ENSG00000179869.10_ABCA13	ABCA13	1.44	0.0106	0.0388	-0.582997	3.56462	2.41587	0.0198817	0.397776	-3.42674	0.0688089	Exacerbate
ENSG00000180061.5_TMEM150B	TMEM150B	1.17	4.13e-06	0.000149	0.129728	1.27383	-0.766264	0.447579	0.813073	-5.49046	0.656289	Renormalize
ENSG00000181381.9_DDX60L	DDX60L	1.09	0.000168	0.00204	-0.188045	8.62046	1.50033	0.140614	0.597953	-5.05168	0.311186	Exacerbate
ENSG00000181634.7_TNFSF15	TNFSF15	1.17	0.00124	0.00818	-0.0863203	-0.321485	0.438001	0.663512	0.901329	-5.36064	0.815934	Exacerbate
ENSG00000182230.7_FAM153B	FAM153B	-1.04	0.00101	0.00714	0.572041	-0.074543	-2.18987	0.0338362	0.437341	-3.56906	0.106541	Exacerbate
ENSG00000182541.13_LIMK2	LIMK2	1.11	1.52e-07	1.71e-05	-0.239574	8.15276	1.81499	0.0762921	0.529741	-4.58612	0.200607	Exacerbate
ENSG00000182557.3_SPNS3	SPNS3	-0.49	0.111	0.214	0.217751	0.138789	-0.582535	0.563157	0.863112	-5.45083	0.746784	Exacerbate
ENSG00000182983.10_ZNF662	ZNF662	-1.18	5.73e-06	0.000186	0.216993	-0.887064	-0.925405	0.359763	0.770144	-5.01407	0.576235	Exacerbate
ENSG00000183019.3_C19orf59	MCEMP1	0.84	0.00185	0.0109	-0.463719	3.6966	1.59025	0.118882	0.5755	-4.92253	0.276483	Exacerbate
ENSG00000183087.9_GAS6	GAS6	1.32	1.87e-07	2e-05	0.361214	1.17023	-1.72854	0.0908482	0.543087	-4.43247	0.227873	Renormalize
ENSG00000183347.13_GBP6	GBP6	3.63	7.9e-11	1.07e-07	-0.165283	3.1792	0.657524	0.514242	0.842956	-5.82268	0.710279	Exacerbate
ENSG00000183691.4_NOG	NOG	-1.41	1.56e-06	7.9e-05	0.068858	-0.207373	-0.299933	0.76563	0.938042	-5.43199	0.878817	Exacerbate
ENSG00000183762.8_KREMEN1	KREMEN1	2.02	1.89e-08	3.71e-06	-0.180455	6.78137	0.801446	0.427146	0.805578	-5.8546	0.638661	Exacerbate
ENSG00000184500.10_PROS1	PROS1	0.85	0.0115	0.0409	-0.0448767	4.11034	0.179141	0.858643	0.96619	-6.09092	0.93063	Exacerbate
ENSG00000184557.3_SOCS3	SOCS3	1.27	1.18e-05	0.00031	-0.414369	6.48607	2.12311	0.0393604	0.45387	-4.07449	0.120264	Exacerbate
ENSG00000185338.4_SOCS1	SOCS1	2.05	5.59e-07	4.02e-05	-0.00889566	1.02827	0.0436894	0.965348	0.993631	-5.76519	0.984146	Exacerbate
ENSG00000185339.4_TCN2	TCN2	1.86	1.66e-08	3.48e-06	0.213804	2.66267	-1.31791	0.194301	0.648327	-5.1473	0.388583	Renormalize
ENSG00000185499.12_MUC1	MUC1	1.16	1.84e-06	8.63e-05	0.238898	-1.18197	-0.81164	0.421333	0.804039	-5.13602	0.633567	Renormalize
ENSG00000185507.15_IRF7	IRF7	1.14	0.000104	0.00144	-0.32912	5.35203	1.34707	0.184801	0.641454	-5.31025	0.375741	Exacerbate
ENSG00000185885.11_IFITM1	IFITM1	1.17	1.72e-06	8.29e-05	-0.266373	7.56997	1.65566	0.10485	0.558356	-4.84981	0.253012	Exacerbate
ENSG00000185909.10_KLHDC8B	KLHDC8B	1.2	6.76e-07	4.47e-05	-0.14221	2.66989	0.834369	0.408545	0.795814	-5.6317	0.621643	Exacerbate
ENSG00000186583.7_SPATC1	SPATC1	0.99	0.009	0.0344	-0.85323	-1.70462	2.3193	0.025045	0.415028	-3.36815	0.0832911	Exacerbate
ENSG00000186818.8_LILRB4	LILRB4	1.07	9.34e-07	5.62e-05	0.248867	4.34173	-1.76972	0.0836481	0.535262	-4.67209	0.214602	Renormalize
ENSG00000187017.10_ESPN	ESPN	-1.17	0.00521	0.0232	-0.40158	3.40006	0.875234	0.386162	0.782802	-5.71065	0.60109	Renormalize
ENSG00000187244.5_BCAM	BCAM	1.41	0.00783	0.031	-0.448684	1.08903	1.32828	0.190882	0.646413	-4.98794	0.384065	Exacerbate
ENSG00000187554.7_TLR5	TLR5	1.18	1e-07	1.23e-05	-0.34541	5.60626	2.09674	0.041752	0.459471	-4.13189	0.125897	Exacerbate
ENSG00000187608.5_ISG15	ISG15	1.93	0.000832	0.00624	-0.128511	3.78308	0.356189	0.723388	0.924305	-6.09358	0.854113	Exacerbate
ENSG00000187862.6_TTC24	TTC24	-1.23	9.23e-07	5.59e-05	0.247751	0.200089	-0.923436	0.360777	0.770144	-5.16583	0.577258	Exacerbate
ENSG00000188011.5_CXXC11	RTP5	-0.74	0.0323	0.0878	-0.245725	-4.23227	0.735626	0.465831	0.822646	-4.84454	0.671399	Renormalize
ENSG00000188282.8_RUFY4	RUFY4	1.8	2.32e-08	4.3e-06	0.187156	0.714737	-0.778046	0.440673	0.810532	-5.39382	0.650442	Renormalize
ENSG00000188313.8_PLSCR1	PLSCR1	1.41	1.24e-05	0.000322	-0.265033	6.55823	2.04099	0.0472302	0.474831	-4.22772	0.138791	Exacerbate
ENSG00000188672.12_RHCE	RHCE	0.62	0.141	0.254	-0.171293	1.64571	0.703745	0.48527	0.83203	-5.54922	0.687469	Exacerbate
ENSG00000188820.8_FAM26F	FAM26F	1.85	5.48e-09	1.52e-06	0.0174892	3.76425	-0.0986499	0.921861	0.982078	-6.08833	0.96305	Renormalize
ENSG00000188906.9_LRRK2	LRRK2	1.09	7.29e-07	4.64e-05	-0.234778	10.1311	2.30978	0.0256142	0.416669	-3.63983	0.0848611	Exacerbate
ENSG00000196141.7_SPATS2L	SPATS2L	1.62	0.000142	0.00181	-0.161436	2.7863	0.818292	0.417565	0.801776	-5.68191	0.630175	Exacerbate
ENSG00000196358.6_NTNG2	NTNG2	1.13	1.61e-06	7.92e-05	-0.332732	3.91259	2.13161	0.038616	0.452042	-4.0402	0.118479	Exacerbate
ENSG00000196415.5_PRTN3	PRTN3	2.42	0.000265	0.00277	-0.443464	-2.65993	1.08273	0.284781	0.719262	-4.77478	0.497667	Exacerbate
ENSG00000196517.7_SLC6A9	SLC6A9	1.25	0.00135	0.00869	-0.12245	3.52886	0.464397	0.644635	0.894586	-5.99418	0.803693	Exacerbate
ENSG00000196581.6_AJAP1	AJAP1	-1.33	0.000474	0.00416	0.485499	-2.10198	-1.15298	0.255094	0.69611	-4.7476	0.463598	Exacerbate
ENSG00000196743.4_GM2A	GM2A	1.08	1.37e-07	1.56e-05	0.131871	5.71749	-0.893669	0.376323	0.778175	-5.79321	0.592106	Renormalize
ENSG00000197272.2_IL27	IL27	2.12	3.16e-07	2.87e-05	0.0560106	-0.620013	-0.236865	0.813852	0.951785	-5.45406	0.905969	Renormalize
ENSG00000197353.3_LYPD2	LYPD2	-0.75	0.0774	0.164	-0.331867	-2.98779	0.690361	0.493564	0.834227	-4.95302	0.693865	Renormalize
ENSG00000197561.2_ELANE	ELANE	1.68	0.000569	0.00472	-0.381986	-0.925472	1.09577	0.279096	0.714804	-4.92433	0.49136	Exacerbate
ENSG00000197646.6_PDCD1LG2	PDCD1LG2	4.1	5.85e-11	8.9e-08	-0.392173	3.14823	1.45959	0.151451	0.610819	-5.04483	0.32799	Exacerbate
ENSG00000197728.5_RPS26	RPS26	-1.16	0.00484	0.022	0.0569581	5.67755	-0.290937	0.772455	0.939212	-6.13959	0.882511	Exacerbate
ENSG00000197903.6_HIST1H2BK	HIST1H2BK	1.06	4.25e-09	1.33e-06	-0.103141	5.82464	0.804996	0.425116	0.805578	-5.86572	0.637052	Exacerbate
ENSG00000198019.8_FCGR1B	FCGR1B	2.22	1.42e-10	1.18e-07	-0.192188	4.44036	1.38072	0.174285	0.631624	-5.24477	0.360965	Exacerbate
ENSG00000198216.6_CACNA1E	CACNA1E	2.11	1.49e-10	1.18e-07	-0.313949	4.69664	1.51241	0.137523	0.593458	-5.08263	0.306302	Exacerbate
ENSG00000198753.7_PLXNB3	PLXNB3	0.8	0.0347	0.092	-0.00891599	0.195957	0.0317827	0.974788	0.995605	-5.60361	0.988528	Exacerbate
ENSG00000198756.6_COLGALT2	COLGALT2	-1.02	0.00172	0.0104	-0.0168378	-0.119545	0.0626131	0.950356	0.989506	-5.49326	0.976941	Renormalize
ENSG00000198785.4_GRIN3A	GRIN3A	2.72	3.59e-07	3.1e-05	-0.10909	1.02325	0.450192	0.654765	0.898134	-5.5956	0.810308	Exacerbate
ENSG00000198814.8_GK	GK	1.28	1.86e-09	8.07e-07	-0.195577	6.51044	1.38334	0.173484	0.630468	-5.25817	0.359796	Exacerbate
ENSG00000198829.4_SUCNR1	SUCNR1	1.1	0.0158	0.0518	0.0517209	1.32378	-0.291962	0.771677	0.939212	-5.65031	0.882093	Renormalize
ENSG00000198959.7_TGM2	TGM2	1.88	1.34e-05	0.000339	-0.31783	4.58044	1.30591	0.198315	0.652124	-5.34986	0.394184	Exacerbate
ENSG00000203666.8_EFCAB2	EFCAB2	1.57	1.08e-09	6.28e-07	-0.106736	3.44832	0.65799	0.513946	0.842745	-5.86103	0.710035	Exacerbate
ENSG00000203814.5_HIST2H2BF	HIST2H2BF	1.18	4.26e-05	0.000779	-0.188169	3.9251	1.52354	0.134724	0.591132	-5.01798	0.301815	Exacerbate
ENSG00000204020.5_LIPN	LIPN	1.03	0.000696	0.00551	-0.148086	1.65053	0.545357	0.58824	0.872157	-5.65708	0.764917	Exacerbate
ENSG00000204267.9_TAP2	TAP2	1.05	1.51e-10	1.18e-07	-0.103084	6.53082	0.97517	0.334765	0.755712	-5.71275	0.551601	Exacerbate
ENSG00000204345.1_CD300LD	CD300LD	1.96	0.00722	0.0293	-0.510622	-0.227618	1.3056	0.198422	0.652134	-4.77085	0.394339	Exacerbate
ENSG00000204936.5_CD177	CD177	2.22	0.00087	0.0064	-0.787762	4.62907	1.36443	0.179316	0.637283	-5.27474	0.368092	Exacerbate
ENSG00000205609.8_EIF3CL	EIF3CL	-0.56	0.329	0.471	0.0424994	-4.33934	-0.124315	0.901628	0.978091	-4.98958	0.95303	Exacerbate
ENSG00000205809.5_KLRC2	KLRC2	-1.35	0.00565	0.0245	-0.0180821	-0.693184	0.0455011	0.963912	0.993362	-5.38391	0.983417	Renormalize
ENSG00000205846.3_CLEC6A	CLEC6A	1.98	1.41e-05	0.000352	0.0305568	0.297645	-0.13178	0.895754	0.97613	-5.55013	0.950232	Renormalize
ENSG00000211637.2_IGLV4-69	IGLV4-69	-1.48	0.00203	0.0117	-0.406469	-0.49158	1.30889	0.197313	0.650902	-4.76052	0.392766	Renormalize
ENSG00000211640.2_IGLV6-57	IGLV6-57	-0.17	0.734	0.822	0.31437	1.26135	-0.847784	0.40111	0.791234	-5.40037	0.615115	Exacerbate
ENSG00000211663.2_IGLV3-19	IGLV3-19	0.1	0.8	0.871	0.458262	2.01784	-1.21335	0.231418	0.677787	-5.17173	0.435783	Renormalize
ENSG00000211710.3_TRBV4-1	TRBV4-1	-1.08	0.00121	0.00805	-0.219125	-0.824196	0.853252	0.398104	0.789644	-5.06669	0.612353	Renormalize
ENSG00000211784.2_TRAV10	TRAV10	-1.01	0.000378	0.00355	0.329976	-1.87419	-1.05777	0.295887	0.726583	-4.79503	0.509883	Exacerbate
ENSG00000211796.1_TRAV16	TRAV16	-1	4.56e-06	0.000158	0.619141	-2.30424	-2.02792	0.0486013	0.478021	-3.83644	0.141828	Exacerbate
ENSG00000211804.2_TRDV1	TRDV1	-1.25	0.00043	0.00387	0.36202	-1.14695	-1.09053	0.281369	0.716513	-4.87002	0.493794	Exacerbate
ENSG00000211806.2_TRAV25	TRAV25	-1.19	0.000771	0.00594	0.42099	-1.7166	-1.40704	0.166384	0.623799	-4.51267	0.349796	Exacerbate
ENSG00000211821.2_TRDV2	TRDV2	-1.29	0.0124	0.0434	0.0574499	-0.375064	-0.133361	0.894511	0.975786	-5.39757	0.949536	Exacerbate
ENSG00000211891.4_IGHE	IGHE	-0.43	0.434	0.572	0.620691	-2.73033	-1.46349	0.150385	0.609761	-4.43998	0.326389	Exacerbate
ENSG00000211892.2_IGHG4	IGHG4	-1.51	0.0149	0.0496	-0.123221	1.02178	0.395193	0.694595	0.913597	-5.66861	0.836039	Renormalize
ENSG00000211976.2_IGHV3-73	IGHV3-73	0.35	0.427	0.566	0.15978	-0.163812	-0.566231	0.574091	0.86692	-5.341	0.754835	Renormalize
ENSG00000213934.5_HBG1	HBG1	-1.62	0.0133	0.0458	0.353685	3.32412	-0.553105	0.582969	0.870086	-5.85943	0.76086	Exacerbate
ENSG00000214595.7_EML6	EML6	-1.2	7.18e-06	0.000221	0.0394357	0.691853	-0.25315	0.801322	0.947669	-5.57755	0.898928	Exacerbate
ENSG00000221963.4_APOL6	APOL6	1.55	3.85e-08	6.32e-06	-0.116088	7.63487	1.10228	0.276285	0.71192	-5.56363	0.488173	Exacerbate
ENSG00000223609.3_HBD	HBD	1.51	0.0016	0.00986	-0.375671	6.49861	1.16395	0.250668	0.69355	-5.52164	0.458735	Exacerbate
ENSG00000228696.4_ARL17B	ARL17B	-1.38	0.000353	0.0034	0.333435	-2.0882	-1.04578	0.30133	0.729507	-4.8187	0.515667	Exacerbate
ENSG00000230099.2_TRBV5-4	TRBV5-4	-1.03	1.61e-05	0.000386	0.295694	-0.798119	-1.18212	0.243457	0.68777	-4.77144	0.45029	Exacerbate
ENSG00000237702.2_TRBV3-1	TRBV3-1	-1.14	7.07e-07	4.58e-05	0.0832174	-0.516982	-0.393881	0.695556	0.913641	-5.3162	0.836591	Exacerbate
ENSG00000239839.1_DEFA3	DEFA3	1.96	0.0017	0.0103	-0.876717	1.01999	1.52478	0.134414	0.591061	-4.63686	0.301322	Exacerbate
ENSG00000240065.3_PSMB9	PSMB9	1.05	2.69e-08	4.89e-06	-0.174176	6.56866	1.73403	0.0898596	0.541852	-4.75057	0.226107	Exacerbate
ENSG00000240382.1_IGKV1-17	IGKV1-17	0.35	0.419	0.559	-0.0353287	-0.772064	0.0849347	0.932696	0.984699	-5.45372	0.968109	Exacerbate
ENSG00000240403.1_KIR3DL2	KIR3DL2	-0.52	0.153	0.269	0.0470537	-1.85657	-0.128878	0.898037	0.976975	-5.18593	0.951407	Exacerbate
ENSG00000241294.1_IGKV2-24	IGKV2-24	-0.26	0.547	0.674	-0.174454	0.880084	0.531565	0.59768	0.877722	-5.53404	0.771513	Renormalize
ENSG00000242265.1_PEG10	PEG10	-1.07	0.00164	0.01	0.3899	-0.86402	-1.47709	0.146716	0.605382	-4.49201	0.320684	Exacerbate
ENSG00000242550.1_SERPINB10	SERPINB10	0.95	0.0375	0.0977	-0.239121	-0.00634869	0.770929	0.444837	0.811537	-5.22348	0.653785	Exacerbate
ENSG00000244617.1_ASPRV1	ASPRV1	1.23	7.73e-06	0.000233	-0.289773	3.00749	1.41838	0.16307	0.620108	-5.07629	0.345007	Exacerbate
ENSG00000249437.3_NAIP	NAIP	1.38	3.62e-07	3.1e-05	-0.21397	5.49096	1.02891	0.309101	0.736225	-5.66861	0.524073	Exacerbate
ENSG00000250361.2_GYPB	GYPB	0.62	0.134	0.245	-0.188924	4.05391	0.666603	0.508479	0.840574	-5.89152	0.70549	Exacerbate
ENSG00000254415.3_SIGLEC14	SIGLEC14	0.52	0.293	0.433	-0.150975	4.49325	0.251796	0.802362	0.947877	-6.14152	0.899519	Exacerbate
ENSG00000254470.2_AP5B1	AP5B1	1.14	2.82e-07	2.73e-05	-0.220169	5.7323	1.77518	0.0827305	0.534888	-4.69106	0.212927	Exacerbate
ENSG00000255221.2_CARD17	CARD17	2.81	4.96e-08	7.37e-06	-0.478245	0.753446	1.92893	0.0601537	0.501535	-4.04801	0.167366	Exacerbate
ENSG00000255569.1_TRAV1-1	TRAV1-1	-1.1	0.00207	0.0119	0.127101	-2.60646	-0.403601	0.688446	0.91115	-5.05596	0.832107	Exacerbate
ENSG00000257017.4_HP	HP	1.4	0.000981	0.00698	-0.642709	0.936638	1.71766	0.0928335	0.544486	-4.35621	0.231502	Exacerbate
ENSG00000257743.4_RP11-1220K2.2	MGAM2	1.61	4.34e-05	0.00079	-0.457297	4.7802	1.91532	0.0619137	0.503884	-4.44758	0.171039	Exacerbate

## Sheet: Fig_4D
Gene.Symbol	Entrez.Id	Case.Over.Control.Fold.Change	Adjusted.p.value	logFC	AveExpr	t	P.Value	adj.P.Val	B	global_padj	Gene	renorm
AAK1	22848	0.748455	0.000911645	0.0551475	5.05213	0.453269	0.652565	0.863709	-6.39779	0.808855	ENSG00000115977.14_AAK1	Renormalize
ABHD16A	7920	1.23808	0.044064	-0.199294	2.6359	-1.4944	0.142153	0.439567	-5.23277	0.313508	ENSG00000204427.7_ABHD16A	Exacerbate
ABI2	10152	0.833555	0.00391496	-0.223584	4.07754	-1.49687	0.14151	0.438773	-5.39112	0.312509	ENSG00000138443.10_ABI2	Exacerbate
ABLIM1	3983	0.768303	0.0072273	0.106664	5.82028	0.690207	0.49366	0.774518	-6.26243	0.693942	ENSG00000099204.14_ABLIM1	Renormalize
ABTB1	80325	1.29491	0.0344525	0.26138	6.59899	1.13369	0.263014	0.588784	-5.86336	0.472944	ENSG00000114626.13_ABTB1	Renormalize
ACAA1	30	1.27141	0.000330792	-0.176992	4.76353	-1.41947	0.162753	0.470935	-5.50595	0.344615	ENSG00000060971.13_ACAA1	Exacerbate
ACSL1	2180	1.56451	0.0197418	-0.368269	9.5948	-1.83912	0.0725973	0.317492	-4.77285	0.193127	ENSG00000151726.9_ACSL1	Exacerbate
ADAM28	10863	0.728562	0.013177	0.197897	3.32911	0.846801	0.401652	0.710112	-6.04769	0.615614	ENSG00000042980.8_ADAM28	Renormalize
ADAM9	8754	1.47911	0.00928268	-0.31631	4.70831	-2.67883	0.0103255	0.107633	-3.17962	0.039493	ENSG00000168615.7_ADAM9	Exacerbate
[truncated: 833 more rows]

## Sheet: Fig_4E
Gene.Symbol	Entrez.Id	Case.Over.Control.Fold.Change	Adjusted.p.value	logFC	AveExpr	t	P.Value	adj.P.Val	B	global_padj	Gene	renorm
[truncated: 842 more rows]

[truncated: 13 more sheets: Fig_5B, Fig_5C, Fig_5D, Fig_5E, Fig_5F, Fig_5G, Fig_5H, Fig_5I, Fig_5J, Fig_5K, Fig_6, Fig_7A, Fig_7B]
